# Supplementary material for: The Long Noncoding RNA Expression Profile of Hepatocellular Carcinoma Identified by Microarray Analysis
Source: PLoS One. 2014 Jul 15;9(7):e101707. doi: 10.1371/journal.pone.0101707 (PMC4099127; doi:10.1371/journal.pone.0101707)
Supplement: Table S1 — Primers used for qRT-PCR. (XLSX) [file pone.0101707.s003.xlsx]

## Sheet: Sheet1
Table S1:Primers used for qRT-PCR
Gene	Forward	Reverse
BC017743	CCTTAAAATATGGCCTTTTCTGT	CTCTTGGGATGCTCTTCATC
ROBO1	GGAGGCCTGGACTTCTCAAC	TGGGCGACTGTAGGTAGTGA
ENST00000395084	CAAGGTTCCAAAGACAACAG	AAGTCACCACCTGACATAAAC
TMX2	ACCCGTGTGACTTTGACTGG	CCATGCGAATATCCAAGCGG
NR_026591	ATTCAGGGACTTTAACTGCA	GCAGAAATCAAAGTCCAGGGTC
RAD1	GAGAACATGCCACGTGTTTCG	CCTGGCATAGGACTTGATCCA
BRIX1	GTTCTCGGCCCCTTTTGTCT	GTGGTCCACAAATGGTTGGC
NR_015378	GTAGAGATAGTGTCTCGCTATG	CTGGATCACAACTTACTCAGC
ZNF674	GGCATATTGGAAAGTATGCCTC	TAGAGTTTCTCCCCAGTTTGA
NR_024284	AATCTGCCTTCATCCCTTTAGT	TGGGCTACCAGTAATATTCAC
ZEB1	GATGACCTGCCAACAGACCA	CCCCAGGATTTCTTGCCCTT
AK056988	AGTCCAATCAAGAAAAAGCCC	GGAGGAGCTGACGAGTAGAT
ZBTB16	AGAGCACACTCAAGAGCCAC	GCACCCTATAGTGCGTCTCC
NR_027151	AGAATAGCCTGGACAATCAC	TGGTAGAGCAAGTGATCAAAG
DIP2C	AAGCTTTGCCGCAAGAACG	GTGGACGTCTGACCGATAGC
uc003yqb.1	TGACAGTAAACACAGACGGC	CAATCCCTGTGAAGCTGAGG
GAPDH	TCAGTGGTGGACCTGACCTG	TGCTGTAGCCAAATTCGTTG
AK056250	CTCTTGCCGACTGCTTTAAT	GCACTAGATATATGCCATGCT
BC013423	AGGATAGGATGGGCTTTTTCT	CAATTGCCCTAGACCCAGT
ENST00000394293	CAAGACTGAGTGGGATGGCA	TGGTCTTGCCATTCCTGGAC
BX537622	GAACCAGATCATCCCACATC	TCCTAGGAACCTCAGCTCTA
ENST00000417262	AATGCCATCATCTCTCCTCA	GGGGGTAGTAACAAGACGTT
NR_002734	CTTGAGTGAAGTGCCTCTCATGAT	CTATGTCACAGCAAACAGGTGGC
NR_003573	GCCCTTATGACATGTTGGAAAGC	TGATCAGGACCTTATCTCGCGTC
NR_027238	TGGAAAACAGGAATGTGAGC	CATCTTGACACGAGGTCATT
uc001vvq.1	GTCAAGCAGAAATAGGGAGC	CCTAACAGACAACCCCATAC
uc003gzp.2	TTGACAACTACAGGCACAAG	ACGTGGTTGCTACAAGTTAG
ENST00000447956	TCATGTCGGAGGTCCTAAG	ATTCTCCTTCAATGGTGCTC
uc003ojj.2	GATTACCTCCACTCCACTCA	TGTATATGGATGGCACACCT
ENST00000446960	TAACTCACCACAGAGCTACC	CCTTTCTTCCCCATCAGAGA
ENST00000450188	GGATTAAGTGATTCCTGACCGA	GCTTGGTTCTTCTTCAATGTCT
uc003ubq.3	CAGGCCTAGGTGTGTTTATG	CAGTCCCATATCTCAGGTGT
ENST00000437516	GACCCCATCTCTGACTGTAAT	CTAGGTATAGTCCTCCCCAT
ENST00000418694	GTATACCGGTTTCTGGCACA	TGTAGAGAGACAGTGCGTA
ENST00000451163	TGGGACTTCAGGTGCCAGAT	ATTGCTAATGCCCTGACTCG
ENST00000489312	TTATGGGATCACAGGGCCAC	AGCAACAATTGAGCATGAAGG
NR_033646	GTTAATGTGGGCCATGTCTG	GAGATGCCGACAATCATGC
uc010ytt.1	GTTGACCCAGTCTCCATCCT	TTCATATGCAGTCGTGTCCCT
AK124428	TCCCTTGCAATTAGGTTCAC	TTTATACCAGTGGACCCCTC
AK129699	CTTCTTCTCCTTAGCCGTTC	ACAGCGTAAGACTGCTTTAG
ENST00000377415	TGTCAGATGTGACATCCAGAT	TCCTTGGTTTCTGCTGATACCA
ENST00000398087	TAACGGAGATCCTCCCTCTG	AAGAACATCTCCCCGTAACT
NR_002712	AGGAAGTCAACTTCTACGGT	GTTCCACAAACCCAGACATA
NR_026643	CCACTGTGGGAATCCTATGT	CAATCAAGTCTCTAGAGCGG
NR_026743	CTACCGCCATATTGACTCAG	CATTTCAAGGCCTCTTTGGA
NR_033661	CTGTGGGGCAGGTCAG	CAGCTCCCGGGTAGAAGTC
ENST00000416474	GGTTCAGTGACAGTGGATCT	AGAAAGACTGTGGTTTAGACT
ENST00000417888	AACCCTTCTGCCAATCCAGA	CTCCAAGGTCACAATGGTTTGTA
U70031	GCATGCAGTAATAAACCCCA	GTCTCCACAGCTCCTAATCT
