# Supplementary material for: The Long Noncoding RNA Expression Profile of Hepatocellular Carcinoma Identified by Microarray Analysis
Source: PLoS One. 2014 Jul 15;9(7):e101707. doi: 10.1371/journal.pone.0101707 (PMC4099127; doi:10.1371/journal.pone.0101707)
Supplement: Table S2 — Common Differentially Expressed mRNAs and lncRNAs in three HCC samples. (XLSX) [file pone.0101707.s004.xlsx]

## Sheet: common up lncRNA
# Fold Change cut-off: 2.0
# Condition pairs: H1T vs H1N and H2T vs H2N and H3T vs H3N
# Column A: ProbeName, it represents probe name.
# Column B ~ G: Normalized intensity of each sample (log2 transformed).
# Column H, I, J: Log Fold change, log2 value of absolute fold change. Positive value indicates up-regulation and negative value indicates down-regulation.
# Column M ~ AC: Annotations to each probe, including type, seqname, GeneSymbol, source, RNAlength, chrom, strand, txStart, txEnd, probeSeq, relationship, Associated_gene_acc, Associated_gene_name, Associated_gene_strand, Associated_gene_start, Associated_gene_end.
	Normalized Intensity						Log2（Fold change）					Annotations
ProbeName	[H1T](normalized)	[H2T](normalized)	[H3T](normalized)	[H1N](normalized)	[H2N](normalized)	[H3N](normalized)	[H1T](normalized)-[H1N](normalized)	[H2T](normalized)-[H2N](normalized)	[H3T](normalized)-[H3N](normalized)	p value	FDR	type	seqname	GeneSymbol	source	RNAlength	chrom	strand	txStart	txEnd	probeSeq	relationship	Associated_gene_acc	Associated_gene_name	Associated_protein_name	Associated_gene_strand	Associated_gene_start	Associated_gene_end
ASHG19A3A048199	5.79385	5.62664	5.20982	4.34883	4.15349	2.12024	1.44502	1.47315	3.08958	0.000973072	0.034513	noncoding	CR625009		misc_RNA	1471	chr12	-	133681529	133682999	GCTCATATTTGGTATAATTATGTCTTTTCTGGGACCTATTTGAGGGTGGAATGTGGGAGG	natural antisense	NM_003440	ZNF140	zinc finger protein 140	+	133657036	133684258
ASHG19A3A024870	13.8377	14.1359	14.4718	11.9671	12.9482	12.8462	1.87068	1.18778	1.62559	0.0187354	0.049113	noncoding	NR_001562	ANXA2P1	RefSeq_NR	1343	chr4	-	154228620	154229963	GAAACACTTTGCCTCCTGTGTACTGTGTCATAAACGGATTAATAAACTGAATTTGTACTT	intronic antisense	NM_001130067	TRIM2	tripartite motif-containing protein 2 isoform 2	+	154074269	154260474
ASHG19A3A024870	13.8377	14.1359	14.4718	11.9671	12.9482	12.8462	1.87068	1.18778	1.62559	0.0187354	0.049113	noncoding	NR_001562	ANXA2P1	RefSeq_NR	1343	chr4	-	154228620	154229963	GAAACACTTTGCCTCCTGTGTACTGTGTCATAAACGGATTAATAAACTGAATTTGTACTT	intronic antisense	NM_015271	TRIM2	tripartite motif-containing protein 2 isoform 1	+	154125597	154260474
ASHG19A3A028385	5.62017	6.03578	5.6304	4.29625	4.50992	2.6351	1.32391	1.52586	2.99531	0.0134274	0.04556	noncoding	ENST00000511688	CTD-2060C23.1	Ensembl	1107	chr5	+	74094818	74095925	TCGATGGAGAGCCATGACAATTTGGGATTTCAAGGATAATTTGAAGCTGAGTGAGCCTCC	intronic antisense	NM_015566	FAM169A	hypothetical protein LOC26049	-	74073398	74162615
ASHG19A3A016770	8.58387	8.78756	8.90433	5.31984	3.96113	2.21165	3.26403	4.82643	6.69269	0.00836172	0.041134	noncoding	uc010fsr.1	AK096649	UCSC_knowngene	2600	chr2	+	200323330	200325930	CTTCCGATTTAAAGGAGAGTTCTAGGAAGTTTTGTGATCTATGTCCGGTGTGGGTTTTTG	natural antisense	NM_001172517	SATB2	DNA-binding protein SATB2	-	200134222	200329831
ASHG19A3A016770	8.58387	8.78756	8.90433	5.31984	3.96113	2.21165	3.26403	4.82643	6.69269	0.00836172	0.041134	noncoding	uc010fsr.1	AK096649	UCSC_knowngene	2600	chr2	+	200323330	200325930	CTTCCGATTTAAAGGAGAGTTCTAGGAAGTTTTGTGATCTATGTCCGGTGTGGGTTTTTG	natural antisense	NM_015265	SATB2	DNA-binding protein SATB2	-	200134222	200335989
ASHG19A3A016770	8.58387	8.78756	8.90433	5.31984	3.96113	2.21165	3.26403	4.82643	6.69269	0.00836172	0.041134	noncoding	uc010fsr.1	AK096649	UCSC_knowngene	2600	chr2	+	200323330	200325930	CTTCCGATTTAAAGGAGAGTTCTAGGAAGTTTTGTGATCTATGTCCGGTGTGGGTTTTTG	bidirectional	NM_001172509	SATB2	DNA-binding protein SATB2	-	200134222	200322819
ASHG19A3A031058	5.51635	5.24383	4.71019	4.08063	3.32079	3.2817	1.43573	1.92304	1.4285	0.02564	0.04976	noncoding	ENST00000405827	RP1-59B16.1	Ensembl	1045	chr6	+	23972106	23973151	TCCAAAAAGCTGCTAAACTGGGATATCCAGGTTAGGAAGAGCGGATATTCCTCTGTGGAA	intergenic
ASHG19A3A037781	10.0643	9.82963	9.31343	8.26348	8.82564	7.17325	1.80078	1.00399	2.14018	0.0276993	0.04976	noncoding	uc004axb.2	BC070371	UCSC_knowngene	1370	chr9	-	99957619	99958989	GCCAACCTAAATCTACCTCAGGTAAGTAGTTAGATTAACTTTTTCAAGATTTCAGACCAA	intergenic
ASHG19A3A033694	6.57176	7.14401	6.83057	4.75432	5.49268	1.81681	1.81744	1.65133	5.01376	0.0178427	0.048325	noncoding	NR_002157	OR2A9P	RefSeq_NR	985	chr7	-	143947563	143948548	AGGGCAAGTCTTCTCTCGTTTTTTGCAGATAAAATTTTAGATGTGTTGCATTCATTGGGT	intergenic
ASHG19A3A045512	4.14949	4.49952	3.77628	2.34391	3.49065	1.55061	1.80558	1.00887	2.22567	0.00231609	0.041134	noncoding	AK054718		misc_RNA	1804	chr11	-	76153921	76155724	CGAAAGACAAGGGGCTTATAAAACTGACTCTGACCTTAAGAAGTAGCATATGAGTGATGA	bidirectional	NM_020193	C11orf30	protein EMSY	+	76156068	76262589
ASHG19A3A020925	4.10912	3.94697	3.73513	1.92132	2.41054	1.7294	2.1878	1.53643	2.00572	0.0102023	0.042289	noncoding	AK022066		NRED	2571	chr3	-	41900021	41902592	CTGTCTCAACAGAATTACACCTTACTGTATTTTCAGGATGAATTTATTATTTCTGCCGTC	intron sense-overlapping	NM_017886	ULK4	serine/threonine-protein kinase ULK4	-	41288089	42003660
ASHG19A3A034458	11.826	11.2575	11.1096	9.93579	10.1698	8.70558	1.89024	1.08776	2.404	0.0402293	0.04976	noncoding	NR_033416	CCT6P3	RefSeq_NR	2244	chr7	+	64498731	64535091	ATATAGTTGGTCTATCTCTGCGGTCCTTGAAAGTGAAGTTGGTGTTACTAGGCTGTGGGT	intergenic
ASHG19A3A033499	8.62083	8.44378	7.57347	6.00599	7.17073	1.5247	2.61483	1.27306	6.04877	0.0329796	0.04976	noncoding	uc003vmn.2	MGC27345	UCSC_knowngene	2120	chr7	-	127944239	127946359	GAGTGACTGCTTTGTTGAATCAGATAGTAACAAACATTTATTTGTAGTCTGGTTGTGTCA	intergenic
ASHG19A3A035170	5.9755	5.63091	4.56397	4.16606	3.04423	1.83116	1.80944	2.58668	2.7328	0.0446402	0.04976	noncoding	NR_024451	LOC100134229	RefSeq_NR	2398	chr7	+	139877060	139879439	TTGTTGAAGGTGTGTGTTGTCGAGACAATACAGCAGTGAAGAGAAGGCATGCAAAGCTGT	bidirectional	NM_030647	JHDM1D	lysine-specific demethylase 7	-	139784545	139876741
ASHG19A3A007386	6.69341	6.34454	6.49279	5.45129	5.0637	3.01579	1.24212	1.28084	3.47699	0.0241827	0.049622	noncoding	NR_026591	RAD1	RefSeq_NR	4525	chr5	-	34905366	34915731	AAAGTGTGTGCAAGCAAATGCTTTTATTCAGGGACTTTAACTGCACTTCGAATGTGTTAC	bidirectional	NM_018321	BRIX1	ribosome biogenesis protein BRX1 homolog	+	34915819	34925787
ASHG19A3A007386	6.69341	6.34454	6.49279	5.45129	5.0637	3.01579	1.24212	1.28084	3.47699	0.0241827	0.049622	noncoding	NR_026591	RAD1	RefSeq_NR	4525	chr5	-	34905366	34915731	AAAGTGTGTGCAAGCAAATGCTTTTATTCAGGGACTTTAACTGCACTTCGAATGTGTTAC	exon sense-overlapping	NM_002853	RAD1	cell cycle checkpoint protein RAD1	-	34905365	34915780
ASHG19A3A015392	7.07844	6.86627	5.58542	5.2504	5.76487	1.81939	1.82803	1.10139	3.76603	0.047977	0.04976	noncoding	AK054572		misc_RNA	1897	chr2	+	24225911	24227808	GATGGGGCATACAATTTGACCTAAGCAATTGTTTCAAAACTGTCTTCAGTTTCTTGAAAA	intergenic
ASHG19A3A048820	8.34789	8.34789	6.93451	6.21477	6.70699	2.18153	2.13312	1.6409	4.75298	0.0398061	0.04976	noncoding	CR612226		RNAdb	1299	chr12	+	68055145	68056443	GATGACAGGAGTAAGACTGTTTAGTGAATATCTGTTAAATTTTATTGTTGTGGCCAGAGA	exon sense-overlapping	NM_003583	DYRK2	dual specificity	+	68042511	68056444
ASHG19A3A048820	8.34789	8.34789	6.93451	6.21477	6.70699	2.18153	2.13312	1.6409	4.75298	0.0398061	0.04976	noncoding	CR612226		RNAdb	1299	chr12	+	68055145	68056443	GATGACAGGAGTAAGACTGTTTAGTGAATATCTGTTAAATTTTATTGTTGTGGCCAGAGA	exon sense-overlapping	NM_006482	DYRK2	dual specificity	+	68042511	68056444
ASHG19A3A020120	5.21685	4.65944	4.97971	3.73883	3.31107	2.10905	1.47802	1.34837	2.87066	0.0245746	0.049622	noncoding	ENST00000426448	XXbac-B562F10.11	Ensembl	1703	chr22	+	20804408	20806111	GACTCTATGCAATTGCAGGATATGAAGGTAAGTCCCTGCTAAGTAGCATTGAATGTTACA	intronic antisense	NM_032775	KLHL22	kelch-like protein 22	-	20795805	20850170
ASHG19A3A041411	6.019	5.04608	5.23302	3.84805	3.38917	2.27081	2.17096	1.65691	2.96221	0.0494274	0.04976	noncoding	ENST00000425821	RP4-604A21.1	Ensembl	327	chr1	-	29308795	29309122	GTCAAGTTTGAAAAGAGATAAAAGACAGGCAAGAACAAGTAGTTCTTCCAGAAGCTGTGG	intronic antisense	NM_004437	EPB41	protein 4.1 isoform 6	+	29213602	29446558
ASHG19A3A041411	6.019	5.04608	5.23302	3.84805	3.38917	2.27081	2.17096	1.65691	2.96221	0.0494274	0.04976	noncoding	ENST00000425821	RP4-604A21.1	Ensembl	327	chr1	-	29308795	29309122	GTCAAGTTTGAAAAGAGATAAAAGACAGGCAAGAACAAGTAGTTCTTCCAGAAGCTGTGG	intronic antisense	NM_001166005	EPB41	protein 4.1 isoform 1	+	29213602	29446558
ASHG19A3A041411	6.019	5.04608	5.23302	3.84805	3.38917	2.27081	2.17096	1.65691	2.96221	0.0494274	0.04976	noncoding	ENST00000425821	RP4-604A21.1	Ensembl	327	chr1	-	29308795	29309122	GTCAAGTTTGAAAAGAGATAAAAGACAGGCAAGAACAAGTAGTTCTTCCAGAAGCTGTGG	intronic antisense	NM_203343	EPB41	protein 4.1 isoform 2	+	29213602	29446558
ASHG19A3A041411	6.019	5.04608	5.23302	3.84805	3.38917	2.27081	2.17096	1.65691	2.96221	0.0494274	0.04976	noncoding	ENST00000425821	RP4-604A21.1	Ensembl	327	chr1	-	29308795	29309122	GTCAAGTTTGAAAAGAGATAAAAGACAGGCAAGAACAAGTAGTTCTTCCAGAAGCTGTGG	intronic antisense	NM_001166007	EPB41	protein 4.1 isoform 5	+	29213602	29446558
ASHG19A3A041411	6.019	5.04608	5.23302	3.84805	3.38917	2.27081	2.17096	1.65691	2.96221	0.0494274	0.04976	noncoding	ENST00000425821	RP4-604A21.1	Ensembl	327	chr1	-	29308795	29309122	GTCAAGTTTGAAAAGAGATAAAAGACAGGCAAGAACAAGTAGTTCTTCCAGAAGCTGTGG	intronic antisense	NM_001166006	EPB41	protein 4.1 isoform 3	+	29241087	29391733
ASHG19A3A041411	6.019	5.04608	5.23302	3.84805	3.38917	2.27081	2.17096	1.65691	2.96221	0.0494274	0.04976	noncoding	ENST00000425821	RP4-604A21.1	Ensembl	327	chr1	-	29308795	29309122	GTCAAGTTTGAAAAGAGATAAAAGACAGGCAAGAACAAGTAGTTCTTCCAGAAGCTGTGG	intronic antisense	NM_203342	EPB41	protein 4.1 isoform 4	+	29213602	29446558
ASHG19A3A018578	5.39512	5.16047	5.35799	4.22375	4.09337	1.87425	1.17137	1.06709	3.48374	0.0419379	0.04976	noncoding	ENST00000449500	CTD-3184A7.4	Ensembl	801	chr20	+	62258579	62260177	GTGTCATTTATCTGAGTTTGCCTATCGTCACGTTTTGGAAATAAATGTCAATAAAGTCGA	bidirectional	NM_012384	GMEB2	glucocorticoid modulatory element-binding	-	62218954	62258381
ASHG19A3A046198	8.19804	8.06998	8.4262	6.28744	6.05752	6.34918	1.9106	2.01246	2.07703	0.00644531	0.041134	noncoding	uc001mow.1	AK097654	UCSC_knowngene	1437	chr11	+	18621350	18631802	AATGCAGCTGTGAAGCTCACCTGACCAGCTGTACAGTTCCTGTTGTTGGTTTCACATAAA	natural antisense	NM_194285	SPTY2D1	protein SPT2 homolog	-	18627947	18656020
ASHG19A3A017971	5.975	4.94138	5.74455	4.58778	3.70576	4.68103	1.38721	1.23562	1.06352	0.0440319	0.04976	noncoding	ENST00000427639	RPL7P2	Ensembl	268	chr20	+	2056200	2056468	TTATTCTCTCCACGAGGTGGAATGAAGTAACAGACCACCCATTTCACAGAAGGTGGAGAT	intergenic
ASHG19A3A017977	6.86444	6.47671	7.16038	4.55527	4.71187	5.47083	2.30917	1.76484	1.68954	0.016751	0.047196	noncoding	NR_027700	NOP56	RefSeq_NR	2169	chr20	+	2633253	2639038	GATGGCCAGTCCTGGTGTCTGAGTGATTCCCAGGGCCCAGCAAAGGGACCAAGTTTCCAG	exon sense-overlapping	NM_006392	NOP56	nucleolar protein 56	+	2633253	2639039
ASHG19A3A045015	7.2682	7.81362	7.27755	5.99723	6.27385	2.005	1.27097	1.53977	5.27256	0.0223657	0.049622	noncoding	AK095023		misc_RNA	2646	chr11	-	22840474	22843119	TAGGAAAGGGCAAGGGAAAAGAAGTGACTGGATGTCTTATGAGAAACCGGTAAATGACTA	intergenic
ASHG19A3A048200	6.25325	6.07249	6.35467	5.17418	4.27438	1.80946	1.07907	1.7981	4.54521	0.0413165	0.04976	noncoding	BC017932		misc_RNA	1049	chr12	-	133697591	133698610	ACAATTTGCATATGGCACAGAATGCCTGTGAATGTAATAAAGATGAAACGCTGTGTCATC	intergenic
ASHG19A3A025780	9.67992	8.6481	8.81076	8.32042	7.35561	2.02971	1.3595	1.29249	6.78105	0.0388599	0.04976	noncoding	ENST00000505987	HSP90AA4P	Ensembl	2173	chr4	+	88812994	88815167	CTTCTCTGAGCTGGCAGAAGACAAGGAGATTATAAGAAATTCTATGAGGCATTTTCTAAA	intergenic
ASHG19A3A042604	8.11436	8.78845	8.1723	6.10416	7.68606	2.9693	2.0102	1.1024	5.203	0.00750181	0.041134	noncoding	BC043009		NRED	1261	chr10	-	33176190	33177408	CACCTCATCTTTTGCTCAAATTGAAATGTCATCGAACTGTATTTCTCAAGTCAATGGTCT	intergenic
ASHG19A3A053119	4.30223	4.78402	4.44405	1.74531	1.84839	1.87355	2.55692	2.93563	2.5705	0.0135646	0.04556	noncoding	ENST00000456382	RP11-29H23.4	Ensembl	448	chr1	-	155579338	155580171	GGACTGGCTTAGCTATCATATCTCTATCATTTACACGTATTTATCTATCTCTGTGTATCT	natural antisense	NM_018116	MSTO1	protein misato homolog 1	+	155580006	155584758
ASHG19A3A007552	5.19816	5.17418	4.4404	3.53484	3.86796	1.77929	1.66332	1.30622	2.6611	0.0082406	0.041134	noncoding	NR_027660	ZNF138	RefSeq_NR	2586	chr7	+	64254770	64294023	AACTACAGAAACCTGGTTTTCTTGGCCAGACCTGATTACCTGTCTGGAACAAGGAAAAGA	exon sense-overlapping	NM_001160183	ZNF138	zinc finger protein 138 isoform 2	+	64254770	64294025
ASHG19A3A007552	5.19816	5.17418	4.4404	3.53484	3.86796	1.77929	1.66332	1.30622	2.6611	0.0082406	0.041134	noncoding	NR_027660	ZNF138	RefSeq_NR	2586	chr7	+	64254770	64294023	AACTACAGAAACCTGGTTTTCTTGGCCAGACCTGATTACCTGTCTGGAACAAGGAAAAGA	exon sense-overlapping	NM_006524	ZNF138	zinc finger protein 138 isoform 1	+	64254770	64294025
ASHG19A3A038203	8.49631	7.94539	7.30006	6.72243	6.49075	2.29598	1.77387	1.45464	5.00408	0.0304974	0.04976	noncoding	AK094914		NRED	3487	chr9	-	138898939	138902434	CCATTGTTAGCATCGTACACGATTGTGATTTTTATGTCAAAAGAAGCCAAAACTTGCAAT	intergenic
ASHG19A3A053236	6.89594	6.98867	5.53591	4.44825	5.39652	2.22467	2.44768	1.59215	3.31125	0.0473079	0.04976	noncoding	ENST00000411845	AC091167.3	Ensembl	1838	chr15	+	90818280	90820834	GTCATGGAAAAGGGCAATTGAAGTTTTCATTATGAAGTTTTCCCAATAAACCAGGAATTC	intergenic
ASHG19A3A036142	4.38736	3.65744	4.22757	2.91257	2.31625	1.94428	1.47479	1.34119	2.28329	0.0324204	0.04976	noncoding	AK027254		NRED	1977	chr8	-	131415817	131417776	ATTCAGTGCTCAGGAAGATTCAATTGCTGTTGGCATCTAAGTTTGAAGGAAATGGTTTGA	intergenic
ASHG19A3L0002327	6.2201	5.84543	6.17227	4.15086	4.04126	1.60636	2.06924	1.80416	4.56592	0.0206223	0.049453	noncoding	BX096636	lincRNA-STARD8	lincRNA	670	chrX	+	67791644	67792306	TGGCAAGATGTTAGTGAATCTAACTGGTGTGTATATGGGTGTTCAATGTGCTATTTTTTC	intergenic
ASHG19A3A036896	7.31788	6.92348	6.60581	2.80006	4.55372	1.80943	4.51781	2.36976	4.79638	0.0261374	0.04976	noncoding	AK125258		misc_RNA	1731	chr8	+	124457771	124459502	ATATGCTTTTTCACTGAGTAGCAATAGAAGTAGTATTTTTGCTAGGCTTGAGTTGCTTAC	intergenic
ASHG19A3A044602	5.03533	3.98172	4.89026	2.156	1.75501	2.59184	2.87933	2.22671	2.29842	0.0451088	0.04976	noncoding	NR_027282	LOC399815	RefSeq_NR	2112	chr10	+	124639148	124658230	GTCACATTGTAACAGTAGATAAGAAAGTGATTATCAGAACTGGTCTATTCCTTGTTAGGA	natural antisense	NM_152644	FAM24B	hypothetical protein LOC196792 precursor	-	124608609	124639157
ASHG19A3A044602	5.03533	3.98172	4.89026	2.156	1.75501	2.59184	2.87933	2.22671	2.29842	0.0451088	0.04976	noncoding	NR_027282	LOC399815	RefSeq_NR	2112	chr10	+	124639148	124658230	GTCACATTGTAACAGTAGATAAGAAAGTGATTATCAGAACTGGTCTATTCCTTGTTAGGA	natural antisense	NM_001204364	FAM24B	hypothetical protein LOC196792 precursor	-	124608609	124639157
ASHG19A3A033627	5.44553	5.25665	5.10401	3.11594	3.5937	2.23837	2.3296	1.66295	2.86564	0.00699163	0.041134	noncoding	NR_024454	LOC100134713	RefSeq_NR	1648	chr7	-	140395135	140396877	GTCAGCCACTTTCATCAGTTTTGTTTTACCTTGTAATAAAAGTTACCAAGGAGTTAGCAA	natural antisense	NM_004546	NDUFB2	NADH dehydrogenase [ubiquinone] 1 beta	+	140396480	140406446
ASHG19A3A019811	3.55111	4.00871	3.54119	1.82762	2.78776	1.82528	1.72349	1.22095	1.71591	0.00172359	0.034513	noncoding	uc003awd.2	BC036921	UCSC_knowngene	1323	chr22	-	39066474	39077825	GTCCCCCAAGTTATCATTTGCTTAATATGGAGCTACATATGTTGTGGAAAAGACATAAAA	bidirectional	NM_020243	TOMM22	mitochondrial import receptor subunit TOM22	+	39077953	39080766
ASHG19A3A019811	3.55111	4.00871	3.54119	1.82762	2.78776	1.82528	1.72349	1.22095	1.71591	0.00172359	0.034513	noncoding	uc003awd.2	BC036921	UCSC_knowngene	1323	chr22	-	39066474	39077825	GTCCCCCAAGTTATCATTTGCTTAATATGGAGCTACATATGTTGTGGAAAAGACATAAAA	natural antisense	NM_015373	CBY1	protein chibby homolog 1 isoform a	+	39052657	39069855
ASHG19A3A019811	3.55111	4.00871	3.54119	1.82762	2.78776	1.82528	1.72349	1.22095	1.71591	0.00172359	0.034513	noncoding	uc003awd.2	BC036921	UCSC_knowngene	1323	chr22	-	39066474	39077825	GTCCCCCAAGTTATCATTTGCTTAATATGGAGCTACATATGTTGTGGAAAAGACATAAAA	natural antisense	NM_001002880	CBY1	protein chibby homolog 1 isoform b	+	39052657	39069855
ASHG19A3A044018	13.8955	14.7088	15.1348	11.3475	13.3271	13.6031	2.54801	1.38169	1.53167	0.0314765	0.04976	noncoding	NR_001446	ANXA2P3	RefSeq_NR	1350	chr10	+	66585284	66586634	GAAACACTTTGCCTCCTGTGTACTGTGTCATAAACAGATGAATAAACTGAATTTGTACTT	intergenic
ASHG19A3A027331	10.9886	11.0982	11.1743	9.7965	9.71134	9.26677	1.19211	1.38689	1.90755	0.0130083	0.044903	noncoding	ENST00000395355	RP11-772E11.1	Ensembl	321	chr5	-	125999019	125999342	AAAGAAGAAATCAAAGAGATGCATGGATTGCGGATATCTACCTCTGTCCCCAAACTCTGA	intergenic
ASHG19A3A027137	7.85665	8.25731	7.6835	5.9495	6.7924	2.06291	1.90714	1.46491	5.62059	0.00257331	0.041134	noncoding	ENST00000514941	AC008592.3	Ensembl	418	chr5	-	95170127	95170750	CACAGTATAAAAAGATTATTTGCATGGGTGCAAAAATAAAAATGGTTTGCCGCTGGAGTA	intergenic
ASHG19A3A012183	6.45169	6.71034	6.66021	5.26393	4.75831	5.19528	1.18776	1.95203	1.46492	0.0163339	0.046518	noncoding	uc002mlv.2	AK097685	UCSC_knowngene	1670	chr19	+	9732180	9745397	GACAAAATGAGTTGCTCTACAAAGGTCCAACTTCGTTGTCCTTTGTTCTGTAACCTTTGT	bidirectional	NM_152289	ZNF561	zinc finger protein 561	-	9718001	9731916
ASHG19A3A050780	5.77696	4.96824	5.6067	3.45437	3.64904	3.11275	2.32259	1.3192	2.49395	0.048369	0.04976	noncoding	AK022437		misc_RNA	1969	chr14	-	52116494	52118462	AGAAAGGACACTATCCAAAATCTGATGCTCTCAGAAGTCAACTTTAAAACTGCCCTGCTC	bidirectional	NM_152330	FRMD6	FERM domain-containing protein 6	+	52118575	52197444
ASHG19A3A050780	5.77696	4.96824	5.6067	3.45437	3.64904	3.11275	2.32259	1.3192	2.49395	0.048369	0.04976	noncoding	AK022437		misc_RNA	1969	chr14	-	52116494	52118462	AGAAAGGACACTATCCAAAATCTGATGCTCTCAGAAGTCAACTTTAAAACTGCCCTGCTC	intronic antisense	NM_001042481	FRMD6	FERM domain-containing protein 6	+	51955854	52197444
CUST_742_PI426073487	5.77484	5.79551	5.3666	4.51631	4.06248	2.32015	1.25852	1.73303	3.04646	0.00323877	0.041134	noncoding	uc.263-	uc.263	UCR	207	chr9	-	86590283	86590490	CAGTTTATGCCTCACTGCCTGATTAGAAAGAGAGAAATGTATTTTATTACCTGCCTTTTA	exon sense-overlapping	NM_002140	HNRNPK	heterogeneous nuclear ribonucleoprotein K	-	86582997	86595569
CUST_742_PI426073487	5.77484	5.79551	5.3666	4.51631	4.06248	2.32015	1.25852	1.73303	3.04646	0.00323877	0.041134	noncoding	uc.263-	uc.263	UCR	207	chr9	-	86590283	86590490	CAGTTTATGCCTCACTGCCTGATTAGAAAGAGAGAAATGTATTTTATTACCTGCCTTTTA	exon sense-overlapping	NM_031263	HNRNPK	heterogeneous nuclear ribonucleoprotein K	-	86582997	86595184
CUST_742_PI426073487	5.77484	5.79551	5.3666	4.51631	4.06248	2.32015	1.25852	1.73303	3.04646	0.00323877	0.041134	noncoding	uc.263-	uc.263	UCR	207	chr9	-	86590283	86590490	CAGTTTATGCCTCACTGCCTGATTAGAAAGAGAGAAATGTATTTTATTACCTGCCTTTTA	exon sense-overlapping	NM_031262	HNRNPK	heterogeneous nuclear ribonucleoprotein K	-	86582997	86595569
ASHG19A3A018447	7.19816	6.45285	7.02752	3.07727	4.88105	2.13158	4.1209	1.5718	4.89594	0.0498703	0.049937	noncoding	BC041937		misc_RNA	934	chr20	+	49498342	49499210	GGGTGAGAGGTATCCTTTTCACTGTTCTTTAAAAGTTTTGATATTTTGGTGTTTGCCTAT	intergenic
ASHG19A3A046508	5.8532	6.48822	5.94862	4.47493	5.41821	4.926	1.37827	1.07001	1.02262	0.0148234	0.046397	noncoding	AK125351		misc_RNA	3413	chr11	+	62341645	62345058	ATAAGGCCAGAACAGTTTCCCCAAATGTTGCTCACTGATCTTGTGAGACAGTGTGCGAAA	natural antisense	NM_022830	TUT1	speckle targeted PIP5K1A-regulated poly(A)	-	62342516	62359109
ASHG19A3A046508	5.8532	6.48822	5.94862	4.47493	5.41821	4.926	1.37827	1.07001	1.02262	0.0148234	0.046397	noncoding	AK125351		misc_RNA	3413	chr11	+	62341645	62345058	ATAAGGCCAGAACAGTTTCCCCAAATGTTGCTCACTGATCTTGTGAGACAGTGTGCGAAA	bidirectional	NM_001404	EEF1G	elongation factor 1-gamma	-	62327072	62341460
ASHG19A3A013548	4.67847	4.38921	4.59248	2.53194	2.39397	2.3317	2.14653	1.99523	2.26078	0.00483629	0.041134	noncoding	ENST00000399891	AC025750.7	Ensembl	379	chr2	-	42759905	42760582	ATTAATGTGCATATTGAGCACATTAAGCACTCTCTGAGCTGAGAGAGCTTCCTGAAGCGC	intergenic
ASHG19A3L0000954	9.02925	9.88688	9.49556	7.61528	8.55795	6.47638	1.41398	1.32894	3.01919	0.0319962	0.04976	noncoding	AK293062	lincRNA-GALNT1-2	lincRNA	2194	chr18	+	33161002	33290012	GCACACTGATGTTTACAAGATTGAAAGAGTCTTTCTCCGAAAATCATGGTAAAGAATACT	exon sense-overlapping	NM_020474	GALNT1	polypeptide N-acetylgalactosaminyltransferase 1	+	33234532	33291798
ASHG19A3A048327	6.44825	6.87064	5.70446	4.37977	4.93138	2.09294	2.06848	1.93926	3.61152	0.0266406	0.04976	noncoding	NR_026788	FAM66C	RefSeq_NR	3266	chr12	+	8332804	8353595	GGAAGAAAACAGTTAATACCTTCATTTTGGTCTCACTCTGCATTAAGAGTTTTCATTGTG	intergenic
ASHG19A3A041472	6.56965	6.85085	6.59935	4.84083	4.38068	1.87507	1.72882	2.47016	4.72429	0.0116148	0.043951	noncoding	ENST00000439244	RP11-45J1.1	Ensembl	400	chrX	+	119406981	119407381	CCTTAGAATCCAGAGTGGTATCAATTCAGTGAGTGTTAGTAGATTTGAAACTTCAGTTAT	intronic antisense	NM_001104545	FAM70A	protein FAM70A isoform 3	-	119392504	119445391
ASHG19A3A041472	6.56965	6.85085	6.59935	4.84083	4.38068	1.87507	1.72882	2.47016	4.72429	0.0116148	0.043951	noncoding	ENST00000439244	RP11-45J1.1	Ensembl	400	chrX	+	119406981	119407381	CCTTAGAATCCAGAGTGGTATCAATTCAGTGAGTGTTAGTAGATTTGAAACTTCAGTTAT	intronic antisense	NM_017938	FAM70A	protein FAM70A isoform 1	-	119392504	119445391
ASHG19A3A041472	6.56965	6.85085	6.59935	4.84083	4.38068	1.87507	1.72882	2.47016	4.72429	0.0116148	0.043951	noncoding	ENST00000439244	RP11-45J1.1	Ensembl	400	chrX	+	119406981	119407381	CCTTAGAATCCAGAGTGGTATCAATTCAGTGAGTGTTAGTAGATTTGAAACTTCAGTTAT	intronic antisense	NM_001104544	FAM70A	protein FAM70A isoform 2	-	119392504	119445391
ASHG19A3A036508	11.9096	12.3643	12.9422	10.0039	10.4667	10.7246	1.9057	1.89763	2.2176	0.0496851	0.049818	noncoding	HIT000301757		H-invDB	1646	chr8	+	30209389	30211034	AACAGCAGCTACTTTGTGGAATGGATCCCCAACAATATCAAGACAGCTGTCTGTGACATC	intergenic
ASHG19A3A016313	5.97714	5.69866	5.26793	4.43082	4.14922	2.28314	1.54632	1.54944	2.98479	0.0046922	0.041134	noncoding	ENST00000433673	AC068282.3	Ensembl	2690	chr2	+	128146705	128158156	TACCAATCAAGGACCTTTGACTCCAAAAATTACCTTTTTTGTACAAGTGACTACCTGGTG	intergenic
ASHG19A3A041051	4.30239	3.71796	3.89958	2.77462	1.80957	2.26777	1.52777	1.90839	1.63181	0.00851823	0.041134	noncoding	AK128277		NRED	3069	chrX	+	54590646	54593720	CTCATTCTGTAAACGGTGTCTTTTTTTCATTATGGGAAAGCTTTATTGACACATTTGTTT	exon sense-overlapping	NM_001184819	GNL3L	guanine nucleotide-binding protein-like 3-like	+	54556643	54593720
ASHG19A3A041051	4.30239	3.71796	3.89958	2.77462	1.80957	2.26777	1.52777	1.90839	1.63181	0.00851823	0.041134	noncoding	AK128277		NRED	3069	chrX	+	54590646	54593720	CTCATTCTGTAAACGGTGTCTTTTTTTCATTATGGGAAAGCTTTATTGACACATTTGTTT	exon sense-overlapping	NM_019067	GNL3L	guanine nucleotide-binding protein-like 3-like	+	54556643	54593720
ASHG19A3A020868	5.07165	4.51585	4.10964	3.72684	3.33347	2.31824	1.3448	1.18238	1.79141	0.0286526	0.04976	noncoding	G43299		misc_RNA	173	chr3	-	33910832	33911005	ATAACACTACCTAGCAGGGTTTTTTCCTTTATACCTTGTTCTGTACTGTGAATCAACTAA	natural antisense	NM_001162429	PDCD6IP	programmed cell death 6-interacting protein	+	33840065	33911195
ASHG19A3A020868	5.07165	4.51585	4.10964	3.72684	3.33347	2.31824	1.3448	1.18238	1.79141	0.0286526	0.04976	noncoding	G43299		misc_RNA	173	chr3	-	33910832	33911005	ATAACACTACCTAGCAGGGTTTTTTCCTTTATACCTTGTTCTGTACTGTGAATCAACTAA	natural antisense	NM_013374	PDCD6IP	programmed cell death 6-interacting protein	+	33840065	33911195
ASHG19A3A041648	4.61416	4.3767	4.88154	2.2183	3.30167	2.63924	2.39585	1.07503	2.2423	0.039294	0.04976	noncoding	ENST00000443260	RP13-150K15.1	Ensembl	1855	chrX	+	144711735	144713893	TCTGAAACATCATGCGCTGCTGGAAGAAGGAATGTCCGGTGAAACAGGAGCGACTCTCAG	intergenic
ASHG19A3A030746	7.43349	6.5451	6.48916	6.29529	5.33715	2.36325	1.1382	1.20795	4.12591	0.0251368	0.04976	noncoding	ENST00000344851	RP1-274L14.2	Ensembl	1979	chr6	-	158658367	158663829	TTATTTCTGCTTACTCACTTGCAGATCCAGAGAAAGGCACAGCTCTTAGTAAACATTTGC	intergenic
ASHG19A3A052958	9.22667	9.46599	10.2206	6.36373	7.07427	8.37482	2.86294	2.39172	1.84579	0.0259226	0.04976	noncoding	AK056250		NRED	2366	chr1	-	155201062	155203428	TTAATACATCACAGTGACATTGTGTGTGTCTCTGCCACCAGACTATTGCTCCTTGATGCT	intergenic
ASHG19A3A033078	5.15478	4.90127	5.05823	3.12837	3.77212	2.98352	2.02641	1.12915	2.0747	0.0206661	0.049453	noncoding	ENST00000414541	AC004159.1	Ensembl	616	chr7	-	79725915	79726531	GTAAAAAACAGCCATACCCAAAGTCTCGTTTCTGCTGAGATCTGTATCTTTGGGTCGAAA	intergenic
ASHG19A3A029465	4.652	4.05554	3.91415	2.46561	1.82634	2.3922	2.18639	2.22919	1.52195	0.0388629	0.04976	noncoding	ENST00000446953	RP1-130G2.1	Ensembl	486	chr6	-	20042685	20043171	AAGTTCCTGGGGAACATGTGCTTTACCAAGAAGCACAAGAAGAAGGGCCTAAAGAAGATG	intergenic
ASHG19A3A019871	8.35111	8.29934	7.51006	7.04517	6.57042	2.30727	1.30595	1.72891	5.20278	0.00392325	0.041134	noncoding	ENST00000396387	RP1-257I20.13	Ensembl	1189	chr22	-	42503768	42504957	CCTGTTCGCTTCTATCATGATTGGAATGACAAAGAGATTGAAGTGTTGAATAAACACTTA	intergenic
ASHG19A3A007702	5.30725	5.75257	5.12018	3.40531	3.18014	2.75625	1.90194	2.57243	2.36392	0.0248316	0.049622	noncoding	NR_030722	FAM104B	RefSeq_NR	1099	chrX	-	55169534	55187628	GATTCTCAAGATACAGAGGTAGCAATTTTCATGGAGTGATAATGAAAGGAGCAGCAGCCG	exon sense-overlapping	NM_001166700	FAM104B	hypothetical protein LOC90736 isoform 3	-	55171677	55187628
ASHG19A3A007702	5.30725	5.75257	5.12018	3.40531	3.18014	2.75625	1.90194	2.57243	2.36392	0.0248316	0.049622	noncoding	NR_030722	FAM104B	RefSeq_NR	1099	chrX	-	55169534	55187628	GATTCTCAAGATACAGAGGTAGCAATTTTCATGGAGTGATAATGAAAGGAGCAGCAGCCG	exon sense-overlapping	NM_001166703	FAM104B	hypothetical protein LOC90736 isoform 6	-	55171677	55187535
ASHG19A3A007702	5.30725	5.75257	5.12018	3.40531	3.18014	2.75625	1.90194	2.57243	2.36392	0.0248316	0.049622	noncoding	NR_030722	FAM104B	RefSeq_NR	1099	chrX	-	55169534	55187628	GATTCTCAAGATACAGAGGTAGCAATTTTCATGGAGTGATAATGAAAGGAGCAGCAGCCG	exon sense-overlapping	NM_001166704	FAM104B	hypothetical protein LOC90736 isoform 7	-	55171677	55187628
ASHG19A3A007702	5.30725	5.75257	5.12018	3.40531	3.18014	2.75625	1.90194	2.57243	2.36392	0.0248316	0.049622	noncoding	NR_030722	FAM104B	RefSeq_NR	1099	chrX	-	55169534	55187628	GATTCTCAAGATACAGAGGTAGCAATTTTCATGGAGTGATAATGAAAGGAGCAGCAGCCG	exon sense-overlapping	NM_001166702	FAM104B	hypothetical protein LOC90736 isoform 5	-	55171677	55187567
ASHG19A3A007702	5.30725	5.75257	5.12018	3.40531	3.18014	2.75625	1.90194	2.57243	2.36392	0.0248316	0.049622	noncoding	NR_030722	FAM104B	RefSeq_NR	1099	chrX	-	55169534	55187628	GATTCTCAAGATACAGAGGTAGCAATTTTCATGGAGTGATAATGAAAGGAGCAGCAGCCG	exon sense-overlapping	NM_001166699	FAM104B	hypothetical protein LOC90736 isoform 2	-	55169534	55187628
ASHG19A3A007702	5.30725	5.75257	5.12018	3.40531	3.18014	2.75625	1.90194	2.57243	2.36392	0.0248316	0.049622	noncoding	NR_030722	FAM104B	RefSeq_NR	1099	chrX	-	55169534	55187628	GATTCTCAAGATACAGAGGTAGCAATTTTCATGGAGTGATAATGAAAGGAGCAGCAGCCG	exon sense-overlapping	NM_138362	FAM104B	hypothetical protein LOC90736 isoform 1	-	55169534	55187628
ASHG19A3A007702	5.30725	5.75257	5.12018	3.40531	3.18014	2.75625	1.90194	2.57243	2.36392	0.0248316	0.049622	noncoding	NR_030722	FAM104B	RefSeq_NR	1099	chrX	-	55169534	55187628	GATTCTCAAGATACAGAGGTAGCAATTTTCATGGAGTGATAATGAAAGGAGCAGCAGCCG	exon sense-overlapping	NM_001166701	FAM104B	hypothetical protein LOC90736 isoform 4	-	55171677	55187628
ASHG19A3A047826	14.6566	15.1348	14.186	13.6162	14.1128	12.8804	1.04035	1.02205	1.30562	0.0215549	0.049622	noncoding	ENST00000427342	AC078820.2	Ensembl	309	chr12	-	76082566	76082876	AAGAAGTGGGGCTTCACCAAGTTCAATGCCAATGAATTTGAAGACATGGTGGCTGAGAAG	intergenic
ASHG19A3A043884	11.0863	11.2115	10.571	8.70187	9.74743	2.71483	2.38441	1.46409	7.85618	0.00260297	0.041134	noncoding	ENST00000448647	RP11-38L15.6	Ensembl	708	chr10	+	46914087	46914795	AGCTTTTTTGGAATCTTCTGCTAAAGAAAATCAGACTGCTGTTGATGTTTTTCGAAGGAT	intergenic
ASHG19A3A012579	5.73231	5.57052	5.69428	3.92578	4.37344	1.95124	1.80653	1.19707	3.74304	0.0253749	0.04976	noncoding	ENST00000451795	RP5-827C21.4	Ensembl	575	chr1	-	234508552	234509339	CAGCAAGGTATTTTTAAAAGGGATGAAGAGAGTTGCTTCAAATGTTTTGAGACGTTGTTA	bidirectional	NM_001012985	C1orf31	hypothetical protein LOC388753 isoform 1	+	234509428	234519795
ASHG19A3A012579	5.73231	5.57052	5.69428	3.92578	4.37344	1.95124	1.80653	1.19707	3.74304	0.0253749	0.04976	noncoding	ENST00000451795	RP5-827C21.4	Ensembl	575	chr1	-	234508552	234509339	CAGCAAGGTATTTTTAAAAGGGATGAAGAGAGTTGCTTCAAATGTTTTGAGACGTTGTTA	natural antisense	NM_001206641	C1orf31	hypothetical protein LOC388753 isoform 2	+	234509213	234519795
ASHG19A3A033583	8.13613	8.16089	7.33553	6.45532	6.52772	2.7934	1.68081	1.63317	4.54213	0.00518233	0.041134	noncoding	AK056910		misc_RNA	2128	chr7	-	134846299	134848427	TCCATGGTATGGGAAAAATTGCCGACGGGAACATATTTTGTATGGTTTTGCTTATTTAGT	intronic antisense	NM_018295	TMEM140	transmembrane protein 140	+	134832765	134850967
ASHG19A3A034130	5.48873	5.35089	4.99776	3.57852	3.41734	2.11859	1.91021	1.93355	2.87917	0.00260131	0.041134	noncoding	BC016002		misc_RNA	960	chr7	+	30166630	30167556	AAAGCAGACGCTAGGGAAAAATTGTGAAAGACTGAAATAGACCGAAAGGTGGACTGGTGT	intergenic
ASHG19A3A045291	5.97218	4.75902	5.31324	4.60192	3.06705	1.95275	1.37027	1.69197	3.36048	0.0378097	0.04976	noncoding	ENST00000413752	RP4-666O22.1	Ensembl	448	chr1	-	47963563	47964011	TCTTGCCAAGAGAATTAATGTGCATATTGAGCACTCTAAGAGCCAAAATAGCTTCCTGAA	intergenic
ASHG19A3A026254	6.70507	6.2569	6.66288	5.399	4.61022	2.921	1.30607	1.64669	3.74188	0.0313096	0.04976	noncoding	ENST00000509378	RP11-39C10.1	Ensembl	2057	chr4	+	165109462	165111519	TAGCTTCTGATAATCAACCAACTGTCATAATCAAGGTCTATGAGGATGAATGACCCCTGA	intronic antisense	NM_001166373	2011-03-01	E3 ubiquitin-protein ligase MARCH1 isoform 1	-	164445449	165304407
ASHG19A3A031285	5.47171	4.53928	5.19996	3.65356	2.76005	2.56461	1.81816	1.77923	2.63536	0.0335263	0.04976	noncoding	ENST00000416625	RPL15P4	Ensembl	580	chr6	+	31495890	31496470	GTCCTGAATTCTCACTGGGCTGGTTAAAGATTCCACATACAAAGTTTTTGAGGCTATCCT	intergenic
ASHG19A3A026095	7.14401	6.78573	6.811	6.06504	5.72786	1.9604	1.07898	1.05788	4.8506	0.0333513	0.04976	noncoding	AK123439		misc_RNA	1997	chr4	+	144476645	144478642	CTCTTATCTCTAGGACACCAATATTTAATGTTGCATATCATGTATCTCCAGTACAAGAAG	exon sense-overlapping	NM_003601	SMARCA5	SWI/SNF-related matrix-associated	+	144434615	144478642
ASHG19A3A039114	6.9802	6.7254	7.27433	5.36785	5.33487	5.54675	1.61235	1.39053	1.72758	0.0198217	0.049113	noncoding	ENST00000424412	RP11-430K21.2	Ensembl	451	chr9	+	114565259	114565710	AAATAAAGCCGTTCCAGGATTATTGAAAACTGAGTAGCAACCTTGGGGGTCCTGGGTCAT	intergenic
ASHG19A3A017281	7.50851	7.14522	6.46089	5.19816	5.46749	3.13296	2.31035	1.67773	3.32793	0.0321315	0.04976	noncoding	AK093907		misc_RNA	1963	chr20	-	3164367	3166330	TGGCTGGCTAATACATTATCCGATTGTTAATTACAGCAAAATGGATAAGGGAACCTTATA	intergenic
ASHG19A3A008245	5.77087	5.53845	5.49658	4.16023	3.79223	3.27635	1.61064	1.74622	2.22024	0.00120135	0.034513	noncoding	ENST00000426575	RP11-318C24.2	Ensembl	657	chr1	-	175873897	175889649	CCTGGCTGTTCTGTTCATGACGGTGGTTATTCCAATTACTTTGAGAATTATATTTATTAG	intergenic
ASHG19A3A018499	9.66236	10.2642	9.40424	7.84064	8.94888	3.52222	1.82172	1.31534	5.88202	0.00453957	0.041134	noncoding	uc002xzd.1	AK123388	UCSC_knowngene	3429	chr20	+	57022721	57026150	CAAGGCATAAACTTTTGTACTAGCTGTCTCCATATTATGTTCAATAAATTCTGTGCTCTG	exon sense-overlapping	NM_004738	VAPB	vesicle-associated membrane protein-associated	+	56964174	57026156
ASHG19A3A018499	9.66236	10.2642	9.40424	7.84064	8.94888	3.52222	1.82172	1.31534	5.88202	0.00453957	0.041134	noncoding	uc002xzd.1	AK123388	UCSC_knowngene	3429	chr20	+	57022721	57026150	CAAGGCATAAACTTTTGTACTAGCTGTCTCCATATTATGTTCAATAAATTCTGTGCTCTG	exon sense-overlapping	NM_001195677	VAPB	vesicle-associated membrane protein-associated	+	56964174	57026156
ASHG19A3A000249	4.74715	4.22234	4.79164	2.55173	2.44767	2.17018	2.19542	1.77467	2.62146	0.0241542	0.049622	noncoding	ENST00000438436	AC108488.3	Ensembl	1207	chr2	+	3606081	3609324	CCCGGGAGAAAACTGAGTTGAGAAGGCCTTGGGGATGAAGGTGAGAAATTCGAGAATCCC	bidirectional	NM_002936	RNASEH1	ribonuclease H1	-	3592690	3605940
ASHG19A3A022802	5.13563	5.05703	4.46506	3.64104	2.91884	1.94575	1.49458	2.13819	2.5193	0.0094591	0.041134	noncoding	ENST00000490086	RP11-648C16.1	Ensembl	202	chr3	+	72055924	72056126	CCATCTTCTTCACTGATGTGGTTTGTGGACTCTGATGACCCAAATCTGACATTAGTTCTG	intergenic
ASHG19A3A040614	5.82659	6.74442	5.6353	4.73336	5.38445	2.05413	1.09323	1.35997	3.58117	0.0440581	0.04976	noncoding	G43505		misc_RNA	125	chrX	-	154467652	154467777	GAGGTTAGAAAAAATGTAGTCTTAATAGCCCTCTTAATGTGTAGCAAGGCAAATTACCAT	natural antisense	NM_003372	VBP1	prefoldin subunit 3	+	154444700	154468098
ASHG19A3A050460	4.79413	4.21124	4.32873	2.85035	2.5709	1.94326	1.94379	1.64034	2.38547	0.0189479	0.049113	noncoding	ENST00000446059	RP11-165M6.3	Ensembl	350	chr13	+	107078120	107078470	ATTAACCAGACTCAGAAAGAAAACATCAGGAAATTCTGCAAGGGCAAGAGATGCGAGCCC	intergenic
ASHG19A3A030571	4.81963	4.43946	5.10897	3.20741	2.479	1.95148	1.61222	1.96046	3.15748	0.0386347	0.04976	noncoding	ENST00000423411	RP1-38C16.1	Ensembl	1007	chr6	-	135940302	135941309	GACCCGACCTGCCATCTGGAAAACCTGCCAAATATTATGACATCAAGAAGATGATGAAGC	intergenic
ASHG19A3A015830	8.18749	8.06089	7.38162	6.36525	6.74066	5.53354	1.82223	1.32023	1.84808	0.0237988	0.049622	noncoding	NR_003683	ALMS1P	RefSeq_NR	1608	chr2	+	73872045	73912692	TTCCTGGCTGTCCAGAAGAACAAGCCTATCAGCAAGAAGGAAATGATTCAGAGGTCCAAA	intergenic
ASHG19A3A032643	5.31547	5.09971	5.43875	2.85413	2.63481	2.12692	2.46134	2.4649	3.31183	0.00898189	0.041134	noncoding	uc003tcw.2	AK026768	UCSC_knowngene	1899	chr7	-	32620554	32758780	TTTACCCCGATCACAGAAACCATACCAACTGAAAGACAAATCAGCATCTTGCTGGACGAC	intronic antisense	NM_015060	AVL9	late secretory pathway protein AVL9 homolog	+	32535175	32623779
ASHG19A3A014346	6.36525	7.34666	7.1942	3.76577	5.03767	2.30361	2.59948	2.30899	4.89059	0.0373029	0.04976	noncoding	uc002trf.1	AK054990	UCSC_knowngene	2070	chr2	-	131174327	131185559	GGCATAAGTCTACTCACTTATATCTGTTTGTCTGGAACATAACCCATGTTTGTTTTTACA	intergenic
ASHG19A3A020011	5.54001	5.03907	4.55558	4.4428	3.92501	2.89897	1.09721	1.11406	1.6566	0.0183186	0.049113	noncoding	ENST00000426025	LA16c-2F2.4	Ensembl	1649	chr22	+	16345911	16355362	AAGGCAGCTCTGAACATCTAGAGCAAGCTAGCATTGAAACAATGATGTTAAATCTGGTCA	intergenic
CUST_470_PI426073487	4.38186	4.49436	4.17831	3.26571	2.07123	1.97306	1.11615	2.42313	2.20525	0.0194019	0.049113	noncoding	uc.472+	uc.472	UCR	202	chrX	+	41379305	41379507	CAGCATCTATTTTGTGCAGTTTTTAGGGGCCTTGGAAATAAAAAGCTATGATTTCCAAAA	natural antisense	NM_003688	CASK	peripheral plasma membrane protein CASK isoform	-	41374188	41782287
CUST_470_PI426073487	4.38186	4.49436	4.17831	3.26571	2.07123	1.97306	1.11615	2.42313	2.20525	0.0194019	0.049113	noncoding	uc.472+	uc.472	UCR	202	chrX	+	41379305	41379507	CAGCATCTATTTTGTGCAGTTTTTAGGGGCCTTGGAAATAAAAAGCTATGATTTCCAAAA	natural antisense	NM_001126054	CASK	peripheral plasma membrane protein CASK isoform	-	41374188	41782287
CUST_470_PI426073487	4.38186	4.49436	4.17831	3.26571	2.07123	1.97306	1.11615	2.42313	2.20525	0.0194019	0.049113	noncoding	uc.472+	uc.472	UCR	202	chrX	+	41379305	41379507	CAGCATCTATTTTGTGCAGTTTTTAGGGGCCTTGGAAATAAAAAGCTATGATTTCCAAAA	natural antisense	NM_001126055	CASK	peripheral plasma membrane protein CASK isoform	-	41374188	41782287
ASHG19A3A009782	4.24201	4.14137	3.81145	1.96068	1.95578	2.62189	2.28132	2.18559	1.18955	0.030932	0.04976	noncoding	uc002ixb.2	BC017255	UCSC_knowngene	1337	chr17	+	57183958	57195627	TAAATGGGATCTGCTTTCTACAGTTTCCTGCCAGATGTGTAAAGATTGCAAGAATTGAAG	intronic antisense	NM_001100595	SKA2	spindle and kinetochore-associated protein 2	-	57187307	57232800
ASHG19A3A009782	4.24201	4.14137	3.81145	1.96068	1.95578	2.62189	2.28132	2.18559	1.18955	0.030932	0.04976	noncoding	uc002ixb.2	BC017255	UCSC_knowngene	1337	chr17	+	57183958	57195627	TAAATGGGATCTGCTTTCTACAGTTTCCTGCCAGATGTGTAAAGATTGCAAGAATTGAAG	intronic antisense	NM_182620	SKA2	spindle and kinetochore-associated protein 2	-	57187307	57232800
ASHG19A3A009782	4.24201	4.14137	3.81145	1.96068	1.95578	2.62189	2.28132	2.18559	1.18955	0.030932	0.04976	noncoding	uc002ixb.2	BC017255	UCSC_knowngene	1337	chr17	+	57183958	57195627	TAAATGGGATCTGCTTTCTACAGTTTCCTGCCAGATGTGTAAAGATTGCAAGAATTGAAG	natural antisense	NM_001005207	TRIM37	E3 ubiquitin-protein ligase TRIM37	-	57059999	57184266
ASHG19A3A009782	4.24201	4.14137	3.81145	1.96068	1.95578	2.62189	2.28132	2.18559	1.18955	0.030932	0.04976	noncoding	uc002ixb.2	BC017255	UCSC_knowngene	1337	chr17	+	57183958	57195627	TAAATGGGATCTGCTTTCTACAGTTTCCTGCCAGATGTGTAAAGATTGCAAGAATTGAAG	natural antisense	NM_015294	TRIM37	E3 ubiquitin-protein ligase TRIM37	-	57075560	57184266
ASHG19A3A044590	10.9087	10.4862	10.7526	8.52791	9.38859	6.0627	2.38076	1.09763	4.68987	0.0424768	0.04976	noncoding	ENST00000402743	RP11-570P14.1	Ensembl	360	chr1	-	44587824	44588184	GTATTTTATTCTACTAGACAGTTTACCTCTGGATACACTACTTGTGGATGTTGAACCTAA	intronic antisense	NM_173484	KLF17	Krueppel-like factor 17	+	44584521	44600809
ASHG19A3A015192	5.32505	5.29628	4.64181	3.34921	2.68336	2.10211	1.97583	2.61292	2.53971	0.0169939	0.047239	noncoding	AK024254		misc_RNA	3563	chr2	-	241522166	241525733	AACCATTTTAGGCTTTGCTGCAACCCATGGTCAGTTCTCCAAGAAAAGTGAAGAGGGTTC	bidirectional	NM_023083	CAPN10	calpain-10 isoform a	+	241526132	241538526
ASHG19A3A015192	5.32505	5.29628	4.64181	3.34921	2.68336	2.10211	1.97583	2.61292	2.53971	0.0169939	0.047239	noncoding	AK024254		misc_RNA	3563	chr2	-	241522166	241525733	AACCATTTTAGGCTTTGCTGCAACCCATGGTCAGTTCTCCAAGAAAAGTGAAGAGGGTTC	bidirectional	NM_023085	CAPN10	calpain-10 isoform c	+	241526132	241538526
ASHG19A3A021848	8.67052	8.1006	8.02082	7.32497	6.52114	3.905	1.34555	1.57946	4.11582	0.0086989	0.041134	noncoding	ENST00000435399	RP11-291L19.1	Ensembl	325	chr1	+	45880691	45881016	TTTCACAGAATTATTCCAGGGTTTATGTGTCCGGTTGGATGGCAAGCATGTGGTCTTTGG	intronic antisense	NM_007170	TESK2	dual specificity testis-specific protein kinase	-	45809554	45956840
ASHG19A3A040193	6.92139	7.29266	7.56723	5.16047	5.01386	4.15861	1.76092	2.2788	3.40862	0.0364059	0.04976	noncoding	ENST00000392722	RP3-514P16.1	Ensembl	1766	chrX	-	100792471	100794237	TTACTAATGAACCTGTCTAGCTCACTCCAGATGTCGATGACATTGTGAGAAAGATTGATC	intergenic
ASHG19A3A052923	10.9668	12.0111	11.544	9.6108	10.455	9.5153	1.35596	1.5561	2.0287	0.0432907	0.04976	noncoding	NR_002188	GBAP1	RefSeq_NR	2036	chr1	-	155183616	155197325	TGATTCCTATGGCACCAGCCAGGAAAAATGGCAGCTCTTAAAGGAGAAAATGTTTGAGCC	natural antisense	NM_198883	MTX1	metaxin-1 isoform 2	+	155178489	155183624
ASHG19A3A044723	10.4912	10.4653	10.0936	8.36638	9.12384	8.78285	2.12481	1.34145	1.3108	0.0222031	0.049622	noncoding	ENST00000430163	RP5-882O7.5	Ensembl	390	chr1	-	45457505	45457895	AGTTTGGAAACCACCCAGCTAAGCAAAAATCTGGAAGAACTCAATATCTCTTCAGCACAG	intergenic
ASHG19A3A041355	9.18919	9.18546	8.77308	6.47577	7.92381	3.8473	2.71342	1.26165	4.92577	0.0112784	0.043951	noncoding	CR611073		misc_RNA	1553	chrX	+	103438727	103440280	CAGATCAGATTTCTAGAGAGAGCAGATTTCTAGAGAGATTAGCATTCATAGTAAGTGAAA	intergenic
ASHG19A3A046256	9.24558	9.9895	9.29438	8.03239	8.17736	7.56608	1.21319	1.81214	1.7283	0.048365	0.04976	noncoding	NR_015451	LOC283267	RefSeq_NR	3322	chr11	+	33097695	33100999	ATGTTCATCATCTCTTCTATACTAGAGCTGCAGTCTTACATTTGCTTACTTCCTGACATC	intergenic
ASHG19A3A021864	10.5423	10.6695	9.44159	8.84158	9.39721	4.50858	1.70075	1.2723	4.93301	0.0148665	0.046397	noncoding	AK055675		NRED	1778	chr3	-	160213721	160215499	TTTAGGTACAGTAATCTAATATCCAAAGTCTTGGACTCAGCTAAAGAGGGTATTTACCTT	intergenic
ASHG19A3A007682	4.04319	4.50577	5.3236	2.30777	3.44355	4.23167	1.73542	1.06222	1.09192	0.0430793	0.04976	noncoding	NR_029372	NT5C3	RefSeq_NR	1755	chr7	-	33053743	33102409	GCGGAAGACCAAGATCATCGAGATGAAGATTGGATAACCAAGAAATGACTAATCAAGAGT	exon sense-overlapping	NM_001002010	NT5C3	cytosolic 5'-nucleotidase 3 isoform 1	-	33053741	33102409
ASHG19A3A007682	4.04319	4.50577	5.3236	2.30777	3.44355	4.23167	1.73542	1.06222	1.09192	0.0430793	0.04976	noncoding	NR_029372	NT5C3	RefSeq_NR	1755	chr7	-	33053743	33102409	GCGGAAGACCAAGATCATCGAGATGAAGATTGGATAACCAAGAAATGACTAATCAAGAGT	exon sense-overlapping	NM_016489	NT5C3	cytosolic 5'-nucleotidase 3 isoform 2	-	33053741	33080522
ASHG19A3A007682	4.04319	4.50577	5.3236	2.30777	3.44355	4.23167	1.73542	1.06222	1.09192	0.0430793	0.04976	noncoding	NR_029372	NT5C3	RefSeq_NR	1755	chr7	-	33053743	33102409	GCGGAAGACCAAGATCATCGAGATGAAGATTGGATAACCAAGAAATGACTAATCAAGAGT	exon sense-overlapping	NM_001166118	NT5C3	cytosolic 5'-nucleotidase 3 isoform 3	-	33053741	33080521
ASHG19A3A020001	7.40648	7.63955	7.04032	5.70651	6.58383	4.54881	1.69997	1.05572	2.49151	0.00139229	0.034513	noncoding	ENST00000395613	AC002056.3	Ensembl	760	chr22	-	51193102	51193862	ATCGCTGACTTACCTAAGTATCCTAAGAAATCCAGTAACCAATAAGAAGCATTACAGATT	intergenic
ASHG19A3A043106	14.8739	15.1877	14.1157	13.6573	13.9701	10.6645	1.2166	1.2177	3.45117	0.00745725	0.041134	noncoding	ENST00000318333	SRP9L1	Ensembl	959	chr10	-	93565802	93567253	CAACATTTTAGCATGGTAAGTTCCCTTAGCTATATGAATTTTGGCATGTTTCAGAGAGAT	intronic antisense	NM_025235	TNKS2	tankyrase-2	+	93558150	93625232
ASHG19A3A029295	6.16026	6.18422	5.92086	2.65077	1.89035	3.22414	3.50948	4.29387	2.69671	0.00755777	0.041134	noncoding	uc003mnq.2	BC016291	UCSC_knowngene	671	chr5	+	180688222	180699307	GCATTGGCTCTTCAGGTATTATGTTTAACATTTTGCAGGAATTGCTTTACTCTATAGACA	bidirectional	NM_032765	TRIM52	tripartite motif-containing protein 52	-	180683385	180688119
ASHG19A3A022939	8.42476	8.91527	8.22815	7.07118	7.52437	3.03597	1.35358	1.39091	5.19218	0.0114314	0.043951	noncoding	NR_002941	LOC285359	RefSeq_NR	983	chr3	+	101431277	101432259	GCTATCACATGCCGAACTTTCTTGTGACAAATGTCTGGATTTTTTAAAAAAGGAAAAAGC	intergenic
ASHG19A3A024979	6.81927	6.32915	6.62312	5.56412	5.10428	2.1412	1.25515	1.22487	4.48192	0.039126	0.04976	noncoding	ENST00000444546	RP11-159J16.1	Ensembl	1150	chr1	+	81892140	81893290	AAGAAGCTCATCCCTATGATGGTGGTTATGGATCTGGTGATGGACATGGTGGATATAGGA	intergenic
ASHG19A3A044929	7.60985	7.66715	7.12862	6.0566	6.1231	1.97996	1.55325	1.54406	5.14866	0.000254285	0.022213	noncoding	BC036621		misc_RNA	1161	chr11	-	9481103	9482249	CCTAGACGCCAATGGAAAGAAAATGGGACTTTAAGCTTTGTTTGAACATATATTCTGTTA	bidirectional	NM_003442	ZNF143	zinc finger protein 143	+	9482511	9550071
ASHG19A3A020556	4.6933	3.78556	3.71699	3.25317	2.26623	1.89603	1.44014	1.51932	1.82095	0.0397717	0.04976	noncoding	ENST00000431036	RPL6	Ensembl	925	chr22	+	45297426	45298351	GAGTGGAGTTTATCCCTCACAAACTGGTGTTCTAAATTTCTTAAGAACCTAATAAAGGAT	intronic antisense	NM_138415	PHF21B	PHD finger protein 21B isoform 1	-	45277042	45405581
ASHG19A3A020556	4.6933	3.78556	3.71699	3.25317	2.26623	1.89603	1.44014	1.51932	1.82095	0.0397717	0.04976	noncoding	ENST00000431036	RPL6	Ensembl	925	chr22	+	45297426	45298351	GAGTGGAGTTTATCCCTCACAAACTGGTGTTCTAAATTTCTTAAGAACCTAATAAAGGAT	intronic antisense	NM_001135862	PHF21B	PHD finger protein 21B isoform 2	-	45277042	45405809
ASHG19A3A034229	6.35741	5.82691	5.61329	4.5214	4.3936	3.71028	1.83601	1.43331	1.90301	0.0301784	0.04976	noncoding	AF086424		misc_RNA	555	chr7	+	39622403	39622929	TGCAGATAAAACTCTGGGAGTGCCTGCTCTTAACAAAATAAAGTTCTTTATTGCATTTGT	intergenic
ASHG19A3A044026	7.23756	7.45768	6.95074	5.24817	6.35306	4.40442	1.98939	1.10463	2.54632	0.00278405	0.041134	noncoding	ENST00000454107	RP11-57G10.1	Ensembl	476	chr10	+	69553527	69554003	CAAAACCGGAAGAGTCTACAGTGTTACTGCATGCTGTTGGCATTGTTATAAACACACGAG	intergenic
ASHG19A3A034408	5.29374	5.37053	5.02374	3.70292	2.58907	3.89885	1.59082	2.78146	1.12489	0.0356623	0.04976	noncoding	ENST00000440210	RP11-196D18.2	Ensembl	275	chr7	+	62517830	62520462	CTCAATATCCCAGCAACCAATGTATTTGCCAATAAGCAGAAATTCTACTTTAACGGTAAG	intergenic
ASHG19A3A010824	8.30854	8.3715	7.56992	6.84622	6.62746	4.81655	1.46232	1.74404	2.75337	0.0103891	0.042736	noncoding	uc002lsv.2	BC071633	UCSC_knowngene	910	chr19	-	1457669	1458579	TGTGCTTCTGCCCTTTTTAAAAATAAAACTGACGAGACAGGGTCTCGCTCTGTTGTCCAG	natural antisense	NM_005883	APC2	adenomatous polyposis coli protein 2	+	1450147	1473243
ASHG19A3A023145	8.54312	8.59058	7.63559	6.84858	7.20921	4.41164	1.69453	1.38137	3.22395	0.0113299	0.043951	noncoding	ENST00000505008	RP11-390G14.1	Ensembl	528	chr3	+	126343634	126344904	TTGAATCCTCCTTTTGGGACCAAAAATAATAAAGGGACAGACATGGCTTTTCCAAAGACC	intronic antisense	NM_001173513	TXNRD3	thioredoxin reductase 3 isoform 2	-	126325894	126373967
ASHG19A3A023145	8.54312	8.59058	7.63559	6.84858	7.20921	4.41164	1.69453	1.38137	3.22395	0.0113299	0.043951	noncoding	ENST00000505008	RP11-390G14.1	Ensembl	528	chr3	+	126343634	126344904	TTGAATCCTCCTTTTGGGACCAAAAATAATAAAGGGACAGACATGGCTTTTCCAAAGACC	intronic antisense	NM_052883	TXNRD3	thioredoxin reductase 3 isoform 1	-	126325894	126373967
ASHG19A3A034196	7.99792	7.73668	7.28538	6.09817	6.15824	2.17752	1.89975	1.57844	5.10785	0.00730719	0.041134	noncoding	CR616642		misc_RNA	834	chr7	+	35945863	35946694	GGTCTCCAAACCTGATGCTATTTCCTTACAAAAATATTTGTTGAGCATGTGTCCATAATT	intergenic
ASHG19A3A029639	6.51526	7.07082	7.26605	4.62487	5.78391	4.51077	1.89039	1.28691	2.75528	0.0425028	0.04976	noncoding	X92110		NRED	1273	chr6	-	29801425	29802705	CATGTGCTGTAATTTTTCTAAATGGCATCTCCATGTGGTCTTTCATGAATGTTTGTCTGG	intergenic
ASHG19A3A013996	6.67545	6.66202	6.927	4.13848	4.78295	5.29803	2.53697	1.87908	1.62897	0.00169777	0.034513	noncoding	ENST00000415481	RP11-206L10.13	Ensembl	1058	chr1	+	808671	809729	ATAATACGGCCATCCAGGAACTCTTCAAGCGTGTCTCAGAGCAGTTTACAGCAATGTTCA	intergenic
ASHG19A3A011111	6.50583	5.69941	5.87835	5.12169	4.6395	1.87247	1.38414	1.0599	4.00588	0.0401824	0.04976	noncoding	AK123745		misc_RNA	1870	chr1	-	217600339	217602209	TGCCTCTCATAAAGCTGCTTGGACATTTTAAGTGTTTTGTAATATGCATTGAAGTGTTGA	intergenic
ASHG19A3A019618	6.82245	7.78137	6.71633	4.69127	6.07432	4.62841	2.13118	1.70705	2.08792	0.0433868	0.04976	noncoding	AK055014		misc_RNA	1598	chr1	+	32825322	32826920	CCAGCCCGGAGTGGAAAGAACAGTTTGTGCTGTGCTTTATTAAAATGTGCATCATTCTTT	natural antisense	NM_001167676	LOC100128071	hypothetical protein LOC100128071	-	32826870	32827844
ASHG19A3A042590	7.7771	6.74594	7.13453	6.15612	5.11128	2.92665	1.62098	1.63466	4.20788	0.0359738	0.04976	noncoding	NR_024284	LOC220930	RefSeq_NR	2232	chr10	-	31605457	31608024	GTCCTTAGGAACAGATAAAGTCATGGATATGAAAGTGATCACTGTCATTAATATCCACAT	bidirectional	NM_001174096	ZEB1	zinc finger E-box-binding homeobox 1 isoform f	+	31608100	31818742
ASHG19A3A042590	7.7771	6.74594	7.13453	6.15612	5.11128	2.92665	1.62098	1.63466	4.20788	0.0359738	0.04976	noncoding	NR_024284	LOC220930	RefSeq_NR	2232	chr10	-	31605457	31608024	GTCCTTAGGAACAGATAAAGTCATGGATATGAAAGTGATCACTGTCATTAATATCCACAT	bidirectional	NM_030751	ZEB1	zinc finger E-box-binding homeobox 1 isoform b	+	31608100	31818742
ASHG19A3A042590	7.7771	6.74594	7.13453	6.15612	5.11128	2.92665	1.62098	1.63466	4.20788	0.0359738	0.04976	noncoding	NR_024284	LOC220930	RefSeq_NR	2232	chr10	-	31605457	31608024	GTCCTTAGGAACAGATAAAGTCATGGATATGAAAGTGATCACTGTCATTAATATCCACAT	bidirectional	NM_001174095	ZEB1	zinc finger E-box-binding homeobox 1 isoform e	+	31608100	31818742
ASHG19A3A042590	7.7771	6.74594	7.13453	6.15612	5.11128	2.92665	1.62098	1.63466	4.20788	0.0359738	0.04976	noncoding	NR_024284	LOC220930	RefSeq_NR	2232	chr10	-	31605457	31608024	GTCCTTAGGAACAGATAAAGTCATGGATATGAAAGTGATCACTGTCATTAATATCCACAT	bidirectional	NM_001174093	ZEB1	zinc finger E-box-binding homeobox 1 isoform c	+	31608100	31818742
ASHG19A3A034371	8.47954	9.04057	8.51386	7.18413	6.6178	4.02503	1.29541	2.42277	4.48883	0.0350036	0.04976	noncoding	ENST00000449426	RP11-700P18.1	Ensembl	2884	chr7	+	56355922	56359118	CAGCCTGATGCTAAAGTTTTAAAAAATTACTTAAAGGTGTTCTTCCAGAGAGCAAAGCCC	intergenic
ASHG19A3A016908	6.85686	6.50512	5.92746	4.72363	5.38397	1.83028	2.13324	1.12115	4.09718	0.0338689	0.04976	noncoding	AK055724		RNAdb	2116	chr2	+	210887130	210889246	TTTGTCTGACTAATTAAATGAAAGATGCTCCTTAACTAAAGTGACTACCAGACTTCACAC	natural antisense	NM_152519	C2orf67	hypothetical protein LOC151050	-	210885434	211036051
ASHG19A3A049183	8.89076	9.61203	8.76022	7.25157	7.3095	4.04727	1.63919	2.30253	4.71295	0.0363274	0.04976	noncoding	CR622106		misc_RNA	1617	chr12	+	125514066	125515682	CGTGAGCCTTGGGAAACTGATTCTACAAATATCTTATATAGAGATAAATGTATCAGGCAT	intergenic
ASHG19A3A054586	4.0276	3.68116	4.00777	1.90014	2.17794	1.79552	2.12746	1.50322	2.21225	0.0160384	0.046518	noncoding	uc001gco.2	BC032239	UCSC_knowngene	1440	chr1	-	163274001	163291542	TTTAAATTCTGGATGACAGACCTATCAGGACTGAGTGGACCTTTGAGTGACAAGATGGGG	bidirectional	NM_031423	NUF2	kinetochore protein Nuf2	+	163291722	163325553
ASHG19A3A054586	4.0276	3.68116	4.00777	1.90014	2.17794	1.79552	2.12746	1.50322	2.21225	0.0160384	0.046518	noncoding	uc001gco.2	BC032239	UCSC_knowngene	1440	chr1	-	163274001	163291542	TTTAAATTCTGGATGACAGACCTATCAGGACTGAGTGGACCTTTGAGTGACAAGATGGGG	bidirectional	NM_145697	NUF2	kinetochore protein Nuf2	+	163291722	163325553
ASHG19A3A048554	4.56347	5.4397	5.2525	2.56048	3.46151	3.32325	2.00299	1.97818	1.92925	0.0266666	0.04976	noncoding	ENST00000499273	AC011603.2	Ensembl	2114	chr12	+	49392154	49412980	AAATATGTACAGTTCAGAATGATCGCTGATACAAAACATGCCAAGGACAGGGGCGCTGAG	natural antisense	NM_001206709	PRKAG1	5'-AMP-activated protein kinase subunit gamma-1	-	49396054	49412629
ASHG19A3A048554	4.56347	5.4397	5.2525	2.56048	3.46151	3.32325	2.00299	1.97818	1.92925	0.0266666	0.04976	noncoding	ENST00000499273	AC011603.2	Ensembl	2114	chr12	+	49392154	49412980	AAATATGTACAGTTCAGAATGATCGCTGATACAAAACATGCCAAGGACAGGGGCGCTGAG	natural antisense	NM_001206710	PRKAG1	5'-AMP-activated protein kinase subunit gamma-1	-	49396054	49412531
ASHG19A3A048554	4.56347	5.4397	5.2525	2.56048	3.46151	3.32325	2.00299	1.97818	1.92925	0.0266666	0.04976	noncoding	ENST00000499273	AC011603.2	Ensembl	2114	chr12	+	49392154	49412980	AAATATGTACAGTTCAGAATGATCGCTGATACAAAACATGCCAAGGACAGGGGCGCTGAG	natural antisense	NM_002733	PRKAG1	5'-AMP-activated protein kinase subunit gamma-1	-	49396054	49412629
ASHG19A3A048554	4.56347	5.4397	5.2525	2.56048	3.46151	3.32325	2.00299	1.97818	1.92925	0.0266666	0.04976	noncoding	ENST00000499273	AC011603.2	Ensembl	2114	chr12	+	49392154	49412980	AAATATGTACAGTTCAGAATGATCGCTGATACAAAACATGCCAAGGACAGGGGCGCTGAG	natural antisense	NM_015086	DDN	dendrin	-	49388932	49393088
ASHG19A3A048554	4.56347	5.4397	5.2525	2.56048	3.46151	3.32325	2.00299	1.97818	1.92925	0.0266666	0.04976	noncoding	ENST00000499273	AC011603.2	Ensembl	2114	chr12	+	49392154	49412980	AAATATGTACAGTTCAGAATGATCGCTGATACAAAACATGCCAAGGACAGGGGCGCTGAG	natural antisense	NM_003482	MLL2	histone-lysine N-methyltransferase MLL2	-	49412757	49449107
ASHG19A3A039369	9.94408	9.64727	9.62908	8.70268	8.44793	3.98875	1.2414	1.19933	5.64032	0.0240293	0.049622	noncoding	BX537622		misc_RNA	4086	chr9	+	135566270	135570339	GATAACCTTGAATATGTTGTGGTTTGTATACAGAGCCATTAGTATTGTTATTTTGGCCAC	intergenic
ASHG19A3A050268	5.06269	5.61959	5.11707	3.97026	4.34759	1.80309	1.09243	1.272	3.31398	0.0246438	0.049622	noncoding	ENST00000442229	RP11-248N6.1	Ensembl	888	chr13	+	68476486	68477374	GTCGAATCTCATGATCTGTTCCATCCTTTTTCTTGTGTGGGTAAGAAAGGGCAACCACAT	intergenic
ASHG19A3A044533	6.08727	6.00698	5.54253	5.02942	3.71246	1.78328	1.05784	2.29452	3.75925	0.011044	0.043951	noncoding	ENST00000451124	RP11-295O23.2	Ensembl	220	chr10	+	118168767	118168987	TGTGATAGATGAATGTGTGGAGATGGCAACTAGTGATCAACAGAACAAAATTGGAAAGGT	intergenic
ASHG19A3A016707	10.1869	10.0587	9.37696	8.49707	9.01245	4.52343	1.68985	1.04622	4.85353	0.0122531	0.044313	noncoding	ENST00000438916	AC093377.1	Ensembl	1109	chr2	+	188690067	188691176	AACCCAAAGGTTATGAATCTTATCAGTAAATTGTGAGCCAAATTTGGAGGTCAAGCATAA	intergenic
ASHG19A3A037456	8.80781	7.73051	7.57032	7.53926	5.70984	2.86899	1.26855	2.02067	4.70133	0.0227525	0.049622	noncoding	ENST00000412428	RP11-157L3.3	Ensembl	298	chr9	-	46042424	46042722	ATTTTAAGACTTGGTGGCTGAGAAACAACTCATCCTGGATGGCTGTGGGGCCAAATATAG	intergenic
ASHG19A3A046247	5.63217	5.21049	4.57353	4.34164	3.86113	2.40261	1.29052	1.34935	2.17092	0.0176114	0.048325	noncoding	AK123310		misc_RNA	2684	chr11	+	32625125	32627808	TTCCTCCTGTTCTTAAGTCTGTTAAGAGGATAGCTCCATCATATTCTGTGTTCTGCAAAT	intronic antisense	NM_001008391	CCDC73	coiled-coil domain-containing protein 73	-	32623625	32816187
ASHG19A3A049492	12.8992	13.3477	13.4157	10.5467	11.2871	11.4262	2.35253	2.06069	1.98951	0.00736504	0.041134	noncoding	ENST00000454403	RP11-396A22.4	Ensembl	411	chr13	-	41958908	41959319	TTAACGTGCAGAACAAGAACAGCAGCTACTTTGTGGAATGGATCCCCAACAACGTCAAGA	intergenic
ASHG19A3A038915	4.00477	4.15641	4.13848	2.10052	2.39744	2.34712	1.90425	1.75897	1.79136	0.000447819	0.030492	noncoding	ENST00000448529	RP11-389K14.2	Ensembl	957	chr9	+	92994466	92995423	GTTAAATCTCTTGATCTGTTCCATTCTTTTTCTTGTGTGGGTAAGAAAGGGCAACCACAT	intergenic
ASHG19A3H0000200	7.40547	7.54099	7.58018	2.94996	3.32472	2.07889	4.45551	4.21628	5.50128	0.00175098	0.034513	noncoding	nc-HOXD8-19-	nc-HOXD8-19	HOX cluster	160	chr2	+	176989526	176989686	GTTCCTGCCCGAGGACCAGTTGTAAATGTTACTGCTTCCTACTAATAAATGCTGACCTGA	exon sense-overlapping	NM_014213	HOXD9	homeobox protein Hox-D9	+	176987412	176989645
ASHG19A3A036217	4.65634	4.31782	4.13571	3.54484	2.33468	2.45522	1.1115	1.98314	1.68049	0.0035717	0.041134	noncoding	uc003yye.2	BC040715	UCSC_knowngene	1428	chr8	-	144638995	144640423	CCTGGTAGCCTCAAACTTCATAGCACTTTGTGGTTTTTCTTAAAACTCTGAGCCTGTGCC	intronic antisense	NM_001166237	GSDMD	gasdermin-D	+	144635556	144645231
ASHG19A3A036217	4.65634	4.31782	4.13571	3.54484	2.33468	2.45522	1.1115	1.98314	1.68049	0.0035717	0.041134	noncoding	uc003yye.2	BC040715	UCSC_knowngene	1428	chr8	-	144638995	144640423	CCTGGTAGCCTCAAACTTCATAGCACTTTGTGGTTTTTCTTAAAACTCTGAGCCTGTGCC	bidirectional	NM_024736	GSDMD	gasdermin-D	+	144640476	144645231
ASHG19A3A034358	6.69563	7.03195	6.70267	4.06945	2.81473	4.08528	2.62618	4.21722	2.61739	0.0149259	0.046397	noncoding	ENST00000450062	RP11-613E4.3	Ensembl	261	chr7	+	55832489	55840981	CTCAATATCCCAGCAACCAATGTATTTGCCAGTAGGCTGAAATTCTACCTTAATGGTAAG	intergenic
ASHG19A3A020064	6.29271	6.53362	5.95072	5.25023	4.89086	4.66356	1.04248	1.64276	1.28716	0.0299966	0.04976	noncoding	ENST00000428850	AC008132.12	Ensembl	740	chr22	+	18821206	18821951	CAAAAGAAGCTACAGGAGGAACTTTCTGACTTATCAGCAATGGAAGATGCTTTGGATGAG	intergenic
ASHG19A3A041193	5.13119	4.43729	5.30301	2.77915	3.23775	4.15709	2.35204	1.19954	1.14592	0.0466117	0.04976	noncoding	ENST00000431339	RP13-204A15.2	Ensembl	2387	chrX	+	73325406	73327793	GGATGAAGTGCTTGCATATCTTGTGGAAGGACCAAATTTTCTGAAAAAATTGGAACAATC	intergenic
ASHG19A3A042254	4.9192	4.3424	4.91541	3.58992	3.09961	1.76885	1.32928	1.24279	3.14657	0.0493087	0.04976	noncoding	ENST00000447710	RP11-513D4.3	Ensembl	161	chr1	+	242508859	242509020	TTCAGAAGGATTCTGTCAACCTTGATATCAACACTGACCTAAAGCCCACAGGTGTCCTCA	intronic antisense	NM_001195812	PLD5	inactive phospholipase D5 isoform 3	-	242251688	242612784
ASHG19A3A042254	4.9192	4.3424	4.91541	3.58992	3.09961	1.76885	1.32928	1.24279	3.14657	0.0493087	0.04976	noncoding	ENST00000447710	RP11-513D4.3	Ensembl	161	chr1	+	242508859	242509020	TTCAGAAGGATTCTGTCAACCTTGATATCAACACTGACCTAAAGCCCACAGGTGTCCTCA	intronic antisense	NM_152666	PLD5	inactive phospholipase D5 isoform 1	-	242251688	242687998
ASHG19A3A042254	4.9192	4.3424	4.91541	3.58992	3.09961	1.76885	1.32928	1.24279	3.14657	0.0493087	0.04976	noncoding	ENST00000447710	RP11-513D4.3	Ensembl	161	chr1	+	242508859	242509020	TTCAGAAGGATTCTGTCAACCTTGATATCAACACTGACCTAAAGCCCACAGGTGTCCTCA	intronic antisense	NM_001195811	PLD5	inactive phospholipase D5 isoform 2	-	242251688	242612784
ASHG19A3A052542	8.15754	8.81578	7.35277	6.87869	7.24514	3.65645	1.27885	1.57065	3.69632	0.047948	0.04976	noncoding	AK055252		misc_RNA	2452	chr15	-	90439837	90442289	GGTCCAACTTTTGGATATTTAAAATTGATCCCTGTGTGGCTAACAGAATTAATGTTTCCA	intron sense-overlapping	NM_001199058	C15orf38-AP3S2	C15orf38-AP3S2 fusion protein	-	90373830	90456222
ASHG19A3A054899	5.78885	4.73646	4.98148	3.83172	2.81314	1.9095	1.95713	1.92332	3.07198	0.0419259	0.04976	noncoding	NR_024399	MGC23284	RefSeq_NR	942	chr16	+	88729780	88753592	TGGAATTCCCAGGGGGTCAGACATGGTTATGGGAAGTTTAATAAAACCGGTGAATCACGT	intronic antisense	NM_178310	SNAI3	zinc finger protein SNAI3	-	88744089	88752882
ASHG19A3A054899	5.78885	4.73646	4.98148	3.83172	2.81314	1.9095	1.95713	1.92332	3.07198	0.0419259	0.04976	noncoding	NR_024399	MGC23284	RefSeq_NR	942	chr16	+	88729780	88753592	TGGAATTCCCAGGGGGTCAGACATGGTTATGGGAAGTTTAATAAAACCGGTGAATCACGT	bidirectional	NM_002461	MVD	diphosphomevalonate decarboxylase	-	88718347	88729495
ASHG19A3A021004	4.41075	4.81123	4.65297	3.34166	2.89567	2.77243	1.0691	1.91556	1.88054	0.0281274	0.04976	noncoding	BC036224		misc_RNA	1922	chr3	-	47420584	47422489	AAGACTTAGTCAAGGGCCTAGCTTCATTCCAGTTGGAGTTAGAGCAGAAGAAAATGAAAT	bidirectional	NM_015466	PTPN23	tyrosine-protein phosphatase non-receptor type	+	47422490	47454931
ASHG19A3A007748	6.10308	5.71613	5.7592	3.18568	2.75955	2.44704	2.9174	2.95658	3.31216	0.00665976	0.041134	noncoding	NR_033255	DTYMK	RefSeq_NR	1136	chr2	-	242615156	242626383	TTTTTCTGCAAATCGCTGGGAACAAGTAATTTTTCCCTAGATTGGTGTAAACAGCCAGAC	exon sense-overlapping	NM_001165031	DTYMK	thymidylate kinase isoform 2	-	242615156	242626383
ASHG19A3A007748	6.10308	5.71613	5.7592	3.18568	2.75955	2.44704	2.9174	2.95658	3.31216	0.00665976	0.041134	noncoding	NR_033255	DTYMK	RefSeq_NR	1136	chr2	-	242615156	242626383	TTTTTCTGCAAATCGCTGGGAACAAGTAATTTTTCCCTAGATTGGTGTAAACAGCCAGAC	exon sense-overlapping	NM_012145	DTYMK	thymidylate kinase isoform 1	-	242615156	242626383
ASHG19A3A017986	5.86573	5.82254	6.06554	2.27681	2.92691	4.33559	3.58892	2.89563	1.72995	0.00155792	0.034513	noncoding	HIT000071426		H-invDB	291	chr20	+	3019457	3019747	GTGTCACCCTATCTAGGATAAATCTTTATGTCCACATATATTGTGTTGAATTGTTCCCAT	intergenic
CUST_951_PI426073487	9.74743	9.85983	9.77245	8.66525	8.77661	8.13081	1.08218	1.08322	1.64163	0.00667502	0.041134	noncoding	uc.472-	uc.472	UCR	202	chrX	-	41379305	41379507	GCTTTTTATTTCCAAGGCCCCTAAAAACTGCACAAAATAGATGCTGCTTTCTATAATCTA	exon sense-overlapping	NM_003688	CASK	peripheral plasma membrane protein CASK isoform	-	41374188	41782287
CUST_951_PI426073487	9.74743	9.85983	9.77245	8.66525	8.77661	8.13081	1.08218	1.08322	1.64163	0.00667502	0.041134	noncoding	uc.472-	uc.472	UCR	202	chrX	-	41379305	41379507	GCTTTTTATTTCCAAGGCCCCTAAAAACTGCACAAAATAGATGCTGCTTTCTATAATCTA	exon sense-overlapping	NM_001126054	CASK	peripheral plasma membrane protein CASK isoform	-	41374188	41782287
CUST_951_PI426073487	9.74743	9.85983	9.77245	8.66525	8.77661	8.13081	1.08218	1.08322	1.64163	0.00667502	0.041134	noncoding	uc.472-	uc.472	UCR	202	chrX	-	41379305	41379507	GCTTTTTATTTCCAAGGCCCCTAAAAACTGCACAAAATAGATGCTGCTTTCTATAATCTA	exon sense-overlapping	NM_001126055	CASK	peripheral plasma membrane protein CASK isoform	-	41374188	41782287
ASHG19A3A034049	4.41295	5.31504	5.54845	2.85852	3.09894	4.24966	1.55443	2.21611	1.29879	0.0434464	0.04976	noncoding	NR_033329	KLHL7	RefSeq_NR	1163	chr7	+	23145352	23165665	GATATCATGCTGGGAGGGACTGATTGCAGAACCTTCTTGACAAGCCACATAAATCTAAAG	exon sense-overlapping	NM_018846	KLHL7	kelch-like protein 7 isoform 2	+	23145916	23215038
ASHG19A3A034049	4.41295	5.31504	5.54845	2.85852	3.09894	4.24966	1.55443	2.21611	1.29879	0.0434464	0.04976	noncoding	NR_033329	KLHL7	RefSeq_NR	1163	chr7	+	23145352	23165665	GATATCATGCTGGGAGGGACTGATTGCAGAACCTTCTTGACAAGCCACATAAATCTAAAG	exon sense-overlapping	NM_001172428	KLHL7	kelch-like protein 7 isoform 3	+	23145352	23165669
ASHG19A3A034049	4.41295	5.31504	5.54845	2.85852	3.09894	4.24966	1.55443	2.21611	1.29879	0.0434464	0.04976	noncoding	NR_033329	KLHL7	RefSeq_NR	1163	chr7	+	23145352	23165665	GATATCATGCTGGGAGGGACTGATTGCAGAACCTTCTTGACAAGCCACATAAATCTAAAG	exon sense-overlapping	NM_001031710	KLHL7	kelch-like protein 7 isoform 1	+	23145352	23215038
ASHG19A3A033419	5.07687	5.10353	4.58802	2.92466	1.94545	2.87253	2.15221	3.15808	1.7155	0.0265947	0.04976	noncoding	NR_002330	ST7OT1	RefSeq_NR	1908	chr7	-	116592502	116594388	GATTTGACTTTCTATGTATTAGATGGTAATGAGGAAATTGCAGGTTTTCCAGTCTACATC	natural antisense	NM_021908	ST7	suppressor of tumorigenicity 7 protein isoform	+	116593380	116863961
ASHG19A3A033419	5.07687	5.10353	4.58802	2.92466	1.94545	2.87253	2.15221	3.15808	1.7155	0.0265947	0.04976	noncoding	NR_002330	ST7OT1	RefSeq_NR	1908	chr7	-	116592502	116594388	GATTTGACTTTCTATGTATTAGATGGTAATGAGGAAATTGCAGGTTTTCCAGTCTACATC	natural antisense	NM_018412	ST7	suppressor of tumorigenicity 7 protein isoform	+	116593380	116870075
ASHG19A3A034602	7.24718	7.16729	6.18658	4.89742	5.07854	4.29043	2.34976	2.08875	1.89615	0.0463214	0.04976	noncoding	HIT000067091		H-invDB	693	chr7	+	76732844	76733536	CAATATTTTGTGTCAGAGGTCTAAACCCTGAAAAACCTACATGGTTTGCACCACAAAAAA	intergenic
ASHG19A3A048036	6.77885	6.71544	6.64597	1.86305	2.68329	2.35017	4.9158	4.03215	4.2958	0.00107229	0.034513	noncoding	uc001tvk.1	AK096932	UCSC_knowngene	2088	chr12	-	114182381	114211488	ACAGATAATCATCACTACGAGTATATTGTGTGCCTGCTAAGCACCACACCTGAGATAAGC	intergenic
ASHG19A3A014659	12.3055	12.2918	11.2826	11.1876	11.2665	9.70777	1.11783	1.02524	1.57486	0.0200537	0.049113	noncoding	uc002ujk.2	AF283776	UCSC_knowngene	1793	chr2	-	175936979	175938772	CAGGATGTCATACTACTTCTGTACCTAGCATTTTCAGTCCTTATATTTGCAATGTTACAC	intergenic
ASHG19A3A032386	6.55446	6.45895	6.85931	3.66783	1.94202	4.02914	2.88663	4.51693	2.83017	0.00420555	0.041134	noncoding	AK128206		misc_RNA	3028	chr7	-	1504130	1507158	TTATAACGCACTGTGCGCGGCGTTGGGCTGCTACAGTTCAGCAAAGCCATTAATAATAAA	intergenic
ASHG19A3A028891	6.02127	5.9755	5.8707	4.3238	4.93474	4.68936	1.69747	1.04076	1.18134	0.0124834	0.044313	noncoding	ENST00000505275	RP11-515C16.2	Ensembl	832	chr5	+	139961088	139961920	TTGAGTCCTATTTAGACTTAATGCCAAATTCCCCTCTTGCTCAAGTGAAAATTGAAGAAG	intergenic
ASHG19A3A034246	11.1335	10.5132	11.1614	9.79843	9.28424	9.71637	1.33512	1.22897	1.44499	0.0236443	0.049622	noncoding	ENST00000412860	AC010132.9	Ensembl	1610	chr7	+	42834504	42842093	TCTGTGGTTCCAGGTGTGGGTGCTGTAGAAGTAGCCCTTTCTATATACCTTGAAAACTAT	intergenic
ASHG19A3A039402	5.8866	6.46615	6.89131	3.78395	4.27168	4.14874	2.10266	2.19447	2.74256	0.046779	0.04976	noncoding	NR_015427	NCRNA00094	RefSeq_NR	5734	chr9	+	136890560	136896718	GACCTGTCAACTGTCGTGTGTGAATTCCTTAAATTCGGTTTAAATAGTCCATTAAAGATC	natural antisense	NM_007371	BRD3	bromodomain-containing protein 3	-	136895445	136933141
ASHG19A3A036117	5.72548	6.22308	5.72258	4.14238	4.01803	4.1084	1.5831	2.20505	1.61418	0.0304605	0.04976	noncoding	NR_027427	TATDN1	RefSeq_NR	1158	chr8	-	125500734	125551329	TGTGACAGTCATACATCTCTGCAGTCAAAGAAACCGAGGCTCAAAGAAATTAGGAAACAG	bidirectional	NM_005005	NDUFB9	NADH dehydrogenase [ubiquinone] 1 beta	+	125551342	125562227
ASHG19A3A036117	5.72548	6.22308	5.72258	4.14238	4.01803	4.1084	1.5831	2.20505	1.61418	0.0304605	0.04976	noncoding	NR_027427	TATDN1	RefSeq_NR	1158	chr8	-	125500734	125551329	TGTGACAGTCATACATCTCTGCAGTCAAAGAAACCGAGGCTCAAAGAAATTAGGAAACAG	exon sense-overlapping	NM_001146160	TATDN1	putative deoxyribonuclease TATDN1 isoform b	-	125500734	125551329
ASHG19A3A036117	5.72548	6.22308	5.72258	4.14238	4.01803	4.1084	1.5831	2.20505	1.61418	0.0304605	0.04976	noncoding	NR_027427	TATDN1	RefSeq_NR	1158	chr8	-	125500734	125551329	TGTGACAGTCATACATCTCTGCAGTCAAAGAAACCGAGGCTCAAAGAAATTAGGAAACAG	natural antisense	NM_007218	RNF139	E3 ubiquitin-protein ligase RNF139	+	125487007	125500859
ASHG19A3A036117	5.72548	6.22308	5.72258	4.14238	4.01803	4.1084	1.5831	2.20505	1.61418	0.0304605	0.04976	noncoding	NR_027427	TATDN1	RefSeq_NR	1158	chr8	-	125500734	125551329	TGTGACAGTCATACATCTCTGCAGTCAAAGAAACCGAGGCTCAAAGAAATTAGGAAACAG	exon sense-overlapping	NM_032026	TATDN1	putative deoxyribonuclease TATDN1 isoform a	-	125500734	125551329
ASHG19A3A053125	6.17398	6.6447	5.75883	3.96082	3.51945	1.80704	2.21316	3.12525	3.95179	0.0310336	0.04976	noncoding	uc001flf.2	BC041646	UCSC_knowngene	1287	chr1	-	155596546	155618335	TGATCAGGAGAAGACTTCTCGTCTCATTTCTGGGGACACATTCAGGATTTCTCCAAAGCA	intergenic
ASHG19A3A015080	5.33995	4.99827	5.19038	4.04111	3.03791	1.78428	1.29884	1.96036	3.40609	0.0126416	0.044658	noncoding	ENST00000454064	AC093762.1	Ensembl	226	chr2	-	228643225	228643451	ATATTGGAAAGGTGGTAATACAAGGAAAGAGTATCATCATGTTAGAAGCCTTGGCCGGGC	intergenic
ASHG19A3A011548	6.5736	5.93937	6.13877	4.40685	4.21475	4.83208	2.16675	1.72461	1.30669	0.0375083	0.04976	noncoding	ENST00000498944	AC006213.1	Ensembl	2192	chr19	-	44395956	44405957	GAATTTCAGGCCTGTCTGCTTGAGCAGCAGAGGAGGAGTTTCTGTGTGCCTGTGAGAGAC	intergenic
ASHG19A3A051967	5.45402	5.07228	4.01052	4.21822	4.033	1.83939	1.2358	1.03928	2.17113	0.0383642	0.04976	noncoding	AK091619		misc_RNA	2527	chr15	-	34422665	34423323	CTCCTGTGCATCAAAATGGCAAAAATCTAATCTGAGGCTTATAATAATCTTTTGATACCC	intergenic
ASHG19A3A034594	6.58525	6.83706	5.76132	4.78207	5.71265	2.72791	1.80319	1.12441	3.03341	0.0106188	0.042992	noncoding	NR_029411	LOC100133091	RefSeq_NR	2712	chr7	+	76178657	76257299	CATCGGGTGGATTTTGAGGCTCTGTGATCGATTTATACCTATGCTAAAGTTATCGGTCTG	natural antisense	NM_012230	POMZP3	POM121 and ZP3 fusion protein isoform 1	-	76239302	76256620
ASHG19A3A034594	6.58525	6.83706	5.76132	4.78207	5.71265	2.72791	1.80319	1.12441	3.03341	0.0106188	0.042992	noncoding	NR_029411	LOC100133091	RefSeq_NR	2712	chr7	+	76178657	76257299	CATCGGGTGGATTTTGAGGCTCTGTGATCGATTTATACCTATGCTAAAGTTATCGGTCTG	natural antisense	NM_152992	POMZP3	POM121 and ZP3 fusion protein isoform 2	-	76239302	76256620
ASHG19A3A038153	6.29053	7.07207	6.09564	3.32882	5.58623	3.98651	2.96171	1.48584	2.10913	0.0196015	0.049113	noncoding	ENST00000438944	RP11-480I12.9	Ensembl	1033	chr1	+	202842421	202843454	AGAAGATCATCACCTTCCCTGAGCGCAAGTCCTTGTGTGGATTGGCAGCACCATCCTGGC	intergenic
ASHG19A3A040483	4.29104	4.85761	4.28344	3.20629	2.99107	1.70594	1.08475	1.86654	2.5775	0.0359475	0.04976	noncoding	ENST00000257020	GS1-82I1.3	Ensembl	871	chrX	-	140357478	140358349	TACAGGCAGAGCAACCATCCTCTTTCATCACCCAGAAGCAAGACAGTGAAAGAAAAGGAT	intergenic
ASHG19A3A029202	5.67377	5.29035	4.73453	4.35102	3.36956	1.97521	1.32275	1.92079	2.75932	0.00761492	0.041134	noncoding	AK125077		misc_RNA	3827	chr5	+	175802968	175807380	CCACTTCCAATGAGTGTAGGGAAGCAAGCAGTAGTGGTGTTTAGAATATCAAGGTTAGCT	intergenic
ASHG19A3A044857	4.32777	3.63338	4.12875	2.3728	1.92937	2.64472	1.95497	1.704	1.48403	0.0239954	0.049622	noncoding	ENST00000441603	AC015691.7	Ensembl	946	chr11	-	5592476	5593422	AGAGCTGTCTCAAGAGAAGATTCTCAAAGACCCACTTAACTGTGAAAAAGTTATTTGTTG	intergenic
ASHG19A3A034085	9.07595	8.73261	8.64691	7.75714	7.71146	6.31514	1.31881	1.02114	2.33177	0.0149833	0.046397	noncoding	ENST00000396362	AC004079.2	Ensembl	460	chr7	+	27087787	27088247	ATCTTCCAGTCATGTGTGAGGACCGAAATCTGGCCTATGTCTCTATCCCTCTAAGATGAA	intergenic
ASHG19A3A053985	8.62793	9.11799	8.67811	7.42279	7.6722	3.83473	1.20514	1.44579	4.84338	0.0243001	0.049622	noncoding	ENST00000446414	RP11-520H16.4	Ensembl	664	chr1	-	159050921	159051585	CAAATATCTTTTGTGGAATATTACTGTTGCCCTGATGATGAAGTTCCTGAATCTGAGTCT	intergenic
ASHG19A3A047972	7.46624	7.43958	5.88529	5.9473	5.78027	1.70458	1.51893	1.65931	4.18071	0.0417525	0.04976	noncoding	uc001tma.2	AK055712	UCSC_knowngene	1468	chr12	-	107347807	107349275	TTGTAGCCACTCCTGGGAGATTTTGCATTTTTACGGTTATTAAAAGCCATAACTCAAAGC	bidirectional	NM_152261	C12orf23	hypothetical protein LOC90488	+	107349543	107367813
ASHG19A3A009262	6.65377	5.94014	5.36597	4.78683	4.46323	1.65892	1.86694	1.47691	3.70705	0.0484484	0.04976	noncoding	ENST00000395519	AC126365.4	Ensembl	1291	chr17	+	20678922	20680213	CGAAGATTTTAAATGGGAAGGTTCTGAAATGCAGTCAAGGCTGCCGGAAAGTACAGACAA	intergenic
ASHG19A3A007501	4.92641	4.59015	4.09597	3.89316	3.08987	2.46594	1.03325	1.50027	1.63002	0.00860201	0.041134	noncoding	NR_027314	LOC150527	RefSeq_NR	2114	chr2	-	131294142	131307468	GTCTAGTCCACCTCGTCCCTCTCTGCAGCAGGCATGTTCCTACGTGAAGCATGGAGTTAC	intergenic
ASHG19A3A031878	6.4313	6.90428	6.08076	3.89359	5.83104	5.07567	2.53771	1.07324	1.00509	0.0385077	0.04976	noncoding	CR596513		misc_RNA	1501	chr6	+	101329346	101330845	CCCATCACAGTTCCAGAGGCTTAAGGGAGAAGAGAGGAACTGAAAATAGACTACCTAGAA	bidirectional	NM_022091	ASCC3	activating signal cointegrator 1 complex subunit	-	101304178	101329224
ASHG19A3A031878	6.4313	6.90428	6.08076	3.89359	5.83104	5.07567	2.53771	1.07324	1.00509	0.0385077	0.04976	noncoding	CR596513		misc_RNA	1501	chr6	+	101329346	101330845	CCCATCACAGTTCCAGAGGCTTAAGGGAGAAGAGAGGAACTGAAAATAGACTACCTAGAA	bidirectional	NM_006828	ASCC3	activating signal cointegrator 1 complex subunit	-	100956607	101329224
ASHG19A3A034534	5.56048	4.96082	5.05747	4.04015	3.47885	1.76276	1.52033	1.48198	3.29471	0.016093	0.046518	noncoding	G31743		misc_RNA	268	chr7	+	72984001	72984269	CACACTGGTTCCCACTTTTACCACTTTCATGACATTGGACAATAGTACTACTCTTTTCTA	natural antisense	NM_012453	TBL2	transducin beta-like protein 2	-	72983276	72993013
ASHG19A3A031941	8.58198	8.78586	7.13033	7.56246	7.69197	1.69065	1.01953	1.09389	5.43968	0.0218677	0.049622	noncoding	uc003pup.1	CR619557	UCSC_knowngene	2138	chr6	+	111347327	111349465	GTGGTAAATTGCCTGTTTTAAGTTTTACTTAATGTTGGGTTTTGGTAGATGAGGAAAGCA	intergenic
ASHG19A3A026767	5.33697	5.53686	4.41863	3.46664	2.35692	1.78441	1.87033	3.17995	2.63422	0.0483877	0.04976	noncoding	ENST00000503452	RP11-53O19.1	Ensembl	738	chr5	-	44745001	44808879	GGACCCTATACGGCAACCTCCTTTGCCAGGAACTATTTATAAACATCCTGCAGGAAAATG	bidirectional	NM_016640	MRPS30	28S ribosomal protein S30, mitochondrial	+	44809026	44815618
ASHG19A3A038355	10.4037	10.8397	10.6833	9.35775	9.0503	6.00033	1.04598	1.78938	4.68296	0.0443928	0.04976	noncoding	ENST00000441944	RP11-366I21.1	Ensembl	549	chr9	+	7597822	7598371	TGAGTGGTTGGATGGCAAGCATGTGGTCTTCAGCAAGGTGAAAGTAGGCATGAATATTGT	intergenic
ASHG19A3A025169	3.26665	3.65288	4.15997	2.07946	2.15893	3.08265	1.1872	1.49395	1.07732	0.0230724	0.049622	noncoding	NR_003004	SCARNA22	RefSeq_NR	125	chr4	+	1976362	1976486	GGACTGGTTTGGGGGTGTCCTGTCTCAGTGGACACAGGACACCACGGTTTTCAGTACAAC	intron sense-overlapping	NM_133335	WHSC1	probable histone-lysine N-methyltransferase NSD2	+	1894508	1983934
ASHG19A3A025169	3.26665	3.65288	4.15997	2.07946	2.15893	3.08265	1.1872	1.49395	1.07732	0.0230724	0.049622	noncoding	NR_003004	SCARNA22	RefSeq_NR	125	chr4	+	1976362	1976486	GGACTGGTTTGGGGGTGTCCTGTCTCAGTGGACACAGGACACCACGGTTTTCAGTACAAC	intron sense-overlapping	NM_133331	WHSC1	probable histone-lysine N-methyltransferase NSD2	+	1894508	1983930
ASHG19A3A025169	3.26665	3.65288	4.15997	2.07946	2.15893	3.08265	1.1872	1.49395	1.07732	0.0230724	0.049622	noncoding	NR_003004	SCARNA22	RefSeq_NR	125	chr4	+	1976362	1976486	GGACTGGTTTGGGGGTGTCCTGTCTCAGTGGACACAGGACACCACGGTTTTCAGTACAAC	intron sense-overlapping	NM_001042424	WHSC1	probable histone-lysine N-methyltransferase NSD2	+	1873122	1983934
ASHG19A3A025169	3.26665	3.65288	4.15997	2.07946	2.15893	3.08265	1.1872	1.49395	1.07732	0.0230724	0.049622	noncoding	NR_003004	SCARNA22	RefSeq_NR	125	chr4	+	1976362	1976486	GGACTGGTTTGGGGGTGTCCTGTCTCAGTGGACACAGGACACCACGGTTTTCAGTACAAC	intron sense-overlapping	NM_133330	WHSC1	probable histone-lysine N-methyltransferase NSD2	+	1894508	1983930
ASHG19A3A023802	8.46267	9.20763	9.47376	6.99423	7.86179	7.95548	1.46844	1.34584	1.51829	0.0366845	0.04976	noncoding	ENST00000392362	AC073135.2	Ensembl	1062	chr3	+	197846585	197847649	GCCGAGAGCAACATGAACGACCTGGTGTCTGAATATCAGCAATATCAGGATGCCACGGCC	intergenic

## Sheet: common down lncRNA 
	Normalized Intensity						Log2（Fold change）					Annotations
ProbeName	[H1T](normalized)	[H2T](normalized)	[H3T](normalized)	[H1N](normalized)	[H2N](normalized)	[H3N](normalized)	[H1T](normalized)-[H1N](normalized)	[H2T](normalized)-[H2N](normalized)	[H3T](normalized)-[H3N](normalized)	p value	FDR	type	seqname	GeneSymbol	source	RNAlength	chrom	strand	txStart	txEnd	probeSeq	relationship	Associated_gene_acc	Associated_gene_name	Associated_protein_name	Associated_gene_strand	Associated_gene_start	Associated_gene_end
ASHG19A3A007454	3.48213	3.04868	3.8001	4.66297	4.64443	5.15308	-1.18084	-1.59574	-1.35297	0.0153847	0.046518	noncoding	NR_026986	LOC339524	RefSeq_NR	3229	chr1	+	87597608	87602350	AGCGGCATCATTACAAGGGTGTGGGCACCAGATACTGCTACACCATCTCATCGGCATGGA	intergenic
ASHG19A3A023505	6.51832	6.39367	3.91473	8.57187	7.79753	8.05583	-2.05355	-1.40386	-4.14109	0.0377004	0.04976	noncoding	AK130016		misc_RNA	1819	chr1	+	63073436	63075255	CTGGTGCACAGTTCAAGGTCATGAAAGTAGCACTAACAATCCTCTATTATAACCCTTAAT	intronic antisense	NM_033407	DOCK7	dedicator of cytokinesis protein 7	-	62920396	63153969
ASHG19A3A012995	10.3306	13.0888	14.982	15.7058	16.6248	16.6248	-5.37516	-3.53604	-1.64282	0.0258878	0.04976	noncoding	uc001hyk.1	BC133032	UCSC_knowngene	316	chr1	-	237167402	237167718	AGTGCAAAAAGTGCAAATGCACCTCCTGCAAGAAGAGCTGCTGCTCCTGTTGCCCCCTGG	intergenic
ASHG19A3A014170	4.34473	6.58639	4.0196	7.3051	7.78311	6.75633	-2.96037	-1.19673	-2.73673	0.0130693	0.044903	noncoding	uc002tee.3	FLJ38668	UCSC_knowngene	547	chr2	-	109124004	109150675	AGTCAAGAAGAACATGCCCCAAGTTATTCGTCAGTGAGGCGGAAATTGTGGTGTACTTGT	bidirectional	NM_001193483	LIMS1	LIM and senescent cell antigen-like-containing	+	109150856	109303702
ASHG19A3A014170	4.34473	6.58639	4.0196	7.3051	7.78311	6.75633	-2.96037	-1.19673	-2.73673	0.0130693	0.044903	noncoding	uc002tee.3	FLJ38668	UCSC_knowngene	547	chr2	-	109124004	109150675	AGTCAAGAAGAACATGCCCCAAGTTATTCGTCAGTGAGGCGGAAATTGTGGTGTACTTGT	natural antisense	NM_181453	GCC2	GRIP and coiled-coil domain-containing protein	+	109065576	109125854
ASHG19A3A053991	3.21662	3.697	3.34092	4.52388	4.86306	5.11294	-1.30726	-1.16606	-1.77203	0.0309267	0.04976	noncoding	AF220234		misc_RNA	968	chr16	-	81497496	81498464	AATGAAGGAGAACTCTCCAAGGCCTGCCTTGTTGTCCAACCAACACCTACTTCATTTTTC	intronic antisense	NM_198390	CMIP	C-Maf-inducing protein isoform C-mip	+	81478774	81745367
ASHG19A3A019315	3.22864	3.6592	2.2851	5.29501	4.94574	5.22365	-2.06638	-1.28653	-2.93855	0.0258049	0.04976	noncoding	AK057962		misc_RNA	1981	chr21	+	44851116	44853097	ACATTTGGCACTCGATGAGCCATTTCTCCACATTTCAGGAGCCTTGTTTTAAGACAGCCT	intergenic
ASHG19A3A055272	4.48854	4.35483	4.16981	5.51858	5.76453	5.49869	-1.03004	-1.4097	-1.32888	0.0116747	0.043951	noncoding	uc010bys.1	RUNDC2B	UCSC_knowngene	5132	chr16	+	29339873	29418349	ccttggcctcccaaagtgctgggattacagagtctcgctctgtcgcacagtctggagtgc	intergenic
ASHG19A3A014064	10.3846	13.7244	15.5671	16.4763	16.7052	17.1188	-6.09173	-2.98079	-1.55167	0.000181351	0.019405	noncoding	ENST00000421314	MTL1	Ensembl	186	chr1	-	16567707	16567893	AATGAAAAGAGTGCACATGCACCTCCTGCAAGAAGAGCTGCTGCTCCTGCTGCCCTGTGG	intergenic
ASHG19A3A037492	10.2852	10.5674	8.08981	11.5576	11.7071	10.5165	-1.27243	-1.13972	-2.42666	0.0156705	0.046518	noncoding	uc004aen.1	AQP7P1	UCSC_knowngene	771	chr9	-	67254266	67289492	TGGAACCACGATGCAGGCTCTAAACTCCTCTACAATCATCCTCCCTTGTGAGAAAAATAC	intergenic
ASHG19A3A046610	5.14072	5.87772	4.02273	6.60677	7.13171	6.55577	-1.46605	-1.254	-2.53303	0.00634611	0.041134	noncoding	ENST00000442027	RP5-833A20.1	Ensembl	384	chr1	-	61714616	61719182	TTTAGCCTCTGACCTGTGCTCCAATTTTGGTACAATGATTTCTGCCATGTTCTCCAACAG	intronic antisense	NM_001145512	NFIA	nuclear factor 1 A-type isoform 4	+	61547533	61928460
ASHG19A3A046610	5.14072	5.87772	4.02273	6.60677	7.13171	6.55577	-1.46605	-1.254	-2.53303	0.00634611	0.041134	noncoding	ENST00000442027	RP5-833A20.1	Ensembl	384	chr1	-	61714616	61719182	TTTAGCCTCTGACCTGTGCTCCAATTTTGGTACAATGATTTCTGCCATGTTCTCCAACAG	intronic antisense	NM_001134673	NFIA	nuclear factor 1 A-type isoform 1	+	61547979	61928460
ASHG19A3A046610	5.14072	5.87772	4.02273	6.60677	7.13171	6.55577	-1.46605	-1.254	-2.53303	0.00634611	0.041134	noncoding	ENST00000442027	RP5-833A20.1	Ensembl	384	chr1	-	61714616	61719182	TTTAGCCTCTGACCTGTGCTCCAATTTTGGTACAATGATTTCTGCCATGTTCTCCAACAG	intronic antisense	NM_001145511	NFIA	nuclear factor 1 A-type isoform 3	+	61542945	61928460
ASHG19A3A046610	5.14072	5.87772	4.02273	6.60677	7.13171	6.55577	-1.46605	-1.254	-2.53303	0.00634611	0.041134	noncoding	ENST00000442027	RP5-833A20.1	Ensembl	384	chr1	-	61714616	61719182	TTTAGCCTCTGACCTGTGCTCCAATTTTGGTACAATGATTTCTGCCATGTTCTCCAACAG	intronic antisense	NM_005595	NFIA	nuclear factor 1 A-type isoform 2	+	61547979	61928460
ASHG19A3A021464	1.9303	6.34918	3.74687	7.30422	7.60607	6.45336	-5.37392	-1.25689	-2.70649	0.0387627	0.04976	noncoding	G36929		misc_RNA	362	chr3	-	119536827	119537189	GCTCAGCATCCACACAGGGAAATTCCTTGTGCTGCTTTTGTCACTTATCATTTCTCCTTT	natural antisense	NM_003889	NR1I2	nuclear receptor subfamily 1 group I member 2	+	119499330	119537332
ASHG19A3A021464	1.9303	6.34918	3.74687	7.30422	7.60607	6.45336	-5.37392	-1.25689	-2.70649	0.0387627	0.04976	noncoding	G36929		misc_RNA	362	chr3	-	119536827	119537189	GCTCAGCATCCACACAGGGAAATTCCTTGTGCTGCTTTTGTCACTTATCATTTCTCCTTT	natural antisense	NM_033013	NR1I2	nuclear receptor subfamily 1 group I member 2	+	119499330	119537332
ASHG19A3A021464	1.9303	6.34918	3.74687	7.30422	7.60607	6.45336	-5.37392	-1.25689	-2.70649	0.0387627	0.04976	noncoding	G36929		misc_RNA	362	chr3	-	119536827	119537189	GCTCAGCATCCACACAGGGAAATTCCTTGTGCTGCTTTTGTCACTTATCATTTCTCCTTT	natural antisense	NM_022002	NR1I2	nuclear receptor subfamily 1 group I member 2	+	119501556	119537332
ASHG19A3A038350	2.63784	3.87535	4.0441	3.99822	5.22115	5.07118	-1.36038	-1.3458	-1.02708	0.0474386	0.04976	noncoding	ENST00000443688	RP11-390F4.3	Ensembl	472	chr9	+	6718809	6719370	ATCTAGTCAATTTGAACCACCTCCTCAACCACCTATGAGGGCCTAAACACTCTTTCACTC	intergenic
ASHG19A3A028330	3.80106	7.66416	2.79332	8.61042	9.08193	7.65305	-4.80936	-1.41777	-4.85973	0.0320045	0.04976	noncoding	ENST00000460134	RP4-580L15.2	Ensembl	922	chr1	+	113466044	113466966	TGAAAATTGATACCAAGGCCAATCCATTGTTTGGGAACTCCCTGAAACCTGACAGTCTCC	intronic antisense	NM_001166496	SLC16A1	monocarboxylate transporter 1	-	113454469	113498685
ASHG19A3A028330	3.80106	7.66416	2.79332	8.61042	9.08193	7.65305	-4.80936	-1.41777	-4.85973	0.0320045	0.04976	noncoding	ENST00000460134	RP4-580L15.2	Ensembl	922	chr1	+	113466044	113466966	TGAAAATTGATACCAAGGCCAATCCATTGTTTGGGAACTCCCTGAAACCTGACAGTCTCC	intronic antisense	NM_003051	SLC16A1	monocarboxylate transporter 1	-	113454469	113498975
ASHG19A3A032530	8.01615	8.44558	4.53036	9.5398	10.2232	8.98777	-1.52365	-1.77763	-4.45741	0.0374277	0.04976	noncoding	ENST00000429695	ASS1P11	Ensembl	1212	chr7	-	21259827	21261047	AACCCGTGGAACATGGACGAGAACCTCATGCACATCAGCTACGAAGCTGGAATCCTAGAG	intergenic
ASHG19A3A051993	4.45528	4.54731	4.6453	5.97886	5.65727	6.30529	-1.52358	-1.10996	-1.65999	0.0346296	0.04976	noncoding	NR_027320	CSNK1A1P	RefSeq_NR	1718	chr15	-	37091301	37110707	AGAAATTCAATCAGAGACGATGGAACTAAAGCTGGCCCTTCTGTGCATACCTGTTTCCTA	intronic antisense	NM_001130010	C15orf41	hypothetical protein LOC84529 isoform 1	+	36871811	37102449
ASHG19A3A051993	4.45528	4.54731	4.6453	5.97886	5.65727	6.30529	-1.52358	-1.10996	-1.65999	0.0346296	0.04976	noncoding	NR_027320	CSNK1A1P	RefSeq_NR	1718	chr15	-	37091301	37110707	AGAAATTCAATCAGAGACGATGGAACTAAAGCTGGCCCTTCTGTGCATACCTGTTTCCTA	intronic antisense	NM_032499	C15orf41	hypothetical protein LOC84529 isoform 2	+	36932805	37102449
ASHG19A3L0000252	6.1224	7.06774	6.48944	7.87941	8.4206	8.34056	-1.75701	-1.35285	-1.85112	0.00955588	0.041134	noncoding	AA564591	lincRNA-PPYR1-2	lincRNA	385	chr10	+	46744329	47220766	AAGAACAGAGACTCACTCTGTCAAGTACACACCCACATCCCTCTTATCCCAAATACCAAA	intronic antisense	NM_001137548	FAM25C	hypothetical protein LOC644054	-	47177221	47181688
ASHG19A3L0000252	6.1224	7.06774	6.48944	7.87941	8.4206	8.34056	-1.75701	-1.35285	-1.85112	0.00955588	0.041134	noncoding	AA564591	lincRNA-PPYR1-2	lincRNA	385	chr10	+	46744329	47220766	AAGAACAGAGACTCACTCTGTCAAGTACACACCCACATCCCTCTTATCCCAAATACCAAA	intronic antisense	NM_031912	SYT15	synaptotagmin-15 isoform a	-	46957880	46970601
ASHG19A3L0000252	6.1224	7.06774	6.48944	7.87941	8.4206	8.34056	-1.75701	-1.35285	-1.85112	0.00955588	0.041134	noncoding	AA564591	lincRNA-PPYR1-2	lincRNA	385	chr10	+	46744329	47220766	AAGAACAGAGACTCACTCTGTCAAGTACACACCCACATCCCTCTTATCCCAAATACCAAA	intron sense-overlapping	NM_005972	PPYR1	neuropeptide Y receptor type 4	+	47083533	47088320
ASHG19A3L0000252	6.1224	7.06774	6.48944	7.87941	8.4206	8.34056	-1.75701	-1.35285	-1.85112	0.00955588	0.041134	noncoding	AA564591	lincRNA-PPYR1-2	lincRNA	385	chr10	+	46744329	47220766	AAGAACAGAGACTCACTCTGTCAAGTACACACCCACATCCCTCTTATCCCAAATACCAAA	intronic antisense	NM_001190810	AGAP9	arf-GAP with GTPase, ANK repeat and PH	-	47191843	47213626
ASHG19A3L0000252	6.1224	7.06774	6.48944	7.87941	8.4206	8.34056	-1.75701	-1.35285	-1.85112	0.00955588	0.041134	noncoding	AA564591	lincRNA-PPYR1-2	lincRNA	385	chr10	+	46744329	47220766	AAGAACAGAGACTCACTCTGTCAAGTACACACCCACATCCCTCTTATCCCAAATACCAAA	intronic antisense	NM_181519	SYT15	synaptotagmin-15 isoform b	-	46955443	46970601
ASHG19A3L0000252	6.1224	7.06774	6.48944	7.87941	8.4206	8.34056	-1.75701	-1.35285	-1.85112	0.00955588	0.041134	noncoding	AA564591	lincRNA-PPYR1-2	lincRNA	385	chr10	+	46744329	47220766	AAGAACAGAGACTCACTCTGTCAAGTACACACCCACATCCCTCTTATCCCAAATACCAAA	intronic antisense	NM_001040084	ANXA8	annexin A8	-	47157983	47174122
ASHG19A3L0000252	6.1224	7.06774	6.48944	7.87941	8.4206	8.34056	-1.75701	-1.35285	-1.85112	0.00955588	0.041134	noncoding	AA564591	lincRNA-PPYR1-2	lincRNA	385	chr10	+	46744329	47220766	AAGAACAGAGACTCACTCTGTCAAGTACACACCCACATCCCTCTTATCCCAAATACCAAA	intronic antisense	NM_001137556	FAM25B	hypothetical protein LOC100132929	-	47177221	47181688
ASHG19A3L0000252	6.1224	7.06774	6.48944	7.87941	8.4206	8.34056	-1.75701	-1.35285	-1.85112	0.00955588	0.041134	noncoding	AA564591	lincRNA-PPYR1-2	lincRNA	385	chr10	+	46744329	47220766	AAGAACAGAGACTCACTCTGTCAAGTACACACCCACATCCCTCTTATCCCAAATACCAAA	intronic antisense	NM_001098845	ANXA8L1	annexin A8-like protein 1	-	47157988	47174040
ASHG19A3L0000252	6.1224	7.06774	6.48944	7.87941	8.4206	8.34056	-1.75701	-1.35285	-1.85112	0.00955588	0.041134	noncoding	AA564591	lincRNA-PPYR1-2	lincRNA	385	chr10	+	46744329	47220766	AAGAACAGAGACTCACTCTGTCAAGTACACACCCACATCCCTCTTATCCCAAATACCAAA	intronic antisense	NM_001137549	FAM25G	hypothetical protein LOC100133093	-	47177221	47181688
ASHG19A3L0000252	6.1224	7.06774	6.48944	7.87941	8.4206	8.34056	-1.75701	-1.35285	-1.85112	0.00955588	0.041134	noncoding	AA564591	lincRNA-PPYR1-2	lincRNA	385	chr10	+	46744329	47220766	AAGAACAGAGACTCACTCTGTCAAGTACACACCCACATCCCTCTTATCCCAAATACCAAA	intron sense-overlapping	NM_014696	GPRIN2	G protein-regulated inducer of neurite outgrowth	+	46993545	47000568
ASHG19A3L0003257	8.0053	7.3091	9.0677	12.3736	11.9357	11.878	-4.36833	-4.62664	-2.81026	0.0177128	0.048325	noncoding	AK131566	lincRNA-NR4A1	lincRNA	3513	chr12	+	52431498	52453285	CTTCCTACCCTCCTTCCACATGTACATAAACTGTCACTCTAGGAAGAAGACAAATGACAG	exon sense-overlapping	NM_001202233	NR4A1	nuclear receptor subfamily 4 group A member 1	+	52416615	52453291
ASHG19A3L0003257	8.0053	7.3091	9.0677	12.3736	11.9357	11.878	-4.36833	-4.62664	-2.81026	0.0177128	0.048325	noncoding	AK131566	lincRNA-NR4A1	lincRNA	3513	chr12	+	52431498	52453285	CTTCCTACCCTCCTTCCACATGTACATAAACTGTCACTCTAGGAAGAAGACAAATGACAG	exon sense-overlapping	NM_002135	NR4A1	nuclear receptor subfamily 4 group A member 1	+	52445185	52453291
ASHG19A3L0003257	8.0053	7.3091	9.0677	12.3736	11.9357	11.878	-4.36833	-4.62664	-2.81026	0.0177128	0.048325	noncoding	AK131566	lincRNA-NR4A1	lincRNA	3513	chr12	+	52431498	52453285	CTTCCTACCCTCCTTCCACATGTACATAAACTGTCACTCTAGGAAGAAGACAAATGACAG	exon sense-overlapping	NM_173157	NR4A1	nuclear receptor subfamily 4 group A member 1	+	52445185	52453291
ASHG19A3A012533	3.48076	4.42413	4.41129	5.8525	5.70606	6.01021	-2.37174	-1.28193	-1.59893	0.014112	0.045695	noncoding	uc002nxe.2	BC031235	UCSC_knowngene	1652	chr19	+	35396221	35399090	ATGTTAACAGCTGTTTCCCTTTGAAGAACCTGGCAGCCCCCAGAAATCCTTCCTACTTAA	intergenic
ASHG19A3A036736	3.57735	4.66804	4.25096	5.31232	6.18422	6.35413	-1.73496	-1.51618	-2.10317	0.0452069	0.04976	noncoding	NR_003594	REXO1L2P	RefSeq_NR	1078	chr8	+	86748526	86749604	AGACGAGCATCACGTTGCCCCAAGTCCAAGCCATCCTGCTGAGCTTTTTCAGCGCCCAAA
ASHG19A3A025671	7.68991	7.7225	2.17493	9.58498	10.4919	9.65707	-1.89507	-2.76937	-7.48214	0.0473422	0.04976	noncoding	ENST00000504368	RP11-622A1.2	Ensembl	370	chr4	+	74375927	74399845	CAATGAGAAGCACAGGACCTTTAAGTCACATGGTTACCTTCAGAATGCACTCACCAATTG	intergenic
ASHG19A3A053515	6.07084	6.87154	6.73871	7.38369	7.92786	8.08333	-1.31285	-1.05632	-1.34462	0.0201306	0.049113	noncoding	ENST00000448869	RP11-284F21.7	Ensembl	758	chr1	-	156616298	156631216	CTCCTGATCAATACATCAGAGAAGATGATGGAGCCCTCCTGCCGCTCTTGGGGAGAGTTG	natural antisense	NM_198427	BCAN	brevican core protein isoform 2	+	156611739	156623264
ASHG19A3A053515	6.07084	6.87154	6.73871	7.38369	7.92786	8.08333	-1.31285	-1.05632	-1.34462	0.0201306	0.049113	noncoding	ENST00000448869	RP11-284F21.7	Ensembl	758	chr1	-	156616298	156631216	CTCCTGATCAATACATCAGAGAAGATGATGGAGCCCTCCTGCCGCTCTTGGGGAGAGTTG	natural antisense	NM_021948	BCAN	brevican core protein isoform 1	+	156611739	156629320
ASHG19A3A031719	4.2676	4.69375	5.3872	6.20259	6.31042	6.50883	-1.93499	-1.61667	-1.12163	0.000927262	0.034513	noncoding	ENST00000441363	RP11-398K22.12	Ensembl	2403	chr6	+	73973081	74011124	TTGCCCTTCATTCCCCATTTCTATCATAATCTACACAGAGTTTTGAACAGGCATTTTAAA	bidirectional	NM_030568	KHDC1	KH homology domain-containing protein 1	-	73951037	73972907
ASHG19A3A033553	8.38175	8.68071	7.67067	10.1952	11.0357	10.5156	-1.81348	-2.35495	-2.84492	0.0357594	0.04976	noncoding	AK129699		misc_RNA	1999	chr7	-	130614967	130616965	CCACCTGCCAAACAGTTAACCCTGAACAAGTCATGTCAATTTATTTTGCTTTTAAAAAAG	intergenic
ASHG19A3A027813	7.61682	8.74232	9.19474	9.62693	10.2206	10.6304	-2.01011	-1.47828	-1.43561	0.0215515	0.049622	noncoding	AK124428		misc_RNA	2490	chr5	-	180240052	180242541	AAACGCCTTCAACAATGAGCACACCTTTCGACACGAGTTCCCAGACTTTATCCTAAAAAA	intergenic
ASHG19A3A054888	4.6122	3.6113	4.25618	5.67715	6.19364	5.92426	-1.06495	-2.58233	-1.66808	0.0490903	0.04976	noncoding	AF147365		misc_RNA	528	chr16	+	88282306	88282832	TCCACTCCTTTTATGGGTAAGATAACAATATGCCGTCAATACCCACAGCCAGCTTCTGTT	intergenic
ASHG19A3A024160	3.61478	3.5447	3.23558	5.10552	4.63819	4.76042	-1.49074	-1.09349	-1.52484	0.0206323	0.049453	noncoding	ENST00000435784	RP4-609E1.2	Ensembl	889	chr1	+	68509031	68509920	ACCCTGTGGTAGGATGCTTCCTGAACCCCTTGCTGGTCATGAAAATGAAACTGTTTCTTA	intergenic
ASHG19A3A000351	5.40999	3.70277	5.58124	6.98893	6.41399	6.90526	-1.57895	-2.71122	-1.32402	0.00291974	0.041134	noncoding	ENST00000453783	GGT3P	Ensembl	1664	chr22	-	18761337	18778736	CCCCAAGTTTGTGGATGTGACTGAGCAGGTGGTCCGCAACATGACCTCTGAGTTCTTCGC	intergenic
ASHG19A3A007770	8.58908	9.20831	10.8978	10.5967	10.9072	11.9799	-2.00766	-1.69885	-1.0821	0.0356197	0.04976	noncoding	NR_033390	TYROBP	RefSeq_NR	568	chr19	-	36395305	36399211	AGGCTCCTGCTCCTGCCTCTCCTGCTGGCTATTGCAGTTGCTCTACGGTGAGCCCGGGCG	exon sense-overlapping	NM_003332	TYROBP	TYRO protein tyrosine kinase-binding protein	-	36395302	36399211
ASHG19A3A007770	8.58908	9.20831	10.8978	10.5967	10.9072	11.9799	-2.00766	-1.69885	-1.0821	0.0356197	0.04976	noncoding	NR_033390	TYROBP	RefSeq_NR	568	chr19	-	36395305	36399211	AGGCTCCTGCTCCTGCCTCTCCTGCTGGCTATTGCAGTTGCTCTACGGTGAGCCCGGGCG	exon sense-overlapping	NM_001173514	TYROBP	TYRO protein tyrosine kinase-binding protein	-	36395302	36399211
ASHG19A3A007770	8.58908	9.20831	10.8978	10.5967	10.9072	11.9799	-2.00766	-1.69885	-1.0821	0.0356197	0.04976	noncoding	NR_033390	TYROBP	RefSeq_NR	568	chr19	-	36395305	36399211	AGGCTCCTGCTCCTGCCTCTCCTGCTGGCTATTGCAGTTGCTCTACGGTGAGCCCGGGCG	exon sense-overlapping	NM_198125	TYROBP	TYRO protein tyrosine kinase-binding protein	-	36395302	36399211
ASHG19A3A007770	8.58908	9.20831	10.8978	10.5967	10.9072	11.9799	-2.00766	-1.69885	-1.0821	0.0356197	0.04976	noncoding	NR_033390	TYROBP	RefSeq_NR	568	chr19	-	36395305	36399211	AGGCTCCTGCTCCTGCCTCTCCTGCTGGCTATTGCAGTTGCTCTACGGTGAGCCCGGGCG	exon sense-overlapping	NM_001173515	TYROBP	TYRO protein tyrosine kinase-binding protein	-	36395302	36399211
ASHG19A3A020072	3.0483	3.89597	2.17381	6.73085	6.81718	6.56327	-3.68255	-2.92122	-4.38946	0.000754332	0.034513	noncoding	X91348		RNAdb	1284	chr22	+	18958141	19018742	GCACGGTGTCCCTGGGTTGGCCACCCAGCTTAGTTTTAAAATAAAATAATGTAATCTTGG	intergenic
ASHG19A3A007106	4.70592	3.9932	4.82174	8.35065	9.02014	9.5048	-3.64473	-5.02694	-4.68307	0.0488243	0.04976	noncoding	NR_002798	NAPSB	RefSeq_NR	1398	chr19	-	50837058	50848005	ATTGGGGGAATCCCCTTGCTGGCTGGGGAGTACATCATCCGGTGCTCAGAAATCCCAAAG	intergenic
ASHG19A3A014127	5.75417	5.78124	5.37108	8.34194	7.76943	7.96415	-2.58776	-1.9882	-2.59307	0.020479	0.049453	noncoding	ENST00000449772	AC068535.3	Ensembl	493	chr2	-	105028684	105030466	TTGCGTATGCAAGATTCGCTAGCATGTAAACTCTGTCACTGTCTCCCAAGAACACAGAAA	intergenic
ASHG19A3A048399	4.66746	5.31963	3.87285	6.8427	6.70059	6.75129	-2.17523	-1.38096	-2.87844	0.012076	0.044313	noncoding	NR_002774	HTR7P1	RefSeq_NR	4389	chr12	+	13153375	13157762	AAATATTTTGGAGCCATTTAAAAAGGAGGAAACGGAAGCTTCTGCCGCTGCCTGATCCTC	bidirectional	NM_015987	HEBP1	heme-binding protein 1	-	13127798	13153243
ASHG19A3A037432	5.2664	4.51151	5.71953	6.44595	6.58823	7.09155	-1.17955	-2.07672	-1.37202	0.0221654	0.049622	noncoding	ENST00000423199	BX649563.4	Ensembl	1659	chr9	-	44170446	44175727	TTTTGATCTCACCACTGTGTTCCCAGGGACCAACCTTGTGTTCCATATCGTATTTGCCAT	intergenic
ASHG19A3A018253	10.6446	14.1576	15.6345	17.0236	16.8847	17.591	-6.37906	-2.72709	-1.95652	0.0101131	0.042289	noncoding	ENST00000421424	C20orf127	Ensembl	177	chr20	+	33805811	33805988	AAGTGCAAAGAGTGCAAATGCACCTCCTGCAAGAAGAGCTGCTGCTCCTGCTGCCCCATG	intergenic
ASHG19A3A007156	4.45921	4.41094	4.10783	5.8099	5.7592	5.81715	-1.3507	-1.34826	-1.70932	0.00291339	0.041134	noncoding	NR_003610	PDXDC2	RefSeq_NR	4298	chr16	-	70010209	70099851	TGCAAGAAAGCCTCTTTGCAACTGGCTCTGTGCTCAAGCCCTGCAGAGGGAGATGGCAGA	intergenic
ASHG19A3A041432	12.3139	12.8543	8.11681	14.9643	14.6522	13.6261	-2.65041	-1.79791	-5.50933	0.0448939	0.04976	noncoding	ENST00000435496	ASSP5	Ensembl	1239	chrX	+	114899214	114900453	AACATCAATTCCCTCAGGCTGAAGGAATATCATCATCTCCAGAGCAAGGTCACTGCCAAA	intergenic
ASHG19A3A023766	2.50284	2.60709	2.32991	5.16179	6.01801	5.94596	-2.65895	-3.41092	-3.61605	0.0341565	0.04976	noncoding	ENST00000457079	AC139666.1	Ensembl	1828	chr3	+	195869506	195887761	AAATAATTTCCCAGTGATCAGGAGTAAATCAGCTGGGGCAGGGTTGGTGCTATGAATGAC	intergenic
ASHG19A3A007107	5.80397	5.96868	3.35793	8.4746	7.81264	8.03836	-2.67062	-1.84396	-4.68043	0.0275554	0.04976	noncoding	NR_002823	AQP7P2	RefSeq_NR	1337	chr9	-	67271409	67289366	CTGGTTGGGGCAAACTGGTCTTCAGGTGGCATCATCTACCTGGTCTTCATTGGCTCCACC	intergenic
CUST_244_PI426073487	4.73613	5.08663	2.70045	6.5766	6.36559	6.32223	-1.84047	-1.27897	-3.62178	0.0142757	0.045695	noncoding	uc.246+	uc.246	UCR	284	chr8	+	119123217	119123501	ATTGTAAATAAACACAAGAATCACCCAAGTTTCCCAATCAACACTTTCAGCTCCAGTCCG	natural antisense	NM_000127	EXT1	exostosin-1	-	118811601	119124058
ASHG19A3A023771	5.91185	6.88354	2.60997	7.15737	7.92744	6.30178	-1.24552	-1.0439	-3.69181	0.0285198	0.04976	noncoding	ENST00000438001	AC083822.2	Ensembl	201	chr3	+	196150192	196150393	ATTGTGGCCTGGCCACTGTGCCTCTTTTCTTGGCTGTGATGGGGCTTGGGGTACTTGTTC	intronic antisense	NM_015562	UBXN7	UBX domain-containing protein 7	-	196080368	196159345
ASHG19A3A031440	6.92645	6.8963	8.12918	8.38595	8.32344	9.17662	-1.45949	-1.42714	-1.04744	0.016326	0.046518	noncoding	ENST00000394538	RP1-193M11.1	Ensembl	1497	chr6	+	36641545	36643048	TTGAACATATCTGGACCACCTCTGAAGGCAGGCAAGACTCGAAACTTTTATGGTCTGCAT	intergenic
ASHG19A3A028981	4.46506	4.32303	3.38193	5.62192	5.82984	5.32037	-1.15686	-1.5068	-1.93844	0.00865869	0.041134	noncoding	G65702		misc_RNA	255	chr5	+	142756472	142756727	ATGTCATTTGTTAAATAGAAATACCCCTTACTCCTCAGTATTCCACTGTAACCTTTCCCT	intronic antisense	NM_001204258	NR3C1	glucocorticoid receptor isoform alpha-B	-	142657495	142783254
ASHG19A3A028981	4.46506	4.32303	3.38193	5.62192	5.82984	5.32037	-1.15686	-1.5068	-1.93844	0.00865869	0.041134	noncoding	G65702		misc_RNA	255	chr5	+	142756472	142756727	ATGTCATTTGTTAAATAGAAATACCCCTTACTCCTCAGTATTCCACTGTAACCTTTCCCT	intronic antisense	NM_001204263	NR3C1	glucocorticoid receptor isoform alpha-D2	-	142657495	142783254
ASHG19A3A028981	4.46506	4.32303	3.38193	5.62192	5.82984	5.32037	-1.15686	-1.5068	-1.93844	0.00865869	0.041134	noncoding	G65702		misc_RNA	255	chr5	+	142756472	142756727	ATGTCATTTGTTAAATAGAAATACCCCTTACTCCTCAGTATTCCACTGTAACCTTTCCCT	intronic antisense	NM_001020825	NR3C1	glucocorticoid receptor isoform beta	-	142657495	142783254
ASHG19A3A028981	4.46506	4.32303	3.38193	5.62192	5.82984	5.32037	-1.15686	-1.5068	-1.93844	0.00865869	0.041134	noncoding	G65702		misc_RNA	255	chr5	+	142756472	142756727	ATGTCATTTGTTAAATAGAAATACCCCTTACTCCTCAGTATTCCACTGTAACCTTTCCCT	intronic antisense	NM_001204260	NR3C1	glucocorticoid receptor isoform alpha-C2	-	142657495	142783254
ASHG19A3A028981	4.46506	4.32303	3.38193	5.62192	5.82984	5.32037	-1.15686	-1.5068	-1.93844	0.00865869	0.041134	noncoding	G65702		misc_RNA	255	chr5	+	142756472	142756727	ATGTCATTTGTTAAATAGAAATACCCCTTACTCCTCAGTATTCCACTGTAACCTTTCCCT	intronic antisense	NM_001018077	NR3C1	glucocorticoid receptor isoform alpha	-	142657495	142815077
ASHG19A3A028981	4.46506	4.32303	3.38193	5.62192	5.82984	5.32037	-1.15686	-1.5068	-1.93844	0.00865869	0.041134	noncoding	G65702		misc_RNA	255	chr5	+	142756472	142756727	ATGTCATTTGTTAAATAGAAATACCCCTTACTCCTCAGTATTCCACTGTAACCTTTCCCT	intronic antisense	NM_001018074	NR3C1	glucocorticoid receptor isoform alpha	-	142657495	142815077
ASHG19A3A028981	4.46506	4.32303	3.38193	5.62192	5.82984	5.32037	-1.15686	-1.5068	-1.93844	0.00865869	0.041134	noncoding	G65702		misc_RNA	255	chr5	+	142756472	142756727	ATGTCATTTGTTAAATAGAAATACCCCTTACTCCTCAGTATTCCACTGTAACCTTTCCCT	intronic antisense	NM_001204259	NR3C1	glucocorticoid receptor isoform alpha-C1	-	142657495	142783254
ASHG19A3A028981	4.46506	4.32303	3.38193	5.62192	5.82984	5.32037	-1.15686	-1.5068	-1.93844	0.00865869	0.041134	noncoding	G65702		misc_RNA	255	chr5	+	142756472	142756727	ATGTCATTTGTTAAATAGAAATACCCCTTACTCCTCAGTATTCCACTGTAACCTTTCCCT	intronic antisense	NM_001024094	NR3C1	glucocorticoid receptor isoform gamma	-	142657495	142783254
ASHG19A3A028981	4.46506	4.32303	3.38193	5.62192	5.82984	5.32037	-1.15686	-1.5068	-1.93844	0.00865869	0.041134	noncoding	G65702		misc_RNA	255	chr5	+	142756472	142756727	ATGTCATTTGTTAAATAGAAATACCCCTTACTCCTCAGTATTCCACTGTAACCTTTCCCT	intronic antisense	NM_000176	NR3C1	glucocorticoid receptor isoform alpha	-	142657495	142783254
ASHG19A3A028981	4.46506	4.32303	3.38193	5.62192	5.82984	5.32037	-1.15686	-1.5068	-1.93844	0.00865869	0.041134	noncoding	G65702		misc_RNA	255	chr5	+	142756472	142756727	ATGTCATTTGTTAAATAGAAATACCCCTTACTCCTCAGTATTCCACTGTAACCTTTCCCT	intronic antisense	NM_001204262	NR3C1	glucocorticoid receptor isoform alpha-D1	-	142657495	142783254
ASHG19A3A028981	4.46506	4.32303	3.38193	5.62192	5.82984	5.32037	-1.15686	-1.5068	-1.93844	0.00865869	0.041134	noncoding	G65702		misc_RNA	255	chr5	+	142756472	142756727	ATGTCATTTGTTAAATAGAAATACCCCTTACTCCTCAGTATTCCACTGTAACCTTTCCCT	intronic antisense	NM_001018076	NR3C1	glucocorticoid receptor isoform alpha	-	142657495	142784045
ASHG19A3A028981	4.46506	4.32303	3.38193	5.62192	5.82984	5.32037	-1.15686	-1.5068	-1.93844	0.00865869	0.041134	noncoding	G65702		misc_RNA	255	chr5	+	142756472	142756727	ATGTCATTTGTTAAATAGAAATACCCCTTACTCCTCAGTATTCCACTGTAACCTTTCCCT	intronic antisense	NM_001204265	NR3C1	glucocorticoid receptor isoform GR-P	-	142673442	142783254
ASHG19A3A028981	4.46506	4.32303	3.38193	5.62192	5.82984	5.32037	-1.15686	-1.5068	-1.93844	0.00865869	0.041134	noncoding	G65702		misc_RNA	255	chr5	+	142756472	142756727	ATGTCATTTGTTAAATAGAAATACCCCTTACTCCTCAGTATTCCACTGTAACCTTTCCCT	intronic antisense	NM_001018075	NR3C1	glucocorticoid receptor isoform alpha	-	142657495	142815077
ASHG19A3A028981	4.46506	4.32303	3.38193	5.62192	5.82984	5.32037	-1.15686	-1.5068	-1.93844	0.00865869	0.041134	noncoding	G65702		misc_RNA	255	chr5	+	142756472	142756727	ATGTCATTTGTTAAATAGAAATACCCCTTACTCCTCAGTATTCCACTGTAACCTTTCCCT	intronic antisense	NM_001204261	NR3C1	glucocorticoid receptor isoform alpha-C3	-	142657495	142783254
ASHG19A3A028981	4.46506	4.32303	3.38193	5.62192	5.82984	5.32037	-1.15686	-1.5068	-1.93844	0.00865869	0.041134	noncoding	G65702		misc_RNA	255	chr5	+	142756472	142756727	ATGTCATTTGTTAAATAGAAATACCCCTTACTCCTCAGTATTCCACTGTAACCTTTCCCT	intronic antisense	NM_001204264	NR3C1	glucocorticoid receptor isoform alpha-D3	-	142657495	142783254
ASHG19A3A045172	2.75418	3.10505	2.72842	3.98182	4.6076	4.79652	-1.22764	-1.50255	-2.0681	0.0484487	0.04976	noncoding	ENST00000505841	CYP4Z2P	Ensembl	1436	chr1	-	47308766	47366109	ACTGTGTTTATCAATATTTGGGCTCTTCACCACAACCCCTATTTCTGGGAAAACCCTCAG	intergenic
ASHG19A3A020672	6.91133	6.83249	5.03749	8.33662	8.10983	7.91998	-1.42528	-1.27734	-2.88249	0.00586566	0.041134	noncoding	NR_033378	LOC100288428	RefSeq_NR	2147	chr3	-	8262834	8543344	AGAATCATCCAGCTCTTTTCTCCTCTTCAAAGTTGCCCTTCTTTTCTCTGAACATTAATG	bidirectional	NM_014583	LMCD1	LIM and cysteine-rich domains protein 1	+	8543510	8609806
ASHG19A3A011130	9.40346	10.1224	9.8684	10.7506	11.1925	11.5298	-1.34714	-1.0701	-1.66135	0.0412351	0.04976	noncoding	ENST00000376781	UBBP2	Ensembl	231	chr1	-	218023744	218023975	TAGAAGAGGCTGTACTCTTTCTGACTACAACATCCAGAAAGAGTTGACCCTGTACCTGGT	intronic antisense	NM_138796	SPATA17	spermatogenesis-associated protein 17	+	217804694	218040484
ASHG19A3A034785	6.8691	8.47516	3.70596	9.78955	10.5967	10.0086	-2.92045	-2.12158	-6.30263	0.0150532	0.046399	noncoding	ENST00000398087	AZGP1P1	Ensembl	631	chr7	+	99578388	99585164	AGATGTTCTTCACGGTGGAAACGGCACTTACCTGACCTGGTTGTTGGTGCATGTGCCCCC	intergenic
ASHG19A3A050985	3.27182	2.60297	3.64434	5.86979	5.4853	5.20743	-2.59797	-2.88233	-1.56309	0.0340581	0.04976	noncoding	BX647685		RNAdb	4077	chr14	-	75890386	75894444	ATGGGAAGGCTTCTCTTCCAATGACCACCAATGAGAATGTTATAAAATATGTCTAAAGGT	bidirectional	NM_001135047	JDP2	jun dimerization protein 2 isoform a	+	75894508	75939404
ASHG19A3A050985	3.27182	2.60297	3.64434	5.86979	5.4853	5.20743	-2.59797	-2.88233	-1.56309	0.0340581	0.04976	noncoding	BX647685		RNAdb	4077	chr14	-	75890386	75894444	ATGGGAAGGCTTCTCTTCCAATGACCACCAATGAGAATGTTATAAAATATGTCTAAAGGT	bidirectional	NM_001135048	JDP2	jun dimerization protein 2 isoform a	+	75894919	75939404
ASHG19A3A050985	3.27182	2.60297	3.64434	5.86979	5.4853	5.20743	-2.59797	-2.88233	-1.56309	0.0340581	0.04976	noncoding	BX647685		RNAdb	4077	chr14	-	75890386	75894444	ATGGGAAGGCTTCTCTTCCAATGACCACCAATGAGAATGTTATAAAATATGTCTAAAGGT	bidirectional	NM_130469	JDP2	jun dimerization protein 2 isoform a	+	75895059	75939404
ASHG19A3A047187	2.16425	4.15364	3.42868	5.0696	5.55922	5.79322	-2.90535	-1.40558	-2.36453	0.0217419	0.049622	noncoding	ENST00000513082	AC004672.1	Ensembl	2084	chr12	-	1489225	1500668	AGTTTTATTTTGGTGGTGACTAAACTAACCCCACCTCCGGGAGATGAACTGACAGTACCT	intronic antisense	NM_178039	ERC1	ELKS/Rab6-interacting/CAST family member 1	+	1100403	1605099
ASHG19A3A047187	2.16425	4.15364	3.42868	5.0696	5.55922	5.79322	-2.90535	-1.40558	-2.36453	0.0217419	0.049622	noncoding	ENST00000513082	AC004672.1	Ensembl	2084	chr12	-	1489225	1500668	AGTTTTATTTTGGTGGTGACTAAACTAACCCCACCTCCGGGAGATGAACTGACAGTACCT	intronic antisense	NM_178040	ERC1	ELKS/Rab6-interacting/CAST family member 1	+	1100403	1605099

## Sheet: common up mRNA
	Normalized Intensity						Log2（Fold change）					Annotations
ProbeName	[H3T](normalized)	[H3N](normalized)	[H1T](normalized)	[H1N](normalized)	[H2T](normalized)	[H2N](normalized)	[H1T](normalized)-[H1N](normalized)	[H2T](normalized)-[H2N](normalized)	[H3T](normalized)-[H3N](normalized)	p值	FDR	type	seqname	GeneSymbol	source	RNAlength	chrom	strand	txStart	txEnd	probeSeq	EntrezID	unigene	GO(Avadis)	ProteinAccession	product
ASHG19A3A048006	8.07483	3.65314	8.89551	6.62558	8.65228	7.47858	2.26993	1.17371	4.42169	0.02555	0.048016	coding	NM_001137664	ANAPC7	RefSeq_coding	2224	chr12	-	110813273	110841535	TTGTAAGTACTTTCCCATGTTTCTATCTACTGTAGTCATTAAGAACTTGAGGTCTGAAGT	51434	Hs.719935	GO:0005488|GO:0031145|GO:0031145|GO:0000075|GO:0051301|GO:0007067|GO:0000278|GO:0007094|GO:0051436|GO:0051437|GO:0070979|GO:0051439|GO:0005680|GO:0005829|GO:0005829|GO:0005654|GO:0005654	NP_057322	Anaphase promoting complex subunit 7
ASHG19A3A039469	10.4169	9.39027	10.9196	9.1131	10.7857	9.51118	1.80651	1.27451	1.02662	0.0346231	0.048016	coding	NM_021138	TRAF2	RefSeq_coding	2298	chr9	+	139780964	139821066	GAGAGCTTGCCATCCAGCTCACGAAGACAGAGTTATTAAACCATTCAAATCTCTGTGGTC	7186	Hs.522506	GO:0005174|GO:0019899|GO:0016874|GO:0046872|GO:0005515|GO:0004871|GO:0046625|GO:0004842|GO:0008270|GO:0007250|GO:0006919|GO:0008633|GO:0006915|GO:0043623|GO:0008624|GO:0043507|GO:0051092|GO:0050870|GO:0002726|GO:0032743|GO:0051091|GO:0070534|GO:0051865|GO:0051865|GO:0006461|GO:0070207|GO:0042981|GO:0007165|GO:0033209|GO:0035631|GO:0005737|GO:0005829|GO:0005829|GO:0009898	NP_066961	TNF receptor-associated factor 2
ASHG19A3A038167	6.97781	4.85496	7.33368	5.83161	7.84794	6.80797	1.50207	1.03996	2.12284	0.00340018	0.047699	coding	NM_006753	SURF6	RefSeq_coding	2352	chr9	-	136197552	136203047	AGATAGGATGTGAGGTGAGCATGAGCTTGAGCTGAGAGACAGACACAACAGTATCTGAAA	6838	Hs.274430	GO:0003677|GO:0003723|GO:0042254|GO:0001652|GO:0005730|GO:0044451|GO:0005634	NP_006744	Surfeit 6
ASHG19A3A053230	4.44996	2.41293	5.35379	4.07822	4.99286	3.84713	1.27557	1.14573	2.03703	0.0144892	0.048016	coding	NM_014949	KIAA0907	RefSeq_coding	2960	chr1	-	155882835	155904188	AGGCTGCATTGAGCCAGCATCTGGCCGAGAAGCTTTTGAACCTATGTATATTTACATCAG	22889	Hs.728984		NP_055764	KIAA0907
ASHG19A3A035117	5.84211	2.92425	5.59576	4.15997	5.11494	3.30593	1.4358	1.80901	2.91787	0.0436715	0.049846	coding	NM_015135	NUP205	RefSeq_coding	6286	chr7	+	135242661	135333489	ATTACAGCGAGAAAACATAGCCATTATTGAAAGTTATGGCGCCGCCCTCATGGAAGTGGT	23165	Hs.727517	GO:0005515|GO:0005975|GO:0015758|GO:0008645|GO:0051028|GO:0006913|GO:0000059|GO:0015031|GO:0010827|GO:0055085|GO:0016032|GO:0005635|GO:0005635|GO:0005643|GO:0005634	NP_055950	Nucleoporin 205kDa
ASHG19A3A052504	10.0943	8.55698	10.7992	8.30854	10.9405	8.87027	2.49061	2.07022	1.53727	0.0406347	0.049505	coding	NM_021077	NMB	RefSeq_coding	1046	chr15	-	85198361	85201802	TCCTGCTGTATTTCCTGCTTCCCTGTTGAATTGGTGAATAAAACCTTGCTCTTTACATAC	4828	Hs.386470	GO:0005179|GO:0007267|GO:0007218|GO:0007165|GO:0005576|GO:0005576|GO:0005625	NP_995580	Neuromedin B
ASHG19A3A034665	5.08371	2.05724	5.78609	2.80861	6.23588	2.66146	2.97748	3.57442	3.02646	0.0497085	0.049912	coding	NM_006716	DBF4	RefSeq_coding	3923	chr7	+	87505543	87538856	GCTTTTTAACACCTTTGTTTTTCATACCAGTACCTGAAGTAGGCTCAATAAAAGAGTCTT	10926	Hs.485380	GO:0008047|GO:0046872|GO:0003676|GO:0005515|GO:0008270|GO:0006260|GO:0000082|GO:0000216|GO:0000075|GO:0000278|GO:0005622|GO:0005654|GO:0005654|GO:0005634	NP_006707	DBF4 homolog (S. cerevisiae)
ASHG19A3A010294	6.64028	1.83891	7.98514	6.87728	8.39216	7.2873	1.10786	1.10486	4.80137	0.0295672	0.048016	coding	NM_004671	PIAS2	RefSeq_coding	2360	chr18	-	44392060	44497466	CCTGAGAGATGGATTTCACTTTCATACGTTAATGGATGGAGTCTACAAATCAGTGAAAAA	9063	Hs.658013	GO:0003677|GO:0003702|GO:0019789|GO:0050681|GO:0046872|GO:0005515|GO:0016563|GO:0003713|GO:0008270|GO:0030521|GO:0060766|GO:0010552|GO:0045893|GO:0016925|GO:0045667|GO:0016605|GO:0016607|GO:0005634	NP_775298	Protein inhibitor of activated STAT, 2
ASHG19A3A027738	10.3544	6.93145	10.3909	7.70302	9.88088	8.75866	2.68784	1.12222	3.423	0.0492415	0.049846	coding	NM_031300	MXD3	RefSeq_coding	1483	chr5	-	176734205	176739292	CTGCCTTTGCCTCACATAAACTGTACAGTATTTTCATTAAAAGCCTCTTTCATAACTTCC	83463	Hs.726161	GO:0003677|GO:0030528|GO:0005634	NP_112590	MAX dimerization protein 3
ASHG19A3A045113	7.51184	2.13498	7.44616	6.24287	7.57134	5.94191	1.20329	1.62944	5.37685	0.028137	0.048016	coding	NM_001008938	CKAP5	RefSeq_coding	6714	chr11	-	46765083	46867843	AAATTGGAGAAGGACGAGATCATCAAGTTGTATAGCTGTATCATTGGCAACATGATTTCG	9793	Hs.201253	GO:0005515|GO:0000086|GO:0000087|GO:0050658|GO:0051301|GO:0051297|GO:0030951|GO:0000278|GO:0000236|GO:0007051|GO:0005813|GO:0005829|GO:0005829|GO:0000930|GO:0015630	NP_055571	Cytoskeleton associated protein 5
ASHG19A3A017578	8.57743	5.48873	9.35321	7.85527	9.70724	7.91017	1.49794	1.79707	3.0887	0.0271501	0.048016	coding	NM_003908	EIF2S2	RefSeq_coding	2592	chr20	-	32676116	32700085	CACGATTCCCAATGTTGGATATTTCTACATGAATAAAGCAAGGATCAGTGCCTCTTATGT	8894	Hs.429180	GO:0003723|GO:0046872|GO:0005515|GO:0008135|GO:0003743|GO:0044267|GO:0010467|GO:0006412|GO:0006413|GO:0005829|GO:0005829|GO:0005850	NP_003899	Eukaryotic translation initiation factor 2, subunit 2 beta, 38kDa
ASHG19A3A014698	6.38677	1.91395	6.21759	3.52541	5.76085	3.92307	2.69218	1.83778	4.47282	0.0361433	0.048016	coding	NM_152371	C1orf93	RefSeq_coding	2725	chr1	+	2518248	2522902	ATTTACTTAGCTCAAGTCTGAAGCTGTAGATACTGGAAGACAATGCACCTTGGAGGGTGG	127281	Hs.462033	GO:0016616|GO:0001516|GO:0005737|GO:0005829	NP_689584	Chromosome 1 open reading frame 93
ASHG19A3A026671	6.42434	1.97897	6.51326	5.10137	7.04661	3.47273	1.41189	3.57388	4.44537	0.0433079	0.049758	coding	NM_002853	RAD1	RefSeq_coding	4683	chr5	-	34905366	34915780	GAATTAATTTAACTGTCCTTTTAGACTGTTTATCTATTTTTGGATCAAGTCCTATGCCAG	5810	Hs.38114	GO:0008408|GO:0003684|GO:0008853|GO:0016787|GO:0005515|GO:0000077|GO:0006281|GO:0006260|GO:0000075|GO:0000075|GO:0007128|GO:0006974|GO:0005654|GO:0005634	NP_002844	RAD1 homolog (S. pombe)
ASHG19A3A022586	4.73688	2.85992	4.70966	3.53082	4.38696	2.81825	1.17884	1.56871	1.87695	0.0116147	0.048016	coding	NM_014966	DHX30	RefSeq_coding	4133	chr3	+	47844398	47891685	ATTGTCTTGGCCACCAACATTGCTGAGACTTCCATCACAATCAATGACATCGTGCATGTG	22907	Hs.517948	GO:0005524|GO:0008026|GO:0003723|GO:0004386|GO:0016787|GO:0000166|GO:0005737|GO:0042645|GO:0005739	NP_619520	DEAH (Asp-Glu-Ala-His) box polypeptide 30
ASHG19A3A008901	5.4217	2.12853	5.3364	4.18557	5.811	3.90313	1.15083	1.90787	3.29318	0.0291401	0.048016	coding	NM_005782	THOC4	RefSeq_coding	1113	chr17	-	79845710	79849462	TGGAGAAGGTGGCGTTTCCACCTTTTCCATAATAAAATAGAAATGTGTGTAGAACTGGAA	10189	Hs.534385	GO:0003723|GO:0000166|GO:0005515|GO:0008380|GO:0010467|GO:0044419|GO:0046784|GO:0031124|GO:0006406|GO:0006406|GO:0000398|GO:0000398|GO:0006369|GO:0006366|GO:0006810|GO:0071013|GO:0005737|GO:0005829|GO:0016607|GO:0005730|GO:0005654|GO:0005634|GO:0000346	NP_005773	THO complex 4
ASHG19A3A008043	8.72972	2.56451	7.97403	5.50967	8.53134	7.06277	2.46436	1.46857	6.16521	0.0496379	0.049912	coding	NM_015681	B9D1	RefSeq_coding	932	chr17	-	19246483	19266046	GCCAGAGCTGGGGGCACACAGAATAGTTTTGTATAATAAAGTCTCATTTTCAGAGAGCCT	27077	Hs.462445	GO:0005515|GO:0042384|GO:0005813|GO:0005932	NP_056496	B9 protein domain 1
ASHG19A3A025869	7.0925	2.18192	8.19766	6.70187	7.8051	6.17652	1.49579	1.62859	4.91058	0.0113139	0.048016	coding	NM_024751	GSTCD	RefSeq_coding	4063	chr4	+	106629940	106768881	TAGCCCTGAGTATTTTAGTCATTTGTGCCTATAGAAAACAACATGCTCTTTTATTGTGGA	79807	Hs.161429	GO:0008649|GO:0006364|GO:0005737	NP_079027	Glutathione S-transferase, C-terminal domain containing
ASHG19A3A052717	11.2991	6.99493	11.6678	9.89115	12.0737	10.9935	1.77667	1.08025	4.30417	0.000239445	0.042727	coding	NM_015995	KLF13	RefSeq_coding	6817	chr15	+	31619082	31670101	GCCTTGGCTTGCTCGGATAAAACTTTGTATGTATTTTGTATGGCATAGATTCTATATTGT	51621	Hs.525752	GO:0003677|GO:0003702|GO:0046872|GO:0005515|GO:0008270|GO:0008285|GO:0045944|GO:0045646|GO:0006366|GO:0005622|GO:0005634	NP_057079	Kruppel-like factor 13
ASHG19A3A050671	6.38622	4.81982	6.78915	4.74045	6.76059	3.14665	2.0487	3.61394	1.5664	0.0253645	0.048016	coding	NM_014178	STXBP6	RefSeq_coding	1970	chr14	-	25281307	25519095	AAAGGTCAAACAGTTTGAAGGCTCCACATCATTTGTTCGGAGATCACAGTGGATGCTCGA	29091	Hs.508958	GO:0016192|GO:0005737|GO:0016021|GO:0016020	NP_054897	Syntaxin binding protein 6 (amisyn)
ASHG19A3A017592	8.56358	6.47415	8.82145	7.55551	9.1344	7.49911	1.26594	1.63528	2.08943	0.0127258	0.048016	coding	NM_014071	NCOA6	RefSeq_coding	7062	chr20	-	33302578	33413433	ACTGAAGAGCCAACTGTGGCCTCTGAAAGTGTGGAAAATGGACATCGTAAACGATCTTCT	23054	Hs.368971	GO:0003682|GO:0019899|GO:0030331|GO:0030374|GO:0005515|GO:0046965|GO:0046966|GO:0016563|GO:0003713|GO:0006310|GO:0006281|GO:0006260|GO:0007420|GO:0044255|GO:0030520|GO:0042921|GO:0007507|GO:0060716|GO:0030099|GO:0045944|GO:0009725|GO:0006367|GO:0006352|GO:0035097|GO:0043231|GO:0005730|GO:0005654|GO:0005634|GO:0005634|GO:0005667	NP_054790	Nuclear receptor coactivator 6
ASHG19A3A048722	6.44736	5.35262	5.5633	4.23466	5.95643	4.60101	1.32864	1.35543	1.09474	0.0185094	0.048016	coding	NM_024068	OBFC2B	RefSeq_coding	1404	chr12	+	56618124	56623637	TTCTGTATGGTTTATTCTGAGGTTCCTAACTTCAGTGAGCCAAACCCAGAGTACAGCACC	79035	Hs.240170	GO:0003677|GO:0005515|GO:0003697|GO:0006281|GO:0031576|GO:0000724|GO:0006974|GO:0010212|GO:0070876|GO:0005634	NP_076973	Oligonucleotide/oligosaccharide-binding fold containing 2B
ASHG19A3A022311	3.50508	1.98793	3.70508	2.57719	3.52912	1.73246	1.12789	1.79665	1.51715	0.0020448	0.047528	coding	NM_003298	NR2C2	RefSeq_coding	8330	chr3	+	14989235	15090778	GGAACCGCTGTCAGTTTTGCCGGCTGAAAAAATGCTTAGAGATGGGCATGAAAATGGAAT	7182	Hs.555973	GO:0046872|GO:0004872|GO:0043565|GO:0003700|GO:0003707|GO:0003713|GO:0008270|GO:0030154|GO:0010467|GO:0007399|GO:0045944|GO:0034339|GO:0006355|GO:0007283|GO:0006351|GO:0006351|GO:0005730|GO:0005654|GO:0005634	NP_003289	Nuclear receptor subfamily 2, group C, member 2
ASHG19A3A005145	5.64843	2.10688	5.77224	4.67618	5.8135	4.35872	1.09606	1.45477	3.54154	0.017017	0.048016	coding	NM_020385	REXO4	RefSeq_coding	2397	chr9	-	136271187	136283164	TAAACCTTTCAAGAGTCAAGTAAAGAGTGGAAGGCCGTCTCTGAGACTACTTTCAGAGAA	57109	Hs.438409	GO:0004527|GO:0016787|GO:0003676|GO:0003700|GO:0006355|GO:0006351|GO:0005622|GO:0005730|GO:0005634	NP_065118	REX4, RNA exonuclease 4 homolog (S. cerevisiae)
ASHG19A3A008597	8.12577	4.96399	8.7379	7.68401	8.6276	7.44809	1.05388	1.17951	3.16178	0.00152792	0.043831	coding	NM_004375	COX11	RefSeq_coding	2427	chr17	-	53038567	53046064	GTTATTCTATTTAATCTTCATTATAGCAGAAATGTGCCACCATGGCTTTGACATGTTGGT	1353	Hs.591171	GO:0005507|GO:0004129|GO:0009055|GO:0008535|GO:0007585|GO:0016021|GO:0016020|GO:0005743|GO:0005739	NP_004366	COX11 cytochrome c oxidase assembly homolog (yeast)
ASHG19A3A039950	4.36225	2.25772	4.14071	2.91669	3.9342	2.39673	1.22402	1.53747	2.10453	0.024555	0.048016	coding	NM_001166703	FAM104B	RefSeq_coding	1405	chrX	-	55171677	55187535	TCGTGCTTGAAAAAAAATCCCGCGAAGCCTTCTCCGAAAGAACATGCTGGTTCTTTGGTT	90736	Hs.415414		NP_612371	Family with sequence similarity 104, member B
CUST_55_PI426249100	7.37298	2.17836	7.54675	2.82585	7.61913	3.17328	4.7209	4.44585	5.19462	0.00196376	0.04734	coding	NM_014213_Exon2+	NM_014213	HOX cluster	983	chr2	+	176988661	176989644	TGCCCGAGGACCAGTTGTAAATGTTACTGCTTCCTACTAATAAATGCTGACCTGATCAAA
ASHG19A3A017750	7.10974	5.18636	7.72287	6.41508	7.57698	6.33286	1.30779	1.24412	1.92338	0.00393458	0.047699	coding	NM_033550	TP53RK	RefSeq_coding	3384	chr20	-	45313004	45318276	TATAAGGCTAGTACCTGCTTTGTTGGGGTATGGTTGGCTCGTGTGCATTAAGTCAACAAA	112858	Hs.440263	GO:0005524|GO:0000166|GO:0002039|GO:0005515|GO:0004674|GO:0004713|GO:0009103|GO:0006468|GO:0016020|GO:0005634	NP_291028	TP53 regulating kinase
ASHG19A3A029132	7.88134	5.1994	7.21625	5.25585	7.18595	5.36534	1.9604	1.82061	2.68194	0.0457924	0.049846	coding	NM_017785	CCDC99	RefSeq_coding	2683	chr5	+	169010637	169031779	AAGAAATGTGTGAAACTCATAGGAGTTCCCGCTGACGCTGAGGCCTTAAGTGAAAGAAGT	54908	Hs.368710	GO:0043515|GO:0005515|GO:0000087|GO:0051301|GO:0000132|GO:0000278|GO:0007080|GO:0000236|GO:0034501|GO:0000940|GO:0005737|GO:0005856|GO:0005829|GO:0005815|GO:0005634|GO:0000922	NP_060255	Coiled-coil domain containing 99
ASHG19A3A015454	7.23888	5.53033	7.05917	5.85267	6.91073	5.8952	1.2065	1.01554	1.70856	0.0249279	0.048016	coding	NM_018158	SLC4A1AP	RefSeq_coding	2982	chr2	+	27886337	27917846	AAGCAATGATCCAGTGCTCATTGGAAGCTTGTCGGATTCTTGACACTTTGGGATTGCTTC	22950	Hs.306000	GO:0003725|GO:0005515|GO:0005737|GO:0005622|GO:0005634	NP_060628	Solute carrier family 4 (anion exchanger), member 1, adaptor protein
ASHG19A3A029845	6.87838	1.93989	6.69704	5.37793	6.59291	4.66553	1.3191	1.92739	4.9385	0.035419	0.048016	coding	NM_016059	PPIL1	RefSeq_coding	1750	chr6	-	36822605	36842800	CAGGAGAGGAAGGAAGTTAATACCTATGTAATACATAGAAACTTCCACAATAAAATGCCA	51645	Hs.27693	GO:0016853|GO:0003755|GO:0008380|GO:0000398|GO:0006457|GO:0071013	NP_057143	Peptidylprolyl isomerase (cyclophilin)-like 1
ASHG19A3A032045	10.8773	6.31669	10.5626	6.8313	10.7576	8.05507	3.73128	2.70249	4.56056	0.00636256	0.048016	coding	NM_001012507	CENPW	RefSeq_coding	567	chr6	+	126661252	126669753	AAACGCTTGTGCGAGTAAATGTAGAGTCATTAACAAGGAGCATGTACTGGCCGCAGCAAA	387103	Hs.486401	GO:0003677|GO:0000775|GO:0005634	NP_001012525	Centromere protein W
ASHG19A3A038740	6.34886	3.27475	6.60287	4.10088	6.84643	5.05023	2.50199	1.7962	3.07411	0.00158111	0.043831	coding	NM_199135	FOXD4L3	RefSeq_coding	2218	chr9	+	70917782	70920000	GTAAGTAGGATATTAATTTCAGAACATTGATTTCTTATCTGTGTGTCTGACGTGCCATCT	286380	Hs.449471	GO:0008301|GO:0003690|GO:0010843|GO:0043565|GO:0003700|GO:0003705|GO:0003704|GO:0016566|GO:0016563|GO:0008134|GO:0048846|GO:0051216|GO:0060678|GO:0009790|GO:0048484|GO:0050935|GO:0048937|GO:0030318|GO:0010553|GO:0001755|GO:0007389|GO:0007422|GO:0030513|GO:0090184|GO:0045944|GO:0051090|GO:0006355|GO:0048485|GO:0005730|GO:0005634|GO:0005667	NP_954586	Forkhead box D4-like 3
ASHG19A3A052534	6.24438	2.25673	6.79099	3.90929	7.48274	6.20646	2.88171	1.27627	3.98765	0.0122978	0.048016	coding	NM_198525	KIF7	RefSeq_coding	4575	chr15	-	90171200	90198682	GGTTTAAATGGTCTTATGTATATAGGGGAAACTGGGAGACTTTAGGATCTTAAAAAACCA	374654	Hs.513134	GO:0005524|GO:0003777|GO:0000166|GO:0005515|GO:0007018|GO:0045879|GO:0045880|GO:0005929	NP_940927	Kinesin family member 7
ASHG19A3A012282	4.35989	1.68502	3.83584	2.26623	3.92132	1.77295	1.5696	2.14837	2.67487	0.0314519	0.048016	coding	NM_005053	RAD23A	RefSeq_coding	1793	chr19	+	13056653	13064455	AAGATCTTGAGTGACGATGTCCCTATCAGGGACTATCGCATCGATGAGAAGAACTTTGTG	5886	Hs.643267	GO:0003684|GO:0031593|GO:0005515|GO:0003697|GO:0044419|GO:0006289|GO:0045070|GO:0032434|GO:0005634|GO:0000502	NP_005044	RAD23 homolog A (S. cerevisiae)
ASHG19A3A027707	8.22413	6.56541	8.02604	6.58863	7.71886	6.67519	1.43741	1.04367	1.65871	0.0292029	0.048016	coding	NM_138369	BOD1	RefSeq_coding	1934	chr5	-	173034147	173043666	CAAAACTTAACCACATCTTCAGGCCACAAATAGAACGAGCAATTCATGAGTTCCTGGCGG	91272	Hs.425091	GO:0007049|GO:0051301|GO:0007067|GO:0000777|GO:0005737|GO:0005856|GO:0005815	NP_612378	Biorientation of chromosomes in cell division 1
ASHG19A3A004340	7.79884	5.54797	7.36207	4.64804	7.36172	4.94843	2.71403	2.41329	2.25087	0.00772989	0.048016	coding	NM_004856	KIF23	RefSeq_coding	3324	chr15	+	69706687	69740759	AAAGATCTGTTTCTCCATCACCTGTGCCTTTACTCTTTCAACCTGATCAGAACGCACCAC	9493	Hs.270845	GO:0005524|GO:0003777|GO:0000166|GO:0005515|GO:0000087|GO:0007596|GO:0000910|GO:0007018|GO:0007067|GO:0000278|GO:0000022|GO:0005737|GO:0005856|GO:0005829|GO:0005871|GO:0005874|GO:0030496|GO:0005654|GO:0005634|GO:0005819	NP_612565	Kinesin family member 23
ASHG19A3A020951	7.90881	6.14631	7.34268	4.88656	7.58113	5.61117	2.45612	1.96996	1.7625	0.00543954	0.048016	coding	NM_018075	ANO10	RefSeq_coding	2743	chr3	-	43407818	43663560	ACCTGATAAGCCACGGCATATCCAGATGAAACTAGCCAGACTGGAATTTGAGTCTTTGGA	55129	Hs.656657	GO:0005254|GO:0005216|GO:0006811|GO:0034707|GO:0016021|GO:0016020	NP_060545	Anoctamin 10
ASHG19A3A023616	4.96657	3.69108	5.47924	4.34294	5.97824	4.68449	1.13631	1.29375	1.27549	0.0414247	0.049505	coding	NM_013339	ALG6	RefSeq_coding	3371	chr1	+	63833260	63904232	GAATCAGCAAGAACATTGCTGTCCATGGTCACCATCTGTAATCACTGTGCCCAAATGTCA	29929	Hs.258501	GO:0004583|GO:0046527|GO:0044267|GO:0006488|GO:0043687|GO:0006487|GO:0006487|GO:0018279|GO:0005575|GO:0005783|GO:0005789|GO:0016021|GO:0016020	NP_037471	Asparagine-linked glycosylation 6, alpha-1,3-glucosyltransferase homolog (S. cerevisiae)
ASHG19A3A004184	11.5999	10.4773	10.5653	8.97552	10.5617	9.24447	1.58975	1.31725	1.1226	0.0384482	0.048626	coding	NM_003751	EIF3B	RefSeq_coding	3009	chr7	+	2394473	2420375	ATCAGGAGTGACCTGGAGCACTGTGCGCAGCCGTGTGTGCTGTGGAGCCGAGGCCGTCCT	8662	Hs.371001	GO:0003723|GO:0000166|GO:0005515|GO:0032947|GO:0003743|GO:0003743|GO:0003743|GO:0044267|GO:0010467|GO:0006446|GO:0006412|GO:0006413|GO:0006413|GO:0005737|GO:0005829|GO:0005829|GO:0005852	NP_003742	Eukaryotic translation initiation factor 3, subunit B
ASHG19A3A033720	8.15378	5.24357	9.40134	8.2398	9.61858	8.39981	1.16155	1.21877	2.91021	0.0261646	0.048016	coding	NM_015694	ZNF777	RefSeq_coding	3125	chr7	-	149128460	149158053	CCCATCTAGTTGGGGATAGAACTTTATAATTACCTTTTGGATACTGTGGTTCTATTTGAT	27153	Hs.38512	GO:0003677|GO:0046872|GO:0003674|GO:0008270|GO:0008150|GO:0006355|GO:0005575|GO:0005622|GO:0005634	NP_056509	Zinc finger protein 777
ASHG19A3A044989	7.23245	5.34876	7.72453	6.10495	7.48656	6.09684	1.61957	1.38972	1.8837	0.00787816	0.048016	coding	NM_138421	SAAL1	RefSeq_coding	1545	chr11	-	18101890	18127638	TGATTTGGATGAGAAACTAATGTTAGAATGGGTCAGAAATGGGGCTGCTCAGCCTCTGGA	113174	Hs.591998	GO:0005488|GO:0006953|GO:0005576	NP_612430	Serum amyloid A-like 1
ASHG19A3A030441	3.87888	1.71735	4.16012	2.29389	3.86174	1.79048	1.86623	2.07126	2.16153	0.00242204	0.047699	coding	NM_145062	ZUFSP	RefSeq_coding	2226	chr6	-	116956780	116989973	TTGGAAGTTCCTAATTCTTTCCTCGGTTAACTGTGAAACTCTGCGTATTGGGAAGGCCTG	221302	Hs.29857	GO:0046872|GO:0008270|GO:0005622	NP_659499	Zinc finger with UFM1-specific peptidase domain
ASHG19A3A046572	10.5299	7.74639	10.7641	8.57743	10.922	8.96008	2.18662	1.96193	2.7835	0.00144487	0.043831	coding	NM_013299	SAC3D1	RefSeq_coding	1584	chr11	+	64808375	64812299	GAGCACTTAGGTTTCTTTTTCCATGGTTTCCAGGTAATAAAAGGAACTTGTTTTGTTGGT	29901	Hs.23642	GO:0005515|GO:0007049|GO:0051301|GO:0007067|GO:0005737|GO:0005856|GO:0005815|GO:0005819	NP_037431	SAC3 domain containing 1
ASHG19A3A032131	9.1876	6.8275	8.72569	6.32624	8.81472	6.16913	2.39945	2.64559	2.3601	0.00888313	0.048016	coding	NM_004952	EFNA3	RefSeq_coding	1782	chr1	+	155051347	155060006	CCTGGGCCTTTTTCAAGTGCTTTGGCTGTGACTTTCATACTCTGCTCTTAGTCTAAAAAA	1944	Hs.516656	GO:0046875|GO:0005005|GO:0007267|GO:0031225|GO:0005887|GO:0005886	NP_004943	Ephrin-A3
ASHG19A3A005923	5.45247	1.8582	5.70415	3.99406	6.08941	2.57026	1.7101	3.51915	3.59427	0.02923	0.048016	coding	NM_139048	HLTF	RefSeq_coding	4514	chr3	-	148747903	148804341	CTTATAATTTGTGGGATTTTAGTAAGAAGACTACTATATGTGAGAGGCGTGATATCTGGA	6596	Hs.3068	GO:0005524|GO:0016887|GO:0003677|GO:0003702|GO:0004386|GO:0016787|GO:0016818|GO:0016874|GO:0046872|GO:0000166|GO:0016563|GO:0008270|GO:0016568|GO:0006357|GO:0006355|GO:0005730|GO:0005634	NP_620636	Helicase-like transcription factor
ASHG19A3A035780	8.59553	6.13859	8.54832	6.95958	8.09992	6.95194	1.58874	1.14798	2.45693	0.0383354	0.048554	coding	NM_152417	TMEM68	RefSeq_coding	2317	chr8	-	56651319	56685885	TCTCATAATTTATGGGATGGTGCAAGGAAAACAGTGGCAACTCTGTGGGATGGACATGCA	137695	Hs.420076	GO:0008415|GO:0008152|GO:0016021|GO:0016020	NP_689630	Transmembrane protein 68
ASHG19A3A029798	12.8345	10.9875	13.0133	11.3384	13.0655	11.956	1.67493	1.10956	1.84698	0.00366376	0.047699	coding	NM_032340	C6orf125	RefSeq_coding	535	chr6	-	33665345	33679504	TGCACATACCTAGGTGTGGAGTCTTGTACATTGCCATCGTCAATAAAACTGCCCCAGTTT	84300	Hs.93235	GO:0005739	NP_115716	Chromosome 6 open reading frame 125
ASHG19A3A029333	12.4381	8.1077	12.9938	9.20953	12.9727	11.4304	3.78429	1.5423	4.33043	0.0155876	0.048016	coding	NM_001069	TUBB2A	RefSeq_coding	1621	chr6	-	3153903	3157783	CTGTTGATGTAATGATGTGGAACTCCTCTAAAAATTACAGTATTGTCTGTGAAGGTATCT	7280	Hs.654543	GO:0005525|GO:0003924|GO:0000166|GO:0042277|GO:0005515|GO:0005198|GO:0051084|GO:0044267|GO:0007018|GO:0007067|GO:0030182|GO:0006457|GO:0051258|GO:0005737|GO:0005856|GO:0005874	NP_001060	Tubulin, beta 2A
ASHG19A3A003011	5.22715	2.34539	6.05091	5.0425	5.92784	3.34365	1.00841	2.58419	2.88176	0.0227938	0.048016	coding	NM_001159651	BOD1	RefSeq_coding	1737	chr5	-	173034147	173043666	AATGGTCTGAGGCAGAGTGTGGTTCAAATACGCCAGACACCTTTTGAAAGCTAATTTTTG	91272	Hs.425091	GO:0007049|GO:0051301|GO:0007067|GO:0000777|GO:0005737|GO:0005856|GO:0005815	NP_612378	Biorientation of chromosomes in cell division 1
ASHG19A3A031940	10.97	8.95499	11.5145	10.2516	11.4632	10.3851	1.26286	1.07806	2.01498	0.00198167	0.04734	coding	NM_032194	RPF2	RefSeq_coding	1078	chr6	+	111303290	111346793	CTAAGCAAACTACAAACCAGGAAAATGAAGGGGTTGAAGAAGCGACCTGCAGAAAGGATA	84154	Hs.372265	GO:0005515|GO:0005730|GO:0005634	NP_115570	Ribosome production factor 2 homolog (S. cerevisiae)
ASHG19A3A050901	5.41256	4.40478	4.17363	2.23122	4.71504	2.83766	1.94241	1.87737	1.00777	0.017359	0.048016	coding	NM_015346	ZFYVE26	RefSeq_coding	9675	chr14	-	68213236	68283306	ACTTTGCCTCTGCCAACCCTGTTTGGAAATAACCACATGAAAATGGATGTTGCCTGCAAG	23503	Hs.98041	GO:0046872|GO:0032266|GO:0005515|GO:0008270|GO:0006281|GO:0008219|GO:0000910|GO:0005813|GO:0030496	NP_056161	Zinc finger, FYVE domain containing 26
ASHG19A3A053424	8.76678	2.40469	8.34533	5.86573	8.47323	7.15351	2.47961	1.31973	6.36209	0.0433554	0.049758	coding	NM_033208	TIGD7	RefSeq_coding	2569	chr16	-	3348833	3351400	CCAGCTGTGAATTGTCTTGTTTTAGCAACTGACATTATTTTGTATATCAGTGCCCATTTA	91151	Hs.161287	GO:0003677|GO:0000775|GO:0005634	NP_149985	Tigger transposable element derived 7
ASHG19A3A009777	6.53154	2.37595	7.2023	4.56439	7.68179	5.57649	2.63791	2.1053	4.15559	0.0262235	0.048016	coding	NM_002876	RAD51C	RefSeq_coding	607	chr17	+	56769962	56772695	AAGATATATATGTGCTCTTAATTTTAAGTGTGTATGTGCATTAAACAAAAATTAGCTTAC	5889	Hs.412587	GO:0005524|GO:0003677|GO:0008094|GO:0017111|GO:0000166|GO:0006310|GO:0006281|GO:0007596|GO:0007062|GO:0005737|GO:0005739|GO:0005654|GO:0005654|GO:0005634|GO:0048471	NP_478123	RAD51 homolog C (S. cerevisiae)
ASHG19A3A027410	8.07858	4.02476	7.90949	5.14194	8.21748	6.13518	2.76755	2.0823	4.05382	0.00379823	0.047699	coding	NM_080656	CDKN2AIPNL	RefSeq_coding	1270	chr5	-	133737757	133747598	GATTGGCTTTTTTAACATTCTCATTTTCCCAGGAGTTATCACTGTAAAAGTATGCATGGA	91368	Hs.156506		NP_542387	CDKN2A interacting protein N-terminal like
ASHG19A3A005425	10.0617	6.73567	9.95148	6.77139	9.84462	8.73648	3.18009	1.10814	3.32598	0.0328755	0.048016	coding	NM_030789	HM13	RefSeq_coding	1604	chr20	+	30102240	30157368	GGCCAAGGGAGAAGTGACAGAGATGTTCAGTTATGAGGAGTCAAATCCTAAGGATCCAGC	81502	Hs.373741	GO:0004190|GO:0008233|GO:0005515|GO:0033619|GO:0009986|GO:0005783|GO:0005789|GO:0016021|GO:0005886	NP_848697	Histocompatibility (minor) 13
ASHG19A3A016782	4.46145	2.19428	4.57171	1.9499	3.9597	1.82856	2.6218	2.13114	2.26717	0.019567	0.048016	coding	NM_001160033	SGOL2	RefSeq_coding	4535	chr2	+	201390864	201448818	GTAATCTGATGACTTAGAGGAGGAGATTAACCTTTCAGGCTCTTTTGAATTTGGTTTTTA	151246	Hs.655182	GO:0005515|GO:0000087|GO:0051301|GO:0007059|GO:0007126|GO:0000278|GO:0000236|GO:0000775|GO:0000777|GO:0005829|GO:0030892|GO:0005730|GO:0005634	NP_689737	Shugoshin-like 2 (S. pombe)
ASHG19A3A018889	8.28911	4.84792	8.56784	7.41387	9.39597	8.26895	1.15396	1.12702	3.44119	0.0239988	0.048016	coding	NM_001007246	BRWD1	RefSeq_coding	2488	chr21	-	40668365	40685556	GTGCTCTTCAGTAGAGGATTTTCTGTGATCCTACAATGAAGGGAAAGCTATATAATTTAT	54014	Hs.654740	GO:0003674|GO:0008150|GO:0005737|GO:0005634	NP_387505	Bromodomain and WD repeat domain containing 1
ASHG19A3A021735	6.94317	5.94234	7.58197	6.4054	7.39484	6.37753	1.17657	1.01732	1.00083	0.0231002	0.048016	coding	NM_003071	HLTF	RefSeq_coding	5351	chr3	-	148747903	148804341	GGAGTGAGAGGCAAACCAGTCCTACCCAATTTGATTTGAATATTTTAAATTATGGAACTG	6596	Hs.3068	GO:0005524|GO:0016887|GO:0003677|GO:0003702|GO:0004386|GO:0016787|GO:0016818|GO:0016874|GO:0046872|GO:0000166|GO:0016563|GO:0008270|GO:0016568|GO:0006357|GO:0006355|GO:0005730|GO:0005634	NP_620636	Helicase-like transcription factor
ASHG19A3A018586	6.70341	5.66439	6.52747	5.34168	6.61418	5.16572	1.18579	1.44846	1.03902	0.00327696	0.047699	coding	NM_015023	WDTC1	RefSeq_coding	4802	chr1	+	27561006	27635108	ATTGATTAAAACCATTTTGTTCTAGGTGTGGCTGGTGGCATTTGTGGGGTGCAGATGGGT	23038	Hs.469154	GO:0005515	NP_055838	WD and tetratricopeptide repeats 1
ASHG19A3A010313	8.06686	2.22111	8.20777	6.92826	8.12247	6.56868	1.27951	1.5538	5.84575	0.0182608	0.048016	coding	NM_000985	RPL17	RefSeq_coding	942	chr18	-	47014858	47018906	CAGCTGTTCGAATCATCTGATATTTATACTGAATGAGTTACTGTAAGTACGTATTGACAG	6139	Hs.374588	GO:0003735|GO:0044267|GO:0031018|GO:0010467|GO:0006412|GO:0006414|GO:0006415|GO:0019058|GO:0016032|GO:0019083|GO:0005829|GO:0005829|GO:0005622|GO:0015934	NP_001186274	Ribosomal protein L17
ASHG19A3A022729	4.95964	2.6785	5.25054	4.19758	5.07553	3.6241	1.05295	1.45143	2.28115	0.00444705	0.047699	coding	NM_017771	PXK	RefSeq_coding	2048	chr3	+	58318616	58410878	TGGAAAGTGTGGATGTCCACTGCTTTGGCCACTTACTGTATGAAATGACTTATGGACGAC	54899	Hs.190544	GO:0005524|GO:0003779|GO:0000166|GO:0035091|GO:0035091|GO:0008022|GO:0008022|GO:0004672|GO:0007154|GO:0006954|GO:0032780|GO:0032780|GO:0043271|GO:0043271|GO:0006468|GO:0050804|GO:0005813|GO:0005737|GO:0005737|GO:0005634|GO:0005886|GO:0005886	NP_060241	PX domain containing serine/threonine kinase
ASHG19A3A015163	7.61371	6.27385	8.11648	6.73843	8.28221	6.86715	1.37805	1.41506	1.33986	0.018865	0.048016	coding	NM_030768	ILKAP	RefSeq_coding	1480	chr2	-	239079043	239112324	ACTGCCACGTGTGTTCTGGCTGTAGACAACATTCTTTATATTGCCAACCTCGGAGATAGT	80895	Hs.92033	GO:0016787|GO:0046872|GO:0005515|GO:0004722|GO:0045786|GO:0006470|GO:0007090|GO:0005737|GO:0008287	NP_110395	Integrin-linked kinase-associated serine/threonine phosphatase
ASHG19A3A021159	9.40201	2.10476	9.36897	7.8041	9.23745	8.07483	1.56487	1.16262	7.29725	0.040597	0.049505	coding	NM_001064	TKT	RefSeq_coding	2117	chr3	-	53259652	53290068	CTCAAAGATGTACTGAGAGGAGGGGTAAATATATGTTTTGAGAAAAATGAATTGGCCCTG	7086	Hs.89643	GO:0046872|GO:0005515|GO:0016740|GO:0004802|GO:0005975|GO:0006112|GO:0006098|GO:0005999|GO:0005829	NP_001128527	Transketolase
ASHG19A3A012901	6.03351	4.2339	6.27491	5.03628	5.825	4.79364	1.23862	1.03136	1.79961	0.0189519	0.048016	coding	NM_021228	SCAF1	RefSeq_coding	4323	chr19	+	50145381	50161905	GCCATACTATCAGAAGAAGGACATCACCAAGGAGGAGTACAAGGACATCCTGAGGAAGGC	58506	Hs.103521	GO:0003723|GO:0019904|GO:0008380|GO:0006397|GO:0006366|GO:0005634	NP_067051	SR-related CTD-associated factor 1
ASHG19A3A018952	13.5396	12.18	12.6139	10.7724	13.6677	11.669	1.84148	1.9987	1.35952	0.0416155	0.049505	coding	NM_000100	CSTB	RefSeq_coding	674	chr21	-	45193831	45196259	AGAGAAAGAAAACAAGAAGTTCCCTGTGTTTAAGGCCGTGTCATTCAAGAGCCAGGTGGT	1476	Hs.695	GO:0004869|GO:0004866|GO:0002020|GO:0005515|GO:0008344|GO:0010951|GO:0010466|GO:0042981|GO:0005737|GO:0005622|GO:0005730|GO:0005634	NP_000091	Cystatin B (stefin B)
ASHG19A3A046267	5.91914	2.1436	7.28838	5.12885	7.08564	5.95	2.15952	1.13563	3.77554	0.0499121	0.049912	coding	NM_005898	CAPRIN1	RefSeq_coding	5562	chr11	+	34073229	34124157	GGCTCATCTTCATACCTTTTTCCATTTTGAATCCTACAAAAATACTGCAAAAGACTAGTG	4076	Hs.471818	GO:0003723|GO:0005515|GO:0030154|GO:0017148|GO:0050775|GO:0061003|GO:0042995|GO:0005737|GO:0000932|GO:0005829|GO:0030425|GO:0005887|GO:0010494	NP_976240	Cell cycle associated protein 1
ASHG19A3A006761	6.62528	5.36134	7.11437	5.70377	7.16381	5.74141	1.4106	1.42241	1.26394	0.016788	0.048016	coding	NM_198220	SNRPB2	RefSeq_coding	1181	chr20	+	16710628	16722037	TTACAGTAGTCGGCGTAGGCCTTAGATTTTTTACTGTCTCCTGAAGAATTTAACACAAAC	6629	Hs.280378	GO:0003723|GO:0000166|GO:0005515|GO:0008380|GO:0010467|GO:0006397|GO:0000398|GO:0000398|GO:0005686|GO:0071013|GO:0005654|GO:0005634|GO:0005681	NP_937863	Small nuclear ribonucleoprotein polypeptide B
ASHG19A3A015302	9.19742	7.3128	9.0011	7.13933	9.54724	7.36406	1.86177	2.18318	1.88462	0.0183824	0.048016	coding	NM_001010866	TMEM201	RefSeq_coding	3912	chr1	+	9648931	9665019	TAGATGTCGTGTTTTGGATGCTGTGTTTTCAATAAATGCCTCTGGGGCCCTGCTTTTACC	199953	Hs.632365	GO:0016021|GO:0016020|GO:0005637|GO:0005634	NP_001124396	Transmembrane protein 201
ASHG19A3A033546	6.63206	4.05855	6.25645	4.83545	7.12444	5.89669	1.421	1.22775	2.57351	0.0243087	0.048016	coding	NM_012133	COPG2	RefSeq_coding	3154	chr7	-	130146079	130353598	ATGCAGCCATGTGAGAGGTCCGATAAAGTACCTGAGAACAAGAATTCCCATTCGCTCTAT	26958	Hs.6421	GO:0005515|GO:0005198|GO:0006891|GO:0006886|GO:0006890|GO:0016192|GO:0030126|GO:0005794|GO:0000139|GO:0005798|GO:0005737|GO:0031410|GO:0016020|GO:0030117	NP_036265	Coatomer protein complex, subunit gamma 2
ASHG19A3A036091	6.32068	4.41029	5.26823	3.02021	5.60464	2.3243	2.24803	3.28034	1.91039	0.0323526	0.048016	coding	NM_024094	DSCC1	RefSeq_coding	2291	chr8	-	120846181	120868170	TCATGGTCTTTTGGTAAAGTTCCTTTGAACACATGCCTTCAGGAACTCGGACCATTGGAG	79075	Hs.315167	GO:0003677|GO:0005515|GO:0007049|GO:0034088|GO:0034421|GO:0006275|GO:0000785|GO:0000775|GO:0005654|GO:0005634	NP_076999	Defective in sister chromatid cohesion 1 homolog (S. cerevisiae)
ASHG19A3A013454	7.37223	6.26561	7.75246	6.72148	7.67182	5.9369	1.03098	1.73492	1.10662	0.0184375	0.048016	coding	NM_017910	TRMT61B	RefSeq_coding	1856	chr2	-	29072689	29093175	ATACTGTTTTGGAAGCTGGCTCAGGCTCTGGTGGAATGAGCTTATTTTTATCCAAAGCAG	55006	Hs.468026	GO:0008168|GO:0016429|GO:0016740|GO:0030488|GO:0008033	NP_060380	TRNA methyltransferase 61 homolog B (S. cerevisiae)
ASHG19A3A052799	9.23989	7.41421	8.30538	6.26389	8.73919	6.83341	2.0415	1.90577	1.82568	0.0284531	0.048016	coding	NM_016359	NUSAP1	RefSeq_coding	2437	chr15	+	41624925	41673247	AACCAGTGTTTGATCTTAAAGCAAGTTTGTCTCGTCCCCTCAACTATGAACCACACAAAG	51203	Hs.615092	GO:0003677|GO:0008017|GO:0007049|GO:0051301|GO:0000281|GO:0040001|GO:0007076|GO:0000070|GO:0045840|GO:0005694|GO:0005737|GO:0005856|GO:0005730|GO:0005634|GO:0005876	NP_060924	Nucleolar and spindle associated protein 1
ASHG19A3A034437	6.02702	2.56754	5.549	4.34374	6.16326	4.53137	1.20525	1.63189	3.45948	0.0433934	0.049758	coding	NM_153363	ZNF679	RefSeq_coding	1582	chr7	+	63688851	63727300	CGCTCAGCAGAATTTATATAGAGATGTGATGTTAGAGAACTACAGAAACCTGGTCTCCCT	168417	Hs.520884	GO:0003677|GO:0046872|GO:0008270|GO:0006355|GO:0005622|GO:0005634	NP_699194	Zinc finger protein 679
ASHG19A3A017545	6.81551	4.87651	7.10428	5.51998	6.6467	5.54053	1.5843	1.10617	1.939	0.0221632	0.048016	coding	NM_030815	PDRG1	RefSeq_coding	1384	chr20	-	30532758	30539883	AAATAGAAAAACTGCGGAAGCAACTTAAAGTGAAGGTCAACCGCCTTTTTGAGGCCCAAG	81572	Hs.435755	GO:0051082|GO:0006457|GO:0005737|GO:0016272	NP_110442	P53 and DNA-damage regulated 1
ASHG19A3A035312	6.08556	2.36736	5.34902	2.46266	6.38	4.39949	2.88635	1.98052	3.7182	0.0276933	0.048016	coding	NM_173680	ZNF775	RefSeq_coding	2275	chr7	+	150076405	150095719	AAGGCTCTGAAGGGCTGAGAACAGTTCTAGAAGCGTCCCAAAGGGTGCTGGGAAAGGTCC	285971	Hs.655734	GO:0003677|GO:0046872|GO:0008270|GO:0005622|GO:0005634	NP_775951	Zinc finger protein 775
ASHG19A3A018580	4.90674	3.1971	4.52355	3.42485	5.47539	3.98154	1.09871	1.49385	1.70964	0.0492082	0.049846	coding	NM_032957	RTEL1	RefSeq_coding	4651	chr20	+	62289646	62327600	TTCCAGTGCCCTGCCTGTGACTTCCAGCGCTGCCAAGCCTGCTGGCAACGGCACCTTCAG	8771	Hs.434878	GO:0005515|GO:0004872|GO:0006916|GO:0006915|GO:0005576|GO:0005625	NP_003814	Tumor necrosis factor receptor superfamily, member 6b, decoy
ASHG19A3A010312	8.00429	3.01093	8.37772	7.03894	9.20888	7.96682	1.33878	1.24206	4.99336	0.0235864	0.048016	coding	NM_001035005	C18orf32	RefSeq_coding	1143	chr18	-	47008029	47013601	TAGTCGTATATGGCCTAAGAAAGCAATACAAGAATCCAATGATACAAACAAAGGCAAAGT	497661	Hs.603040	GO:0004871|GO:0043123|GO:0007165	NP_001186275	Chromosome 18 open reading frame 32
ASHG19A3A002416	5.44604	2.90379	5.40889	3.6185	4.65497	3.24559	1.79039	1.40938	2.54225	0.04579	0.049846	coding	NM_001136199	GRAMD1A	RefSeq_coding	2639	chr19	+	35491245	35517373	CCGGAACTTCATCCGCAACAGCAAGATGCTGAGCCCCACTTATAAGCAGCGTAATGAGGA	57655	Hs.515351	GO:0016021|GO:0016020	NP_065946	GRAM domain containing 1A
ASHG19A3A050196	6.20981	2.11623	6.59631	5.2322	7.4238	6.04868	1.36411	1.37512	4.09357	0.0307593	0.048016	coding	NM_024570	RNASEH2B	RefSeq_coding	1613	chr13	+	51483891	51530900	CTATGGCCTTTTGGAGTCTCATCTGACATAATGAAAAGTAATCACTTGAAGAGAATTAAC	79621	Hs.306291	GO:0006401|GO:0005634|GO:0032299	NP_078846	Ribonuclease H2, subunit B
ASHG19A3A031457	6.69615	1.81402	7.48038	5.55734	7.04622	5.87003	1.92304	1.17619	4.88213	0.0258988	0.048016	coding	NM_003958	RNF8	RefSeq_coding	5639	chr6	+	37321747	37362513	TAAATAATCTGAGCTCAGAAGTGAAAGAACGACGAATTGTTCTCATTAGGGAACGAAAAG	9025	Hs.485278	GO:0016881|GO:0003682|GO:0042393|GO:0016874|GO:0046872|GO:0005515|GO:0004842|GO:0008270|GO:0007049|GO:0051301|GO:0016568|GO:0006302|GO:0033522|GO:0033523|GO:0007067|GO:0045739|GO:0010212|GO:0030496|GO:0005634|GO:0000151	NP_898901	Ring finger protein 8
ASHG19A3A013608	5.67265	1.97793	5.36942	4.10598	5.65452	2.28257	1.26344	3.37195	3.69472	0.0343659	0.048016	coding	NM_012167	FBXO11	RefSeq_coding	2154	chr2	-	48045724	48132814	TCTTGACTTAAATTGTCAGAATGTAGCTTTCCTTGGTCTAGGTGAGGACAGAAGCCACTG
ASHG19A3A020261	6.90461	3.22073	7.13411	5.78162	6.63717	5.41954	1.3525	1.21764	3.68388	0.0323489	0.048016	coding	NM_001013694	SRRD	RefSeq_coding	1310	chr22	+	26879849	26887903	ACCTGCATCGTAGCTAGAAACCAGCTAACGTTTTTGCTGCTTTTGTTGGAAAAGTGCCAG	402055	Hs.709914	GO:0048511	NP_001013716	SRR1 domain containing
ASHG19A3A019472	8.71892	5.6856	9.41824	7.26692	9.23247	7.1918	2.15133	2.04067	3.03331	0.0103404	0.048016	coding	NM_053004	GNB1L	RefSeq_coding	1537	chr22	-	19775933	19842462	CTTGGGCCTGCTGTGTTGCCAGCTGAGGGTATTTTATAATAAATTTCCATTGCCAAGTTG	54584	Hs.105642	GO:0003674|GO:0007186|GO:0035556|GO:0035176|GO:0009898	NP_443730	Guanine nucleotide binding protein (G protein), beta polypeptide 1-like
ASHG19A3A037512	5.46801	3.20433	6.65651	4.57498	6.96659	5.42324	2.08153	1.54336	2.26367	0.0492448	0.049846	coding	NM_001085476	FOXD4L6	RefSeq_coding	2725	chr9	-	69199479	69202204	GTAAGTAGGATATTAATTTCAGAACATTGATTTCTTATCTGTGTGTCTGACGTGCCATCT	653404	Hs.652377	GO:0008301|GO:0003690|GO:0010843|GO:0003705|GO:0003704|GO:0016566|GO:0016563|GO:0008134|GO:0048846|GO:0051216|GO:0060678|GO:0009790|GO:0048484|GO:0050935|GO:0048937|GO:0030318|GO:0010553|GO:0001755|GO:0007389|GO:0007422|GO:0030513|GO:0090184|GO:0045944|GO:0051090|GO:0048485|GO:0005730|GO:0005634|GO:0005667	NP_001078945	Forkhead box D4-like 6
ASHG19A3A021816	5.14613	2.70045	5.5377	4.09613	5.44529	4.14611	1.44157	1.29918	2.44568	0.00152361	0.043831	coding	NM_173657	C3orf33	RefSeq_coding	1931	chr3	-	155480400	155524055	TGGTTCCAACTTCTTGGAAAGGAGAATTCAGCACTCTTTTGCTATCTTCTGGTGAGTAAG	285315	Hs.350846	GO:0016788|GO:0003676|GO:0016021|GO:0016020	NP_775928	Chromosome 3 open reading frame 33
ASHG19A3A004425	4.99716	3.45225	5.16319	4.0394	4.71213	1.97073	1.12379	2.7414	1.54491	0.00161047	0.043831	coding	NM_005685	GTF2IRD1	RefSeq_coding	3078	chr7	+	73868436	74016910	TCAAAGAGCCCATCATGGATAGTCAAGAGAGGGATTCCGGGGACCCTCTGGTGGACGAGA	9569	Hs.647056	GO:0003677|GO:0005515|GO:0003700|GO:0003705|GO:0007275|GO:0006355|GO:0006351|GO:0005634	NP_057412	GTF2I repeat domain containing 1
ASHG19A3A011398	4.94114	1.84021	4.86447	3.21362	4.6424	2.58686	1.65085	2.05554	3.10093	0.013586	0.048016	coding	NM_152655	ZNF585A	RefSeq_coding	4144	chr19	-	37641000	37663615	GGCTTTTTTGCCGCTGGTGTCAGGAGTATTTTCATATTCCAATACCGATAAATCTTTGAG	199704	Hs.729172	GO:0046872|GO:0003676|GO:0008270|GO:0006355|GO:0005622|GO:0005634	NP_954577	Zinc finger protein 585A
ASHG19A3A029549	4.43584	2.20975	5.65167	4.24951	5.19742	3.33764	1.40215	1.85978	2.22608	0.0270517	0.048016	coding	NM_024639	ZNF322A	RefSeq_coding	4800	chr6	-	26634611	26659963	TTCTGAACTAGAGACCTTTTGAAACCAAAAGGAAGATGGTCTTGAGTCTTTCTTGTTACG	79692	Hs.126280	GO:0003677|GO:0046872|GO:0008270|GO:0005737|GO:0005622|GO:0005634	NP_078915	Zinc finger protein 322A
ASHG19A3A044725	9.99936	7.20694	9.70069	8.63684	10.6339	9.16507	1.06385	1.46879	2.79242	0.0474449	0.049846	coding	NM_021008	DEAF1	RefSeq_coding	2737	chr11	-	644224	695740	TGCGACGCACATACATACGTGTTGTGTCTGTCAATAAAGTGTAAATAAGGTCTCCCTGCC	10522	Hs.243994	GO:0003677|GO:0003702|GO:0003690|GO:0046872|GO:0005515|GO:0016563|GO:0008270|GO:0009653|GO:0048706|GO:0007281|GO:0007275|GO:0007399|GO:0001843|GO:0033599|GO:0006366|GO:0005737|GO:0005737|GO:0005576|GO:0005634|GO:0005634|GO:0005667	NP_066288	Deformed epidermal autoregulatory factor 1 (Drosophila)
ASHG19A3A023152	9.50081	5.57172	9.16794	7.03128	9.688	7.97263	2.13666	1.71537	3.92909	0.0138786	0.048016	coding	NM_004526	MCM2	RefSeq_coding	3453	chr3	+	127317252	127341274	TTGGCCAGAGAGCTGGTTGAAGATGTTTGTAATCGTTTTCAGTCTCCTGCAGGTTTCTGT	4171	Hs.477481	GO:0005524|GO:0003677|GO:0003688|GO:0046872|GO:0000166|GO:0005515|GO:0006260|GO:0006271|GO:0006268|GO:0006270|GO:0000082|GO:0000216|GO:0000084|GO:0007049|GO:0000075|GO:0000278|GO:0006334|GO:0042555|GO:0000785|GO:0005664|GO:0005654|GO:0005654|GO:0005634	NP_004517	Minichromosome maintenance complex component 2
ASHG19A3A049516	6.76154	2.04191	6.94801	5.58332	7.29428	5.09795	1.36469	2.19632	4.71963	0.0180398	0.048016	coding	NM_012345	NUFIP1	RefSeq_coding	3487	chr13	-	45513383	45563613	GTTCGTTTAATCAGTTTCTGAAATGTAAGCATTACATGACTATTGGTGAGTTGTGCCTTT	26747	Hs.525006	GO:0003677|GO:0003723|GO:0042802|GO:0046872|GO:0005515|GO:0030674|GO:0030515|GO:0008270|GO:0006396|GO:0000492|GO:0045944|GO:0015629|GO:0022626|GO:0005622|GO:0016363|GO:0005730|GO:0005634|GO:0005726|GO:0070761|GO:0048786|GO:0008023	NP_036477	Nuclear fragile X mental retardation protein interacting protein 1
ASHG19A3A002884	4.31226	2.66344	4.97515	3.3215	4.53071	2.93941	1.65364	1.5913	1.64882	0.0195853	0.048016	coding	NM_001145940	PAFAH1B3	RefSeq_coding	869	chr19	-	42801184	42806952	TTTCCCCGCCCACTCTCGACTCTTCAGGAGCTGCGGCGCCAAGATGAGTGGAGAGGAGAA	5050	Hs.466831	GO:0003847|GO:0016787|GO:0047179|GO:0005515|GO:0046982|GO:0007420|GO:0016042|GO:0006629|GO:0007399|GO:0007283|GO:0005737|GO:0005829	NP_002564	Platelet-activating factor acetylhydrolase 1b, catalytic subunit 3 (29kDa)
ASHG19A3A023846	5.01503	3.40645	5.09718	4.08439	4.25989	3.07427	1.01279	1.18562	1.60858	0.0351519	0.048016	coding	NM_012318	LETM1	RefSeq_coding	5462	chr4	-	1813207	1857974	AAATCATGCGTTTTTCCAAATTATTTGAGGATGAGCTGACCCTGGACAACCTGACACGGC	3954	Hs.120165	GO:0005509|GO:0005515|GO:0042407|GO:0016021|GO:0016020|GO:0005743|GO:0005739|GO:0005739	NP_036450	Leucine zipper-EF-hand containing transmembrane protein 1
ASHG19A3A036915	9.05263	5.1502	8.86463	7.64234	9.27642	7.93325	1.22229	1.34316	3.90243	0.0291323	0.048016	coding	NM_173685	NSMCE2	RefSeq_coding	1225	chr8	+	126104082	126379367	GAAAAATAAAGTGTGTGGCCACACCTATGAAGAGGACGCCATTGTTCGCATGATTGAGTC	286053	Hs.388297	GO:0016874|GO:0046872|GO:0008270|GO:0006310|GO:0006281|GO:0005634	NP_775956	Non-SMC element 2, MMS21 homolog (S. cerevisiae)
ASHG19A3A036666	8.85951	3.06167	8.88255	7.56087	8.78804	7.23543	1.32169	1.55261	5.79784	0.0258617	0.048016	coding	NM_015169	RRS1	RefSeq_coding	1724	chr8	+	67341262	67342966	GTGCGGGGGAGGGAAAGAAAACAAACAGTTTCAGAATTGAATAGGCAAGTGACTGTTTTA	23212	Hs.71827	GO:0003674|GO:0007080|GO:0042254|GO:0000794|GO:0005730|GO:0005634	NP_055984	RRS1 ribosome biogenesis regulator homolog (S. cerevisiae)
ASHG19A3A018106	10.7857	8.40065	10.9095	9.84194	11.2295	10.2098	1.06759	1.01969	2.38504	0.00985754	0.048016	coding	NM_016100	NAA20	RefSeq_coding	1079	chr20	+	19997936	20014268	ACATGTACAAGCAGTTGGGCTACAGTGTATATAGGACGGTCATAGAGTACTATTCGGCCA	51126	Hs.368783	GO:0008080|GO:0008415|GO:0004596|GO:0016740|GO:0008152|GO:0005737|GO:0005622|GO:0005634	NP_852669	N(alpha)-acetyltransferase 20, NatB catalytic subunit
ASHG19A3A024680	7.26935	5.44485	7.50215	6.39673	7.86808	6.47529	1.10542	1.39279	1.82449	0.0142145	0.048016	coding	NM_176824	BBS7	RefSeq_coding	3718	chr4	-	122745638	122791642	AGGTCACTAGAACGTCATTGTGTTTTTTGTTGGTTGCCACAGCTTGGGGAAAAATAGAAA	55212	Hs.591694	GO:0005515|GO:0060271|GO:0007368|GO:0048546|GO:0045444|GO:0001947|GO:0032402|GO:0051877|GO:0050896|GO:0007601|GO:0034464|GO:0005929|GO:0060170|GO:0005737|GO:0005886	NP_789794	Bardet-Biedl syndrome 7
ASHG19A3A010252	6.93117	3.26954	6.70214	5.49997	7.46018	6.07726	1.20218	1.38292	3.66164	0.0325026	0.048016	coding	NM_018170	RPRD1A	RefSeq_coding	4283	chr18	-	33569793	33647373	TTAGCAGATTTTCTTCGTTGTCAAAAGGAAGCCCTTGCAGAGAAAGAGCATAAATTGGAA	55197	Hs.464912		NP_060640	Regulation of nuclear pre-mRNA domain containing 1A
ASHG19A3A010523	9.16371	5.89493	9.79697	7.66986	9.40913	7.78022	2.12711	1.62891	3.26878	0.0148134	0.048016	coding	NM_006938	SNRPD1	RefSeq_coding	1614	chr18	+	19192259	19210208	CAGTGCCTCCTTTATTAAGGGGTTCTTTGAGAATAAAAGAGAAAAGACCTACTTTATTTG	6632	Hs.464734	GO:0003723|GO:0005515|GO:0016070|GO:0008380|GO:0010467|GO:0034660|GO:0000398|GO:0000398|GO:0000387|GO:0000245|GO:0005689|GO:0071013|GO:0005737|GO:0005829|GO:0005829|GO:0005654|GO:0005654|GO:0005634|GO:0030532	NP_008869	Small nuclear ribonucleoprotein D1 polypeptide 16kDa
ASHG19A3A005863	8.70745	6.93841	8.1357	6.95319	8.47811	7.26903	1.18251	1.20907	1.76905	0.0329464	0.048016	coding	NM_138443	HAUS1	RefSeq_coding	1145	chr18	+	43684297	43708298	GCAGAAAGCAAGTGAATACGAGTCAGAAGCCAAGTATCTTCAAGACCTTCTCATGGAGAG	115106	Hs.436617	GO:0003674|GO:0007049|GO:0051301|GO:0051297|GO:0007067|GO:0051225|GO:0070652|GO:0005737|GO:0005856|GO:0005874|GO:0005815|GO:0000922	NP_612452	HAUS augmin-like complex, subunit 1
ASHG19A3A019534	5.77009	1.9927	6.75959	5.05724	5.93359	4.52957	1.70235	1.40402	3.77739	0.0374961	0.048241	coding	NM_002745	MAPK1	RefSeq_coding	5916	chr22	-	22113948	22221970	TCAGAGCAAGAAGTCATAAAGATAGGATTTCTTGGACATTTGGTTCTTATCAATATTGGG	5594	Hs.431850	GO:0005524|GO:0003677|GO:0004707|GO:0008353|GO:0016301|GO:0016301|GO:0031435|GO:0000166|GO:0019902|GO:0001784|GO:0005515|GO:0004674|GO:0008134|GO:0050853|GO:0070371|GO:0000189|GO:0000165|GO:0002755|GO:0002755|GO:0002756|GO:0002756|GO:0007265|GO:0050852|GO:0008063|GO:0000187|GO:0000186|GO:0007411|GO:0007596|GO:0007049|GO:0006935|GO:0019858|GO:0007173|GO:0006917|GO:0045087|GO:0008286|GO:0044419|GO:…	NP_620407	Mitogen-activated protein kinase 1
ASHG19A3A009739	10.8686	8.33131	10.5929	9.56479	10.8883	9.68288	1.02811	1.20537	2.53732	0.0360566	0.048016	coding	NM_016001	UTP18	RefSeq_coding	1893	chr17	+	49337896	49375290	ATACCATGGATTTTTCTCCGAGAAGTGGATACTTTGCCTTGGGGAATGAAAAGGGCAAGG	51096	Hs.709327	GO:0006364|GO:0005730|GO:0005634	NP_057085	UTP18, small subunit (SSU) processome component, homolog (yeast)
ASHG19A3A014645	8.15072	2.71022	8.56188	6.81796	7.68521	6.18476	1.74392	1.50045	5.4405	0.0396458	0.048988	coding	NM_013341	OLA1	RefSeq_coding	4356	chr2	-	174937175	175113365	AATCATTGGAAGATTTGGAACCTCACTGAAAATTGGTATTGTTGGATTGCCAAATGTTGG	29789	Hs.157351	GO:0005524|GO:0005525|GO:0016787|GO:0000166|GO:0005515|GO:0006200|GO:0005737|GO:0005622	NP_037473	Obg-like ATPase 1
ASHG19A3A039293	9.20323	3.65232	8.99584	6.61035	9.37032	7.48038	2.38549	1.88994	5.5509	0.0092363	0.048016	coding	NM_013355	PKN3	RefSeq_coding	3385	chr9	+	131464801	131483198	CGCAGCAAGGAGTGATATGGTTTGTCTTTTTAAGACTGGACTTGCTTTATATTAAATTTG	29941	Hs.300485	GO:0005524|GO:0000166|GO:0005515|GO:0004697|GO:0004672|GO:0006468|GO:0007165|GO:0005794|GO:0005737|GO:0005622|GO:0005634|GO:0048471	NP_037487	Protein kinase N3
ASHG19A3A010091	6.31805	4.58688	6.05475	4.91622	6.24192	5.13119	1.13853	1.11073	1.73116	0.0173381	0.048016	coding	NM_004514	FOXK2	RefSeq_coding	5262	chr17	+	80477593	80562481	AGGTCAACACCAGCTACCAATAAAAACTGTAACACAAAACGGCACTCACGTGGCATCAGT	3607	Hs.591140	GO:0008301|GO:0003702|GO:0003690|GO:0000287|GO:0010843|GO:0043565|GO:0003700|GO:0003705|GO:0003704|GO:0016566|GO:0016563|GO:0008134|GO:0009790|GO:0010553|GO:0007389|GO:0051090|GO:0006357|GO:0006355|GO:0009888|GO:0006351|GO:0043231|GO:0005730|GO:0005634|GO:0005634|GO:0005667	NP_004505	Forkhead box K2
ASHG19A3A029956	12.6589	10.6063	12.2063	10.6627	12.059	10.8591	1.54359	1.19986	2.05257	0.0429933	0.049697	coding	NM_178148	SLC35B2	RefSeq_coding	2059	chr6	-	44221838	44225283	AGGCTCTGTTCCATGAGCCTGTTGCAGGTTTTGGTACTTTAGAAATGTAACTTTTTGCTC	347734	Hs.182885	GO:0046964|GO:0046964|GO:0004871|GO:0046963|GO:0046963|GO:0043123|GO:0007165|GO:0055085|GO:0005794|GO:0000139|GO:0016021|GO:0016020	NP_835361	Solute carrier family 35, member B2
ASHG19A3A005526	5.86819	1.91203	5.51215	2.73372	5.96323	4.22071	2.77843	1.74253	3.95616	0.0100938	0.048016	coding	NM_032485	MCM8	RefSeq_coding	3704	chr20	+	5931297	5975829	GTCAAAGTCTCAAATGCGGAAGAAGGTTCTCGAAATAAGAATGACAAGTGTATGTTCCTT	84515	Hs.597484	GO:0005524|GO:0003677|GO:0017111|GO:0000166|GO:0006260|GO:0006271|GO:0000082|GO:0000216|GO:0000084|GO:0000075|GO:0000278|GO:0005654|GO:0005654|GO:0005634	NP_877954	Minichromosome maintenance complex component 8
ASHG19A3A044617	4.62026	2.55283	6.0918	5.02077	5.59744	4.05733	1.07104	1.54011	2.06743	0.0305055	0.048016	coding	NM_022126	LHPP	RefSeq_coding	1703	chr10	+	126150340	126302709	CGTCGGCGGTGCCCAGCGGTGTGGAATGAGAGCGCTGCAGGTGCGCACCGGGAAGTTCAG	64077	Hs.527748	GO:0016787|GO:0004427	NP_071409	Phospholysine phosphohistidine inorganic pyrophosphate phosphatase
ASHG19A3A005270	5.77998	2.71793	6.71235	5.59821	5.64734	4.55175	1.11414	1.09559	3.06205	0.0387417	0.048782	coding	NM_022457	RFWD2	RefSeq_coding	2801	chr1	-	175913966	176176370	TCAAATTGGACCACTCAGTGAGTAGCACCAATGGCCACAGGTGGCAGATATTTCAAGATT	64326	Hs.523744	GO:0016874|GO:0046872|GO:0005515|GO:0004842|GO:0008270|GO:0006977|GO:0000075|GO:0016567|GO:0005813|GO:0005737|GO:0005829|GO:0005925|GO:0016607|GO:0005730|GO:0005654|GO:0005634	NP_071902	Ring finger and WD repeat domain 2
ASHG19A3A034272	6.10821	4.69375	6.5855	3.56594	6.32959	3.85486	3.01955	2.47473	1.41446	0.0323982	0.048016	coding	NM_001003941	OGDH	RefSeq_coding	1829	chr7	+	44646120	44716194	GCATGGAGTTCCGCTCACCAACATAACCCAGAGCCCTGGGTGCATCTAGACTTTAAAAAA	4967	Hs.488181	GO:0016491|GO:0004591|GO:0030976|GO:0034641|GO:0006091|GO:0006096|GO:0006554|GO:0055114|GO:0006099|GO:0005759|GO:0031966|GO:0005739	NP_002532	Oxoglutarate (alpha-ketoglutarate) dehydrogenase (lipoamide)
ASHG19A3A026756	7.05041	3.04745	7.28489	6.28115	6.83588	5.64327	1.00373	1.19261	4.00297	0.0392006	0.048944	coding	NM_022483	C5orf28	RefSeq_coding	2761	chr5	-	43444354	43483992	TGGATTTTTAGCCTCTGTTATTGATGTAGACCACTTTTTTCTAGCTGGATCCATGTCTTT	64417	Hs.558531	GO:0016021|GO:0016020	NP_071928	Chromosome 5 open reading frame 28
ASHG19A3A026998	6.63798	5.38802	6.15763	3.86188	4.99343	2.47035	2.29575	2.52308	1.24996	0.045111	0.049846	coding	NM_004272	HOMER1	RefSeq_coding	4228	chr5	-	78669786	78809700	TGTGAAACAATGGAAACAGCAACTTGCTGCCTATCAAGAGGAAGCAGAACGTCTGCACAA	9456	Hs.591761	GO:0007206|GO:0032236|GO:0003009|GO:0048741|GO:0007268|GO:0030018|GO:0030054|GO:0043034|GO:0005737|GO:0005887|GO:0005624|GO:0005886|GO:0014069|GO:0045211|GO:0045202	NP_004263	Homer homolog 1 (Drosophila)
ASHG19A3A054820	6.59059	3.01994	6.02927	2.07816	6.06554	4.10003	3.95112	1.96551	3.57065	0.0282804	0.048016	coding	NM_018455	CENPN	RefSeq_coding	1465	chr16	+	81040102	81056486	CGACAAGAGGAGATCATTTTAGATATTACCGAAATGAAGAAAGCTTGCAATTAGTGAACA	55839	Hs.726537	GO:0034080|GO:0000087|GO:0000278|GO:0000236|GO:0006334|GO:0000777|GO:0005829|GO:0005654|GO:0005634	NP_060925	Centromere protein N
ASHG19A3A035338	12.4415	7.58344	12.5473	11.2183	13.1632	11.7984	1.32901	1.36479	4.85802	0.0165376	0.048016	coding	NM_031946	AGAP3	RefSeq_coding	3247	chr7	+	150783825	150841523	TGTGTACATATTTGATGTGTGTGTGTATGATGAGCCAATAAACCAGACTGTGTGCGTGGC	116988	Hs.647075	GO:0008060|GO:0005525|GO:0046872|GO:0000166|GO:0008270|GO:0032312|GO:0007165|GO:0007264|GO:0005737|GO:0005622|GO:0016020	NP_114152	ArfGAP with GTPase domain, ankyrin repeat and PH domain 3
ASHG19A3A045482	9.91455	6.65091	9.98657	8.30767	10.3942	9.3146	1.6789	1.0796	3.26363	0.00502354	0.048003	coding	NM_016565	CHCHD8	RefSeq_coding	833	chr11	-	73583713	73587890	CTTTCATCACTTGTTCTGGATGTTTCAATCAGTTTAGTGGAAGGAAAAATAAATGGGGAA	51287	Hs.475387		NP_057649	Coiled-coil-helix-coiled-coil-helix domain containing 8
ASHG19A3A005502	6.15045	2.57204	5.51059	3.46821	5.75726	3.08563	2.04238	2.67163	3.57842	0.0324244	0.048016	coding	NM_032171	CEP78	RefSeq_coding	2719	chr9	+	80850990	80881982	CCTAGGGCAAATGCAAAATATCCAGTTTCAGAAAATTACAGGTGATGCTAGAATTCCTTT	84131	Hs.374421	GO:0000086|GO:0000278|GO:0005737|GO:0005856|GO:0005829|GO:0005815	NP_115547	Centrosomal protein 78kDa
ASHG19A3A044962	9.17987	6.94105	9.15585	7.73076	9.60632	8.53169	1.42508	1.07462	2.23882	0.00488078	0.047699	coding	NM_024514	CYP2R1	RefSeq_coding	1633	chr11	-	14899557	14913751	AGCGATTTCTGGACAGCAGTGGATATTTTGCCAAGAAGGAAGCTTTGGTTCCTTTTTCCC	120227	Hs.371427	GO:0047749|GO:0009055|GO:0020037|GO:0046872|GO:0004497|GO:0016705|GO:0030343|GO:0042446|GO:0055114|GO:0008202|GO:0042359|GO:0006766|GO:0006805|GO:0005783|GO:0005789|GO:0016020|GO:0005792	NP_078790	Cytochrome P450, family 2, subfamily R, polypeptide 1
ASHG19A3A047967	15.6283	14.3317	14.7088	12.8871	14.8697	12.4708	1.82164	2.39893	1.29658	0.0159134	0.048016	coding	NM_006825	CKAP4	RefSeq_coding	3036	chr12	-	106631659	106641713	AATTGTTTGCTGTATCTCCCTTCCCTCTGAGCTGTATTGTTCTTTAATGGCTGTCTTGCC	10970	Hs.74368	GO:0033116|GO:0005783|GO:0016021|GO:0016020|GO:0005624	NP_006816	Cytoskeleton-associated protein 4
ASHG19A3A050048	9.57176	6.05406	9.40201	7.49331	9.68168	8.27723	1.9087	1.40445	3.51771	0.0124003	0.048016	coding	NM_002915	RFC3	RefSeq_coding	2396	chr13	+	34392205	34411642	TCATGGACCAAAGGGTTTACTTGACAAATTTGTGTGACAGACTCCGAACAATTCCTTTAC	5983	Hs.115474	GO:0005524|GO:0016887|GO:0003677|GO:0003689|GO:0000166|GO:0005515|GO:0006200|GO:0006281|GO:0006260|GO:0006260|GO:0006271|GO:0000731|GO:0000084|GO:0000075|GO:0000278|GO:0006289|GO:0006297|GO:0046683|GO:0000723|GO:0000722|GO:0032201|GO:0006283|GO:0005663|GO:0005663|GO:0005654|GO:0005654|GO:0005634	NP_853536	Replication factor C (activator 1) 3, 38kDa
ASHG19A3A010175	7.40718	5.40755	8.35705	6.77783	7.91259	6.46803	1.57923	1.44456	1.99963	0.0256225	0.048016	coding	NM_203376	TMEM81	RefSeq_coding	1350	chr1	-	205052257	205053588	CCCTCTTCTGAGCTGTGTATTCATGTAGAGGGATGTATTCAGCCTTTTTAGTGAACATTT	388730	Hs.146928	GO:0016021|GO:0016020	NP_976310	Transmembrane protein 81
ASHG19A3A003946	10.3028	8.05725	9.93689	8.55608	9.65301	8.26244	1.38081	1.39057	2.2455	0.0439617	0.049846	coding	NM_001826	CKS1B	RefSeq_coding	834	chr1	+	154947117	154951724	GGACAAATACGACGACGAGGAGTTTGAGTATCGACATGTCATGCTGCCCAAGGACATAGC	1163	Hs.374378	GO:0016538|GO:0005515|GO:0000082|GO:0000084|GO:0051301|GO:0008283|GO:0000278|GO:0000079|GO:0005654|GO:0005654	NP_001817	CDC28 protein kinase regulatory subunit 1B
ASHG19A3A046689	7.60341	2.12882	7.82453	6.39116	7.5309	6.29955	1.43336	1.23135	5.47459	0.0264713	0.048016	coding	NM_177423	PPFIA1	RefSeq_coding	3945	chr11	+	70116822	70224498	CGGCCTATTTAATATGTTACAAGGCACTTGAGTATGGTTGCATGTCCAAATATAAATGTT	8500	Hs.530749	GO:0005515|GO:0004871|GO:0007160|GO:0007165|GO:0005737	NP_803172	Protein tyrosine phosphatase, receptor type, f polypeptide (PTPRF), interacting protein (liprin), alpha 1
ASHG19A3A016521	9.22319	6.47076	8.82947	7.77062	9.47859	7.69311	1.05884	1.78548	2.75244	0.0438513	0.049846	coding	NM_005805	PSMD14	RefSeq_coding	1715	chr2	+	162164785	162268226	GGAGGCAGTTGATCCAGTGTTCCAAGCTAAAATGTTGGATATGTTGAAGCAGACAGGAAG	10213	Hs.567410	GO:0061133|GO:0046872|GO:0008237|GO:0008233|GO:0070628|GO:0005515|GO:0004221|GO:0006977|GO:0000082|GO:0000216|GO:0016070|GO:0000084|GO:0031145|GO:0031145|GO:0006915|GO:0000075|GO:0034641|GO:0016071|GO:0000278|GO:0051436|GO:0010950|GO:0051437|GO:0070536|GO:0042981|GO:0006521|GO:0061136|GO:0051439|GO:0006511|GO:0016032|GO:0000502	NP_005796	Proteasome (prosome, macropain) 26S subunit, non-ATPase, 14
ASHG19A3A008110	5.01938	1.91345	5.12169	2.88996	4.25126	2.62182	2.23173	1.62944	3.10592	0.0452288	0.049846	coding	NM_001174103	SGK494	RefSeq_coding	3779	chr17	-	26934981	26941211	GGCCTCTGCAGAATTGCTTTTTCTGGATTGGACTTTGGTAATCCATATGAAAATCTCTAT	124923	Hs.729077	GO:0005524|GO:0000166|GO:0004674|GO:0016740|GO:0006468	NP_001167574	Uncharacterized serine/threonine-protein kinase SgK494
ASHG19A3A002719	4.43138	1.84516	3.91366	2.22305	4.33312	3.06675	1.69061	1.26637	2.58622	0.0290299	0.048016	coding	NM_001144924	LOC81691	RefSeq_coding	2698	chr16	+	20817766	20860989	GACTTTTGTTCTTGAAACCCGTCAGGTGCAGAGGCCTGTGACAGAGCTCACGCTTGATTG	81691	Hs.177926	GO:0003723|GO:0004527|GO:0016787|GO:0000166|GO:0005622|GO:0005730	NP_112203	Exonuclease NEF-sp
ASHG19A3A046266	9.03217	3.11953	8.74438	7.04967	8.82747	7.31531	1.69472	1.51216	5.91264	0.0370764	0.048241	coding	NM_203364	CAPRIN1	RefSeq_coding	3553	chr11	+	34073229	34120605	GTTCTTTCCCACCTTGTAGCATATTCGATGAAAGTTGAGTTAACTGATAGCTAAAAATCT	4076	Hs.471818	GO:0003723|GO:0005515|GO:0030154|GO:0017148|GO:0050775|GO:0061003|GO:0042995|GO:0005737|GO:0000932|GO:0005829|GO:0030425|GO:0005887|GO:0010494	NP_976240	Cell cycle associated protein 1
ASHG19A3A021010	4.05276	1.95891	5.06653	3.59885	4.1494	2.20785	1.46768	1.94155	2.09385	0.0307934	0.048016	coding	NM_003074	SMARCC1	RefSeq_coding	5780	chr3	-	47627377	47823405	AAGAAAGTAGAACATGAAATTTCCGAAGGAAATGTTGCCACAGCCGCAGCAGCTGCTCTT	6599	Hs.476179	GO:0003677|GO:0003682|GO:0047485|GO:0005515|GO:0003713|GO:0006333|GO:0006338|GO:0008286|GO:0007399|GO:0009887|GO:0045944|GO:0045893|GO:0006357|GO:0016514|GO:0071778|GO:0001741|GO:0000785|GO:0005622|GO:0071565|GO:0071564|GO:0005730|GO:0005654|GO:0005634	NP_003065	SWI/SNF related, matrix associated, actin dependent regulator of chromatin, subfamily c, member 1
ASHG19A3A012070	8.6182	4.6562	8.34395	6.07937	8.06887	6.49152	2.26457	1.57735	3.962	0.0394952	0.048988	coding	NM_005483	CHAF1A	RefSeq_coding	3344	chr19	+	4402659	4443393	ATGAATCTGCCCTTTAATAAAGCATTATTGAGATTGCTGGCCTATTGGGGAAGCCTGCGG	10036	Hs.79018	GO:0003682|GO:0070087|GO:0005515|GO:0051082|GO:0006281|GO:0006260|GO:0006335|GO:0007049|GO:0006461|GO:0071778|GO:0005678|GO:0005634	NP_005474	Chromatin assembly factor 1, subunit A (p150)
ASHG19A3A008908	12.1518	8.0105	12.3805	11.1056	12.6243	11.241	1.27497	1.38331	4.14135	0.0080973	0.048016	coding	NM_144998	STRA13	RefSeq_coding	863	chr17	-	79976579	79980773	TCCCCAGGCTATAAATTTGTTCTCACAAAGCAACATCAATAAATCAAAACTGTCTCTCCC	201254	Hs.37616	GO:0003677|GO:0005515|GO:0006281|GO:0043240|GO:0000775|GO:0005634	NP_659435	Stimulated by retinoic acid 13 homolog (mouse)
ASHG19A3A013524	7.08324	4.35557	7.36457	4.97113	6.57247	5.21075	2.39344	1.36172	2.72767	0.0458258	0.049846	coding	NM_198963	DHX57	RefSeq_coding	4845	chr2	-	39024877	39103021	TGAGAACCCCAAGCTGATATCAGCAATGCTGTGTGCTGCTTTGTATCCAAATGTAGTGCA	90957	Hs.468226	GO:0005524|GO:0008026|GO:0004386|GO:0016787|GO:0046872|GO:0003676|GO:0000166|GO:0005515|GO:0008270	NP_945314	DEAH (Asp-Glu-Ala-Asp/His) box polypeptide 57
ASHG19A3A009449	7.23361	2.00305	8.90484	7.875	8.86094	7.04777	1.02985	1.81318	5.23057	0.0462522	0.049846	coding	NM_001136498	CISD3	RefSeq_coding	2636	chr17	+	36886509	36891858	CACACACACATAAAGTTTGTTTCCTGTGGCATTTAAATTAATCTGGTTGGTCCATAGAAA	284106	Hs.713595	GO:0051537|GO:0046872|GO:0005739	NP_001129970	CDGSH iron sulfur domain 3
ASHG19A3A003540	6.1862	3.56791	7.22975	5.6041	6.69062	5.68421	1.62565	1.00641	2.61829	0.0426321	0.049505	coding	NM_001170796	ZFAND1	RefSeq_coding	2189	chr8	-	82613567	82633539	TGATGGCGATAAGTCATTACCACAGGTTTTCTTACCTAAAGGGAGCAAAGAGAAGAGCAA	79752	Hs.655453	GO:0046872|GO:0008270	NP_078975	Zinc finger, AN1-type domain 1
ASHG19A3A037027	7.82848	4.07764	8.26987	4.83652	8.26389	6.70421	3.43334	1.55967	3.75084	0.0110713	0.048016	coding	NM_014665	LRRC14	RefSeq_coding	5323	chr8	+	145743390	145750557	CCTGCGTCTAACTTTTGACGCTATAAATAGGTTCAAGAAACTAATAAAACGTTCTGGTTT	9684	Hs.459391		NP_055480	Leucine rich repeat containing 14
ASHG19A3A034363	9.88592	8.02693	10.344	8.72495	10.093	8.50906	1.61903	1.5839	1.85899	0.00572176	0.048016	coding	NM_015969	MRPS17	RefSeq_coding	600	chr7	+	56019610	56023031	AGTTTCATCACAAACTGTGTCCAGTTTCTCTGTGGTGTTTATGAAATAGCTAAAAGCAAA	51373	Hs.44298	GO:0019843|GO:0003735|GO:0006412|GO:0005622|GO:0005763|GO:0005739|GO:0005840	NP_057053	Mitochondrial ribosomal protein S17
ASHG19A3A001244	6.45729	1.88309	6.52055	5.43891	6.71901	3.85142	1.08164	2.86759	4.5742	0.029909	0.048016	coding	NM_001035505	BOLA3	RefSeq_coding	465	chr2	-	74362527	74375039	TACAGCTATAAAAGTCACTGACATTTCAGGCACTAAAAGAAGAAATCAAAGAGATGCATG	388962	Hs.61472	GO:0003674|GO:0008150|GO:0005575|GO:0005576	NP_997717	BolA homolog 3 (E. coli)
ASHG19A3A021352	4.79833	1.90196	5.36714	4.23145	5.32185	3.8279	1.13568	1.49395	2.89637	0.00156371	0.043831	coding	NM_020654	SENP7	RefSeq_coding	4934	chr3	-	101043119	101232085	TGGCAGCCTAGAATCTTATCAAAATCTAAACCCTCACAAGAGCTGTTATTTATCTGAAAG	57337	Hs.529551	GO:0008234|GO:0008233|GO:0006508|GO:0005622|GO:0005634	NP_065705	SUMO1/sentrin specific peptidase 7
ASHG19A3A018272	10.1084	4.02525	10.3255	8.30662	11.0809	9.43079	2.01886	1.65016	6.08319	0.016631	0.048016	coding	NM_015511	C20orf4	RefSeq_coding	2682	chr20	+	34824446	34844853	ACTTGTTTCCTTGGAGATGTTTTTCCAAGAGCATAATGTACATTAAAGTCTTCGAGTTGA	25980	Hs.11314		NP_056326	Chromosome 20 open reading frame 4
ASHG19A3A018230	8.20437	6.95163	7.37343	5.57547	7.62151	6.59895	1.79795	1.02256	1.25274	0.0260363	0.048016	coding	NM_001024675	C20orf134	RefSeq_coding	2028	chr20	+	32254303	32256330	GCCTACCCACAGGGCCCTACTTTATGGCAATAAAGGTGATGCCCCACTTGTGTCCATGCC	170487	Hs.592151		NP_001019846	Chromosome 20 open reading frame 134
ASHG19A3A017292	10.9631	6.92172	10.8959	8.85216	11.5258	10.1153	2.04377	1.41052	4.0414	0.00641282	0.048016	coding	NM_001039140	C20orf27	RefSeq_coding	1376	chr20	-	3734157	3748452	TTGGTTTTTAAGCGACTGGTTGGGATAGAACCCTAAAGAAATAAACTTCCAGTGGATACC	54976	Hs.274422		NP_001034229	Chromosome 20 open reading frame 27
ASHG19A3A046643	4.98019	1.88815	4.8093	3.21039	4.45713	3.11365	1.59891	1.34348	3.09205	0.0422584	0.049505	coding	NM_024650	C11orf80	RefSeq_coding	2323	chr11	+	66512206	66610987	AACCCACTTTGAACCTTGGGAATGGAATTGCTCTTTTGGTCGACTCCCAGCATTATGTGA	79703	Hs.292088		NP_078926	Chromosome 11 open reading frame 80
ASHG19A3A019860	4.85954	2.90107	4.56276	2.72886	3.79421	2.03887	1.8339	1.75534	1.95847	0.0425801	0.049505	coding	NM_001003796	NHP2L1	RefSeq_coding	1520	chr22	-	42069937	42084913	TTCCGCTGCTGCTTCTGTGAGTTTTTCCGGTGCACGCGAGTGCTTCTGAAACGTCAGCTG	4809	Hs.182255	GO:0003723|GO:0005515|GO:0030515|GO:0008380|GO:0010467|GO:0000398|GO:0042254|GO:0031428|GO:0005730|GO:0005654|GO:0005634|GO:0005681	NP_004999	NHP2 non-histone chromosome protein 2-like 1 (S. cerevisiae)
ASHG19A3A010474	9.59104	5.58071	9.81996	8.6787	9.84828	8.72348	1.14125	1.1248	4.01032	0.0170191	0.048016	coding	NM_006788	RALBP1	RefSeq_coding	4368	chr18	+	9475529	9538105	CATGTCTGGGATAGACTGGTCTAGAATAAAAATGAAGTTTCCATTGCTTTGTTTGCTTTA	10928	Hs.528993	GO:0016887|GO:0043492|GO:0005096|GO:0005096|GO:0030675|GO:0048365|GO:0017160|GO:0005515|GO:0006200|GO:0006935|GO:0043089|GO:0043087|GO:0051056|GO:0007165|GO:0007264|GO:0007264|GO:0006810|GO:0005829|GO:0005622|GO:0016020	NP_006779	RalA binding protein 1
ASHG19A3A037819	10.1191	4.35061	10.4211	9.40346	10.6292	9.47224	1.01768	1.157	5.7685	0.0164235	0.048016	coding	NM_019051	MRPL50	RefSeq_coding	1050	chr9	-	104152248	104160919	CAAGTTCACACCTTTCATAAGCATAAAGTAGTTGCAAGAAAGTATTTTCATCCTGTTAGG	54534	Hs.288224	GO:0005739|GO:0005840	NP_061924	Mitochondrial ribosomal protein L50
ASHG19A3A000819	5.90884	2.27865	5.62239	3.20801	5.55857	2.61469	2.41437	2.94388	3.6302	0.0115027	0.048016	coding	NM_001006613	WBP5	RefSeq_coding	1023	chrX	+	102611379	102613395	AGTCAAACTTGCGGGAATTTTGCAGAAGTCATTGTATTCAAAGAAGAATAAGCAAGAAAG	51186	Hs.533287	GO:0050699|GO:0005515	NP_057387	WW domain binding protein 5
ASHG19A3A010256	8.66818	6.81684	8.26923	6.62954	8.84815	7.08721	1.63969	1.76093	1.85134	0.0152395	0.048016	coding	NM_015476	C18orf10	RefSeq_coding	2079	chr18	-	34376033	34409158	TTGAGCTGGATTCATGCAATGGCAGTGGGAAAGTTTGCCTTGTCTACAAAAGTGGGAAAC	25941	Hs.436636	GO:0005737|GO:0005856|GO:0005874	NP_056291	Chromosome 18 open reading frame 10
ASHG19A3A021046	4.33184	1.86956	5.03646	3.9285	4.79525	3.76632	1.10796	1.02892	2.46228	0.00393726	0.047699	coding	NM_001123040	C3orf71	RefSeq_coding	1598	chr3	-	48955220	48956818	AATCAAATCATTTCCAACCATACTGGAGTCGCGTATATACATATTCAAGACACCTGTGCA	646450	Hs.720727	GO:0016021|GO:0016020	NP_001116512	Chromosome 3 open reading frame 71
ASHG19A3A019821	5.77772	1.85808	5.61089	4.38443	5.64948	3.61909	1.22646	2.0304	3.91964	0.028499	0.048016	coding	NM_002608	PDGFB	RefSeq_coding	3393	chr22	-	39619686	39640957	TTCCCTAGATAGAGATACTTTGCGCGCACACACATACATACGCGCGCAAAAAGGAAAAAA	5155	Hs.1976	GO:0043498|GO:0005518|GO:0043499|GO:0008083|GO:0042802|GO:0048407|GO:0005161|GO:0005161|GO:0005161|GO:0005161|GO:0005515|GO:0046982|GO:0042803|GO:0030036|GO:0007596|GO:0060445|GO:0060326|GO:0016049|GO:0030031|GO:0071506|GO:0001892|GO:0060664|GO:0007507|GO:0072255|GO:0002548|GO:0030336|GO:0010512|GO:0010544|GO:0038001|GO:0030168|GO:0002576|GO:0048008|GO:0045740|GO:0043406|GO:0043536|GO:0051781|GO:…	NP_148937	Platelet-derived growth factor beta polypeptide (simian sarcoma viral (v-sis) oncogene homolog)
ASHG19A3A012276	8.59333	6.02413	7.82735	5.29154	8.17884	5.85203	2.53581	2.32681	2.5692	0.0242374	0.048016	coding	NM_006397	RNASEH2A	RefSeq_coding	1148	chr19	+	12917427	12924462	ATACAACCTGAACTCCCTGTCACATGATACAGCCACTGGGCTTATACAGTATGCATTGGA	10535	Hs.532851	GO:0003723|GO:0004519|GO:0016787|GO:0046872|GO:0004523|GO:0004540|GO:0006260|GO:0006401|GO:0005634|GO:0032299	NP_006388	Ribonuclease H2, subunit A
ASHG19A3A000745	8.80936	6.66574	8.59864	7.33264	8.77209	7.57636	1.26601	1.19573	2.14362	0.0181628	0.048016	coding	NM_001003684	UQCR10	RefSeq_coding	993	chr22	+	30163357	30166402	CCCGCCTGAGGGGTGACAGTGGAGTAGAGAAGCTGTGGAAACACATCAAGCACAAGTATG	29796	Hs.284292	GO:0008121|GO:0006122|GO:0022904|GO:0006810|GO:0016020|GO:0005740|GO:0005743|GO:0005739|GO:0070469	NP_037519	Ubiquinol-cytochrome c reductase, complex III subunit X
ASHG19A3A023517	9.85713	7.71323	9.83032	8.47692	10.1383	9.00877	1.3534	1.12956	2.1439	0.00576297	0.048016	coding	NM_002740	PRKCI	RefSeq_coding	4884	chr3	+	169940219	170023770	AGCCTGGATTGGATGTTAAGTAAATGCTTGTTCAGTGCCGGTACATTTACTTAAATCTGT	5584	Hs.478199	GO:0005524|GO:0046872|GO:0000166|GO:0005543|GO:0005515|GO:0004697|GO:0004674|GO:0004674|GO:0008270|GO:0007015|GO:0006916|GO:0034329|GO:0045216|GO:0045216|GO:0016044|GO:0032869|GO:0007010|GO:0035089|GO:0045197|GO:0042462|GO:0035556|GO:0048011|GO:0090004|GO:0046326|GO:0006468|GO:0006612|GO:0046903|GO:0070830|GO:0016192|GO:0016324|GO:0005737|GO:0005829|GO:0005829|GO:0005829|GO:0005768|GO:0005634|GO:…	NP_002731	Protein kinase C, iota
ASHG19A3A018549	9.5744	5.78639	9.68524	7.64779	9.23283	7.94586	2.03746	1.28696	3.78801	0.0338981	0.048016	coding	NM_018270	C20orf20	RefSeq_coding	1659	chr20	+	61427804	61431943	TTTTTGTATGATCTAGTAACTTGCAAACAGACCAAATGGATGAGAGGCGGGGACCGTGCA	55257	Hs.590870	GO:0016568|GO:0040008|GO:0043189|GO:0005634	NP_060740	Chromosome 20 open reading frame 20
ASHG19A3A031314	5.86458	4.42501	6.57844	4.20511	6.57635	4.69768	2.37333	1.87868	1.43957	0.0385966	0.048742	coding	NM_001039651	C6orf26	RefSeq_coding	917	chr6	+	31730772	31732622	CCCCCGTTAGCCCAGATTCAAAAGGTGAACATCTGTTTGCAGAATCTGATTCATGAGAAG	401251	Hs.371225		NP_001034740	Chromosome 6 open reading frame 26
ASHG19A3A032626	5.39079	1.87285	5.8776	4.29515	6.20933	3.59327	1.58244	2.61606	3.51794	0.0266258	0.048016	coding	NM_024051	GGCT	RefSeq_coding	1186	chr7	-	30536238	30544452	CGATGAAGTGTGGGGAGTAGTATGGAAAATGAACAAAAGCAATTTAAATTCTCTGGATGA	79017	Hs.530024	GO:0008415|GO:0003839|GO:0042803|GO:0016740|GO:0001836|GO:0005829	NP_076956	Gamma-glutamylcyclotransferase
ASHG19A3A014764	6.4238	3.21809	6.96894	5.56115	7.28417	5.99418	1.40779	1.28998	3.20571	0.00361659	0.047699	coding	NM_022353	OSGEPL1	RefSeq_coding	2339	chr2	-	190611385	190627924	AAGACTACGTGCTGGCTTGGGCATTTTACATGACATAGAAGGCATCCGCTATGAACCAAA	64172	Hs.60772	GO:0046872|GO:0004222|GO:0008233|GO:0006508|GO:0005739	NP_071748	O-sialoglycoprotein endopeptidase-like 1
ASHG19A3A039404	5.81392	2.89449	5.45983	4.06186	5.08056	2.79545	1.39798	2.28511	2.91942	0.0416831	0.049505	coding	NM_052821	WDR5	RefSeq_coding	3078	chr9	+	137004913	137025093	TTCTAACCTTCTTGTTTCTGCCTCAGATGACAAAACCTTGAAGATATGGGACGTGAGCTC	11091	Hs.397638	GO:0042800|GO:0005515|GO:0016568|GO:0043966|GO:0051568|GO:0001501|GO:0005671|GO:0071339|GO:0048188|GO:0035097|GO:0005622|GO:0005634	NP_438172	WD repeat domain 5
ASHG19A3A048054	7.40036	1.88632	7.838	5.61758	7.26712	5.9914	2.22042	1.27572	5.51404	0.0344854	0.048016	coding	NM_024738	C12orf49	RefSeq_coding	2798	chr12	-	117153595	117175843	AGGAGCTCCAACCTTACGATGGAGAATTAAACTTGCTTGTATTTCCACTTTGTGGATGAG	79794	Hs.592011	GO:0005576	NP_079014	Chromosome 12 open reading frame 49
ASHG19A3A010811	10.7339	4.19493	10.016	5.08103	9.72646	5.71331	4.93496	4.01316	6.53897	0.0497402	0.049912	coding	NM_002497	NEK2	RefSeq_coding	2130	chr1	-	211836121	211848967	CCATGACATCTTGCTTATAAATATTCCATTGCTCTGTAGTTCAAATCTGTTAGCTTTGTG	4751	Hs.153704	GO:0005524|GO:0046872|GO:0000166|GO:0005515|GO:0004672|GO:0019903|GO:0004674|GO:0016740|GO:0000086|GO:0051301|GO:0051299|GO:0007059|GO:0007126|GO:0007067|GO:0000278|GO:0000070|GO:0046777|GO:0007088|GO:0005813|GO:0000777|GO:0000794|GO:0005737|GO:0005829|GO:0005829|GO:0000776|GO:0000776|GO:0030496|GO:0005730|GO:0005634|GO:0043234|GO:0000922	NP_002488	NIMA (never in mitosis gene a)-related kinase 2
ASHG19A3A049151	11.0277	6.29747	11.006	9.94975	11.1056	9.81924	1.0562	1.28633	4.73021	0.0356671	0.048016	coding	NM_003677	DENR	RefSeq_coding	3061	chr12	+	123237370	123255952	GTGGATGTTACTCCAGGAAAATGCAGGATTAAAATTGTCCTTGTGTATAACGTGTGAATC	8562	Hs.22393	GO:0003674|GO:0005515|GO:0003743|GO:0008150|GO:0005575	NP_003668	Density-regulated protein
ASHG19A3A043643	7.35977	4.60965	7.37466	5.74649	6.55106	4.51696	1.62817	2.03409	2.75013	0.0329483	0.048016	coding	NM_024670	SUV39H2	RefSeq_coding	3093	chr10	+	14920898	14946302	TGATGAATTCACAGTGGATGCGGCTCGATACGGCAATGTGTCTCATTTTGTGAATCACAG	79723	Hs.554883	GO:0003682|GO:0046974|GO:0005515|GO:0008276|GO:0016740|GO:0008270|GO:0007049|GO:0030154|GO:0006333|GO:0006338|GO:0051567|GO:0007140|GO:0000785|GO:0000775|GO:0005720|GO:0005634	NP_078946	Suppressor of variegation 3-9 homolog 2 (Drosophila)
ASHG19A3A052368	9.3285	7.30422	9.65371	8.38355	10.2986	8.95837	1.27016	1.34023	2.02428	0.026256	0.048016	coding	NM_004809	STOML1	RefSeq_coding	2116	chr15	-	74275560	74284635	TCTGTGCTTCTTACCAGAGGTTTGCAAGCCTCAGACAAATAAATGTGGTGTTTACAATGT	9399	Hs.194816	GO:0003674|GO:0032934|GO:0008150|GO:0005575|GO:0016021|GO:0016020	NP_004800	Stomatin (EPB72)-like 1
ASHG19A3A017590	9.25421	7.93047	8.85548	6.85385	9.28192	7.35345	2.00163	1.92847	1.32374	0.00764795	0.048016	coding	NM_080476	PIGU	RefSeq_coding	1833	chr20	-	33148346	33265089	TGCAGGAAGTGCCAACTCTAATTTCTTTTATGCCATCACACTGACCTTCAACGTTGGGCA	128869	Hs.253319	GO:0034235|GO:0003923|GO:0006501|GO:0006506|GO:0016255|GO:0016255|GO:0044267|GO:0043687|GO:0046425|GO:0042765|GO:0005783|GO:0005789|GO:0030176|GO:0016021|GO:0005886	NP_536724	Phosphatidylinositol glycan anchor biosynthesis, class U
ASHG19A3A011247	7.9745	2.37927	7.66665	5.17234	8.26895	5.85902	2.4943	2.40993	5.59523	0.0146758	0.048016	coding	NM_001145783	LOC729991	RefSeq_coding	1515	chr19	-	19292685	19303400	GTAGCCCTTCTTTTTGTTTTTGTTGGCATTCTAAGTTAATAAACACGCTTATGAACACAC	729991	Hs.153629	GO:0005515	NP_001139256	Hypothetical protein LOC729991
ASHG19A3A008223	8.8034	5.44046	8.87384	6.27688	8.844	6.39809	2.59697	2.44591	3.36294	0.000438003	0.042727	coding	NM_001033580	MYO19	RefSeq_coding	2256	chr17	-	34868917	34891305	CTACCGCCTTGCTTGTCTAGTACATTAAAACTTACAAGTCATGTTCACACTTCTCTGCTC	80179	Hs.302051	GO:0005524|GO:0003779|GO:0003774|GO:0000166|GO:0005737|GO:0005856|GO:0016020|GO:0005741|GO:0005739|GO:0016459	NP_079385	Myosin XIX
ASHG19A3A004761	6.39809	4.54864	5.7627	4.47872	5.98098	3.43209	1.28398	2.54889	1.84944	0.0299907	0.048016	coding	NM_014756	CKAP5	RefSeq_coding	6534	chr11	-	46765083	46867843	CACAAGTATCCAAGCTCTGACACAGCTGTTTCAGATAGAGAGCCTTGCCCGGGAGGCCTC	9793	Hs.201253	GO:0005515|GO:0000086|GO:0000087|GO:0050658|GO:0051301|GO:0051297|GO:0030951|GO:0000278|GO:0000236|GO:0007051|GO:0005813|GO:0005829|GO:0005829|GO:0000930|GO:0015630	NP_055571	Cytoskeleton associated protein 5
ASHG19A3A034448	5.12241	1.82499	5.16028	4.10851	6.04319	4.7834	1.05176	1.2598	3.29742	0.0370267	0.048241	coding	NM_001160183	ZNF138	RefSeq_coding	2719	chr7	+	64254770	64294023	ACTTTATGTCATGGGAAACAGAAACCAGTGTCTGCAAAAGCACCTAGAAGCCAGAAATAA	7697	Hs.184080	GO:0003677|GO:0046872|GO:0003700|GO:0008270|GO:0006355|GO:0006351|GO:0005622|GO:0005634	NP_006515	Zinc finger protein 138
ASHG19A3A018786	9.66388	7.93848	8.75806	7.21869	9.0547	7.73494	1.53937	1.31976	1.7254	0.0481696	0.049846	coding	NM_018944	C21orf45	RefSeq_coding	1587	chr21	-	33640531	33651376	AATACTTACCAAAGAGGAGTAACCATCTCTGAGGGTGGGATTCTGGGGGAATTTTTGTTT	54069	Hs.190518	GO:0003674|GO:0034080|GO:0008150|GO:0007049|GO:0051301|GO:0007067|GO:0006334|GO:0005575|GO:0005694|GO:0000775|GO:0005654|GO:0005634	NP_061817	Chromosome 21 open reading frame 45
ASHG19A3A034751	12.6815	9.97217	12.9762	10.7906	14.0701	12.5727	2.18567	1.49746	2.70932	0.0479997	0.049846	coding	NM_015379	BRI3	RefSeq_coding	809	chr7	+	97910978	97920839	GCTCATGACAACTCAATAAAGCACTGCTTTTATTTTTTGCAGTCTTCAATTTGAGAAAGG	25798	Hs.567438	GO:0016021|GO:0016020	NP_056194	Brain protein I3
ASHG19A3A018373	14.3012	9.57375	13.7556	12.3515	14.404	12.735	1.40413	1.66897	4.72745	0.0449063	0.049846	coding	NM_015937	PIGT	RefSeq_coding	2245	chr20	+	44044723	44054884	GTCACTGTGTAGTGGATGGAGTTTACTGTTTGTGGAATAAAAACGGCTGTTTCCGTGGTT	51604	Hs.437388	GO:0003923|GO:0005515|GO:0006501|GO:0016255|GO:0016255|GO:0044267|GO:0051402|GO:0030182|GO:0043687|GO:0042765|GO:0005737|GO:0016023|GO:0005783|GO:0005789|GO:0030176|GO:0016021|GO:0016020	NP_057021	Phosphatidylinositol glycan anchor biosynthesis, class T
ASHG19A3A035071	3.0319	1.77973	3.2096	1.86986	4.03909	2.94085	1.33974	1.09824	1.25216	0.0348971	0.048016	coding	NM_001869	CPA2	RefSeq_coding	1342	chr7	+	129906702	129929635	ACCACCCCTATTAGGGCCCTGGGGAAGAAACAAGAGCCATTAAAATCTCTTTGGTTTGAA	1358	Hs.490038	GO:0004180|GO:0046872|GO:0004181|GO:0008237|GO:0008233|GO:0008270|GO:0006508|GO:0007039|GO:0005576	NP_001860	Carboxypeptidase A2 (pancreatic)
ASHG19A3A029386	8.41303	5.0602	9.20831	7.20893	8.45922	6.57219	1.99938	1.88704	3.35283	0.0264658	0.048016	coding	NM_004280	EEF1E1	RefSeq_coding	1103	chr6	-	8079635	8102828	GTGCCAAGGAAGCCAAAAGGGAAGACAGATGGATTTGTTTTAAAATATTTATGTGAGCTA	9521	Hs.726163	GO:0010467|GO:0008285|GO:0043517|GO:0043065|GO:0006418|GO:0005737|GO:0005737|GO:0005829|GO:0005730|GO:0005634|GO:0005634	NP_004271	Eukaryotic translation elongation factor 1 epsilon 1
ASHG19A3A036118	8.0739	6.60553	8.4277	7.08193	8.1681	6.98921	1.34577	1.17889	1.46837	0.00644247	0.048016	coding	NM_032026	TATDN1	RefSeq_coding	1046	chr8	-	125500734	125551329	GTATCAACTTGACTGACCCTATGTTCAGAGGAATTTATAGGGGGGTTCAAAAGCATCAAG	83940	Hs.170568	GO:0016888|GO:0016787|GO:0004518|GO:0005634	NP_114415	TatD DNase domain containing 1
ASHG19A3A047735	9.87163	8.62033	9.89892	8.73831	10.3406	8.62033	1.16061	1.72025	1.2513	0.0330222	0.048016	coding	NM_000075	CDK4	RefSeq_coding	1474	chr12	-	58142004	58146164	ACATATGCAACACCTGTGGACATGTGGAGTGTTGGCTGTATCTTTGCAGAGATGTTTCGT	1019	Hs.95577	GO:0005524|GO:0004693|GO:0000166|GO:0005515|GO:0000080|GO:0000082|GO:0000084|GO:0007049|GO:0051301|GO:0000278|GO:0008284|GO:0048146|GO:0006468|GO:0051726|GO:0010468|GO:0042493|GO:0007165|GO:0000307|GO:0005737|GO:0005829|GO:0005829|GO:0016020|GO:0005654|GO:0005654|GO:0005634|GO:0005667	NP_000066	Cyclin-dependent kinase 4
ASHG19A3A030197	6.33322	4.61874	6.79887	4.91789	6.3421	5.08851	1.88098	1.25359	1.71449	0.0263751	0.048016	coding	NM_198920	UBE2CBP	RefSeq_coding	1849	chr6	-	83602185	83775545	ATTCCCCTTGTTGGAAAACACATTCAAAGCCGATTCTAGTTCTGCCTGGAGTGCTGTCAA	90025	Hs.148609	GO:0016874|GO:0005737	NP_944602	Ubiquitin-conjugating enzyme E2C binding protein
ASHG19A3A016631	7.53015	1.77179	7.69485	3.1054	7.62125	3.51261	4.58945	4.10864	5.75836	0.000754157	0.043831	coding	NM_014213	HOXD9	RefSeq_coding	1902	chr2	+	176987412	176989644	TGCCCGAGGACCAGTTGTAAATGTTACTGCTTCCTACTAATAAATGCTGACCTGATCAAA	3235	Hs.236646	GO:0003702|GO:0043565|GO:0003700|GO:0016563|GO:0008344|GO:0009952|GO:0035115|GO:0048704|GO:0035137|GO:0030879|GO:0007275|GO:0048935|GO:0045944|GO:0009954|GO:0006355|GO:0007519|GO:0005634	NP_055028	Homeobox D9
ASHG19A3A041567	12.6466	10.1561	12.7388	10.4603	12.8592	11.1804	2.27851	1.67875	2.4905	0.000302105	0.042727	coding	NM_001078171	FAM127A	RefSeq_coding	1254	chrX	+	134166332	134167568	CTCTGCTCTAATACACTACCTGGAGAAAGTCTTTTCCTTATTTTCAATAAATGTCAGACA	8933	Hs.522789		NP_001071639	Family with sequence similarity 127, member A
ASHG19A3A039284	8.30993	4.49136	7.85734	5.80511	8.64876	6.60855	2.05223	2.04021	3.81858	0.0245183	0.048016	coding	NM_153437	ODF2	RefSeq_coding	2298	chr9	+	131219286	131257112	TGCTGCTTTTTAAAAGGAGTGAGCTATCATCAGTGCTGTGAAATAAAAGTCTGGTGTGCC	4957	Hs.129055	GO:0005515|GO:0005198|GO:0000086|GO:0030154|GO:0000278|GO:0007275|GO:0007283|GO:0005814|GO:0005929|GO:0005737|GO:0005856|GO:0005829|GO:0005874|GO:0005815|GO:0000922	NP_702918	Outer dense fiber of sperm tails 2
ASHG19A3A030894	8.62496	4.5279	8.2997	6.25382	8.83657	7.74882	2.04588	1.08775	4.09707	0.0229127	0.048016	coding	NM_001012983	FAM136B	RefSeq_coding	417	chr6	+	3045617	3046032	TCCACCTCATCTCAACTATGACCAAGAAGATGAAGGAGGCTGTCTTATCCATTGGGAAAT	387071	Hs.713522			Family with sequence similarity 136, member B
ASHG19A3A041477	4.35728	3.02568	4.10783	2.47817	3.93966	2.33273	1.62966	1.60693	1.33161	0.00274945	0.047699	coding	NM_014777	URB2	RefSeq_coding	5613	chr1	+	229761980	229795946	TGTTCAGGTCACTCAGGATATTGAGCCTCATTTGGGAGCCTTGTTCACCCAAATGTTAGA	9816	Hs.533628	GO:0005730|GO:0005634	NP_055592	URB2 ribosome biogenesis 2 homolog (S. cerevisiae)
ASHG19A3A039343	4.55961	3.07273	5.24699	3.30157	5.15247	1.95204	1.94542	3.20043	1.48688	0.0380593	0.048419	coding	NM_021619	PRDM12	RefSeq_coding	2492	chr9	+	133539980	133558384	GAGTTTTCAAGAAACTGCGTTCTACTTCCAGAAGATGGTCACTTTAACCTTGTAAATATT	59335	Hs.495311	GO:0003677|GO:0046872|GO:0008270|GO:0022008|GO:0005622|GO:0005634	NP_067632	PR domain containing 12
ASHG19A3A018340	8.13146	7.05128	8.04893	6.08856	7.88746	6.88001	1.96036	1.00745	1.08018	0.02091	0.048016	coding	NM_016004	IFT52	RefSeq_coding	1675	chr20	+	42219578	42275861	TTCCAGTGGCTCACGACAGGAGACATCCACCTAAACCAGATTGATGCTGAGGACCCAGAG	51098	Hs.444332	GO:0008022|GO:0007368|GO:0009953|GO:0042733|GO:0001947|GO:0001841|GO:0045862|GO:0007224|GO:0030992|GO:0009434	NP_057088	Intraflagellar transport 52 homolog (Chlamydomonas)
ASHG19A3A012147	7.66084	4.70515	8.49373	6.68321	8.12118	6.75668	1.81052	1.36449	2.95569	0.0190303	0.048016	coding	NM_025061	LRRC8E	RefSeq_coding	3625	chr19	+	7953389	7966910	GGACTTTGGTCTTGACTGTTCTCTGGGTGCTTAATAAATAATACTAATTATGCAAGTTCT	80131	Hs.501511	GO:0016021|GO:0016020	NP_079337	Leucine rich repeat containing 8 family, member E
ASHG19A3A021075	8.9084	5.24337	8.80315	5.32185	8.64339	6.35869	3.4813	2.2847	3.66503	0.00897018	0.048016	coding	NM_198722	AMIGO3	RefSeq_coding	3008	chr3	-	49754267	49757238	TGGACCTCGCTGCTCCAGAGTTTAATAAAGGTAGCACATGCTTATTGCTAGAGCCTTTGC	386724	Hs.567903	GO:0007155|GO:0007157|GO:0016021|GO:0016020	NP_942015	Adhesion molecule with Ig-like domain 3
ASHG19A3A004023	5.54675	4.38589	5.00624	3.30567	4.64871	2.45375	1.70057	2.19496	1.16086	0.00634537	0.048016	coding	NM_002388	MCM3	RefSeq_coding	3143	chr6	-	52128811	52149582	GAGGCTACACCTCTGGGACCTTCAGGACTGTCCTGATTGCCTGTAATGTTAAGCAGATGA	4172	Hs.179565	GO:0005524|GO:0003677|GO:0017111|GO:0000166|GO:0005515|GO:0006260|GO:0006271|GO:0006270|GO:0000082|GO:0000216|GO:0000084|GO:0000075|GO:0000278|GO:0042555|GO:0005658|GO:0005813|GO:0005737|GO:0043231|GO:0005730|GO:0005654|GO:0005654|GO:0005634|GO:0048471	NP_002379	Minichromosome maintenance complex component 3
ASHG19A3A003948	11.1856	9.59539	11.3967	9.75028	11.2645	10.1927	1.64639	1.07186	1.5902	0.0100194	0.048016	coding	NM_001833	CLTA	RefSeq_coding	1145	chr9	+	36190891	36212055	AGCTACAGAAAACAAAAGCAAACAACAGGGCAGCAGAAGAAGCCTTTGTAAATGACATTG	1211	Hs.522114	GO:0003674|GO:0042277|GO:0005198|GO:0007411|GO:0016044|GO:0006897|GO:0007173|GO:0006886|GO:0042059|GO:0048011|GO:0006892|GO:0030118|GO:0030132|GO:0030130|GO:0030136|GO:0031410|GO:0030659|GO:0005829|GO:0005886|GO:0005886	NP_009027	Clathrin, light chain A
ASHG19A3A006881	6.21604	3.15539	5.4616	2.03375	5.74455	3.03491	3.42786	2.70964	3.06065	0.0228885	0.048016	coding	NM_199413	PRC1	RefSeq_coding	3091	chr15	-	91509273	91537804	TTGCCAGCACCTATTCTGAGTTTGCGCGAGAACTTTCAAAGGCTTCCAAATCTGATGCTA	9055	Hs.366401	GO:0005515|GO:0007049|GO:0000910|GO:0000022|GO:0005737|GO:0005856|GO:0005634|GO:0005876|GO:0000922	NP_955446	Protein regulator of cytokinesis 1
ASHG19A3A049318	5.6345	1.77196	6.01159	3.82508	6.08856	4.50577	2.18651	1.5828	3.86254	0.00105583	0.043831	coding	NM_018451	CENPJ	RefSeq_coding	5187	chr13	-	25456413	25497085	AAGACCATCACTGTCACTTTCTTTAATGGTGACGTGAAGCAGGTCATGCCAGACCAAAGA	55835	Hs.513379	GO:0005515|GO:0019904|GO:0015631|GO:0000086|GO:0051301|GO:0007099|GO:0007020|GO:0046785|GO:0000278|GO:0005814|GO:0005737|GO:0005856|GO:0005829|GO:0008275|GO:0005874|GO:0005815	NP_060921	Centromere protein J
ASHG19A3A032837	8.62341	7.05261	8.76885	6.63445	8.85863	6.40914	2.13441	2.44949	1.5708	0.0109521	0.048016	coding	NM_004577	PSPH	RefSeq_coding	2142	chr7	-	56078745	56119268	TTTAAGAAAATAATCATGATTGGAGATGGTGCCACAGATATGGAAGCCTGTCCTCCTGCT	5723	Hs.512656	GO:0005509|GO:0016787|GO:0000287|GO:0004647|GO:0005515|GO:0042803|GO:0006564|GO:0006563|GO:0008652|GO:0009612|GO:0031667|GO:0033574|GO:0005737|GO:0019717	NP_004568	Phosphoserine phosphatase
ASHG19A3A002656	5.17816	1.72519	5.40437	4.29546	5.12387	2.62094	1.10891	2.50294	3.45297	0.0108734	0.048016	coding	NM_001143964	TBC1D7	RefSeq_coding	1285	chr6	-	13305185	13328770	CCCGGACCACTTAGTCTCAACCCGGAATGAAATATGACTGAGGACTCTCAGAGAAACTTT	51256	Hs.484678	GO:0005096|GO:0005097|GO:0005515|GO:0031398|GO:0032313|GO:0016023|GO:0031410|GO:0005622	NP_057579	TBC1 domain family, member 7
ASHG19A3A049584	5.95397	4.12603	6.5142	4.93647	6.78297	5.48276	1.57774	1.30022	1.82794	0.0121505	0.048016	coding	NM_001031719	DHRS12	RefSeq_coding	1344	chr13	-	52344919	52378234	TGCCAATCATGCCTATGGAAAAACCCTGTGTGCACTATATCATTAAATGAAGATACCAAG	79758	Hs.266728	GO:0005488|GO:0016491|GO:0055114	NP_078981	Dehydrogenase/reductase (SDR family) member 12
ASHG19A3A027733	6.5946	4.22333	6.94632	4.56415	6.60206	5.59109	2.38217	1.01097	2.37127	0.0358343	0.048016	coding	NM_016290	UIMC1	RefSeq_coding	2656	chr5	-	176332005	176433443	TTCCACCCACAAAGATTGAACGACATGCCATGTACTGCAATGGTCTGATGGAGGAAGATA	51720	Hs.232721	GO:0070530|GO:0042393|GO:0005515|GO:0031572|GO:0016568|GO:0006302|GO:0070537|GO:0045739|GO:0010212|GO:0070531|GO:0005634	NP_057374	Ubiquitin interaction motif containing 1
ASHG19A3A004613	7.16315	3.06002	8.37734	6.41614	8.469	6.85722	1.96121	1.61177	4.10313	0.0290059	0.048016	coding	NM_007349	PAXIP1	RefSeq_coding	3723	chr7	-	154735400	154794682	CGAGAATATTTTGCCAGAGGCATAGATGTTCACAATGCAGAGTTCGTTCTGACTGGAGTG	22976	Hs.443881	GO:0030330|GO:0006310|GO:0006281|GO:0051568|GO:0000416|GO:0051571|GO:0035066|GO:0045830|GO:0031398|GO:0060261|GO:0060261|GO:0010212|GO:0035097|GO:0005622|GO:0016363|GO:0005634	NP_031375	PAX interacting (with transcription-activation domain) protein 1
ASHG19A3A008826	6.61353	1.69373	6.93266	5.44254	6.70985	4.60212	1.49013	2.10773	4.91981	0.00357987	0.047699	coding	NM_001081461	JMJD6	RefSeq_coding	5445	chr17	-	74708913	74722881	TGTGGATCTGCTATTGGGTTGGTATTTTAAACTTTCACTTGGGTGAAACTTGTTCATCAT	23210	Hs.514505	GO:0003723|GO:0033746|GO:0033749|GO:0042802|GO:0005506|GO:0046872|GO:0016491|GO:0016702|GO:0070815|GO:0005515|GO:0004872|GO:0003727|GO:0008380|GO:0033077|GO:0006915|GO:0001568|GO:0030154|GO:0007166|GO:0016568|GO:0048821|GO:0007507|GO:0070078|GO:0070079|GO:0001822|GO:0030324|GO:0006397|GO:0042116|GO:0007275|GO:0055114|GO:0018395|GO:0043654|GO:0048024|GO:0060041|GO:0002040|GO:0005730|GO:0005654|GO:…	NP_055982	Jumonji domain containing 6
ASHG19A3A014092	9.96858	8.30767	9.78851	8.21136	10.1045	9.0832	1.57716	1.02133	1.66091	0.00389759	0.047699	coding	NM_138798	MITD1	RefSeq_coding	963	chr2	-	99785725	99797492	GAGTCACGGAGTGCTGTTGGAAGTTCAATACTCTTCTTCAATACATGACCGAGAAATTAG	129531	Hs.14222	GO:0015031|GO:0005768|GO:0031902|GO:0016020	NP_620153	MIT, microtubule interacting and transport, domain containing 1
ASHG19A3A005338	9.40287	5.65648	9.36478	8.27107	9.66313	8.53711	1.09371	1.12602	3.74639	0.0284533	0.048016	coding	NM_024065	PDCL3	RefSeq_coding	1086	chr2	+	101179417	101193201	GGCGGCATGAACCTGACAAGAGATGAGTTGGAATGGAAACTGTCTGAATCTGGAGCAATT	79031	Hs.469459	GO:0005515|GO:0006915|GO:0044419|GO:0005737	NP_076970	Phosducin-like 3
ASHG19A3A015300	6.2676	3.52181	5.8989	4.24837	6.19961	4.75225	1.65053	1.44736	2.74579	0.0210773	0.048016	coding	NM_005680	TAF1B	RefSeq_coding	2306	chr2	+	9983570	10074543	AAGATAATCTAAGTCATTCAGACTGGGCTAGTGAGCCTGAGCTGCTAAGTGATGTCAGCT	9014	Hs.584833	GO:0003677|GO:0003700|GO:0006363|GO:0006362|GO:0006360|GO:0006361|GO:0006351|GO:0005654|GO:0005654|GO:0005634	NP_005671	TATA box binding protein (TBP)-associated factor, RNA polymerase I, B, 63kDa
ASHG19A3A041214	7.50153	3.9931	7.37828	4.39675	7.5558	5.47951	2.98152	2.07629	3.50843	0.00211502	0.047699	coding	NM_020932	MAGEE1	RefSeq_coding	3714	chrX	+	75648045	75651744	CTTTCTGTCTGCTATTGTATGAAGAATACTGATGTTTACCTGTATTTGCTTTGCTGTACT	57692	Hs.8453	GO:0008150|GO:0005737|GO:0030425|GO:0016010|GO:0005634|GO:0048471|GO:0005886|GO:0045211	NP_065983	Melanoma antigen family E, 1
ASHG19A3A052520	13.4263	10.3204	14.4657	12.2009	13.8706	12.4735	2.26478	1.39703	3.10592	0.0481935	0.049846	coding	NM_014437	SLC39A1	RefSeq_coding	2445	chr1	-	153931588	153940188	GGGACATATTCTTTAGAATCTATTTTATTAACTGACCTGTTTTGGGACCTGTTACCCAAA	27173	Hs.7854	GO:0022890|GO:0046873|GO:0005102|GO:0005385|GO:0006812|GO:0055085|GO:0071577|GO:0071577|GO:0005783|GO:0005789|GO:0016021|GO:0005624|GO:0005886|GO:0005886	NP_055252	Solute carrier family 39 (zinc transporter), member 1
ASHG19A3A039074	5.73396	1.66888	5.52887	2.76236	4.82447	2.03375	2.76651	2.79072	4.06508	0.0368924	0.048241	coding	NM_207647	FSD1L	RefSeq_coding	4310	chr9	+	108210324	108311385	TCTGAGGATTTCTTCTTACTGGCGTTCTTAAAGGTCTCTAAAATTAAAGAACAAGATGTG	83856	Hs.136901	GO:0003674|GO:0008150|GO:0005575	NP_997530	Fibronectin type III and SPRY domain containing 1-like
ASHG19A3A036261	9.51389	7.5779	10.168	8.52211	10.3846	8.89983	1.64588	1.48473	1.936	0.0170511	0.048016	coding	NM_138496	CYHR1	RefSeq_coding	1670	chr8	-	145675314	145690418	GCTGACATCAGACGGGATATCCGAATATCTGATAGCAATTAAAAGGCAGCCTTGTTTCGT	50626	Hs.459379	GO:0046872|GO:0008270|GO:0005737|GO:0005635|GO:0048471	NP_612505	Cysteine/histidine-rich 1
ASHG19A3A036708	4.47853	1.71293	4.81824	3.18646	4.10331	2.06341	1.63178	2.03989	2.7656	0.0137314	0.048016	coding	NM_016010	FAM164A	RefSeq_coding	3352	chr8	+	79578281	79631995	ATGAAGAATTCATTGCTACCATAAGAGCAGCTAAAGGCCTTGATCAGGCCCTCAAAGAGG	51101	Hs.271876		NP_057094	Family with sequence similarity 164, member A
ASHG19A3A001743	8.22067	5.92248	9.85577	8.74232	9.10487	7.98929	1.11344	1.11558	2.29819	0.0487821	0.049846	coding	NM_001099673	C8orf59	RefSeq_coding	922	chr8	-	86126287	86132643	TAAAAAGCTGCACGCAAGTGTTAAACTTCTGACAATGGCCAAGAACAAATTAAGAGGGCC	401466	Hs.443072		NP_001093143	Chromosome 8 open reading frame 59
ASHG19A3A021099	10.1914	5.63199	10.4025	9.32296	10.422	9.39171	1.07957	1.03027	4.55944	0.0255944	0.048016	coding	NM_007275	TUSC2	RefSeq_coding	1691	chr3	-	50362340	50365668	GGCCCCTAGCTTAGGAAGACTGTTGTGTTATTTGTTCAATTTCAATAAAATGATTTGTAG	11334	Hs.517981	GO:0005515|GO:0007049|GO:0008283|GO:0007267	NP_009206	Tumor suppressor candidate 2
ASHG19A3A038102	9.82702	4.67813	10.1826	8.66424	10.4238	9.31048	1.51831	1.11331	5.14889	0.00325527	0.047699	coding	NM_014908	DOLK	RefSeq_coding	2267	chr9	-	131707809	131710012	GGCATGAAGAGCCAAGGTGTGAAAAGCAGATTTGATTTTTCAGTTGATTCAGATTTAAAA	22845	Hs.531563	GO:0004168|GO:0004168|GO:0016740|GO:0044267|GO:0006488|GO:0006489|GO:0043048|GO:0043687|GO:0018279|GO:0005783|GO:0005789|GO:0030176|GO:0016021|GO:0016020|GO:0005624	NP_055723	Dolichol kinase
ASHG19A3A005867	4.7812	1.78738	5.17741	3.55208	4.63704	3.13264	1.62534	1.5044	2.99382	0.0155304	0.048016	coding	NM_205846	PRELID2	RefSeq_coding	2104	chr5	-	145138581	145214867	CGTGGTTCCAGAAATTTTAAGGAAGGTGAGCATTTTGAAAGTACCTAATATCCAATTAGA	153768	Hs.314261		NP_995318	PRELI domain containing 2
ASHG19A3A051435	10.3298	5.27822	9.43349	5.24687	9.58094	6.528	4.18662	3.05294	5.05159	0.0479125	0.049846	coding	NM_001130851	CDKN3	RefSeq_coding	786	chr14	+	54863672	54886932	TAGCTGCTTGTCTCCTACTATACCTGTCTGACACAATATCACCAGAGCAAGCCATAGACA	1033	Hs.84113	GO:0016787|GO:0005515|GO:0004722|GO:0004725|GO:0008138|GO:0000082|GO:0007049|GO:0007050|GO:0008285|GO:0000079|GO:0005737|GO:0048471	NP_005183	Cyclin-dependent kinase inhibitor 3
ASHG19A3A043642	7.14901	3.7263	7.50253	6.40119	7.32971	5.90628	1.10135	1.42343	3.42272	0.00836686	0.048016	coding	NM_016299	HSPA14	RefSeq_coding	1810	chr10	+	14880260	14913738	TGCAAATGATGCCGGTGACCGAGTTACTCCAGCTGTTGTTGCTTACTCAGAAAATGAAGA	51182	Hs.534169	GO:0005524|GO:0000166|GO:0005515|GO:0051083|GO:0005737|GO:0005829|GO:0005840	NP_057383	Heat shock 70kDa protein 14
ASHG19A3A014686	5.73916	3.32942	6.15311	5.01116	6.63051	5.39057	1.14195	1.23994	2.40975	0.0136344	0.048016	coding	NM_152275	TTC30A	RefSeq_coding	4686	chr2	-	178479026	178483694	CTCAGATTGGTAATGCCAGAAAAAATTTTAAGAGGACTCACCAAAAGTACTAGATCTATG	92104	Hs.128384	GO:0005488|GO:0030030|GO:0005929	NP_689488	Tetratricopeptide repeat domain 30A
ASHG19A3A010203	4.21314	3.01732	5.01014	3.68336	4.67574	2.69993	1.32678	1.9758	1.19582	0.0307257	0.048016	coding	NM_015375	DSTYK	RefSeq_coding	7926	chr1	-	205111631	205180727	TTGGAATTCTTTTCTGGTATATCTGCTCAGGCTCTGTCAAGCTCCCTGAGGCATTTGAGA	25778	Hs.6874	GO:0005524|GO:0000166|GO:0005515|GO:0004674|GO:0004713|GO:0016740|GO:0006468|GO:0005737	NP_955749	Dual serine/threonine and tyrosine protein kinase
ASHG19A3A033281	6.10522	4.84719	5.38462	3.95335	5.01879	2.71892	1.43127	2.29987	1.25804	0.0223083	0.048016	coding	NM_001084	PLOD3	RefSeq_coding	2995	chr7	-	100849258	100861011	AACTCAGCCTTAATCTGGATCATAAGTCTCGGATCTTTCAGAACCTCAACGGGGCTTTAG	8985	Hs.153357	GO:0031418|GO:0005506|GO:0046872|GO:0016705|GO:0016702|GO:0008475|GO:0005515|GO:0032870|GO:0055114|GO:0006464|GO:0005783|GO:0016020|GO:0030867	NP_001075	Procollagen-lysine, 2-oxoglutarate 5-dioxygenase 3
ASHG19A3A049740	5.80754	2.27368	5.05204	2.77147	6.0396	3.71861	2.28056	2.321	3.53386	0.0365265	0.048179	coding	NM_005845	ABCC4	RefSeq_coding	5843	chr13	-	95672083	95953687	CAAAATAAAGAGAGCCTATTTTACAAGATGGTGCAACAACTGGGCAAGGCAGAAGCCGCT	10257	Hs.508423	GO:0016404|GO:0005524|GO:0016887|GO:0015662|GO:0042626|GO:0005254|GO:0000166|GO:0008150|GO:0007596|GO:0006811|GO:0030168|GO:0002576|GO:0055085|GO:0016021|GO:0005624|GO:0005886|GO:0031088|GO:0031088	NP_005836	ATP-binding cassette, sub-family C (CFTR/MRP), member 4
ASHG19A3A011878	10.2012	7.71365	10.1423	7.49029	9.45798	7.64612	2.65196	1.81186	2.48758	0.0337162	0.048016	coding	NM_014501	UBE2S	RefSeq_coding	1207	chr19	-	55912649	55919325	GGAGGGTACAGGGGGCACTGGGACCTGGATTTGTTTTTCTAAATAAAGTTGGAAAAGCAG	27338	Hs.396393	GO:0005524|GO:0016881|GO:0016874|GO:0000166|GO:0004842|GO:0004842|GO:0051488|GO:0031145|GO:0007049|GO:0051301|GO:0010458|GO:0010458|GO:0010994|GO:0043687|GO:0070979|GO:0044314|GO:0035519|GO:0085020|GO:0070534|GO:0006464|GO:0005680	NP_055316	Ubiquitin-conjugating enzyme E2S
ASHG19A3A009778	6.97633	5.55857	7.2108	4.42112	6.98219	5.87733	2.78967	1.10486	1.41776	0.0373998	0.048241	coding	NM_058216	RAD51C	RefSeq_coding	1295	chr17	+	56769962	56811690	AGTGGTAGACCTTGCTACTGCCTGCATTCAGCACCTTCAGCTTATAGCAGAAAAACACAA	5889	Hs.412587	GO:0005524|GO:0003677|GO:0008094|GO:0017111|GO:0000166|GO:0006310|GO:0006281|GO:0007596|GO:0007062|GO:0005737|GO:0005739|GO:0005654|GO:0005654|GO:0005634|GO:0048471	NP_478123	RAD51 homolog C (S. cerevisiae)
ASHG19A3A041777	7.78137	5.73963	7.5779	5.81253	7.24606	5.91441	1.76536	1.33165	2.04174	0.0265119	0.048016	coding	NM_001142463	DKC1	RefSeq_coding	2579	chrX	+	153991030	154005963	TTCTTCGATATGAGGACGGCATTGAGGTCAATCAGGAGATTGTGGTTATCACCACCAAAG	1736	Hs.4747	GO:0003723|GO:0016853|GO:0005515|GO:0009982|GO:0003720|GO:0006396|GO:0008283|GO:0001522|GO:0006364|GO:0000723|GO:0007004|GO:0015030|GO:0005730|GO:0005730|GO:0005654|GO:0005654|GO:0005634|GO:0005697	NP_001354	Dyskeratosis congenita 1, dyskerin
ASHG19A3A010724	6.58781	1.72028	7.20102	5.36597	6.64028	5.16114	1.83506	1.47914	4.86754	0.019431	0.048016	coding	NM_152485	C1orf74	RefSeq_coding	1642	chr1	-	209955661	209957890	GAGTAGACCACCAGTATGCTTAAATATGTGATACTTGTTAATGTAATACACCATTCAGGA	148304	Hs.497642		NP_689698	Chromosome 1 open reading frame 74
ASHG19A3A053215	5.5004	3.18251	4.93568	2.78111	5.6774	2.64264	2.15457	3.03476	2.31788	0.0296079	0.048016	coding	NM_001113378	FANCI	RefSeq_coding	4749	chr15	+	89787193	89860362	ATGTGAGTGGCCCTGATGGCCAAAACCCAGAAAAGATCTTTCAGAACCTCTGTGACATAA	55215	Hs.513126	GO:0005515|GO:0006281|GO:0007049|GO:0005654|GO:0005654|GO:0005634	NP_060663	Fanconi anemia, complementation group I
ASHG19A3A010112	4.53105	1.73893	4.17658	2.78641	4.18742	2.55407	1.39017	1.63335	2.79212	0.0330795	0.048016	coding	NM_022840	METTL4	RefSeq_coding	3691	chr18	-	2537524	2571489	TTTTTCATGATCACTATTTAGATGGGTGCTGTTTTCATGAGGAGAGTCTGGGAAGGCGGC	64863	Hs.126888	GO:0008168|GO:0003676|GO:0016740|GO:0006139	NP_073751	Methyltransferase like 4
ASHG19A3A040624	7.26049	2.44821	7.12255	3.9013	7.26272	6.15498	3.22125	1.10774	4.81228	0.0253352	0.048016	coding	NM_144989	DNAH14	RefSeq_coding	1108	chr1	+	225117362	225155625	ATACTTGGGGTAAATTTTTACAGGAAGAACTACAAAACAAGCATTTGCTAGCTTAATGGG	127602	Hs.133977	GO:0005524|GO:0003777|GO:0000166|GO:0007018|GO:0005929|GO:0035085|GO:0005737|GO:0005856|GO:0030286|GO:0005874	NP_659426	Dynein, axonemal, heavy chain 14
ASHG19A3A039786	5.77514	3.14882	5.49334	3.30553	5.74887	3.22479	2.18781	2.52408	2.62632	0.00639294	0.048016	coding	NM_024689	CXorf36	RefSeq_coding	2540	chrX	-	45021554	45060146	GTTAGTAAAAATGGTCTCTTAAGCCTGTTCCTGCTACAGTTATAGAGGTTGCTCAGAACC	79742	Hs.98321	GO:0005576	NP_789789	Chromosome X open reading frame 36
ASHG19A3A039495	11.007	6.20981	10.9945	8.88366	11.1834	10.0936	2.11088	1.0897	4.79718	0.0180506	0.048016	coding	NM_015456	COBRA1	RefSeq_coding	2622	chr9	+	140149758	140167999	CAGCTGGACACACGGTGAGATTTTCTCGTATGTAAATAAAAGGCATTTTGGTAAACGTGG	25920	Hs.655043	GO:0005515|GO:0010467|GO:0050434|GO:0006368|GO:0006366|GO:0016032|GO:0005737|GO:0005654|GO:0005654|GO:0005634	NP_056271	Cofactor of BRCA1

## Sheet: common down mRNA
	Normalized Intensity						Log2（Fold change）					Annotations
ProbeName	[H3T](normalized)	[H3N](normalized)	[H1T](normalized)	[H1N](normalized)	[H2T](normalized)	[H2N](normalized)	[H1T](normalized)-[H1N](normalized)	[H2T](normalized)-[H2N](normalized)	[H3T](normalized)-[H3N](normalized)	p值	FDR	type	seqname	GeneSymbol	source	RNAlength	chrom	strand	txStart	txEnd	probeSeq	EntrezID	unigene	GO(Avadis)	ProteinAccession	product
ASHG19A3A006787	3.47056	5.71953	1.88463	4.75948	4.1463	5.55675	-2.87485	-1.41045	-2.24896	0.0278398	0.048016	coding	NM_018896	CACNA1G	RefSeq_coding	7825	chr17	+	48638448	48704431	CAGCCTGGGAGGCTCCGACCCACAGATCCCTCTAGCTGAGATGGAGGCTCTGTCTCTGAC	8913	Hs.591169	GO:0008332|GO:0005244|GO:0007411|GO:0006811|GO:0055085|GO:0006810|GO:0016021|GO:0016020|GO:0005891	NP_938407	Calcium channel, voltage-dependent, T type, alpha 1G subunit
ASHG19A3A054353	4.91956	10.4105	6.26063	10.9173	8.10326	10.4513	-4.65666	-2.34803	-5.49098	0.0222285	0.048016	coding	NM_005622	ACSM3	RefSeq_coding	2158	chr16	+	20775311	20808478	ATTTGAGGTAGAAAATGCCCTGAATGAACACCCTTCAGTTGCAGAGTCAGCTGTTGTCAG	6296	Hs.706754	GO:0005524|GO:0047760|GO:0016874|GO:0046872|GO:0003674|GO:0000166|GO:0006631|GO:0006629|GO:0008217|GO:0005575|GO:0005759|GO:0005739	NP_973729	Acyl-CoA synthetase medium-chain family member 3
ASHG19A3A051807	8.31728	9.51389	7.05618	8.80936	6.38043	8.41457	-1.75318	-2.03413	-1.19662	0.018239	0.048016	coding	NM_021960	MCL1	RefSeq_coding	4020	chr1	-	150547036	150552136	AAGTATCACAGACGTTCTCGTAAGGACAAAACGGGACTGGCTAGTTAAACAAAGAGGCTG	4170	Hs.632486	GO:0005515|GO:0015266|GO:0046982|GO:0006916|GO:0006915|GO:0030154|GO:0001709|GO:0019725|GO:0007275|GO:0034097|GO:0005737|GO:0016021|GO:0016020|GO:0005741|GO:0005739|GO:0005654|GO:0005634	NP_877495	Myeloid cell leukemia sequence 1 (BCL2-related)
ASHG19A3A017989	5.21634	9.98065	4.90908	10.3035	5.63557	9.28108	-5.39444	-3.6455	-4.76431	0.040497	0.049505	coding	NM_000915	OXT	RefSeq_coding	512	chr20	+	3052265	3053162	GCTTCCCCCATAGCCACCCCAGAAATGGTGAAAATAAAATAAAGCAGGTTTTTCTCCTCT	5020	Hs.113216	GO:0005179|GO:0005185|GO:0031855|GO:0005515|GO:0042756|GO:0042755|GO:0007204|GO:0007565|GO:0007625|GO:0007507|GO:0042538|GO:0060179|GO:0002125|GO:0042711|GO:0007613|GO:0045776|GO:0003077|GO:0060455|GO:0045777|GO:0045925|GO:0060450|GO:0003079|GO:0010701|GO:0045778|GO:0060406|GO:0032308|GO:0050806|GO:0051965|GO:0070474|GO:0044058|GO:0002027|GO:0051930|GO:0014823|GO:0001975|GO:0051591|GO:0042220|GO:…	NP_000906	Oxytocin, prepropeptide
ASHG19A3A054818	4.9785	6.13345	3.3609	5.88864	4.23652	5.58221	-2.52775	-1.34569	-1.15495	0.021155	0.048016	coding	NM_130897	DYNLRB2	RefSeq_coding	506	chr16	+	80574853	80584539	AGCGACACTGGGTTGGAAACACTTGGCTCTCTCATGAGTATTAAAATTCTATTTCAATCT	83657	Hs.98849	GO:0003777|GO:0007018|GO:0006810|GO:0005737|GO:0005868|GO:0005868|GO:0005856|GO:0005874	NP_570967	Dynein, light chain, roadblock-type 2
ASHG19A3A006849	4.15304	5.81674	1.88579	5.00522	3.30238	5.64773	-3.11943	-2.34535	-1.6637	0.0105374	0.048016	coding	NM_199139	XAF1	RefSeq_coding	3581	chr17	+	6659155	6678962	GCACTGCAAGCTTGAGCACCAGCAGGCCAATGAGTGCCAGGAGCGCCCTGTTGAGTGTAA	54739	Hs.441975	GO:0046872|GO:0008270|GO:0006915|GO:0019221|GO:0060337|GO:0005737|GO:0005739|GO:0005634	NP_954590	XIAP associated factor 1
ASHG19A3A024519	5.07196	14.5534	13.5355	15.4146	13.8194	15.6184	-1.8791	-1.79902	-9.4814	0.0126853	0.048016	coding	NM_001102470	ADH6	RefSeq_coding	2803	chr4	-	100123794	100140403	GTTTTGTTGTAAACAGTGTCCACACTCTTTGCTCCAATAAAGCTCGGTTCCTTAAGCCAC	130	Hs.586161	GO:0004022|GO:0005488|GO:0009055|GO:0046872|GO:0016491|GO:0008270|GO:0006069|GO:0006069|GO:0045471|GO:0006805|GO:0005575|GO:0005737|GO:0005829	NP_001095940	Alcohol dehydrogenase 6 (class V)
ASHG19A3A009541	6.22897	7.38162	5.63314	6.7137	5.4394	6.45404	-1.08056	-1.01464	-1.15265	0.0470163	0.049846	coding	NM_005854	RAMP2	RefSeq_coding	808	chr17	+	40913211	40915057	TTATAAGGATCAAATGGATCCTATCGAAAAGGATTGGTGCGACTGGGCCATGATTAGCAG	10266	Hs.514193	GO:0015026|GO:0008565|GO:0006886|GO:0015031|GO:0006898|GO:0008277|GO:0005905|GO:0005887|GO:0005764|GO:0005886|GO:0005886	NP_005845	Receptor (G protein-coupled) activity modifying protein 2
ASHG19A3A033492	4.23652	6.03328	2.99497	5.3766	5.51182	6.66166	-2.38163	-1.14984	-1.79676	0.019398	0.048016	coding	NM_006193	PAX4	RefSeq_coding	2010	chr7	-	127250345	127255780	GCACCCCTATGCCCACTCTAATATTCAACAATTATAGACAATTTGCCCTATCATTTATTT	5078	Hs.129706	GO:0003677|GO:0003690|GO:0043565|GO:0003700|GO:0016564|GO:0007623|GO:0031018|GO:0007275|GO:0000122|GO:0009887|GO:0045768|GO:0045597|GO:0006355|GO:0051591|GO:0042493|GO:0060041|GO:0005730|GO:0005634	NP_006184	Paired box 4
ASHG19A3A003040	8.04287	10.358	8.97371	10.6873	8.79078	10.0862	-1.71359	-1.29547	-2.31508	0.0253687	0.048016	coding	NM_001160125	KLF6	RefSeq_coding	4555	chr10	-	3818188	3827473	AAAGCACACCAGCGGACGCACACAGGTGTTTTTCCAGGTCTGACCACCTGGCCCTGCACA	1316	Hs.4055	GO:0003677|GO:0003690|GO:0046872|GO:0003700|GO:0016563|GO:0008270|GO:0030183|GO:0045944|GO:0006355|GO:0042060|GO:0005622|GO:0005634	NP_001291	Kruppel-like factor 6
ASHG19A3A046521	5.27578	11.487	7.39595	11.8794	7.73348	11.2051	-4.4834	-3.47158	-6.21124	0.0208118	0.048016	coding	NM_001039752	SLC22A10	RefSeq_coding	2591	chr11	+	63057429	63079237	TATTGTCTTCCTCCTACCAGAAACCAAGAATCTGCCTTTGCCTGACACCATCAAGGATGT	387775	Hs.188982	GO:0022857|GO:0016021|GO:0016020	NP_001034841	Solute carrier family 22, member 10
ASHG19A3A006099	8.9062	10.7649	8.12247	9.96561	9.04113	10.166	-1.84313	-1.12486	-1.85867	0.0484387	0.049846	coding	NM_148921	EPN2	RefSeq_coding	4664	chr17	+	19140689	19240027	GGCTCCCCGGCCTCCTACCATGGCTCCACCTCCCCGCGAGTGTCCTCCGAGCTGGAGCAA	22905	Hs.309467	GO:0008289|GO:0006897|GO:0030136|GO:0005737|GO:0031410	NP_683723	Epsin 2
ASHG19A3A045625	10.1516	11.1614	10.1067	11.2051	9.416	11.0643	-1.09838	-1.64826	-1.00971	0.00478434	0.047699	coding	NM_052932	TMEM123	RefSeq_coding	3605	chr11	-	102267057	102323775	CATCCACAATGACCGTAACCCACAATAGTTCAGTGACATCTGCTGCTTCATCAGTAACAA	114908	Hs.644378	GO:0004872|GO:0070267|GO:0009897|GO:0016021|GO:0016020	NP_443164	Transmembrane protein 123
ASHG19A3A001643	6.52685	12.1684	8.53307	11.487	9.35486	12.2308	-2.95395	-2.87599	-5.64157	0.0265961	0.048016	coding	NM_001097577	ANG	RefSeq_coding	742	chr14	+	21156931	21162343	AACTGCCAGATTTTTGTAAGATTCTTCCTCCTGGGAGCCTGTGTTGGAAGAGATGGTGAT	283	Hs.283749	GO:0003677|GO:0003779|GO:0005507|GO:0004519|GO:0008201|GO:0016787|GO:0004522|GO:0042277|GO:0005515|GO:0019843|GO:0005102|GO:0004540|GO:0030041|GO:0032431|GO:0007202|GO:0032148|GO:0001525|GO:0001525|GO:0001525|GO:0007154|GO:0008219|GO:0030154|GO:0016477|GO:0006651|GO:0042592|GO:0007275|GO:0048662|GO:0017148|GO:0001556|GO:0001541|GO:0001890|GO:0001938|GO:0042327|GO:0050714|GO:0050714|GO:0009303|GO:…	NP_001136	Angiogenin, ribonuclease, RNase A family, 5
ASHG19A3A017140	2.43085	12.9363	10.3795	12.6934	10.4427	13.1312	-2.31393	-2.68845	-10.5055	0.0134401	0.048016	coding	NM_006944	SPP2	RefSeq_coding	1019	chr2	+	234959345	234985776	AACAGAAGGTACCCAAACCACCGGCACAGAGCAAGAATAAATACTGACTTTGAGTAACGG	6694	Hs.444488	GO:0004866|GO:0046849|GO:0010951|GO:0006461|GO:0001501|GO:0005576|GO:0043234	NP_008875	Secreted phosphoprotein 2, 24kDa
ASHG19A3A012333	3.54452	7.34822	5.63914	7.32344	4.86928	6.87728	-1.68429	-2.008	-3.8037	0.0240956	0.048016	coding	NM_000896	CYP4F3	RefSeq_coding	2988	chr19	+	15751706	15771569	TTGTGACAAAAAGACACCAGCAGATCCTCCTGTACATAGACTTCCTGTATTATCTCACCC	4051	Hs.106242	GO:0009055|GO:0020037|GO:0050051|GO:0046872|GO:0004497|GO:0016705|GO:0019825|GO:0006691|GO:0055114|GO:0006805|GO:0005783|GO:0005789|GO:0016021|GO:0016020|GO:0005792	NP_001186138	Cytochrome P450, family 4, subfamily F, polypeptide 3
ASHG19A3A039627	4.99827	8.65228	4.36633	8.70801	4.89109	8.77368	-4.34168	-3.88258	-3.65402	0.000816824	0.043831	coding	NM_020665	TMEM27	RefSeq_coding	1588	chrX	-	15645440	15683154	TGGTTACAGACCCTTCAAAAAATCACACCCTTCCTGCTGTTGAGGTGCAATCAGCCATAA	57393	Hs.129614	GO:0008237|GO:0008241|GO:0006508|GO:0016021|GO:0016020	NP_065716	Transmembrane protein 27
ASHG19A3A021230	10.7621	12.7797	10.5289	12.2151	11.7517	12.7615	-1.68618	-1.00988	-2.0176	0.0243451	0.048016	coding	NM_003848	SUCLG2	RefSeq_coding	2363	chr3	-	67425141	67705038	CCTCCCAGAATCTACCAGTTTATGGTAGAAAGATGGGAACCTTATTTGAATGTGTTTTTT	8801	Hs.644919	GO:0005524|GO:0005525|GO:0016874|GO:0000166|GO:0004776|GO:0006104|GO:0006099|GO:0005759|GO:0005739	NP_003839	Succinate-CoA ligase, GDP-forming, beta subunit
ASHG19A3A019873	5.08722	10.2082	9.34941	10.9126	9.18263	10.5283	-1.56323	-1.34563	-5.12096	0.0100199	0.048016	coding	NM_000106	CYP2D6	RefSeq_coding	1673	chr22	-	42522501	42526883	TGGAGCAGTGGGTGACCGAGGAGGCCGCCTGCCTTTGTGCCGCCTTCGCCAACCACTCCG	1565	Hs.648256	GO:0070330|GO:0008144|GO:0009055|GO:0020037|GO:0046872|GO:0004497|GO:0016491|GO:0016712|GO:0019825|GO:0009822|GO:0009820|GO:0009804|GO:0042737|GO:0017144|GO:0017144|GO:0046483|GO:0033076|GO:0016098|GO:0051100|GO:0090350|GO:0055114|GO:0070989|GO:0008202|GO:0006805|GO:0005783|GO:0005789|GO:0016020|GO:0005792|GO:0005739	NP_001020332	Cytochrome P450, family 2, subfamily D, polypeptide 6
ASHG19A3A021519	4.99477	7.35827	5.5553	7.29404	6.50353	7.5305	-1.73874	-1.02697	-2.3635	0.00955395	0.048016	coding	NM_003780	B4GALT2	RefSeq_coding	2227	chr1	+	44444865	44456839	CCGGAGCCGGGAGCCCTGCCCAAGTCGGAGCGGCGTCCCCTGCTGAGCCCCGAGCGCCGG	8704	Hs.632403	GO:0003945|GO:0003831|GO:0008378|GO:0004461|GO:0046872|GO:0016757|GO:0005975|GO:0044267|GO:0043687|GO:0018279|GO:0005794|GO:0032580|GO:0000139|GO:0016021|GO:0016020	NP_003771	UDP-Gal:betaGlcNAc beta 1,4- galactosyltransferase, polypeptide 2
ASHG19A3A006377	3.78653	9.737	2.76041	10.7707	4.21573	10.5881	-8.01032	-6.37236	-5.95047	0.0371765	0.048241	coding	NM_173452	FCN3	RefSeq_coding	1026	chr1	-	27695602	27701315	AAGATGGGCCCCAAGGGTGAGCCAGGCCCCAGAAACTGCCGGGAGCTGTTGAGCCAGGGC	8547	Hs.333383	GO:0005515|GO:0005102|GO:0005529|GO:0001867|GO:0007165|GO:0005576|GO:0005615	NP_775628	Ficolin (collagen/fibrinogen domain containing) 3 (Hakata antigen)
ASHG19A3A051536	4.82958	6.88081	4.4761	6.30209	4.35462	6.24564	-1.82598	-1.89102	-2.05123	0.0263897	0.048016	coding	NM_020806	GPHN	RefSeq_coding	4318	chr14	+	66974124	67648523	CACGGTGAACAGCCCATCCCTGGTCTCATCAATTATTCCCATCATTCAACAGATGAACGG	10243	Hs.208765	GO:0005524|GO:0046872|GO:0000166|GO:0016779|GO:0016740|GO:0006777|GO:0032324|GO:0006766|GO:0006767|GO:0030054|GO:0005737|GO:0005856|GO:0005886|GO:0045211|GO:0045202	NP_065857	Gephyrin
ASHG19A3A041756	3.67131	5.66422	3.29522	5.52735	4.21808	5.24155	-2.23213	-1.02347	-1.99291	0.0350276	0.048016	coding	NM_001145934	TKTL1	RefSeq_coding	2579	chrX	+	153533408	153558712	CCAGTTGCTGTGAGAAATGACCAGTGTCATGTCTGTCTTTCAGCCACCCTACATCATGTA	8277	Hs.102866	GO:0046872|GO:0016740|GO:0004802|GO:0006007|GO:0006772|GO:0005737|GO:0005634	NP_036385	Transketolase-like 1
ASHG19A3A008741	4.02556	7.70954	4.29577	8.67447	5.9473	8.40171	-4.3787	-2.45441	-3.68398	0.0371654	0.048241	coding	NM_007168	ABCA8	RefSeq_coding	5736	chr17	-	66863432	66951533	AAGCAAATTTGGCAAAGATTACCTGCTGGAGATGAAGGTGAAGAACCTGGCACAAGTGGA	10351	Hs.58351	GO:0005524|GO:0016887|GO:0042626|GO:0000166|GO:0006810|GO:0016021|GO:0005886	NP_009099	ATP-binding cassette, sub-family A (ABC1), member 8
ASHG19A3A024878	8.38727	16.0802	14.801	16.4156	14.5613	15.922	-1.61459	-1.36069	-7.69297	0.0263104	0.048016	coding	NM_000508	FGA	RefSeq_coding	3655	chr4	-	155504279	155511897	TTTGGTCAATATTTGATCTAAGTTGCATCTTTAATCCTGGTGGTCTTGCCTTCTGATTTT	2243	Hs.351593	GO:0043499|GO:0005515|GO:0030674|GO:0005102|GO:0007596|GO:0030168|GO:0002576|GO:0051258|GO:0051592|GO:0007165|GO:0009897|GO:0005576|GO:0005576|GO:0005576|GO:0005615|GO:0005577|GO:0005886|GO:0031091|GO:0031093	NP_068657	Fibrinogen alpha chain
ASHG19A3A002737	6.48789	11.1608	9.90114	11.5357	9.84032	11.9839	-1.63456	-2.14359	-4.67293	0.0194708	0.048016	coding	NM_001145	ANG	RefSeq_coding	1222	chr14	+	21152335	21162343	TCTGCGGACTTGTTCTGAGGCCGAGGAGCCTGTGTTGGAAGAGATGGTGATGGGCCTGGG	283	Hs.283749	GO:0003677|GO:0003779|GO:0005507|GO:0004519|GO:0008201|GO:0016787|GO:0004522|GO:0042277|GO:0005515|GO:0019843|GO:0005102|GO:0004540|GO:0030041|GO:0032431|GO:0007202|GO:0032148|GO:0001525|GO:0001525|GO:0001525|GO:0007154|GO:0008219|GO:0030154|GO:0016477|GO:0006651|GO:0042592|GO:0007275|GO:0048662|GO:0017148|GO:0001556|GO:0001541|GO:0001890|GO:0001938|GO:0042327|GO:0050714|GO:0050714|GO:0009303|GO:…	NP_001136	Angiogenin, ribonuclease, RNase A family, 5
ASHG19A3A012704	4.905	7.1942	4.24837	6.84208	6.62312	7.73348	-2.59371	-1.11036	-2.2892	0.00363536	0.047699	coding	NM_000767	CYP2B6	RefSeq_coding	3052	chr19	+	41497203	41524301	ACTTTCTGGATGCCAATGGGGCACTGAAAAAGACTGAAGCTTTTATCCCCTTCTCCTTAG	1555	Hs.1360	GO:0070330|GO:0009055|GO:0020037|GO:0046872|GO:0004497|GO:0019825|GO:0042180|GO:0017144|GO:0017144|GO:0042738|GO:0055114|GO:0008202|GO:0006805|GO:0005783|GO:0005789|GO:0016020|GO:0005792|GO:0005792	NP_000758	Cytochrome P450, family 2, subfamily B, polypeptide 6
ASHG19A3A004637	7.26204	9.688	6.97239	9.69499	8.10223	9.58498	-2.7226	-1.48275	-2.42595	0.0108403	0.048016	coding	NM_012223	MYO1B	RefSeq_coding	4939	chr2	+	192110106	192290115	ACCATTGCTGCATATTGGCATGGGACCCAGGTACGTAGAGAATACAGGAAATTCTTCAGA	4430	Hs.439620	GO:0005524|GO:0003779|GO:0005516|GO:0003774|GO:0000166|GO:0005515|GO:0016459	NP_036355	Myosin IB
ASHG19A3A054629	9.19439	15.3326	7.12898	15.0842	10.057	14.5174	-7.95518	-4.46044	-6.13825	0.0262267	0.048016	coding	NM_005952	MT1X	RefSeq_coding	468	chr16	+	56716381	56718107	GTTTTCCTCTTGATCGGGAACTCCTGCTTCTCCTTGCCTCGAAATGGACCCCAACTGCTC	4501	Hs.374950	GO:0046872|GO:0010038	NP_005943	Metallothionein 1X
ASHG19A3A018925	3.19853	5.81995	3.37793	5.3505	4.07986	5.90758	-1.97257	-1.82772	-2.62141	0.0155552	0.048016	coding	NM_024022	TMPRSS3	RefSeq_coding	2463	chr21	-	43791995	43816200	TTATGGGAAGCCAGTAACACTGTGGCCTACTATCTCTTCCGTGGTGCCATCTACATTTTT	64699	Hs.208600	GO:0008233|GO:0005044|GO:0004252|GO:0017080|GO:0006883|GO:0006508|GO:0005783|GO:0005789|GO:0016021|GO:0016020	NP_115781	Transmembrane protease, serine 3
ASHG19A3A053386	4.3836	6.14827	4.92155	6.17227	5.42927	6.64796	-1.25073	-1.21869	-1.76467	0.00790762	0.048016	coding	NM_144603	NOXO1	RefSeq_coding	1587	chr16	-	2028918	2031440	TGGCCAGCAGGGATGGGAGGGGGCCATTTGCTGTTCCTCTGAGTAAAGCTTGTTCTGCAT	124056	Hs.191762	GO:0019899|GO:0035091|GO:0005543|GO:0005515|GO:0016176|GO:0007154|GO:0010310|GO:0060263|GO:0006801|GO:0043020|GO:0005886	NP_751908	NADPH oxidase organizer 1
ASHG19A3A024327	4.84588	6.43813	2.97319	5.39232	1.83262	5.68283	-2.41913	-3.85021	-1.59225	0.0211784	0.048016	coding	NM_002704	PPBP	RefSeq_coding	1307	chr4	-	74852757	74853900	AAACATCCAAAGTTTGGAAGTGATCGGGAAAGGAACCCATTGCAACCAAGTCGAAGTGAT	5473	Hs.2164	GO:0008009|GO:0005355|GO:0008083|GO:0007596|GO:0006935|GO:0042742|GO:0015758|GO:0006955|GO:0030168|GO:0002576|GO:0051781|GO:0005576|GO:0005576|GO:0005615|GO:0031093	NP_002695	Pro-platelet basic protein (chemokine (C-X-C motif) ligand 7)
ASHG19A3A034901	5.64368	9.56439	6.48021	8.72972	7.71916	9.37696	-2.24951	-1.6578	-3.9207	0.0450748	0.049846	coding	NM_002022	FMO4	RefSeq_coding	2148	chr1	+	171283485	171311222	AAAGGATCCATCTTATCAGGCACAGAGCTCCAAGCACGATGGGTCACAAGAGTATTCAAA	2329	Hs.386502	GO:0050661|GO:0050660|GO:0004499|GO:0004497|GO:0055114|GO:0006805|GO:0005783|GO:0016021|GO:0031227|GO:0016020|GO:0005792	NP_002013	Flavin containing monooxygenase 4
ASHG19A3A000561	2.87288	10.1017	9.84462	11.4973	9.80479	11.0863	-1.65266	-1.28149	-7.22881	0.0324965	0.048016	coding	NM_000340	SLC2A2	RefSeq_coding	3439	chr3	-	170714136	170744768	TCAGCAATTTTCCGGAATCAATGGCATTTTTTACTACTCAACCAGCATTTTTCAGACGGC	6514	Hs.167584	GO:0055056|GO:0005355|GO:0015149|GO:0022891|GO:0005975|GO:0008643|GO:0044255|GO:0031018|GO:0006112|GO:0015758|GO:0035428|GO:0008645|GO:0050796|GO:0055085|GO:0005887|GO:0005624|GO:0005886	NP_000331	Solute carrier family 2 (facilitated glucose transporter), member 2
ASHG19A3A002707	3.97986	8.57964	2.20654	7.90881	4.21198	8.60071	-5.70227	-4.38873	-4.59978	0.01809	0.048016	coding	NM_001144906	CLEC4M	RefSeq_coding	1568	chr19	+	7828034	7834490	CTGACCCGGCTGAAGGCTGCAGTGGAACGCCTGTGCCGCCACTGTCCCAAGGACTGGACA	10332	Hs.421437	GO:0030369|GO:0005537|GO:0046872|GO:0042605|GO:0004872|GO:0005529|GO:0046790|GO:0019882|GO:0009988|GO:0006897|GO:0045087|GO:0044419|GO:0035556|GO:0046795|GO:0007159|GO:0046968|GO:0019079|GO:0019062|GO:0019048|GO:0005737|GO:0005576|GO:0005887|GO:0016020|GO:0005886	NP_055072	C-type lectin domain family 4, member M
ASHG19A3A004415	6.80403	8.06354	5.66686	7.19097	4.94664	7.06905	-1.52411	-2.12241	-1.25951	0.0247591	0.048016	coding	NM_005574	LMO2	RefSeq_coding	2303	chr11	-	33880124	33913836	CCGGAAGCTCTGCCGGAGAGACTATCTCAGGCTTTTTGGGCAAGACGGTCTCTGCGCATC	4005	Hs.34560	GO:0003677|GO:0046872|GO:0005515|GO:0008270|GO:0007275|GO:0045647|GO:0005634|GO:0043234	NP_005565	LIM domain only 2 (rhombotin-like 1)
ASHG19A3A047290	3.99628	9.38924	6.47987	8.9361	3.30567	8.41652	-2.45623	-5.11085	-5.39295	0.0422523	0.049505	coding	NM_000014	A2M	RefSeq_coding	4678	chr12	-	9220303	9268558	AATCGCATCGCACAATGGCAGAGTTTCCAGTTAGAGGGTGGCCTCAAGCAATTTTCTTTT	2	Hs.212838	GO:0005096|GO:0019899|GO:0019838|GO:0019966|GO:0019959|GO:0005515|GO:0004867|GO:0043120|GO:0006953|GO:0007596|GO:0007597|GO:0001869|GO:0030168|GO:0002576|GO:0051056|GO:0010037|GO:0051384|GO:0007584|GO:0007264|GO:0005829|GO:0005576|GO:0005576|GO:0005615|GO:0031093	NP_000005	Alpha-2-macroglobulin
ASHG19A3A024523	6.45502	14.8158	13.4937	15.7205	13.2441	15.0783	-2.22685	-1.8342	-8.36077	0.0265853	0.048016	coding	NM_000669	ADH1C	RefSeq_coding	1497	chr4	-	100257650	100273917	AAAGGAAATGACTGATGGAGGTGTGGATTTTTCGTTTGAAGTCATCGGTCGGCTTGACAC	126	Hs.654537	GO:0004022|GO:0005488|GO:0046872|GO:0016491|GO:0008270|GO:0006069|GO:0006069|GO:0006805|GO:0005737|GO:0005829	NP_000660	Alcohol dehydrogenase 1C (class I), gamma polypeptide
ASHG19A3A017290	8.50276	9.5785	6.69995	8.34244	6.70673	9.3028	-1.64249	-2.59606	-1.07574	0.0499057	0.049912	coding	NM_023068	SIGLEC1	RefSeq_coding	6736	chr20	-	3667618	3687775	AATAAAAAAGGTTTGGTGTTTTCCTAGGGAGAGAGCATGCCAGGCAGTGGAGTTGCCTAA	6614	Hs.31869	GO:0005529|GO:0016337|GO:0007160|GO:0006897|GO:0006954|GO:0005576|GO:0016021|GO:0005886	NP_075556	Sialic acid binding Ig-like lectin 1, sialoadhesin
ASHG19A3A029102	9.38547	10.9712	8.11513	10.374	9.63228	10.97	-2.25883	-1.33769	-1.58576	0.00482169	0.047699	coding	NM_001445	FABP6	RefSeq_coding	587	chr5	+	159656436	159665729	GAGAGTTTATAAGCTGGGATAGCAGACCCCTCAGCACCACCCATTCTCCTCATCCCTCTG	2172	Hs.519719	GO:0005504|GO:0008289|GO:0005215|GO:0015721|GO:0008206|GO:0006629|GO:0008285|GO:0005737|GO:0005829	NP_001436	Fatty acid binding protein 6, ileal
ASHG19A3A042684	6.42485	9.56532	7.78137	9.40968	5.56685	9.9296	-1.62831	-4.36276	-3.14047	0.0366691	0.048241	coding	NM_199168	CXCL12	RefSeq_coding	1940	chr10	-	44872510	44880545	AATCAACGAGTACTTCAAGATCTGAATTTGGCTTGTTTGGAGCATCTCCTCTGCTCCCCT	6387	Hs.522891	GO:0008009|GO:0008083|GO:0005102|GO:0004871|GO:0007186|GO:0008015|GO:0007155|GO:0006874|GO:0006935|GO:0006955|GO:0090026|GO:0008064|GO:0009615|GO:0007165|GO:0005576|GO:0005576|GO:0005615	NP_954637	Chemokine (C-X-C motif) ligand 12
ASHG19A3A012898	5.5934	8.81005	7.372	8.77626	7.36457	9.41767	-1.40425	-2.0531	-3.21665	0.0305561	0.048016	coding	NM_000951	PRRG2	RefSeq_coding	1411	chr19	+	50084586	50094265	AGGGAGCTGGAGTTGAGCTGTTCCCCTAAATAAAAACCCTTCGGAAAGGAGACCAAAAAA	5639	Hs.35101	GO:0005509|GO:0005576|GO:0005887|GO:0016020	NP_000942	Proline rich Gla (G-carboxyglutamic acid) 2
ASHG19A3A054627	5.84902	12.8424	3.20692	13.4341	9.36772	13.4199	-10.2271	-4.05222	-6.99337	0.0142419	0.048016	coding	NM_005951	MT1H	RefSeq_coding	397	chr16	+	56703725	56705040	TGTCGGGACAGCCCTGCTGTCAGATGAAAACAGAATGACACGTAAAATCCAGGATTTTTT	4496	Hs.438462	GO:0046872|GO:0005515	NP_005942	Metallothionein 1H
ASHG19A3A054451	3.13827	11.4291	7.712	11.3783	8.71934	12.3791	-3.66625	-3.65974	-8.29086	0.0488362	0.049846	coding	NM_152338	ZG16	RefSeq_coding	700	chr16	+	29789560	29791839	TGTGATGAGGAGTAAGAACTCCCTTATCACTAACCCCCATCCAAATGGCTCAATAAAAAA	653808	Hs.632195	GO:0005529|GO:0015031|GO:0005796|GO:0060205|GO:0031012|GO:0005576|GO:0005578|GO:0042589	NP_689551	Zymogen granule protein 16 homolog (rat)
ASHG19A3A021193	3.86796	10.6181	6.26012	10.8467	4.75801	10.9173	-4.58655	-6.15928	-6.75012	0.00337847	0.047699	coding	NM_004944	DNASE1L3	RefSeq_coding	1463	chr3	-	58178353	58200398	TGACATCATACTCGTGATGGAAATCAAGGACAGCAACAACAGGATCTGCCCCATACTGAT	1776	Hs.476453	GO:0003677|GO:0005509|GO:0004536|GO:0016888|GO:0016787|GO:0006308|GO:0006309|GO:0006259|GO:0006915|GO:0005634	NP_004935	Deoxyribonuclease I-like 3
ASHG19A3A009548	3.35256	9.24807	6.39933	10.057	5.83028	9.16265	-3.65764	-3.33237	-5.89551	0.039587	0.048988	coding	NM_000151	G6PC	RefSeq_coding	3096	chr17	+	41052814	41065386	TGTCTGTCTGTCACGAATCTACCTTGCTGCTCATTTTCCTCATCAAGTTGTTGCTGGAGT	2538	Hs.212293	GO:0004346|GO:0004346|GO:0016787|GO:0042301|GO:0016773|GO:0005975|GO:0042632|GO:0006094|GO:0051156|GO:0042593|GO:0015758|GO:0015760|GO:0005980|GO:0005977|GO:0008645|GO:0035264|GO:0010468|GO:0008202|GO:0055085|GO:0006641|GO:0046415|GO:0005783|GO:0005789|GO:0030176|GO:0016021|GO:0016020|GO:0005792	NP_000142	Glucose-6-phosphatase, catalytic subunit
ASHG19A3A002436	9.17205	14.804	11.3127	14.7128	12.4635	14.5369	-3.4001	-2.07332	-5.63197	0.0147985	0.048016	coding	NM_001136474	VASH2	RefSeq_coding	4273	chr1	+	213123886	213164925	GAGCTCCCGCCGCCGCTCCCCCTTGGCGCCAAAGGCACCCGGTCCCGGAGCAGCCACGCG	79805	Hs.96885	GO:0045766|GO:0001938|GO:0005737	NP_079025	Vasohibin 2
ASHG19A3A040000	9.58094	10.8356	5.42813	9.24338	6.18198	9.33345	-3.81524	-3.15147	-1.25466	0.0469919	0.049846	coding	NM_007268	VSIG4	RefSeq_coding	1869	chrX	-	65241579	65259967	TAATAACCAGGAACCCATCAAAGTAGCAACCCTAAGTACCTTACTCTTCAAGCCTGCGGT	11326	Hs.8904	GO:0005515|GO:0006957|GO:0042130|GO:0032703|GO:0016021|GO:0016020	NP_009199	V-set and immunoglobulin domain containing 4
ASHG19A3A035631	3.44648	8.96208	2.22065	8.75706	6.04156	8.32258	-6.53641	-2.28102	-5.5156	0.0307663	0.048016	coding	NM_033303	ADRA1A	RefSeq_coding	2304	chr8	-	26605666	26722922	TTTAAGCACCACTGGACTACACATTCTTCTGTGGCAGTTATCTTACCTTCCCATAGACAC	148	Hs.709175	GO:0004930|GO:0004935|GO:0004937|GO:0004937|GO:0004937|GO:0004872|GO:0007186|GO:0007202|GO:0007568|GO:0006915|GO:0060402|GO:0007267|GO:0007204|GO:0007243|GO:0035024|GO:0008285|GO:0032229|GO:0070374|GO:0045760|GO:0060452|GO:0090037|GO:0045907|GO:0042493|GO:0009725|GO:0006950|GO:0007165|GO:0006939|GO:0005887|GO:0005886|GO:0005886	NP_150647	Adrenergic, alpha-1A-, receptor
ASHG19A3A053621	5.98005	9.0139	5.83642	8.84946	6.68879	8.25133	-3.01304	-1.56254	-3.03384	0.0445603	0.049846	coding	NM_145659	IL27	RefSeq_coding	1044	chr16	-	28510683	28518155	ATGATGGTTTATTTATTGTCTTGGGGCCCGATGGTCCTCCTCGGGCCAAGCCCCCATGCT	246778	Hs.528111	GO:0005125|GO:0045523|GO:0005102|GO:0006954|GO:0045087|GO:0045078|GO:0042129|GO:0045625|GO:0050688|GO:0005576|GO:0005615	NP_663634	Interleukin 27
ASHG19A3A011037	3.40324	4.98466	3.4644	4.61374	3.40959	4.98612	-1.14934	-1.57653	-1.58142	0.0183145	0.048016	coding	NM_203500	KEAP1	RefSeq_coding	2606	chr19	-	10596795	10614054	GCAGCCCTGGAGCCGAGGCCCCCCGACGGCGGAGGCGCCCGCGGGTCCCCTACAGCCAAG	9817	Hs.465870	GO:0030528|GO:0001701|GO:0045604|GO:0005913|GO:0005813|GO:0005737|GO:0005783|GO:0005925|GO:0030496|GO:0005730|GO:0005634	NP_987096	Kelch-like ECH-associated protein 1
ASHG19A3A051778	4.13642	13.0908	7.85964	13.6402	8.85951	14.1269	-5.78059	-5.26735	-8.95434	0.0362519	0.048016	coding	NM_207117	C14orf68	RefSeq_coding	1733	chr14	+	100789678	100796714	TTAAAGACCCCAAAGACTCTGTTGGGAACTGTTGTCAATAAAATGTTTCTGAGGATGTTC	283600	Hs.108268	GO:0005488|GO:0055085|GO:0016021|GO:0016020|GO:0005743|GO:0005739	NP_997000	Solute carrier family 25, member 47
ASHG19A3A043190	6.43611	9.0677	8.76516	10.1456	7.97503	9.15632	-1.38041	-1.18129	-2.6316	0.0478942	0.049846	coding	NM_002079	GOT1	RefSeq_coding	2140	chr10	-	101156627	101190530	TAGCGCGTTGGTACAATGGAACAAACAACAAGAACACACCTGTCTATGTGTCCTCACCAA	2805	Hs.500756	GO:0004069|GO:0004069|GO:0004069|GO:0031406|GO:0004609|GO:0030170|GO:0006103|GO:0006532|GO:0006533|GO:0006531|GO:0009058|GO:0005975|GO:0008652|GO:0034641|GO:0032869|GO:0055089|GO:0006094|GO:0006006|GO:0019551|GO:0019550|GO:0006536|GO:0006114|GO:0006107|GO:0051384|GO:0043679|GO:0005737|GO:0005829|GO:0005764|GO:0005625	NP_002070	Glutamic-oxaloacetic transaminase 1, soluble (aspartate aminotransferase 1)
ASHG19A3A031303	2.79788	10.484	9.02562	11.1123	9.75452	11.0396	-2.08667	-1.28512	-7.68614	0.0080338	0.048016	coding	NM_019101	APOM	RefSeq_coding	790	chr6	+	31623670	31625986	TATGGTATTATCCTTAACTCCATCTACCAGTGCCCTGAGCACAGTCAACTGACAACTCTG	55937	Hs.534468	GO:0005488|GO:0005319|GO:0033344|GO:0033344|GO:0042632|GO:0034380|GO:0034384|GO:0034375|GO:0034445|GO:0009749|GO:0043691|GO:0006810|GO:0034365|GO:0005576|GO:0005615|GO:0005887|GO:0034362|GO:0034366|GO:0034361	NP_061974	Apolipoprotein M
ASHG19A3A054625	6.65419	9.478	3.37859	9.82618	5.84999	9.67637	-6.44759	-3.82638	-2.82381	0.0116168	0.048016	coding	NM_005947	MT1B	RefSeq_coding	403	chr16	+	56685810	56687115	ATCTTGCCTAGGAACTCCAGGCTTGTCTTGGCTCCAAATGGATCCCAACTGCTCCTGCAC	4490	Hs.656629	GO:0046870|GO:0005507|GO:0046872|GO:0008270|GO:0008150|GO:0005737	NP_005938	Metallothionein 1B
ASHG19A3A034823	3.83156	5.16615	3.41774	5.10327	4.17851	5.5148	-1.68553	-1.33628	-1.3346	0.00510893	0.048016	coding	NM_173059	ZAN	RefSeq_coding	8416	chr7	+	100331248	100395418	CCATCCTCTGCCAGGAGGCGGGCGCTGCCCTGGCTGGCTGGCGGGACCGCACCCTCTGCG	7455	Hs.307004	GO:0007339|GO:0016337|GO:0016021|GO:0005886	NP_775082	Zonadhesin
ASHG19A3A006460	4.89553	10.4729	7.06905	11.2816	9.4568	11.2173	-4.2125	-1.76048	-5.57733	0.0240651	0.048016	coding	NM_177540	TAS1R1	RefSeq_coding	1945	chr1	+	6615433	6639816	CCGCCCTGCTGAGCCCTTTCCTGGTGCCCATGCTTTTGGAGCAGATCCACAAGGTGCATT	80835	Hs.124574	GO:0046982|GO:0004872|GO:0008527|GO:0050896|GO:0050917|GO:0016021|GO:0005886	NP_803884	Taste receptor, type 1, member 1
ASHG19A3A006178	12.7538	14.3132	10.1376	13.2275	9.9398	13.4607	-3.08991	-3.5209	-1.5594	0.0179032	0.048016	coding	NM_152852	MS4A6A	RefSeq_coding	1564	chr11	-	59939080	59950674	CTATACAGCCAAAGCCAGTCTGGCTGGAACTCTCTCTCTGATGCTGATTTGCACTCTGCT	64231	Hs.523702	GO:0004872|GO:0016021|GO:0016020	NP_690591	Membrane-spanning 4-domains, subfamily A, member 6A
ASHG19A3A012552	8.26987	15.8394	10.5244	16.4028	7.56562	16.1104	-5.87838	-8.54479	-7.5695	0.0116224	0.048016	coding	NM_021175	HAMP	RefSeq_coding	430	chr19	+	35773409	35776043	TTATTCCTGCTGCCCCAGAACATAGGTCTTGGAATAAAATGGCTGGTTCTTTTGTTTTCC	57817	Hs.8821	GO:0005179|GO:0006879|GO:0042742|GO:0050832|GO:0006955|GO:0031640|GO:0045179|GO:0005737|GO:0005576	NP_066998	Hepcidin antimicrobial peptide
ASHG19A3A032297	1.90891	10.3942	7.91091	10.5263	7.2873	10.015	-2.6154	-2.72768	-8.48528	0.014468	0.048016	coding	NM_000301	PLG	RefSeq_coding	3538	chr6	+	161123224	161175083	TTGCAGTGGAGAAAACTATGACGGCAAAATTTCCAAGACCATGTCTGGACTGGAATGCCA	5340	Hs.143436	GO:0034185|GO:0043498|GO:0008233|GO:0005515|GO:0004252|GO:0004252|GO:0004252|GO:0007596|GO:0007596|GO:0022617|GO:0042730|GO:0008285|GO:0010812|GO:0051918|GO:0030168|GO:0002576|GO:0051919|GO:0006508|GO:0048771|GO:0005576|GO:0005576|GO:0005615|GO:0031232|GO:0005886|GO:0031093	NP_001161810	Plasminogen
ASHG19A3A031353	7.93413	9.30148	6.00336	8.25384	6.04868	8.43769	-2.25048	-2.38902	-1.36735	0.0199343	0.048016	coding	NM_002121	HLA-DPB1	RefSeq_coding	1501	chr6	+	33043759	33054976	ACTGCAGCTCTTTTCATTTTGCCATCCTTTTCCAGCTCCATGATGGTTCTGCAGGTTTCT	3115	Hs.485130	GO:0031295|GO:0050852|GO:0002504|GO:0019221|GO:0006955|GO:0060333|GO:0005794|GO:0042613|GO:0005783|GO:0005789|GO:0005768|GO:0010008|GO:0016021|GO:0005765|GO:0005886|GO:0005886	NP_002112	Major histocompatibility complex, class II, DP beta 1
ASHG19A3A052349	2.99077	5.16906	1.94293	4.29927	1.83817	5.07393	-2.35635	-3.23576	-2.1783	0.0310394	0.048016	coding	NM_020214	PARP6	RefSeq_coding	2631	chr15	-	72533522	72563628	AAACATCTGAGCAATGATTTCTTGAAGACCCAGCAGGAGAAGAGGCACAGTTGGTTCAAG	56965	Hs.270244	GO:0003950|GO:0016757	NP_064599	Poly (ADP-ribose) polymerase family, member 6
ASHG19A3A047304	4.68449	7.99532	4.7314	8.72872	5.02257	8.73989	-3.99732	-3.71731	-3.31083	0.0256423	0.048016	coding	NM_016509	CLEC1B	RefSeq_coding	982	chr12	-	10145663	10151899	TGATTCTGCTGATCCTGTGCGTGGGGATGGTTGTCGGGCTGGTGGCTCTGGGGATTTGGT	51266	Hs.409794	GO:0005488|GO:0005529|GO:0004888|GO:0007166|GO:0006952|GO:0005887|GO:0016020	NP_057593	C-type lectin domain family 1, member B
ASHG19A3A039813	4.46847	9.10805	3.89411	8.88255	2.92946	7.9783	-4.98844	-5.04884	-4.63958	0.040802	0.049505	coding	NM_001145252	CFP	RefSeq_coding	1669	chrX	-	47483612	47489369	AAGTTTGACGGACATCGATGTGCCGGGCAACAGCAGGATATCCGGCACTGCTACAGCATC	5199	Hs.53155	GO:0006956|GO:0006957|GO:0042742|GO:0006955|GO:0045087|GO:0031012|GO:0005576|GO:0005576|GO:0005615	NP_002612	Complement factor properdin
ASHG19A3A046435	3.66032	11.2334	5.6114	11.8684	10.3865	11.5666	-6.25702	-1.18018	-7.57307	0.0472314	0.049846	coding	NM_080661	GLYATL1	RefSeq_coding	2068	chr11	+	58710721	58724516	CACTCTGCCACCCTGCCATTGGAACTTGGATTACTGTGAACATTGCAGCTATAGCAAAAT	92292	Hs.38085	GO:0008415|GO:0047961|GO:0016740|GO:0005739	NP_542392	Glycine-N-acyltransferase-like 1
ASHG19A3A012023	6.6871	9.16265	7.38052	9.38266	5.03821	8.83845	-2.00215	-3.80024	-2.47555	0.00224135	0.047699	coding	NM_015675	GADD45B	RefSeq_coding	1363	chr19	+	2476134	2478257	TTGCAATATATTTTTCCGCCTTTTCTGGAAGGATTTCGCTGCTTCCCGAAGGTCTTGGAC	4616	Hs.110571	GO:0000186|GO:0000185|GO:0006915|GO:0030154|GO:0007275|GO:0006469|GO:0051726|GO:0006950	NP_056490	Growth arrest and DNA-damage-inducible, beta
ASHG19A3A044833	10.2457	14.3405	11.504	13.8377	10.6713	13.6914	-2.33372	-3.02007	-4.09488	0.0320577	0.048016	coding	NM_000518	HBB	RefSeq_coding	626	chr11	-	5246695	5248301	GGGATATTATGAAGGGCCTTGAGCATCTGGATTCTGCCTAATAAAAAACATTTATTTTCA	3043	Hs.523443	GO:0031720|GO:0020037|GO:0030492|GO:0046872|GO:0019825|GO:0005344|GO:0004601|GO:0005515|GO:0007596|GO:0042744|GO:0030185|GO:0015671|GO:0015671|GO:0010942|GO:0045429|GO:0051291|GO:0008217|GO:0050880|GO:0042542|GO:0006810|GO:0031838|GO:0005833|GO:0005833|GO:0005833	NP_000509	Hemoglobin, beta
ASHG19A3A049406	5.5551	8.33882	6.5843	8.70669	7.13229	8.65228	-2.12239	-1.51999	-2.78372	0.00390951	0.047699	coding	NM_052818	N4BP2L1	RefSeq_coding	3051	chr13	-	32974860	33002315	TGAAGTTATATTCCGAGAACCTGACACTCGCTGGAAATTCAACGTTCAAGAGTTAGCAAG	90634	Hs.161220	GO:0005524|GO:0001906	NP_438169	NEDD4 binding protein 2-like 1
ASHG19A3A032216	1.90891	4.12481	3.40783	5.40537	3.22809	5.24551	-1.99754	-2.01743	-2.21589	0.0473569	0.049846	coding	NM_144497	AKAP12	RefSeq_coding	8246	chr6	+	151646665	151679692	AAGCTGATCTCCTGTACAGTAGTGCTACTTAAAATATGCTGGGGACCATCACCATCACAG	9590	Hs.371240	GO:0008179|GO:0051018|GO:0007186|GO:0030819|GO:0010739|GO:0006605|GO:0007165|GO:0005938|GO:0005737|GO:0005856|GO:0005886	NP_653080	A kinase (PRKA) anchor protein 12
ASHG19A3A054617	11.7577	16.0214	7.34771	14.9603	10.873	15.4607	-7.61257	-4.5877	-4.26369	0.0373878	0.048241	coding	NM_175617	MT1E	RefSeq_coding	519	chr16	+	56659584	56661022	TCGTCTCACTGGTGTGAGCTCCAGCATCCCCTTTGCTCGAAATGGACCCCAACTGCTCTT	4493	Hs.534330	GO:0046870|GO:0005507|GO:0046872|GO:0008270|GO:0008150|GO:0005737	NP_783316	Metallothionein 1E
ASHG19A3A047009	2.37234	8.27179	2.90026	8.90484	3.67844	8.35912	-6.00458	-4.68068	-5.89945	0.0214476	0.048016	coding	NM_001080441	TTC36	RefSeq_coding	679	chr11	+	118398209	118401740	TTCAACCCTGACACCCCATTTGGAGACATTGTTGGATTGGACCTCGGAGAGGAAGCAGAA	143941	Hs.653449	GO:0005488	NP_001073910	Tetratricopeptide repeat domain 36
ASHG19A3A006875	6.70931	8.00227	5.92784	7.09883	6.65586	7.67296	-1.17098	-1.0171	-1.29296	0.0378311	0.048343	coding	NM_199335	FYB	RefSeq_coding	4738	chr5	-	39105357	39219667	TGGGATTGAAGAGGAAGATGCTGATGATGGTTTCCCTGCTCCTCCTAAACAATTGGGTAA	2533	Hs.370503	GO:0005515|GO:0006607|GO:0050852|GO:0034329|GO:0006955|GO:0007243|GO:0006468|GO:0007165|GO:0005737|GO:0005829|GO:0005829|GO:0005634	NP_955367	FYN binding protein
ASHG19A3A003968	3.89435	8.15282	4.07041	7.73668	5.04183	7.48656	-3.66627	-2.44473	-4.25847	0.0294056	0.048016	coding	NM_001966	EHHADH	RefSeq_coding	3870	chr3	-	184908413	184971886	GAAACCCGCCGGTCAACGCGATCAGTACGACTTTACTCCGTGACATAAAAGAAGGACTAC	1962	Hs.429879	GO:0003857|GO:0005488|GO:0050662|GO:0004165|GO:0004300|GO:0016853|GO:0016829|GO:0016491|GO:0006631|GO:0006629|GO:0055114|GO:0005739|GO:0005777	NP_001957	Enoyl-CoA, hydratase/3-hydroxyacyl CoA dehydrogenase
ASHG19A3A026392	7.28774	8.58455	6.38314	7.8592	6.90839	8.27957	-1.47606	-1.37119	-1.2968	0.0142348	0.048016	coding	NM_207352	CYP4V2	RefSeq_coding	4713	chr4	+	187112673	187134616	TCTAAAAGGCACTGAAGCCGTCATCATTCCCTATGCATTGCACAGAGATCCGAGATACTT	285440	Hs.587231	GO:0009055|GO:0020037|GO:0046872|GO:0004497|GO:0055114|GO:0050896|GO:0007601|GO:0005783|GO:0005789|GO:0016021|GO:0016020	NP_997235	Cytochrome P450, family 4, subfamily V, polypeptide 2
ASHG19A3A008422	2.18399	7.58636	3.73189	6.88773	1.87229	6.79021	-3.15584	-4.91791	-5.40237	0.0392125	0.048944	coding	NM_004673	ANGPTL1	RefSeq_coding	3555	chr1	-	178818670	178840215	AACATATTCCTAACAGCCAACAGTATACTCCTGGTCTGCTGGGAGGTAACGAGATTCAGA	9068	Hs.591474	GO:0005102|GO:0007165|GO:0007169|GO:0005576|GO:0005615	NP_004664	Angiopoietin-like 1
ASHG19A3A000776	6.25449	10.1665	7.08324	9.88416	8.56014	10.4123	-2.80092	-1.85218	-3.91199	0.00650648	0.048016	coding	NM_001004356	FGFRL1	RefSeq_coding	3215	chr4	+	1005609	1020685	CCCGCCCGCTGAGCCCCCCGCCGAGGTCCGGACAGGCCGAGATGACGCCGAGCCCCCTGT	53834	Hs.193326	GO:0017134|GO:0005007|GO:0008201|GO:0004872|GO:0060539|GO:0008543|GO:0003179|GO:0008285|GO:0001558|GO:0001501|GO:0060412|GO:0016021|GO:0005886	NP_068742	Fibroblast growth factor receptor-like 1
ASHG19A3A051845	2.76834	6.67453	4.88259	7.84984	2.57766	7.84064	-2.96724	-5.26298	-3.90619	0.0482	0.049846	coding	NM_001008404	C14orf180	RefSeq_coding	1847	chr14	+	105046055	105056183	GTTTGTCCCACCACTTAACTGGGAGACACTGTTTTATTAAAACACACCGTGGCTTCCTTC	400258	Hs.153827	GO:0016021|GO:0016020	NP_001008404	Chromosome 14 open reading frame 180
ASHG19A3A019802	7.75395	14.4657	10.8467	13.8855	11.1066	14.6424	-3.0388	-3.53578	-6.71174	0.0255788	0.048016	coding	NM_152868	KCNJ4	RefSeq_coding	2063	chr22	-	38822332	38851203	CCTTGGGATGTAGCGCCCGCTCGCCGCCTCCCGGACTCTCGTCGGACCCTCCGCCCAGCG	3761	Hs.32505	GO:0030165|GO:0005242|GO:0005515|GO:0005244|GO:0006811|GO:0006813|GO:0007268|GO:0016323|GO:0030425|GO:0016021|GO:0043025|GO:0005886|GO:0008076	NP_690607	Potassium inwardly-rectifying channel, subfamily J, member 4
ASHG19A3A012663	12.0797	14.7169	12.1037	15.0433	11.7592	14.9732	-2.93958	-3.21403	-2.63725	0.00634595	0.048016	coding	NM_003407	ZFP36	RefSeq_coding	1745	chr19	+	39897486	39900045	CCAAACCCCACCCATAAATCAATGGGCCCTTTATTTATGACGACTTTATTTATTCTAATA	7538	Hs.534052	GO:0017091|GO:0003677|GO:0003729|GO:0046872|GO:0005515|GO:0003727|GO:0008270|GO:0050779|GO:0016070|GO:0007243|GO:0006402|GO:0016071|GO:0050728|GO:0045638|GO:0060213|GO:0043488|GO:0005737|GO:0005829|GO:0005829|GO:0005634	NP_003398	Zinc finger protein 36, C3H type, homolog (mouse)
ASHG19A3A037988	7.54099	8.70358	6.60324	9.15585	5.65477	8.46232	-2.55261	-2.80755	-1.16258	0.0430512	0.049697	coding	NM_004099	STOM	RefSeq_coding	3108	chr9	-	124101353	124132545	ATGAAAGAGCCATCATCTTTAGATTGGGTCGCATTTTACAAGGAGGAGCCAAAGGACCTG	2040	Hs.253903	GO:0005515|GO:0051260|GO:0005856|GO:0005887|GO:0042470|GO:0045121|GO:0005886	NP_937837	Stomatin
ASHG19A3A042881	4.645	8.11898	5.90135	8.54991	6.80628	8.76973	-2.64856	-1.96345	-3.47398	0.00563805	0.048016	coding	NM_001033083	PBLD	RefSeq_coding	1229	chr10	-	70044837	70092684	TGTGAAAATGAAAGGTTTTAAAATTCCTTCACCCTTAAAGATCCTCCACCCCAAACAGCC	64081	Hs.198158	GO:0016853|GO:0003674|GO:0008150|GO:0009058|GO:0005575	NP_071412	Phenazine biosynthesis-like protein domain containing
ASHG19A3A002706	3.04922	8.9661	3.95668	8.23606	4.59839	9.15734	-4.27938	-4.55895	-5.91689	0.0308307	0.048016	coding	NM_014257	CLEC4M	RefSeq_coding	1976	chr19	+	7828034	7834490	CTGACCGATTTGAAGACTGCATTTGAACGCCTGTGCCGCCACTGTCCCAAGGACTGGACA	10332	Hs.421437	GO:0030369|GO:0005537|GO:0046872|GO:0042605|GO:0004872|GO:0005529|GO:0046790|GO:0019882|GO:0009988|GO:0006897|GO:0045087|GO:0044419|GO:0035556|GO:0046795|GO:0007159|GO:0046968|GO:0019079|GO:0019062|GO:0019048|GO:0005737|GO:0005576|GO:0005887|GO:0016020|GO:0005886	NP_055072	C-type lectin domain family 4, member M
ASHG19A3A049122	9.06472	12.5003	11.601	13.6234	11.9291	13.2752	-2.02235	-1.34605	-3.43562	0.0339671	0.048016	coding	NM_000017	ACADS	RefSeq_coding	1934	chr12	+	121163570	121177810	TAAAGTCTGATGAAGGCAGGGGTGGTGATTCATGCTGTGTGACTGACTGTGGGTAATAAA	35	Hs.507076	GO:0003995|GO:0004085|GO:0000062|GO:0050660|GO:0046359|GO:0044255|GO:0006635|GO:0033539|GO:0006631|GO:0055114|GO:0051289|GO:0051384|GO:0042594|GO:0005759|GO:0005739	NP_000008	Acyl-CoA dehydrogenase, C-2 to C-3 short chain
ASHG19A3A053537	10.1477	11.5666	9.77105	10.9182	9.48486	11.0725	-1.14718	-1.58765	-1.41889	0.0262253	0.048016	coding	NM_015161	ARL6IP1	RefSeq_coding	2280	chr16	-	18802990	18812857	GTGCTTGGCTGACTACCTTGTTCCCATTCTAGCGCCTAGAATTTTTGGCTCCAATAAATG	23204	Hs.634882	GO:0005515|GO:0006613|GO:0005784|GO:0005737|GO:0005829|GO:0012505|GO:0005783|GO:0016021|GO:0016020	NP_055976	ADP-ribosylation factor-like 6 interacting protein 1
ASHG19A3A046982	5.57198	15.922	12.3355	15.4256	14.6297	15.7205	-3.09013	-1.09082	-10.35	0.0485845	0.049846	coding	NM_000040	APOC3	RefSeq_coding	533	chr11	+	116700623	116703787	TCAGCTTCATGCAGGGTTACATGAAGCACGCCACCAAGACCGCCAAGGATGCACTGAGCA	345	Hs.73849	GO:0015485|GO:0030234|GO:0070653|GO:0055102|GO:0005543|GO:0032488|GO:0007186|GO:0033344|GO:0042632|GO:0008203|GO:0034382|GO:0034375|GO:0006629|GO:0006869|GO:0042157|GO:0060621|GO:0045717|GO:0010987|GO:0050995|GO:0045833|GO:0051005|GO:0010989|GO:0048261|GO:0010897|GO:0010916|GO:0010903|GO:0010903|GO:0033700|GO:0043691|GO:0006810|GO:0019433|GO:0070328|GO:0006641|GO:0006642|GO:0034379|GO:0042627|GO:…	NP_000031	Apolipoprotein C-III
ASHG19A3A050919	6.35819	11.1096	7.13499	11.5484	9.43669	11.469	-4.41338	-2.03227	-4.75139	0.0100611	0.048016	coding	NM_003049	SLC10A1	RefSeq_coding	1631	chr14	-	70242551	70264006	ATGCCTTTTATTGGCTTTCTGCTGGGTTATGTTCTCTCTGCTCTCTTCTGCCTCAATGGA	6554	Hs.952	GO:0008508|GO:0015293|GO:0015721|GO:0008206|GO:0006811|GO:0015711|GO:0006814|GO:0006810|GO:0016323|GO:0005887|GO:0005624|GO:0005886	NP_003040	Solute carrier family 10 (sodium/bile acid cotransporter family), member 1
ASHG19A3A001080	6.82186	8.78016	6.03527	9.1514	5.33024	8.26033	-3.11612	-2.93009	-1.9583	0.0357818	0.048016	coding	NM_001024071	GCH1	RefSeq_coding	1852	chr14	-	55308723	55369542	GAGTCGGGGTAGTGGTTGAAGCAACGTCTGCAGAACCATAGCTTCCACGCACCTGAACGA	2643	Hs.86724	GO:0005525|GO:0003934|GO:0003934|GO:0030742|GO:0005509|GO:0050662|GO:0016787|GO:0000166|GO:0005515|GO:0042803|GO:0008270|GO:0006184|GO:0051066|GO:0042416|GO:0006917|GO:0045776|GO:0050884|GO:0006809|GO:0051000|GO:0051000|GO:0006461|GO:0051291|GO:0051260|GO:0042559|GO:0008217|GO:0014916|GO:0034341|GO:0032496|GO:0032496|GO:0048265|GO:0034612|GO:0006729|GO:0006729|GO:0046654|GO:0042311|GO:0005737|GO:…	NP_001019242	GTP cyclohydrolase 1
ASHG19A3A017135	2.64064	10.2425	7.17253	10.166	7.01499	10.1293	-2.99346	-3.11435	-7.60189	0.00419354	0.047699	coding	NM_000463	UGT1A1	RefSeq_coding	2357	chr2	+	234668918	234681945	ATCATGCCCAATATGGTTTTTGTTGGTGGAATCAACTGCCTTCACCAAAATCCACTATCC	54658	Hs.554822	GO:0019899|GO:0004857|GO:0015020|GO:0015020|GO:0046982|GO:0042803|GO:0001972|GO:0005496|GO:0006789|GO:0070980|GO:0071361|GO:0071385|GO:0032870|GO:0007586|GO:0017144|GO:0008210|GO:0051552|GO:0009812|GO:0042167|GO:0046483|GO:0001889|GO:0008152|GO:0045939|GO:0031100|GO:0006778|GO:0042493|GO:0032496|GO:0007584|GO:0014070|GO:0042594|GO:0048545|GO:0042573|GO:0008202|GO:0006805|GO:0006805|GO:0005783|GO:…	NP_000454	UDP glucuronosyltransferase 1 family, polypeptide A1
ASHG19A3A031828	3.62535	5.03578	2.59767	4.24848	3.67473	4.95254	-1.65081	-1.27782	-1.41043	0.0162958	0.048016	coding	NM_001137667	CASP8AP2	RefSeq_coding	6782	chr6	+	90539618	90584154	TGGAGGTCGGCTGCCCCTGGGAAACCAGAGAGTCGGAGGGAGTCCATCTGGAGCGGCCAA	9994	Hs.558218	GO:0016505|GO:0008656|GO:0005123|GO:0042802|GO:0005515|GO:0003714|GO:0006919|GO:0007049|GO:0071260|GO:0008624|GO:0008625|GO:0007165|GO:0005737|GO:0005634	NP_036247	Caspase 8 associated protein 2
ASHG19A3A027136	7.49507	8.50134	6.6154	8.13794	6.2017	7.67445	-1.52253	-1.47275	-1.00627	0.0108589	0.048016	coding	NM_002064	GLRX	RefSeq_coding	1661	chr5	-	95149553	95158577	CAGTGGGTATTTTGAATGTGTTCTTTCTAACTACATGCATCTCTCCACTCAACTCCACCC	2745	Hs.28988	GO:0009055|GO:0015038|GO:0047485|GO:0015035|GO:0045454|GO:0022900|GO:0015949|GO:0055086|GO:0006810|GO:0005737|GO:0005829|GO:0005829	NP_002055	Glutaredoxin (thioltransferase)
ASHG19A3A053806	6.7576	8.49707	6.56274	8.40824	6.49395	8.47656	-1.8455	-1.98261	-1.73947	0.000569962	0.042727	coding	NM_002080	GOT2	RefSeq_coding	2473	chr16	-	58741034	58768246	CAAAAAGATGAATCTGGGAGTTGGTGCCTACCGGGATGATAATGGAAAGCCTTACGTTCT	2806	Hs.599470	GO:0004069|GO:0004069|GO:0004069|GO:0005515|GO:0030170|GO:0006103|GO:0006532|GO:0006533|GO:0006531|GO:0009058|GO:0005975|GO:0008652|GO:0034641|GO:0015908|GO:0006094|GO:0006006|GO:0019551|GO:0019550|GO:0006536|GO:0006107|GO:0045471|GO:0006810|GO:0005743|GO:0005759|GO:0005739|GO:0005739|GO:0005886	NP_002071	Glutamic-oxaloacetic transaminase 2, mitochondrial (aspartate aminotransferase 2)
ASHG19A3A029970	3.43165	9.46774	4.46028	9.58011	5.36222	9.25757	-5.11984	-3.89535	-6.03608	0.00585837	0.048016	coding	NM_016593	CYP39A1	RefSeq_coding	2288	chr6	-	46517444	46620523	ATTTAGAGAAGCACTCTTTCTTGGACTGCTTCATGGCATTTGGAAGCGGGAAGTTCCAGT	51302	Hs.387367	GO:0033782|GO:0009055|GO:0020037|GO:0046872|GO:0004497|GO:0008396|GO:0008396|GO:0008387|GO:0006699|GO:0006699|GO:0030573|GO:0008206|GO:0006707|GO:0007586|GO:0055114|GO:0006805|GO:0005783|GO:0005789|GO:0016020|GO:0005792	NP_057677	Cytochrome P450, family 39, subfamily A, polypeptide 1
ASHG19A3A053783	10.2002	15.911	8.20235	16.6073	13.7726	16.7766	-8.40491	-3.00393	-5.71078	0.021493	0.048016	coding	NM_005950	MT1G	RefSeq_coding	396	chr16	-	56700652	56701977	CCCGTAAAATCCAGGATTTTTTGTTTTTTGCTACAATCTTGACCCCTTTGCTACATTCCT	4495	Hs.433391	GO:0046872|GO:0005515	NP_005941	Metallothionein 1G
ASHG19A3A003781	5.89596	7.34988	6.34857	7.76943	6.00458	7.4022	-1.42086	-1.39762	-1.45392	0.00872072	0.048016	coding	NM_001177562	PPP2R1B	RefSeq_coding	5470	chr11	-	111608604	111637169	GAATCAAATTCTGCCTTATATAAAGTGTCCTGACGTTCGTTTGAATATCATCTCCAATTT	5519	Hs.584790	GO:0005515	NP_859051	Protein phosphatase 2, regulatory subunit A, beta
ASHG19A3A025809	4.00766	5.43605	4.14184	5.65524	3.84351	5.50149	-1.5134	-1.65798	-1.42839	0.0028834	0.047699	coding	NM_006457	PDLIM5	RefSeq_coding	6101	chr4	+	95373037	95589376	AAACAACATGGCCTACAATAAGGCACCACGGCCTTTTGGTTCTGTGTCTTCACCAAAAGT	10611	Hs.480311	GO:0003779|GO:0042805|GO:0046872|GO:0005080|GO:0008270|GO:0061001|GO:0051963|GO:0015629|GO:0030054|GO:0005737|GO:0005829|GO:0005624|GO:0005886|GO:0014069|GO:0045211|GO:0045202|GO:0019717	NP_006448	PDZ and LIM domain 5
ASHG19A3A051097	1.90891	7.63038	7.02017	8.82893	5.68088	8.82995	-1.80876	-3.14906	-5.72146	0.037191	0.048241	coding	NM_001080451	SERPINA11	RefSeq_coding	1471	chr14	-	94908800	94919122	TACAACTGGGAGGCAGATTAATGACTATTTGAGAAGGCAAACATACGGGCAAGTCGTGGA	256394	Hs.145890	GO:0030414|GO:0004867|GO:0010951|GO:0030162|GO:0005576	NP_001073920	Serpin peptidase inhibitor, clade A (alpha-1 antiproteinase, antitrypsin), member 11
ASHG19A3A009001	6.9143	8.526	6.8963	8.08227	7.47129	8.84268	-1.18597	-1.37139	-1.6117	0.0280547	0.048016	coding	NM_153018	ZFP3	RefSeq_coding	5011	chr17	+	4981753	4999668	GAAGCTATGCCCATGTACAAAATTTTCTTCCTTCCCTAATTTTAATGGTATACTAACACC	124961	Hs.48832	GO:0003677|GO:0046872|GO:0003674|GO:0008270|GO:0008150|GO:0005575|GO:0005622|GO:0005634	NP_694563	Zinc finger protein 3 homolog (mouse)
ASHG19A3A003890	9.54867	12.0974	10.532	11.7232	9.69499	11.5056	-1.19113	-1.8106	-2.54877	0.0439675	0.049846	coding	NM_001300	KLF6	RefSeq_coding	4679	chr10	-	3818188	3827473	AAAGCACACCAGCGGACGCACACAGGAGAAAAGCCTTACAGATGCTCATGGGAAGGGTGT	1316	Hs.4055	GO:0003677|GO:0003690|GO:0046872|GO:0003700|GO:0016563|GO:0008270|GO:0030183|GO:0045944|GO:0006355|GO:0042060|GO:0005622|GO:0005634	NP_001291	Kruppel-like factor 6
ASHG19A3A052887	4.24966	10.6415	7.28214	11.2191	8.90374	10.748	-3.93697	-1.84429	-6.39179	0.0284028	0.048016	coding	NM_003645	SLC27A2	RefSeq_coding	2408	chr15	+	50474392	50528588	TATCACTCTGCCCTTTTACCACAGTGCTGCACTACTGATTGGCATTCACGGATGTATTGT	11001	Hs.11729	GO:0005524|GO:0015245|GO:0016874|GO:0004467|GO:0000166|GO:0050197|GO:0070251|GO:0031957|GO:0006699|GO:0008206|GO:0044255|GO:0001561|GO:0001676|GO:0042760|GO:0000038|GO:0005783|GO:0005789|GO:0016021|GO:0016020|GO:0005792|GO:0005739|GO:0005782|GO:0005778|GO:0005777	NP_003636	Solute carrier family 27 (fatty acid transporter), member 2
ASHG19A3A047373	4.0702	7.6726	5.56628	7.372	6.01612	7.60184	-1.80572	-1.58572	-3.60241	0.0210094	0.048016	coding	NM_021071	ART4	RefSeq_coding	1386	chr12	-	14982244	14996413	ATCAACAGATGCAAGAAGATTCTTCTCCCAACTACTGTACCTCCTGCAACGATGAGAATC	420	Hs.655792	GO:0003956|GO:0016757|GO:0006525|GO:0006471|GO:0031225|GO:0016020|GO:0005886	NP_066549	ADP-ribosyltransferase 4 (Dombrock blood group)
ASHG19A3A053770	2.69131	11.1863	8.52211	10.9326	9.14433	11.2942	-2.41049	-2.14987	-8.49496	0.0116707	0.048016	coding	NM_001025194	CES1	RefSeq_coding	2024	chr16	-	55836765	55867075	GACTGTCTTTACCTCAATATTTACACTCCTGCTGACTTGACCAAGAAAAACAGGCTGCCG	1066	Hs.558865	GO:0004091|GO:0016787|GO:0080030|GO:0080032|GO:0080031|GO:0008152|GO:0009636|GO:0005783|GO:0005788	NP_001257	Carboxylesterase 1
ASHG19A3A023938	3.66508	5.28262	3.64829	5.39438	3.25694	4.86205	-1.74609	-1.60512	-1.61755	0.0134741	0.048016	coding	NM_020041	SLC2A9	RefSeq_coding	1874	chr4	-	9827849	10023114	AAATAGGAATTCCAAGGAACTGGGCCTAGTTCCCCTCACAGATGACACCAGCCACGCCGG	56606	Hs.656895	GO:0022891|GO:0005351|GO:0022857|GO:0008643|GO:0015758|GO:0055085|GO:0046415|GO:0016021|GO:0005886	NP_064425	Solute carrier family 2 (facilitated glucose transporter), member 9
ASHG19A3A006457	4.67708	10.4408	6.37753	10.0628	6.30088	9.55729	-3.68523	-3.2564	-5.76372	0.0369544	0.048241	coding	NM_177534	SULT1A1	RefSeq_coding	1598	chr16	-	28616917	28620649	TTGAGTTCAAAGCCCCAGGGATTCCCTCAGGGATGGAGACTCTGAAAGACACACCGGCCC	6817	Hs.567342	GO:0004062|GO:0047894|GO:0008146|GO:0016740|GO:0050427|GO:0009308|GO:0006584|GO:0009812|GO:0008202|GO:0051923|GO:0006805|GO:0006805|GO:0005737|GO:0005829	NP_803880	Sulfotransferase family, cytosolic, 1A, phenol-preferring, member 1
ASHG19A3A043656	4.77816	5.98524	2.71368	5.23066	2.90785	4.87518	-2.51698	-1.96733	-1.20709	0.0188644	0.048016	coding	NM_001009567	MRC1L1	RefSeq_coding	5171	chr10	+	17851361	17953177	ATGGAATAAAGACCCGCTGACCAGCGTTTCCTACCAGATAAACTCCAAATCCGCTTTAAC	414308	Hs.461247	GO:0005488|GO:0004872|GO:0005529|GO:0006897|GO:0016021|GO:0016020		Mannose receptor, C type 1-like 1
ASHG19A3A004299	5.72164	7.04275	4.17727	6.26337	5.47653	7.08193	-2.08609	-1.6054	-1.3211	0.0148906	0.048016	coding	NM_172217	IL16	RefSeq_coding	8065	chr15	+	81517639	81605103	GCCAGTGATGTTTCTGTAGAATCTACAGCAGAGGCCACAGTCTGCACGGTGACACTGGAG	3603	Hs.459095	GO:0005125|GO:0006935|GO:0006955|GO:0050930|GO:0044419|GO:0030595|GO:0005737|GO:0005576|GO:0005615|GO:0005622|GO:0005634|GO:0005886	NP_757366	Interleukin 16 (lymphocyte chemoattractant factor)
ASHG19A3A008049	6.3642	8.04761	6.6706	7.77349	7.13033	8.43581	-1.10289	-1.30548	-1.68341	0.024161	0.048016	coding	NM_152908	SLC47A2	RefSeq_coding	2355	chr17	-	19581628	19620043	TTTGTCCATCCTCCATCCATCTCACTCACACCTTAGCAGGGCCAGTTTTCATTTATTTCA	146802	Hs.126830	GO:0015297|GO:0015307|GO:0046618|GO:0055085|GO:0016021|GO:0005886	NP_690872	Solute carrier family 47, member 2
ASHG19A3A001078	7.22082	8.97774	6.14874	9.31738	5.51571	8.35964	-3.16863	-2.84393	-1.75692	0.0422913	0.049505	coding	NM_001024024	GCH1	RefSeq_coding	1995	chr14	-	55308723	55369542	AGGAGCTGAGCTTCATTCAGTGTGTGTCTGCAGAACCATAGCTTCCACGCACCTGAACGA	2643	Hs.86724	GO:0005525|GO:0003934|GO:0003934|GO:0030742|GO:0005509|GO:0050662|GO:0016787|GO:0000166|GO:0005515|GO:0042803|GO:0008270|GO:0006184|GO:0051066|GO:0042416|GO:0006917|GO:0045776|GO:0050884|GO:0006809|GO:0051000|GO:0051000|GO:0006461|GO:0051291|GO:0051260|GO:0042559|GO:0008217|GO:0014916|GO:0034341|GO:0032496|GO:0032496|GO:0048265|GO:0034612|GO:0006729|GO:0006729|GO:0046654|GO:0042311|GO:0005737|GO:…	NP_001019242	GTP cyclohydrolase 1
ASHG19A3A006712	4.38263	10.106	7.04219	10.0832	8.31728	10.0406	-3.04099	-1.72332	-5.72341	0.0118349	0.048016	coding	NM_194431	RNASE4	RefSeq_coding	1361	chr14	+	21156931	21168757	TGCCAGATTTTTGTAAGATTCTTCCTCCTGGGCACCTCTAAGATACTGATGGCTCTGCAG	283	Hs.283749	GO:0003677|GO:0003779|GO:0005507|GO:0004519|GO:0008201|GO:0016787|GO:0004522|GO:0042277|GO:0005515|GO:0019843|GO:0005102|GO:0004540|GO:0030041|GO:0032431|GO:0007202|GO:0032148|GO:0001525|GO:0001525|GO:0001525|GO:0007154|GO:0008219|GO:0030154|GO:0016477|GO:0006651|GO:0042592|GO:0007275|GO:0048662|GO:0017148|GO:0001556|GO:0001541|GO:0001890|GO:0001938|GO:0042327|GO:0050714|GO:0050714|GO:0009303|GO:…	NP_001136	Angiogenin, ribonuclease, RNase A family, 5
ASHG19A3A046866	6.62594	9.11974	7.7379	9.41982	6.63617	8.5661	-1.68193	-1.92994	-2.4938	0.0227227	0.048016	coding	NM_014039	C11orf54	RefSeq_coding	2403	chr11	+	93474792	93496246	ATTGCAAAAGAAATCAAGCTGCCTGGAGCCTTTATTCTTGGAGCAGGAGCAGGTCCATTT	28970	Hs.8360	GO:0016788|GO:0046872|GO:0005515|GO:0008270|GO:0005634	NP_054758	Chromosome 11 open reading frame 54
ASHG19A3A049117	4.04709	7.62667	5.40483	6.88042	5.62101	7.644	-1.47559	-2.02299	-3.57958	0.0495613	0.049912	coding	NM_001033677	CABP1	RefSeq_coding	1627	chr12	+	121078421	121105125	TCCGAGGCGGACCCGTTCCTCCACCGGCTGCGCCCCATGCTCAGCTCCGCCTTTGGCCAG	9478	Hs.458482	GO:0005509|GO:0048306|GO:0004857|GO:0005515|GO:0005794|GO:0005938|GO:0030054|GO:0005737|GO:0005856|GO:0030425|GO:0043025|GO:0005634|GO:0048471|GO:0005886|GO:0014069|GO:0045211|GO:0045202	NP_112482	Calcium binding protein 1
ASHG19A3A014571	6.42054	9.91006	7.80464	9.69314	7.73386	9.38442	-1.8885	-1.65056	-3.48952	0.0345955	0.048016	coding	NM_014900	COBLL1	RefSeq_coding	4923	chr2	-	165541259	165697928	TCTTTAACATTCCAAAGCTCTGACCCAGAACAGATGCGACAGAGTTTGCTGACTGCAATC	22837	Hs.470457		NP_055715	COBL-like 1
ASHG19A3A031561	3.82042	5.5757	3.18633	5.05132	4.34968	5.66164	-1.86499	-1.31196	-1.75528	0.0089284	0.048016	coding	NM_001146017	TJAP1	RefSeq_coding	2726	chr6	+	43457321	43474294	TTCTGTTGACCAACCAGAGAGGCTTTTTGCCTGAGGTCAGCAAGCTGGCCTCCCTGGTTG	93643	Hs.520145	GO:0005515|GO:0005794|GO:0030054|GO:0005923	NP_542171	Tight junction associated protein 1 (peripheral)
ASHG19A3A006640	7.70432	8.81076	6.7618	8.48896	5.86201	7.50341	-1.72716	-1.64141	-1.10644	0.0376083	0.048241	coding	NM_182763	MCL1	RefSeq_coding	3772	chr1	-	150547036	150552136	CGCAACCACGAGACGGCCTTCCAAGGATGGGTTTGTGGAGTTCTTCCATGTAGAGGACCT	4170	Hs.632486	GO:0005515|GO:0015266|GO:0046982|GO:0006916|GO:0006915|GO:0030154|GO:0001709|GO:0019725|GO:0007275|GO:0034097|GO:0005737|GO:0016021|GO:0016020|GO:0005741|GO:0005739|GO:0005654|GO:0005634	NP_877495	Myeloid cell leukemia sequence 1 (BCL2-related)
ASHG19A3A052060	9.28347	13.5034	12.6018	13.9734	13.0474	14.0567	-1.37161	-1.00927	-4.21993	0.00501867	0.048003	coding	NM_003944	SELENBP1	RefSeq_coding	1721	chr1	-	151336780	151345164	TGTTGCTCACTGTGCTGCTTTTCCATGAGCTCTTGGAGGCACCAAGAAATAAACTCGTAA	8991	Hs.632460	GO:0005515|GO:0008430|GO:0015031|GO:0005737|GO:0005829|GO:0016020|GO:0005730|GO:0005634	NP_003935	Selenium binding protein 1
ASHG19A3A020290	10.6106	11.829	10.1024	11.7897	9.47894	11.9018	-1.68723	-2.42291	-1.21838	0.0139983	0.048016	coding	NM_025079	ZC3H12A	RefSeq_coding	2737	chr1	+	37940118	37949976	AGCAGAAAGTCCTTACCTCCTGTAACACATCAATAAAGTACAATCATTGTGAGCCCTTTC	80149	Hs.656294	GO:0004519|GO:0016787|GO:0046872|GO:0001525|GO:0006915|GO:0030154|GO:0007275|GO:0005737|GO:0005730|GO:0005634|GO:0005886	NP_079355	Zinc finger CCCH-type containing 12A
ASHG19A3A026205	3.14871	10.908	7.2737	10.5719	7.88794	10.3686	-3.29818	-2.48066	-7.75926	0.0267372	0.048016	coding	NM_005651	TDO2	RefSeq_coding	1713	chr4	+	156824846	156841550	TGCTTCTCAGACAGTGCCTTTTCACCATGAGTGGGTGCCCATTTTTAGGAAACAACTTTG	6999	Hs.183671	GO:0016597|GO:0020037|GO:0046872|GO:0016491|GO:0019825|GO:0004833|GO:0034641|GO:0055114|GO:0006569|GO:0019442|GO:0019441|GO:0005829|GO:0005625	NP_005642	Tryptophan 2,3-dioxygenase
ASHG19A3A030815	9.30856	11.7407	10.673	11.748	10.0643	12.0404	-1.07504	-1.97611	-2.43211	0.0231346	0.048016	coding	NM_016098	BRP44L	RefSeq_coding	962	chr6	-	166778409	166796486	TTTGACATTCATGAGATTTGCCTACAAGGTACAGCCTCGGAACTGGCTTCTGTTTGCATG	51660	Hs.172755	GO:0003674|GO:0008150|GO:0005575|GO:0005739	NP_057182	Brain protein 44-like
ASHG19A3A054311	2.55123	8.41816	2.14254	8.80415	2.35973	8.01895	-6.66161	-5.65922	-5.86692	0.0241632	0.048016	coding	NM_017625	ITLN1	RefSeq_coding	1209	chr1	-	160846331	160854960	ATCCCTGTGGTCTATGATTTTGGCGACGCCCAGAAAACAGCATCTTATTACTCACCCTAT	55600	Hs.50813	GO:0005102|GO:0005529|GO:0046326|GO:0001934|GO:0009624|GO:0007165|GO:0031225|GO:0031526|GO:0005576|GO:0045121|GO:0005886	NP_060095	Intelectin 1 (galactofuranose binding)
ASHG19A3A044877	3.49853	13.6311	9.72577	13.4655	9.2633	12.5336	-3.73971	-3.27033	-10.1325	0.0490045	0.049846	coding	NM_000613	HPX	RefSeq_coding	1635	chr11	-	6452267	6462254	ATGGCTGGAGCTTTGATGCTACCACCCTGGATGACAATGGAACCATGCTGTTTTTTAAAG	3263	Hs.426485	GO:0005488|GO:0015232|GO:0046872|GO:0006879|GO:0042168|GO:0015886|GO:0020027|GO:0044419|GO:0002925|GO:0002639|GO:0060335|GO:0042511|GO:0051246|GO:0006810|GO:0005576|GO:0005615	NP_000604	Hemopexin
