# Supplementary material for: The Long Noncoding RNA Expression Profile of Hepatocellular Carcinoma Identified by Microarray Analysis
Source: PLoS One. 2014 Jul 15;9(7):e101707. doi: 10.1371/journal.pone.0101707 (PMC4099127; doi:10.1371/journal.pone.0101707)
Supplement: Table S3 — HOX cluster profiling. (XLSX) [file pone.0101707.s005.xlsx]

## Sheet: Sheet1
Table S3: HOX cluster profiling . This table contains profiling data of all probes in the four HOX loci, targeting 407 discrete transcribed regions (Rinn, Kertesz et al. 2007), LncRNAs and coding transcripts. # Column 1: ProbeName, it represents the probe name. # Column 2 ~ 7: Raw Intensity of each sample. # Column 8 ~ 13: Normalized Intensity of each sample (log2 transformed). # Column 14 ~ 28: …
	Raw Intensity						Normalized Intensity						Annotations
ProbeName	[H1T](Raw)	[H1N](Raw)	[H2T](Raw)	[H2N](Raw)	[H3T](Raw)	[H3N](Raw)	[H1T](normalized)	[H1N](normalized)	[H2T](normalized)	[H2N](normalized)	[H3T](normalized)	[H3N](normalized)	type	seqname	GeneSymbol	source	RNAlength	chrom	strand	txStart	txEnd	probeSeq	EntrezID	unigene	GO(Avadis)	ProteinAccession	product
ASHG19A3H0000507	15.7207	33.3053	39.0095	22.0099	23.7695	20.9958	3.65401	4.50174	4.40538	3.82718	3.79049	5.60325	coding	NM_153693_intron1-	NM_153693	HOX cluster	11160	chr12	-	54411198	54422359	AGGATAAGGAAGGGTTAGTGAAGTAGGAATTCATCCCTTTGCCTTTACCTGGTCGGTCTA
ASHG19A3H0000573	7.91947	2.91308	31.5186	4.23793	15.4015	10.364	2.86947	1.77077	4.13924	1.68616	3.30458	4.20414	coding	NM_014620_Exon4-	NM_014620	HOX cluster	1180	chr12	-	54448633	54449813	ACTAATTCACATCCACTGGTTTATTATTGATCACGGGGCATTTCACATCGACACTAAAAT
CUST_38_PI426249100	10.9501	7.00873	77.9912	12.0334	67.7877	9.97943	3.21985	2.71506	5.32307	2.87307	5.11839	4.07114	coding	NM_004502_Exon1-	NM_004502	HOX cluster	503	chr17	-	46687880	46688383	TTTCTAAATATCCAGCCTCAAGTTCGGTTTTCGCTACCGGAGCCTTCCCAGAACAAACTT
ASHG19A3A048663	14.625	20.6421	24.7352	32.0489	18.196	24.6236	3.56749	3.90252	3.84035	4.4761	3.48887	5.86626	coding	NM_004503	HOXC6	RefSeq_coding	1681	chr12	+	54422193	54424606	TAGACCGACCAGGTAAAGGCAAAGGGATGAATTCCTACTTCACTAACCCTTCCTTATCCT	3221	Hs.549040	GO:0043565|GO:0003700|GO:0030528|GO:0009952|GO:0051216|GO:0048562|GO:0007275|GO:0006355|GO:0006351|GO:0005634	NP_705897	Homeobox C4
CUST_50_PI426249100	28.3426	44.2576	50.6067	62.0411	45.0535	30.91	4.39472	4.86245	4.74623	5.54749	4.58542	6.23703	coding	NM_021192_Exon1+	NM_021192	HOX cluster	781	chr2	+	176972083	176972864	GTCTGACTTCGCTAGCAAGCCTTCGTTCCTTTCCCAACCGTCGTCCTGCCAGATGACTTT
CUST_17_PI426249100	266.117	922.225	997.074	1343.48	633.727	202.202	7.2434	8.9223	8.6868	10.0373	8.17194	9.26068	coding	NM_014620_Exon2+	NM_014620	HOX cluster	117	chr12	+	54446943	54447060	AGAAATGACGTCAGAATCATTTGCATCCCGCTGCCTCTACCTGCCTGGTCCAGCTGGGAC
ASHG19A3A048665	330.002	924.316	1644.34	1244.1	739.95	270.136	7.53015	8.92688	9.33558	9.91697	8.38413	9.7284	coding	NM_014620	HOXC4	RefSeq_coding	2300	chr12	+	54410641	54449813	AGAAATGACGTCAGAATCATTTGCATCCCGCTGCCTCTACCTGCCTGGTCCAGCTGGGAC	3221	Hs.549040	GO:0043565|GO:0003700|GO:0030528|GO:0009952|GO:0051216|GO:0048562|GO:0007275|GO:0006355|GO:0006351|GO:0005634	NP_705897	Homeobox C4
ASHG19A3H0000512	12.3759	18.3567	37.0012	20.8157	19.836	6.83	3.35793	3.76446	4.33805	3.73171	3.58373	2.92071	coding	NM_002144_intron2+	NM_002144	HOX cluster	451	chr17	+	46607237	46607689	CTCCCGGGGCTGGCTCTGGACCTCCATTTGCCATTCTGCCCAAGTACAGTTGTCAAAGTT
CUST_11_PI426247286	4028.51	10241	10575.6	4069	8643.25	1364.72	10.8221	12.3954	12.1599	11.643	12.0328	12.0094	coding	NM_014620_intron3+	NM_014620	HOX cluster	487	chr12	+	54448145	54448633	TTTAAGCTTGATGACTTTATTTCCACCACTCCCTCCTCCTGTTTCTCAGAGCTGAGGATG
CUST_28_PI426247286	12.4719	408.457	16.6069	21.4818	17.2434	5.42252	3.36966	7.83835	3.36446	3.7836	3.42456	2.52909	coding	NM_021193_intron1+	NM_021193	HOX cluster	145	chr2	+	176965103	176965249	TGGGGGCGGGCAATAGACAGAGTACGGGCTGGGTTGACGTGGGTTGGGGCTGTGTTGCAG
CUST_64_PI426249100	32.0356	13.1617	17.1749	29.3268	38.1012	19.1498	4.54588	3.36862	3.40448	4.32531	4.37536	5.45918	coding	NM_153620_Exon3-	NM_153620	HOX cluster	1799	chr7	-	27132615	27134414	AACCTTTTCACCTCCAACTGGATGTTGACGTATATATAAACAGAACTCCCTTCAAAAGCC
CUST_31_PI426249100	141.317	177.769	72.5014	84.0147	611.66	14.3997	6.41684	6.70931	5.21996	6.02193	8.12023	4.99034	coding	NM_002147_Exon2-	NM_002147	HOX cluster	1199	chr17	-	46668619	46669818	TGATTCGCTTTTGGTATTTGTTTGTAGCTTTCCTGGAAGTCAAATAAATGTTTCCCCCAC
CUST_55_PI426249100	334.865	7.94882	449.029	14.9163	362.052	4.17551	7.54675	2.82585	7.61913	3.17328	7.37298	2.17836	coding	NM_014213_Exon2+	NM_014213	HOX cluster	983	chr2	+	176988661	176989644	TGCCCGAGGACCAGTTGTAAATGTTACTGCTTCCTACTAATAAATGCTGACCTGATCAAA
CUST_16_PI426249100	27.4833	3.26697	5.3529	4.95887	31.6136	3.59488	4.35546	1.91211	2.39335	1.82817	4.13681	1.92685	coding	NM_018953_Exon2+	NM_018953	HOX cluster	1081	chr12	+	54428061	54429142	TGACTCTGGGTCCTTCCTGAAACTATATTTTGTCATATCAAATAAAGAGAGAACAGGACT
ASHG19A3H0000623	3312.05	4494.81	3349.5	2034.69	3289.57	1380.33	10.555	11.1356	10.328	10.6386	10.51	12.0294	coding	NM_153631_Exon4+	NM_153631	HOX cluster	2530	chr7	+	27145809	27148339	AATTTATAAAATTGCAGTTTTATTACAAAGATACCGATCTCCTTGCTCTCTCCCCCTCCC
CUST_51_PI426247286	30.0509	81.9342	93.5175	68.2402	78.8467	11.1237	4.46455	5.68912	5.56782	5.69449	5.31232	4.46061	coding	NM_153715_intron2-	NM_153715	HOX cluster	7471	chr7	-	27211792	27219264	AAATGTCAGCCAGAAAGGGCTATCTGCTCCCTTCGCCAAATTATCCCACAACAATGTCAT
CUST_65_PI426249100	464.301	2220.31	675.482	343.771	431.98	298.003	7.95862	10.1349	8.16545	8.06567	7.61426	9.88477	coding	NM_153620_Exon2-	NM_153620	HOX cluster	95	chr7	-	27134879	27134974	CATCTTCTCCAGCGCAGACTTTTGACTGGATGAAAGTCAAAAGAAACCCTCCCAAAACAG
ASHG19A3H0000509	11553.4	18951.8	22975.3	8946.78	14053.2	7792.7	12.3643	13.4263	13.4848	12.8639	12.8759	14.4745	coding	NM_018953_intron1-	NM_018953	HOX cluster	700	chr12	-	54427360	54428061	AACTCCCTCCCTCTCCCCCAAAAATTGAATATTGCCTTTTATACACGTTTTGTTCCTATG
CUST_34_PI426249100	6.00772	17.7444	7.49116	7.18187	71.6195	3.80576	2.17848	3.72546	2.59774	2.40053	5.19415	2.01181	coding	NM_018952_Exon3-	NM_018952	HOX cluster	493	chr17	-	46675097	46675590	AAGAGCAGAAGTGCTCCACTCCGGTCTACCCGTGGATGCAGCGGATGAATTCGTGCAACA
ASHG19A3H0000544	331.099	36.2837	21.9749	60.5286	317.633	18.6817	7.53485	4.61358	3.69358	5.50744	7.1868	5.41935	coding	NM_153631_intron2+	NM_153631	HOX cluster	4242	chr7	+	27162261	27166504	TGTGGCGCACTCATTGCTCGAAATGTTCCAGTCTACAAATGGTCCGAAGATGGTGATTTA
CUST_91_PI426249100	297.624	435.557	420.078	311.908	441.44	241.231	7.39683	7.91733	7.5305	7.92534	7.644	9.55066	coding	NM_005523_Exon1-	NM_005523	HOX cluster	781	chr7	-	27224054	27224835	TATTTGCCAAGTTGTACTTACTACGTCTCGGGTCCAGATTTCTCCAGCCTCCCTTCTTTT
ASHG19A3H0000589	316.89	406.704	638.567	348.565	338.26	79.245	7.48004	7.83106	8.08817	8.08758	7.27399	7.77767	coding	NM_018952_Exon1+	NM_018952	HOX cluster	111	chr17	+	46682223	46682334	CCCCCTCTCTCGTCCTCTCTCTCTTTTGCTCTATCGAGCTGATACTGAAGTACAAAAATA
CUST_37_PI426247286	9.48956	23.447	37.5833	6.98216	22.5057	23.8489	3.05645	4.06115	4.35989	2.38302	3.72315	5.81147	coding	NM_153620_intron3-	NM_153620	HOX cluster	464	chr7	-	27134414	27134879	GGAATCTCAAGTCGATTTAAAAATTTTTACATTTCCGTCTCATGGCTTCCCACTTTGCCC
ASHG19A3H0000538	18.6251	11.6271	31.3466	35.792	25.8997	9.42265	3.86796	3.22329	4.13231	4.65738	3.8971	3.86542	coding	NM_153620_intron2+	NM_153620	HOX cluster	202	chr7	+	27134974	27135177	GAGAGGGGACAAGGAGTTATTATACGTAGCCAGGGCCAGGCTCTGGTGCTCCTGTCCATA
CUST_11_PI426249100	41.0771	1025.62	68.341	136.028	135.079	8.63965	4.85239	9.06524	5.1374	6.72574	6.04231	3.57252	coding	NM_153693_Exon1+	NM_153693	HOX cluster	557	chr12	+	54410641	54411198	TTGAATTTATATAAAGTATATGTGTGTGTGTGTGGAGCTGAGACAGGCTCGGCAGCGGCA
CUST_71_PI426249100	32.2255	69.8504	105.912	43.3799	78.5302	20.2418	4.55187	5.47811	5.73514	4.97613	5.30626	5.54299	coding	NM_153631_Exon3-	NM_153631	HOX cluster	646	chr7	-	27149733	27150379	AAATCTTCCCCTGGATGAAAGAGTCTCGACAAAACACAAAGCAGAAAACCAGCAGCTCCA
ASHG19A3A008520	47.4509	3.33601	3.6369	10.2954	89.3218	3.7733	5.03666	1.93017	1.90669	2.69177	5.47474	1.98978	coding	NM_006361	HOXB13	RefSeq_coding	3047	chr17	-	46802128	46806111	GCTATCAGAAACTTAAACTTGAGGATTTTCTCTGTTTTTCACTCGCAATAAATTCAGAGC	10481	Hs.66731	GO:0043565|GO:0003700|GO:0030528|GO:0001525|GO:0008544|GO:0060743|GO:0002009|GO:0007275|GO:0060527|GO:0040008|GO:0006355|GO:0009611|GO:0005634|GO:0005667	NP_006352	Homeobox B13
ASHG19A3H0000628	65.3048	24.9358	9.97041	18.1554	137.574	34.9086	5.44676	4.134	2.81483	3.49495	6.0682	6.43963	coding	NM_153631_Exon2+	NM_153631	HOX cluster	84	chr7	+	27162177	27162261	CTAGAAAGATGTTTAAATTCTGAACCAGGAATTGTCTCCAACTCCAGGCGCTCAGGGAAT
CUST_16_PI426247286	754.524	1534.03	2536.37	908.679	1046.36	263.385	8.57225	9.62141	9.91006	9.46312	8.87384	9.68238	coding	NM_002146_intron2-	NM_002146	HOX cluster	18217	chr17	-	46632980	46651198	CTCTTCCTCCCTGTCCCTCCAATCTAGATTTAAATTTTTACCTGTTCTTTAAGGAAAAAA
CUST_21_PI426247286	362.372	374.837	442.244	319.976	306.694	289.761	7.63857	7.73175	7.59487	7.95765	7.14028	9.83794	coding	NM_018952_intron2-	NM_018952	HOX cluster	245	chr17	-	46681977	46682223	CCAGAACTTACTCCATTTTCTATGCAAATGTCAGAAAAATGAAACACCCTCTCTCCCAAG
CUST_29_PI426249100	451.879	93.2047	47.1744	269.579	1260.19	5.29858	7.92414	5.85423	4.64931	7.71795	9.13268	2.49779	coding	NM_024015_Exon2-	NM_024015	HOX cluster	1513	chr17	-	46652869	46654382	AATATCTGTGTGCTGTACAGAGTGACAATAGAAATAAATGTTTGGTTTCTTGTGACCAGC
ASHG19A3H0000562	5.79373	21.4931	19.2298	7.34729	17.7219	12.0705	1.99713	3.95589	3.5423	2.4157	3.45845	4.67532	coding	NM_022658_Exon1-	NM_022658	HOX cluster	615	chr12	-	54402889	54403504	AAACATGAGGCTGGGAGACGAGTTTTGATTTAAGTGGCCTTGTCCTTCGCTACTGTTAGT
CUST_33_PI426249100	254.686	601.508	94.4072	134.706	1896.73	24.4385	7.18718	8.33706	5.58047	6.71016	9.71391	5.84961	coding	NM_018952_Exon4-	NM_018952	HOX cluster	936	chr17	-	46673098	46674034	ATTAATTTTCTATGTGTTGTGTTTGTAGTCTTGTCTTAGCTCTGGACGTGAAATACTTCG
CUST_47_PI426247286	54.8308	21.0947	57.9269	60.2778	68.5649	16.8951	5.21652	3.93071	4.92439	5.5004	5.13492	5.25406	coding	NM_024014_intron2-	NM_024014	HOX cluster	1389	chr7	-	27185536	27186926	GAAAACATCTCGCTTGGTATGAAATAATCTCCCATTCAGTATGCTTTGGGCCCCAGACAT
CUST_9_PI426249100	84.0861	73.4775	129.9	82.2063	122.831	39.8558	5.76832	5.54725	6.00558	5.9863	5.91335	6.66808	coding	NM_022658_Exon1+	NM_022658	HOX cluster	615	chr12	+	54402889	54403504	ACTAACAGTAGCGAAGGACAAGGCCACTTAAATCAAAACTCGTCTCCCAGCCTCATGTTT
ASHG19A3A048657	43.8642	23.4363	27.1528	34.5558	27.9042	19.2932	4.93681	4.06095	3.954	4.59495	3.99154	5.4702	coding	NM_173860	HOXC12	RefSeq_coding	849	chr12	+	54348713	54350348	AGAACCGGAGAATGAAAAAGAAAAGACTTCTGTTGAGGGAGCAAGCTCTCTCCTTCTTTT	3228	Hs.381267	GO:0043565|GO:0003700|GO:0030528|GO:0007275|GO:0006355|GO:0005634	NP_776272	Homeobox C12
ASHG19A3A008506	29.6321	42.5997	84.8354	81.5237	110.149	29.5448	4.45072	4.81548	5.43244	5.97373	5.76832	6.16409	coding	NM_024015	HOXB4	RefSeq_coding	2042	chr17	-	46652869	46655743	TTTGATCAACTCAAACTATGTCGACCCCAAGTTCCCTCCATGCGAGGAATATTCACAGAG	3214	Hs.664706	GO:0043565|GO:0003700|GO:0016564|GO:0009952|GO:0048539|GO:0008283|GO:0060216|GO:0048704|GO:0002011|GO:0007275|GO:0000122|GO:0006355|GO:0048103|GO:0048536|GO:0006351|GO:0005634	NP_076920	Homeobox B4
ASHG19A3H0000513	11.6723	36.0379	30.3331	11.68	30.9889	8.71369	3.29026	4.60486	4.09273	2.83731	4.11395	3.60023	coding	NM_002145_intron2+	NM_002145	HOX cluster	772	chr17	+	46621109	46621882	TCTGAATTCTTCCTCTTCTCCTAGAGTTGGGGCAGAAAGGACCGAATCTTTTCTGCTTCT
CUST_53_PI426247286	32.1135	124.546	92.2525	58.4299	68.025	43.9113	4.54881	6.23677	5.549	5.45782	5.122	6.84033	coding	NM_000522_intron2-	NM_000522	HOX cluster	712	chr7	-	27238061	27238774	TTTCATTTCAGTTCAGAACTAACTACCTTCCCCACTGACCCTCTAGGCTTTAGCAGAAGA
ASHG19A3H0000598	71.176	127.98	136.501	76.9453	123.117	54.4372	5.5617	6.27514	6.07289	5.87817	5.91642	7.1781	coding	NM_006361_Exon1+	NM_006361	HOX cluster	757	chr17	+	46805354	46806111	CTGCAAATGCTGCCTTCCAAAAGGGACCTGGTGGGTTCTGTTCTCCCTGGCAACACATCT
ASHG19A3H0000557	20.8148	22.2567	29.7905	19.9539	26.2655	10.411	4.01104	3.99735	4.07347	3.6563	3.91514	4.21919	coding	NM_173860_Exon2-	NM_173860	HOX cluster	237	chr12	-	54350111	54350348	AAAAGAAGGAGAGAGCTTGCTCCCTCAACAGAAGTCTTTTCTTTTTCATTCTCCGGTTCT
ASHG19A3H0000594	146.739	262.41	472.712	136.248	216.332	50.9211	6.4655	7.25946	7.68312	6.73024	6.67739	7.07367	coding	NM_024017_Exon2+	NM_024017	HOX cluster	1972	chr17	+	46698525	46700497	CCAGAACCCTCCCATATAATCGACAACTGAAAACAAGCGAGACAATCACCCCCAAAGAAA
CUST_44_PI426249100	33.1576	6.16504	9.27409	5.04756	79.6072	7.00383	4.58705	2.55569	2.74934	1.8458	5.3238	2.9781	coding	NM_006361_Exon2-	NM_006361	HOX cluster	2277	chr17	-	46802128	46804405	GCTATCAGAAACTTAAACTTGAGGATTTTCTCTGTTTTTCACTCGCAATAAATTCAGAGC
CUST_72_PI426249100	7.68495	26.9738	53.7975	10.344	15.0163	8.79314	2.84074	4.23081	4.82731	2.69586	3.27553	3.63126	coding	NM_153632_Exon2-	NM_153632	HOX cluster	162	chr7	-	27149733	27149895	AAATCTTCCCCTGGATGAAAGAGTCTCGACAAAACACAAAGCAGAAAACCAGCAGCTCCA
CUST_79_PI426249100	149.735	32.7384	3.76094	9.70147	14.9496	10.9641	6.49363	4.4806	1.95964	2.63738	3.27028	4.40749	coding	NM_019102_Exon2-	NM_019102	HOX cluster	709	chr7	-	27180995	27181704	CGTGGAAGTGTTCCTGTCTCAATAGCTCCAAGCTGTTAAAGATATTTTTATTCAAACTAC
ASHG19A3A032596	55.9575	4.12462	191.634	5.23805	21.8927	7.38821	5.24454	2.08099	6.5142	1.9141	3.6915	3.11603	coding	NM_000522	HOXA13	RefSeq_coding	2514	chr7	-	27236498	27239725	GAATGATATCTTGTAAATAAAGACATTCAGCACACTGTGAAAATGTATTTGTGCACCTGC	3209	Hs.592172	GO:0003677|GO:0010843|GO:0003700|GO:0030528|GO:0048844|GO:0060442|GO:0035115|GO:0060847|GO:0001886|GO:0048839|GO:0030539|GO:0007275|GO:0009887|GO:0043065|GO:0010552|GO:0045840|GO:0030510|GO:0006355|GO:0001501|GO:0001894|GO:0001570|GO:0003281|GO:0005634	NP_000513	Homeobox A13
ASHG19A3A016632	76.7294	30.0171	64.0608	34.125	64.9036	22.3063	5.66095	4.36957	5.05598	4.5768	5.06132	5.69941	coding	NM_019558	HOXD8	RefSeq_coding	1879	chr2	+	176994476	176996726	TAATATTGGCGAGGACCCAGACCACTTAAATCAGAGCTCGTCTCCTTCTCAAATGTTTCC	3234	Hs.301963	GO:0043565|GO:0003700|GO:0030528|GO:0008595|GO:0009952|GO:0007275|GO:0000122|GO:0006355|GO:0048705|GO:0006351|GO:0005634	NP_062458	Homeobox D8
CUST_24_PI426249100	159.613	356.141	216.595	228.271	139.463	408.34	6.57247	7.65928	6.67085	7.47153	6.09058	10.3168	coding	NM_002145_Exon1-	NM_002145	HOX cluster	511	chr17	-	46621882	46622393	GGAGACATTTCAAACTTCATCAATCAAGGAGTCGACATTAATTCCTCCTCCTCCTCCTTT
ASHG19A3H0000574	16.4246	28.0827	41.2663	38.2423	12.8114	4.03856	3.70564	4.28329	4.47557	4.77133	3.09569	2.13389	coding	NM_002144_Exon2+	NM_002144	HOX cluster	431	chr17	+	46606806	46607237	GCTTCTTCTGCTTCATTCGTCGGTTCTGGAACCAAATCTTGACCTGTGTTTCATTGAGCT
ASHG19A3H0000540	105.805	91.1305	152.944	122.657	100.146	44.633	6.0503	5.825	6.21781	6.5758	5.62895	6.86884	coding	NM_153632_intron3+	NM_153632	HOX cluster	1393	chr7	+	27148339	27149733	AAGTAGGAACTAGGTGCTATCCTCTCTCCTGGTGGGTAAAACAGTGATACTCCCTCATTT
ASHG19A3H0000637	7.89467	23.1163	33.0472	27.0891	9.17412	16.3912	2.86563	4.04319	4.19891	4.19117	2.75985	5.20378	coding	NM_006896_Exon1+	NM_006896	HOX cluster	511	chr7	+	27195785	27196296	GGCATTTTGGAACAGAGAAGCCCCCGCCGTATATTTGCTAAAAAGCGCGTTCACATAATA
ASHG19A3H0000621	6.26803	5.8658	3.58652	12.1671	71.4242	4.60486	2.39317	2.47533	1.88924	2.88559	5.19099	2.30963	coding	NM_006735_Exon2+	NM_006735	HOX cluster	1111	chr7	+	27139973	27141084	AAAGAAAGTGAAGATACAATTATATGATCACTTTCTTGCAGGCCTCATACTGCTCTCAGG
ASHG19A3A008511	17.4125	11.9905	7.54865	17.8101	80.8718	6.69563	3.78395	3.25852	2.60252	3.46218	5.34271	2.87776	coding	NM_004502	HOXB7	RefSeq_coding	1377	chr17	-	46684602	46688383	TTTCTAAATATCCAGCCTCAAGTTCGGTTTTCGCTACCGGAGCCTTCCCAGAACAAACTT	3217	Hs.436181	GO:0005515|GO:0043565|GO:0003700|GO:0030528|GO:0009952|GO:0048704|GO:0007275|GO:0030099|GO:0006355|GO:0006351|GO:0005634	NP_004493	Homeobox B7
CUST_20_PI426249100	329.973	51.1021	36.3338	137.053	501.072	6.58037	7.52982	5.05578	4.31716	6.73955	7.8249	2.84518	coding	NM_014620_Exon4+	NM_014620	HOX cluster	1180	chr12	+	54448633	54449813	ATTTTAGTGTCGATGTGAAATGCCCCGTGATCAATAATAAACCAGTGGATGTGAATTAGT
CUST_88_PI426249100	117.795	57.0997	92.4778	40.8601	57.6875	23.8113	6.18901	5.20838	5.55151	4.87684	4.90591	5.80881	coding	NM_018951_Exon1-	NM_018951	HOX cluster	988	chr7	-	27212967	27213955	AAATGTCAGCCAGAAAGGGCTATCTGCTCCCTTCGCCAAATTATCCCACAACAATGTCAT
CUST_92_PI426249100	17.9254	3.33793	174.936	5.45499	24.9974	5.66105	3.82201	1.93066	6.39589	1.9746	3.85685	2.58878	coding	NM_000522_Exon2-	NM_000522	HOX cluster	1563	chr7	-	27236498	27238061	GAATGATATCTTGTAAATAAAGACATTCAGCACACTGTGAAAATGTATTTGTGCACCTGC
ASHG19A3H0000524	5.68042	22.5836	21.7193	8.14255	8.74863	16.6142	1.89303	4.01554	3.6818	2.49431	2.71731	5.22734	coding	NM_024017_intron2+	NM_024017	HOX cluster	2616	chr17	+	46700497	46703114	AGGCTTCCTCAGCACTTCCAAAGCTCTGCCTACATCAAGTTCCCTCTCAATTTTTCTCTA
ASHG19A3H0000576	7.33891	39.2991	29.027	43.1707	30.4925	26.955	2.79924	4.71312	4.04049	4.96624	4.0938	6.0155	coding	NM_002145_Exon2+	NM_002145	HOX cluster	1089	chr17	+	46620020	46621109	AGAGGAAAATAGGTCCCTCTAGTTATTTTTAAGAAAGTCCCCCTAGAGTTTAATTATTCC
ASHG19A3H0000634	25.7981	41.6206	66.5648	31.6391	32.7628	22.505	4.27663	4.78583	5.10265	4.45151	4.18058	5.71613	coding	NM_024014_Exon2+	NM_024014	HOX cluster	421	chr7	+	27185115	27185536	GTAAGAAATAAATGCACAGACGCTTGCAAAGCTCCGGGCTCCCCTGAAGCTGCGGAAGCC
ASHG19A3A048662	88.4493	63.9223	137.162	73.2114	102.878	41.2071	5.83608	5.35834	6.07892	5.80349	5.67284	6.72822	coding	NM_022658	HOXC8	RefSeq_coding	2290	chr12	+	54402889	54406543	ACTAACAGTAGCGAAGGACAAGGCCACTTAAATCAAAACTCGTCTCCCAGCCTCATGTTT	3224	Hs.664500	GO:0005515|GO:0043565|GO:0003700|GO:0016564|GO:0009952|GO:0007275|GO:0000122|GO:0030182|GO:0006355|GO:0048705|GO:0006351|GO:0005634	NP_073149	Homeobox C8
ASHG19A3H0000564	10.8694	7.27783	17.2525	20.7051	18.0126	8.85953	3.21211	2.74934	3.40966	3.72289	3.47755	3.65532	coding	NM_153693_Exon1-	NM_153693	HOX cluster	557	chr12	-	54410641	54411198	TGCCGCTGCCGAGCCTGTCTCAGCTCCACACACACACACATATACTTTATATAAATTCAA
ASHG19A3H0000529	11.3356	21.8426	24.1648	29.8776	17.1418	14.9105	3.25593	3.97319	3.81145	4.35586	3.41816	5.04337	coding	NM_021192_intron1-	NM_021192	HOX cluster	769	chr2	-	176972864	176973634	GAAAAGGCTCTCGACAGCTATTAATGTCCTCCTCGAAGTCTACCTTAAGCCCACCTAAAT
ASHG19A3H0000505	496.508	513.019	774.389	553.941	818.98	199.961	8.0456	8.13146	8.34361	8.73521	8.52648	9.24231	coding	NM_022658_intron1-	NM_022658	HOX cluster	1367	chr12	-	54403504	54404872	CTCTGCCCACTGCCCTCTCCTTGTCTCTCTCTGCCTAATGCTTTTCCAATAAGAAAAATA
CUST_23_PI426249100	548.517	557.613	182.393	581.152	688.428	36.2686	8.16208	8.24341	6.4494	8.79634	8.281	6.50779	coding	NM_002145_Exon2-	NM_002145	HOX cluster	1089	chr17	-	46620020	46621109	GGAATAATTAAACTCTAGGGGGACTTTCTTAAAAATAACTAGAGGGACCTATTTTCCTCT
ASHG19A3A008503	150.48	231.716	166.912	246.008	137.999	386.137	6.50159	7.0925	6.32987	7.58313	6.07235	10.2339	coding	NM_002145	HOXB2	RefSeq_coding	1614	chr17	-	46620020	46622393	GGAGACATTTCAAACTTCATCAATCAAGGAGTCGACATTAATTCCTCCTCCTCCTCCTTT	3212	Hs.514289	GO:0043565|GO:0003700|GO:0030528|GO:0009952|GO:0008015|GO:0009953|GO:0048704|GO:0021612|GO:0002011|GO:0007275|GO:0048857|GO:0006355|GO:0021569|GO:0021570|GO:0005634	NP_002136	Homeobox B2
CUST_2_PI426249100	79.0774	4.30787	3.96398	5.33086	42.77	8.90544	5.69467	2.10974	2.062	1.93797	4.5214	3.67252	coding	NM_017410_Exon2+	NM_017410	HOX cluster	1544	chr12	+	54338783	54340327	TTCCCACTGGTGCATTACAAAACAGTGTTCTTTTGAAATGTTCATCAGGAATAGGCTTTT
CUST_66_PI426249100	509.788	716.946	737.018	459.031	457.727	306.309	8.0739	8.55903	8.27723	8.46317	7.69979	9.92187	coding	NM_005522_Exon1-	NM_005522	HOX cluster	746	chr7	-	27134879	27135625	CATCTTCTCCAGCGCAGACTTTTGACTGGATGAAAGTCAAAAGAAACCCTCCCAAAACAG
CUST_53_PI426249100	60.4958	3.80082	92.7471	5.39789	182.932	7.31251	5.34678	2.0287	5.55573	1.95707	6.45872	3.08767	coding	NM_002148_Exon2+	NM_002148	HOX cluster	988	chr2	+	176983681	176984669	TGTCCTTTCTGTGCATGTTCTGGTCGCATGTATAATGCAATAAACTCTGGAAATGAGTTC
ASHG19A3H0000556	21.7756	47.0048	59.4951	38.9404	35.6977	19.8255	4.06909	4.94282	4.96031	4.80025	4.28526	5.51279	coding	NM_173860_Exon1-	NM_173860	HOX cluster	610	chr12	-	54348713	54349323	AAGGTGTCTCCCGTGTGGATGTTTACCAGCGGCCCCACAAACCCGGGATTCAGGAGATTA
CUST_14_PI426249100	335.981	11.1231	22.5063	12.4308	2273.5	4.94083	7.54917	3.17399	3.72182	2.91484	9.96785	2.40359	coding	NM_004503_Exon2+	NM_004503	HOX cluster	1168	chr12	+	54423438	54424606	TACCCTCCTGTATAAATCCAACCTCTGGGTCCGTTCTCGAATATTTAATAAAACTGATAT
ASHG19A3A032592	34.3655	35.8933	75.5014	42.8299	52.1714	21.1213	4.63503	4.60002	5.27434	4.9538	4.77345	5.61176	coding	NM_018951	HOXA10	RefSeq_coding	2648	chr7	-	27210210	27213955	AAATGTCAGCCAGAAAGGGCTATCTGCTCCCTTCGCCAAATTATCCCACAACAATGTCAT	3206	Hs.110637	GO:0005515|GO:0043565|GO:0003700|GO:0030528|GO:0009952|GO:0030326|GO:0007275|GO:0009954|GO:0006355|GO:0001501|GO:0007283|GO:0005634|GO:0005667	NP_061824	Homeobox A10
CUST_37_PI426249100	225.738	73.9627	143.671	76.962	1692.56	18.5963	7.02634	5.55776	6.13982	5.87861	9.5537	5.41335	coding	NM_004502_Exon2-	NM_004502	HOX cluster	855	chr17	-	46684602	46685457	GCCCCATGCTCCCTTTTACATTCTGTGTGTATCTAAAGGATGGAAAAATAAAACGCAATT
ASHG19A3A048658	37.6249	4.09526	3.92382	5.35256	77.8792	9.183	4.74977	2.07657	2.0454	1.94437	5.29691	3.77494	coding	NM_014212	HOXC11	RefSeq_coding	2100	chr12	+	54366909	54370201	TGCTGGGGCCTGGATTTTTGTAAATAAATTTCCCAAGCGTTTCTTTCCACCTGGAGGGAA	3227	Hs.127562	GO:0003702|GO:0043565|GO:0003700|GO:0009952|GO:0042733|GO:0007492|GO:0001656|GO:0007275|GO:0001759|GO:0009954|GO:0006355|GO:0001501|GO:0005634	NP_055027	Homeobox C11
ASHG19A3A006237	88.54	97.1191	99.2048	70.0475	93.3363	130.838	5.83801	5.90548	5.64554	5.73231	5.53391	8.58695	coding	NM_153620	HOXA1	RefSeq_coding	2358	chr7	-	27132615	27135625	CTACGCGTTAAATCAGGAAGCAGACCCACCAAGAAGCCTGTCGCTCCCCCGCATCGGAGA	3198	Hs.67397	GO:0003702|GO:0005515|GO:0043565|GO:0003700|GO:0048646|GO:0009952|GO:0021953|GO:0021612|GO:0021754|GO:0030902|GO:0042472|GO:0008045|GO:0007275|GO:0007399|GO:0045944|GO:0021569|GO:0021570|GO:0021571|GO:0005634	NP_705873	Homeobox A1
CUST_35_PI426249100	2821.86	2061.24	2427.77	1488.79	2032.39	1023.63	10.3204	10.0264	9.85446	10.1734	9.803	11.6403	coding	NM_018952_Exon2-	NM_018952	HOX cluster	136	chr17	-	46681841	46681977	ACAATATTATCTGGAAGCTGAAGAAGAAACTGAATACTCCTTCCTTCCTCCCCACCCATT
ASHG19A3A016631	378.801	10.4277	449.859	18.3553	407.327	3.02092	7.69485	3.1054	7.62125	3.51261	7.53015	1.77179	coding	NM_014213	HOXD9	RefSeq_coding	1902	chr2	+	176987412	176989644	TGCCCGAGGACCAGTTGTAAATGTTACTGCTTCCTACTAATAAATGCTGACCTGATCAAA	3235	Hs.236646	GO:0003702|GO:0043565|GO:0003700|GO:0016563|GO:0008344|GO:0009952|GO:0035115|GO:0048704|GO:0035137|GO:0030879|GO:0007275|GO:0048935|GO:0045944|GO:0009954|GO:0006355|GO:0007519|GO:0005634	NP_055028	Homeobox D9
ASHG19A3A048659	44.9832	25.224	74.9881	41.4591	37.8592	29.9372	4.96863	4.14843	5.26439	4.90127	4.36566	6.18795	coding	NM_017409	HOXC10	RefSeq_coding	2017	chr12	+	54378945	54384060	GTAGTATTGCTCCTTAAAAACCCCTCTCTCTGAAAATGACATGCCCTCGCAATGTAACTC	3226	Hs.44276	GO:0003702|GO:0043565|GO:0003700|GO:0009952|GO:0030326|GO:0007275|GO:0050905|GO:0008284|GO:0009954|GO:0006355|GO:0001501|GO:0021520|GO:0019907|GO:0005634	NP_059105	Homeobox C10
CUST_83_PI426249100	268.129	6.55585	3.5483	5.71187	11.4725	2.89605	7.25619	2.65997	1.87551	2.12222	2.9781	1.73774	coding	NM_006896_Exon2-	NM_006896	HOX cluster	1502	chr7	-	27193339	27194841	CACACTTCCCAGCCCAGCTGTGTTTTATGTAACCGAAAATAAAGATGCGTGGTGACAAAG
CUST_7_PI426247286	13.9468	4.91424	13.1586	28.3031	18.8871	3.12934	3.50759	2.2358	3.09655	4.26246	3.52632	1.79653	coding	NM_153693_intron1+	NM_153693	HOX cluster	11160	chr12	+	54411198	54422359	TAGACCGACCAGGTAAAGGCAAAGGGATGAATTCCTACTTCACTAACCCTTCCTTATCCT
CUST_27_PI426249100	181.555	177.365	186.236	174.4	145.958	285.35	6.73727	6.70673	6.47871	7.0944	6.14723	9.81657	coding	NM_002146_Exon2-	NM_002146	HOX cluster	88	chr17	-	46632892	46632980	TCTGGGGCTCGATGTGAATATATATTATGTCTGCCTGTTCTCCCCTCGTCGGTGGCTAAG
CUST_56_PI426249100	66.1974	30.2914	60.3679	34.1579	58.1198	19.8287	5.46283	4.38126	4.98113	4.5773	4.91609	5.51339	coding	NM_019558_Exon1+	NM_019558	HOX cluster	1195	chr2	+	176994476	176995671	TAATATTGGCGAGGACCCAGACCACTTAAATCAGAGCTCGTCTCCTTCTCAAATGTTTCC
ASHG19A3A032580	29.1249	19.8709	23.3699	42.5413	35.8312	22.8567	4.42831	3.86062	3.77095	4.94051	4.29036	5.74008	coding	NM_005522	HOXA1	RefSeq_coding	2561	chr7	-	27132615	27135625	TATGGACAGGAGCACCAGAGCCTGGCCCTGGCTACGTATAATAACTCCTTGTCCCCTCTC	3198	Hs.67397	GO:0003702|GO:0005515|GO:0043565|GO:0003700|GO:0048646|GO:0009952|GO:0021953|GO:0021612|GO:0021754|GO:0030902|GO:0042472|GO:0008045|GO:0007275|GO:0007399|GO:0045944|GO:0021569|GO:0021570|GO:0021571|GO:0005634	NP_705873	Homeobox A1
CUST_77_PI426249100	358.317	67.6803	4.60428	64.3853	729.332	3.41452	7.62298	5.43577	2.29836	5.61044	8.3628	1.88076	coding	NM_002141_Exon2-	NM_002141	HOX cluster	1064	chr7	-	27168126	27169190	GAACTGTACAAATTGTGATGTGGCTACATAGAAAGCCATGTGCTAAGAATAAACTCCATT
CUST_20_PI426247286	6.29023	25.2682	33.3819	15.5421	24.4104	6.76349	2.41074	4.15139	4.21106	3.23305	3.82687	2.8994	coding	NM_018952_intron3-	NM_018952	HOX cluster	6250	chr17	-	46675590	46681841	TTGACAATTCCTGCCTCTGCCATTGGTCAGTGTTGGATCAGATGGTTGTATTTCCTTCTG
CUST_6_PI426249100	26.2302	102570	3.87729	5.33823	69.6685	7.15678	4.30004	15.8748	2.02274	1.94023	5.15545	3.03168	coding	NM_014212_Exon2+	NM_014212	HOX cluster	1237	chr12	+	54368964	54370201	TGCTGGGGCCTGGATTTTTGTAAATAAATTTCCCAAGCGTTTCTTTCCACCTGGAGGGAA
ASHG19A3H0000528	42.919	110.572	107.659	116.195	59.945	68.4623	4.90811	6.07726	5.75462	6.4995	4.95537	7.54945	coding	NM_021193_intron1-	NM_021193	HOX cluster	145	chr2	-	176965103	176965249	CTGCAACACAGCCCCAACCCACGTCAACCCAGCCCGTACTCTGTCTATTGCCCGCCCCCA
CUST_25_PI426249100	2412.51	410.718	81.3013	475.658	1733.62	26.115	10.0987	7.84864	5.37939	8.51116	9.58148	5.96366	coding	NM_002146_Exon4-	NM_002146	HOX cluster	2311	chr17	-	46626232	46628543	GGAACTTTCTTTGTTCTTCAGTAGTTACTTTTTTCCTTACCTAAAAGGGTTGTCTGTCAA
CUST_85_PI426249100	48.2299	6.18782	13.257	5.44802	15.8242	4.33773	5.05537	2.56195	3.10461	1.97219	3.33327	2.2346	coding	NM_152739_Exon2-	NM_152739	HOX cluster	1403	chr7	-	27202057	27203460	CCTCAAGGCCTACTGACCAAATTGTTGTGTTGAGATGATATTTAACTTTTTGCCAAATAA
CUST_38_PI426247286	28.1951	40.5405	57.3147	38.1979	37.5857	34.4506	4.38881	4.7501	4.9105	4.76846	4.35781	6.41684	coding	NM_153620_intron2-	NM_153620	HOX cluster	202	chr7	-	27134974	27135177	TATGGACAGGAGCACCAGAGCCTGGCCCTGGCTACGTATAATAACTCCTTGTCCCCTCTC
CUST_7_PI426249100	23.839	15.7746	23.268	25.0131	25.8923	28.693	4.18262	3.58128	3.76526	4.05442	3.89643	6.11584	coding	NM_017409_Exon1+	NM_017409	HOX cluster	849	chr12	+	54378945	54379794	GTAGTATTGCTCCTTAAAAACCCCTCTCTCTGAAAATGACATGCCCTCGCAATGTAACTC
ASHG19A3A006241	64.4297	53.4536	52.3086	108.925	58.9326	237.29	5.42647	5.12362	4.79112	6.40255	4.93568	9.5262	coding	NM_153693	HOXC6	RefSeq_coding	2072	chr12	+	54410641	54424606	AGAGGGAGAGTGACAGCAGCGCTCGGACGTCCTCCCCAACGTCGCCCTCAATTCCACCGC	3221	Hs.549040	GO:0043565|GO:0003700|GO:0030528|GO:0009952|GO:0051216|GO:0048562|GO:0007275|GO:0006355|GO:0006351|GO:0005634	NP_705897	Homeobox C4
ASHG19A3H0000546	116.103	332.702	282.768	115.179	105.576	336.365	6.16946	7.56126	7.00569	6.48789	5.7047	10.0411	coding	NM_019102_intron2+	NM_019102	HOX cluster	959	chr7	+	27181704	27182664	CCGCACACCCCTCCCGAATTTCCTTCTCTCTTCCTTTCTAGAAAGAAAACAATACGATTT
CUST_87_PI426249100	2390.81	16.1804	88.1576	5.35198	5.45919	5.53849	10.0909	3.61231	5.48178	1.94414	2.38469	2.55847	coding	NM_018951_Exon2-	NM_018951	HOX cluster	1582	chr7	-	27210210	27211792	GCTGTGCGTGGAAAAAGACGATGTTTATGTTCTTATAGAATAAAAGCTGTGGAATGAAGC
CUST_30_PI426249100	15.6019	19.111	32.6185	31.7526	33.3195	51.8219	3.64613	3.81312	4.18516	4.45992	4.19905	7.10428	coding	NM_024015_Exon1-	NM_024015	HOX cluster	519	chr17	-	46655224	46655743	TTTGATCAACTCAAACTATGTCGACCCCAAGTTCCCTCCATGCGAGGAATATTCACAGAG
ASHG19A3H0000533	17.0749	25.1382	25.6951	59.9207	26.9603	22.9425	3.75594	4.14478	3.88894	5.49103	3.9468	5.74649	coding	NM_014621_intron1-	NM_014621	HOX cluster	540	chr2	-	177016794	177017335	TCCTCAAACACACCCACATACCCCAGGCTTGCGGGATCCCCAAATGTGCTCCTTCTTCTG
CUST_10_PI426249100	38.3517	15.8503	15.4469	5.3364	175.733	2.69401	4.77117	3.5871	3.28014	1.93968	6.40482	1.63975	coding	NM_022658_Exon2+	NM_022658	HOX cluster	1671	chr12	+	54404872	54406543	CAGCCCTGTTCCTGGTCCAAGTACTTTGTATTGTATACGTGAGTCATAATAATAAAAAGA
ASHG19A3H0000081	236.469	136.291	132.168	222.908	234.214	115.171	7.07637	6.3569	6.03067	7.43349	6.78665	8.3804	noncoding	nc-HOXA1-53-	nc-HOXA1-53	HOX cluster	138	chr7	-	27135887	27136025	GCCCTCTTCCCTTCTCACCTCTCGCCAGTTCATCTTTCATTGAACGGTGGGGAGGGGGCG
ASHG19A3A007737	526.768	822.208	922.133	405.59	1126.13	286.369	8.11473	8.75747	8.5897	8.29894	8.97371	9.82112	noncoding	NR_033204	LOC404266	RefSeq_NR	486	chr17	+	46669681	46683772	TCTCGATGCGCCGTCGCCGGGTCAGCCGTTTCCTCTCCCTCGCCGGCCTCGGCGGAGATT
ASHG19A3H0000205	2735.58	2210.36	2783.01	2601.07	2762.03	968.096	10.2731	10.1275	10.0541	11.0131	10.2581	11.5497	noncoding	nc-HOXC10-129-	nc-HOXC10-129	HOX cluster	260	chr12	+	54378513	54378773	CTCCACCCCTCTACCTCCCCTGCCGCCCGGGGGGCGCTTCCTTTGTTCGCGGGGAAGGGC
ASHG19A3H0000094	13236	4310.41	6273.4	4062.55	7077.65	434.894	12.5697	11.0618	11.3079	11.6411	11.6898	10.4037	noncoding	nc-HOXB9-193-	nc-HOXB9-193	HOX cluster	858	chr17	-	46768301	46769159	CAGAAAATGTTGACATTACTCTGAAGGGATGCACAGTTATTGTGAAGGGCCCCAGAGGAA
ASHG19A3H0000061	18576.7	16024.5	16434	16804.9	22169.7	10609.9	13.0925	13.1464	12.9189	13.794	13.6723	14.8427	noncoding	nc-HOXB9-184-	nc-HOXB9-184	HOX cluster	198	chr17	-	46703989	46704187	CCCTTGCTCTCCCTCCCTCCCCGACCCGCCTGGGGAGAGGGCTCTACAGCCTGCGTCCCT
ASHG19A3H0000066	85.2355	64.3336	200.713	66.4996	196.971	47.4207	5.78414	5.36555	6.56887	5.65781	6.55838	6.96143	noncoding	nc-HOXB9-189-	nc-HOXB9-189	HOX cluster	138	chr17	-	46720237	46720375	AGCAACCTTTTTGCTTCAGGGCTCCTCCTGGGGGCTGAGTGGTCCCCTTTGCTTTGCTAT
ASHG19A3H0000025	68.551	88.4704	173.239	94.6776	72.9843	43.5352	5.51399	5.79132	6.38331	6.19918	5.21607	6.82658	noncoding	nc-HOXA4-63-	nc-HOXA4-63	HOX cluster	108	chr7	-	27176447	27176555	CTAAGCTCCCACCCAAGTAGGGGAGGGGATCCACAGCCCCAGCCATTCTAAGCCCCAGAA
ASHG19A3H0000065	25.3817	26.7651	19.9498	46.3107	16.3826	16.9038	4.25971	4.21934	3.58241	5.08083	3.37092	5.25545	noncoding	nc-HOXB9-188-	nc-HOXB9-188	HOX cluster	98	chr17	-	46719077	46719175	GGGGCGCTGAGGAGGTCATTAACCTCCCCGTAAAGATGGGGAACGGAGACGCGCCTGGCC
CUST_112_PI426075208	26.0832	35.429	83.9307	25.2968	59.876	25.4935	4.29288	4.58301	5.41726	4.07324	4.95277	5.92811	noncoding	nc-HOXC11-110+	nc-HOXC11-110	HOX cluster	838	chr12	-	54359624	54360462	GAAAAAGAGAGAAAAGTTTCCCGGAGTCTTCATTAGTTGATTTCCCTGTCCGCCGCTTTC
ASHG19A3H0000034	5950.57	9881.33	10206.5	4479.08	9756.74	1451.01	11.4027	12.3278	12.0929	11.8094	12.2263	12.1014	noncoding	nc-HOXA7-74-	nc-HOXA7-74	HOX cluster	238	chr7	-	27197697	27197935	TGCGCAGGAACTGGGGCTCCGTGGCGTCCCGATCTGAACCCTCCCTCCACCTTTTGTATT
ASHG19A3H0000208	622.741	905.103	1237.76	579.09	1139.91	440.285	8.32919	8.89516	8.97552	8.7922	8.99318	10.4187	noncoding	nc-HOXC9-135-	nc-HOXC9-135	HOX cluster	138	chr12	+	54389365	54389503	CGGGCAGGGCAGGGAGCGGCTCTAGCTCTGGGGCGGCTCCCCCTCCAGCCACTCCCAGGC
CUST_42_PI426075208	32851.1	49877	44490.3	34023.4	42438.7	16629.9	14.0655	14.9732	14.7128	14.9075	14.8272	15.2932	noncoding	nc-HOXB13-207+	nc-HOXB13-207	HOX cluster	108	chr17	+	46806423	46806531	AGGAAGAGGGGACGAGGAGCCGGGCCCCACCTCCTTCTCCTCCTCTCCCTCCCTAGCTTT
ASHG19A3H0000047	119.062	143.095	198.247	131.488	210.826	73.1101	6.20348	6.4226	6.5561	6.67146	6.6418	7.64326	noncoding	nc-HOXB4-167-	nc-HOXB4-167	HOX cluster	348	chr17	-	46656230	46656578	CTAACCGTGCAGCTAAATGAGATTTGGAAGGCGAAGTCTCCCCGAATTAGTGCATGAATT
ASHG19A3H0000203	284.707	446.998	419.35	500.804	373.186	116.635	7.34068	7.94778	7.52794	8.58752	7.41489	8.40129	noncoding	nc-HOXD9-17-	nc-HOXD9-17	HOX cluster	168	chr2	+	176986678	176986846	GTGTGTGAGTGTGGCAGGGGGAGGGGGCCCTCCGATCTGCTCCATCCGTCCGTTTTATTA
ASHG19A3H0000155	22.3235	43.9032	40.6322	35.2311	40.3821	8.52567	4.10184	4.85335	4.45682	4.62932	4.44365	3.52793	noncoding	nc-HOXC8-150-	nc-HOXC8-150	HOX cluster	723	chr12	+	54402165	54402888	TGATGCCTGAAGTATTTGGGAGTATGGTGTGCTTGTTCCTCCTCAAAGTCTCCAGACTTA
ASHG19A3H0000030	345.998	692.092	565.481	396.767	384.284	247.781	7.59092	8.51725	7.93413	8.27179	7.45336	9.58782	noncoding	nc-HOXA6-70-	nc-HOXA6-70	HOX cluster	178	chr7	-	27191677	27191855	CACCCAGGGAGGCTTTAAGAGGGGCATACTCCCCCTTACCCATACTCACCCATTCACACT
CUST_65_PI426075208	41.6883	49.2387	60.5062	54.1385	83.6876	26.0738	4.87533	5.00854	4.98393	5.33126	5.38603	5.96209	noncoding	nc-HOXB9-188+	nc-HOXB9-188	HOX cluster	98	chr17	+	46719077	46719175	GGCCAGGCGCGTCTCCGTTCCCCATCTTTACGGGGAGGTTAATGACCTCCTCAGCGCCCC
ASHG19A3H0000189	339.25	404.307	407.588	400.249	529.07	409.184	7.56333	7.82527	7.48597	8.2826	7.90916	10.3186	noncoding	nc-HOXD4-25-	nc-HOXD4-25	HOX cluster	228	chr2	+	177001718	177001946	TCCCCTACATTTCCCGGGGAAGTGGGGGGTCGCTGTCTAAGCCCCTTCCCCCAATCACTT
ASHG19A3A034087	206.088	190.605	57.7481	340.214	2838.71	20.8781	6.90839	6.80658	4.9192	8.04508	10.294	5.59423	noncoding	ENST00000434063	HOTAIRM1	Ensembl	659	chr7	+	27135724	27139773	TGCCTCTATTACCAATTTAAATCTATGGCTTGAACCTGTGCACTGAAAATCAAATCCTTT
ASHG19A3H0000127	28.035	24.4684	36.0738	23.8811	26.18	24.3033	4.38126	4.11042	4.30918	3.97026	3.91155	5.84148	noncoding	nc-HOXC5-253-	nc-HOXC5-253	HOX cluster	278	chr12	+	54425091	54425369	ACAAAATTCCTTCTTCATTACAGCTCCAGCCGGGCTGGTTCCTTACTTTTCTCTCCTCAA
CUST_52_PI426075208	27.1836	38.2883	58.347	38.848	51.8142	14.4671	4.34294	4.678	4.93474	4.79652	4.76283	4.99905	noncoding	nc-HOXB4-174+	nc-HOXB4-174	HOX cluster	338	chr17	+	46666090	46666428	TGTCCCTTAATGAGAAAAAGGGAGTCTTATGACCCCATCCTTGTCCCAAAGATCAGAAGC
CUST_25_PI426075208	748.898	1837.14	2131.4	735.106	1858.44	1016.64	8.5661	9.87163	9.68288	9.15521	9.68524	11.622	noncoding	nc-HOXA4-63+	nc-HOXA4-63	HOX cluster	108	chr7	+	27176447	27176555	TTCTGGGGCTTAGAATGGCTGGGGCTGTGGATCCCCTCCCCTACTTGGGTGGGAGCTTAG
CUST_75_PI426075208	1637.93	2913.74	3069.82	1491.34	2512.84	820.139	9.56983	10.532	10.202	10.1759	10.0972	11.3111	noncoding	nc-HOXB9-204+	nc-HOXB9-204	HOX cluster	198	chr17	+	46800195	46800393	AGGAGAGAAGGTAATGGTGGAATTCTTTCCCTCACTCTCCCCCGACCACTTCGTCCCCTC
ASHG19A3A014670	34.9998	79.002	69.8488	57.1636	29.2214	24.8783	4.66183	5.64087	5.16936	5.42557	4.03975	5.88082	noncoding	ENST00000417086	AC009336.23	Ensembl	984	chr2	-	177040721	177053268	CGACCGGGGGCTGCCTGGGCAAGGGCGGGGCGAGAGGGCAGAACGCCTGCTCTCGGACAG
CUST_171_PI426075208	18.1667	24.0163	27.6956	6.63206	15.0859	17.6376	3.83797	4.09084	3.98081	2.3481	3.28065	5.32425	noncoding	nc-HOXD10-9+	nc-HOXD10-9	HOX cluster	178	chr2	-	176976808	176976986	TTCAAATACATTCCCCGTTTTACAACGCCTTGAAGTATAAACGTTTCCCCCGAGTGCCTG
ASHG19A3H0000191	24.0803	31.3482	45.3192	35.2713	39.5328	32.8309	4.19526	4.42815	4.59327	4.63067	4.41823	6.33819	noncoding	nc-HOXD4-28-	nc-HOXD4-28	HOX cluster	248	chr2	+	177005928	177006176	CAGCGACACCTTACTTAAATAATGCTCTGACCCAATCCCACTGATCCTCCGTTATCTCTT
CUST_88_PI426075208	41.3583	69.5957	33.4226	65.3505	85.2333	3.83437	4.86306	5.47334	4.21383	5.63217	5.41236	2.03436	noncoding	nc-HOXB2-162+	nc-HOXB2-162	HOX cluster	178	chr17	+	46623286	46623464	TTAACTTAGAGCACTCTCAAAGTTCAGATCAGCGTTATGTGTGTGCATGAGTGTGGTGGG
ASHG19A3H0000087	30.4513	26.7697	111.687	51.0889	34.6028	10.149	4.48006	4.21974	5.80574	5.23915	4.24848	4.1295	noncoding	nc-HOXB2-161-	nc-HOXB2-161	HOX cluster	418	chr17	-	46622846	46623264	ATCTCACTCCTATGTGTCTGCCTGGGAGTTCCTGTCCATTTCCCAAGATTTAACTGTTGT
ASHG19A3H0000073	55.9164	121.819	137.38	125.253	84.2327	59.2067	5.24303	6.2051	6.08076	6.6082	5.39618	7.31764	noncoding	nc-HOXB9-202-	nc-HOXB9-202	HOX cluster	108	chr17	-	46796109	46796217	CTGTCCTACCCGTCCCCACCAATTTGCCTTTTACCTGCCGCAGAGCTTGCTTGAACCAAA
CUST_3_PI426075208	138.2	278.068	266.039	282.575	220.91	57.6248	6.38643	7.33222	6.9334	7.78545	6.71034	7.27271	noncoding	nc-HOXA11-83+	nc-HOXA11-83	HOX cluster	223	chr7	+	27224832	27225055	TGAAGTAGAAATTTGGAGACGTAAGCTGACGTGGAAATCTATCCCCATCCTTAGCAGGGA
CUST_142_PI426075208	123.943	165.218	159.832	109.392	181.761	70.9487	6.25149	6.61322	6.27547	6.40822	6.45053	7.59712	noncoding	nc-HOXC6-248+	nc-HOXC6-248	HOX cluster	948	chr12	-	54418111	54419059	TTTTATTTGGGGACAATATTTTCCAGAGGTCCTCCTTAGTTGTGTTCTCCCTGTCTCCTC
ASHG19A3H0000164	661.264	1522.79	868.221	1935.97	751.542	377.95	8.40824	9.61144	8.51276	10.5581	8.40717	10.2044	noncoding	nc-HOXD10-10-	nc-HOXD10-10	HOX cluster	128	chr2	+	176977198	176977326	GGACCAAAGGCCCTGGGGCCTGCCGCTTGCCCCTCTCCCGGAGCTGGCCTCAGCTTTGGT
ASHG19A3H0000080	5.87179	152.382	15.0709	26.1607	11.1382	3.66477	2.07561	6.50583	3.25349	4.13	2.94775	1.95103	noncoding	nc-HOXA13-96-	nc-HOXA13-96	HOX cluster	318	chr7	-	27240358	27240676	TCAGTGTACACTGTGTGTGTGTGTGATGAGTCGTTCTGAGTCTATGGGTCTAAATGCAAA
CUST_117_PI426075208	108.834	76.4421	89.1367	88.5692	58.4862	47.9563	6.08694	5.60025	5.49643	6.09962	4.92546	6.98342	noncoding	nc-HOXC11-115+	nc-HOXC11-115	HOX cluster	298	chr12	-	54365184	54365482	ACAAAAAATTGTAGCTTGTCTCCATATGTAACCCCTAAAATCCATTCCTCCTCAATGCTC
CUST_39_PI426075208	70.3212	45.0827	73.1676	79.3952	52.8555	44.0202	5.55019	4.88509	5.23332	5.92904	4.78961	6.84561	noncoding	nc-HOXA9-81+	nc-HOXA9-81	HOX cluster	198	chr7	+	27209607	27209805	GGAGGCCGTACTGGGGGAGGGGGAGGCCCCCATGCAGTCCAGCCCGGGTCCACCTAACCG
ASHG19A3A000361	432.14	849.27	1106.93	630.733	581.149	306.094	7.8701	8.80284	8.82995	8.92508	8.04832	9.92037	noncoding	ENST00000455246	HOTAIR	Ensembl	918	chr12	-	54357532	54368731	CTGGGACAGAAGGAAAGCCCTCCAGCCTCCAGGCCCTGCCTTCTGCCTGCACATTCTGCC
ASHG19A3H0000165	995.543	1297.82	1655.23	1109.51	1541.13	751.842	8.94799	9.391	9.34373	9.75305	9.41928	11.1963	noncoding	nc-HOXD10-11-	nc-HOXD10-11	HOX cluster	118	chr2	+	176977568	176977686	ATCAGACCAGAACCTCTGGGGGCTGAAGACCTCTCCCCACCCCCATCTTACAAAGTGTGT
CUST_209_PI426075208	1120.42	2047.55	3165.97	1006.21	2078.22	695.234	9.09193	10.014	10.2481	9.61292	9.83864	11.0863	noncoding	nc-HOXC9-139+	nc-HOXC9-139	HOX cluster	148	chr12	-	54391685	54391833	TGTCAATCAAAAAATCTCCCTCACTAGTTCAAGGAAAAGACAGGAGGTTCCAGTCCCCCT
ASHG19A3H0000190	35.7092	92.9817	94.6808	74.0958	65.9328	36.5416	4.68428	5.84999	5.58557	5.82008	5.08225	6.52157	noncoding	nc-HOXD4-27-	nc-HOXD4-27	HOX cluster	398	chr2	+	177004548	177004946	TCGCTACTCATCTTGCCTTTATCTCAGCCTTCCCTGTATAGCTGAACAGTTCTACCTTTG
CUST_207_PI426075208	1341.41	1353.37	1826.58	2028.66	1535.76	806.471	9.31882	9.44754	9.46645	10.6351	9.416	11.2802	noncoding	nc-HOXC9-133+	nc-HOXC9-133	HOX cluster	108	chr12	-	54387975	54388083	AGCCCTGAGCCCTGGCGTTCCCACCCGAAGCCCCCAGTCCCCGCTGCCGCCGTCTTCTTC
CUST_23_PI426075208	2048.57	2418.73	2961.77	1931.99	2601.58	1144.58	9.88281	10.2523	10.1531	10.5523	10.1554	11.7918	noncoding	nc-HOXA4-61+	nc-HOXA4-61	HOX cluster	158	chr7	+	27170427	27170585	TCGAGCCGCTCCTCCCCAGCCCAGCGCGCGCCCCGCCCCGTGCCCCACGTGCAGCGCCCC
ASHG19A3H0000130	36.5461	85.0832	130.558	78.9608	85.5633	27.3737	4.71361	5.73306	6.01284	5.91779	5.41659	6.0396	noncoding	nc-HOXC5-256-	nc-HOXC5-256	HOX cluster	128	chr12	+	54426261	54426389	TGGGCATAGGCCACCTTACCTAACTTAATCCCCTTTCCTCAGCCATTTTTGAAGATTGGA
CUST_34_PI426075208	25.7127	20.8177	52.4205	44.6558	20.5771	20.9777	4.27266	3.91315	4.79343	5.02132	3.62043	5.60192	noncoding	nc-HOXA7-74+	nc-HOXA7-74	HOX cluster	238	chr7	+	27197697	27197935	AATACAAAAGGTGGAGGGAGGGTTCAGATCGGGACGCCACGGAGCCCCAGTTCCTGCGCA
CUST_53_PI426075208	6.84122	25.2256	26.2486	31.6357	23.7672	8.75713	2.73815	4.14859	3.91271	4.4511	3.79016	3.61761	noncoding	nc-HOXB4-175+	nc-HOXB4-175	HOX cluster	148	chr17	+	46667190	46667338	TTGGTAAAAATCAGGCACCCCCGACCGATGAGGCCTTAAGAAACTGAGAGCACTCATTTC
ASHG19A3H0000075	19.3937	14.3629	26.4684	61.2927	19.6848	10.85	3.91886	3.46724	3.92399	5.52837	3.57429	4.37058	noncoding	nc-HOXB9-204-	nc-HOXB9-204	HOX cluster	198	chr17	-	46800195	46800393	GAGGGGACGAAGTGGTCGGGGGAGAGTGAGGGAAAGAATTCCACCATTACCTTCTCTCCT
CUST_4_PI426075208	5.76257	4.36445	3.62764	16.6862	10.6039	4.69777	1.96889	2.11764	1.90319	3.35465	2.90064	2.33716	noncoding	nc-HOXA11-86+	nc-HOXA11-86	HOX cluster	128	chr7	+	27228787	27228915	CGCTTCTTTCCACAGCCTTTGCAGGCGGAATATCGGAATAAAGTGGGTCCAGGCGCCTCT
CUST_96_PI426075208	100.754	213.626	305.867	216.51	148.62	102.967	5.98981	6.97928	7.10515	7.3971	6.16751	8.21136	noncoding	nc-HOXC10-117+	nc-HOXC10-117	HOX cluster	238	chr12	-	54370554	54370792	GTCCCCTCCTTCCTTAAAAACAGTGTATAAAAATTCCAATACAGATTTCTCCTAGAGAAA
CUST_49_PI426075208	82.4993	140.807	147.785	105.568	132.569	121.107	5.74638	6.40185	6.17652	6.35467	6.01658	8.47055	noncoding	nc-HOXB4-171+	nc-HOXB4-171	HOX cluster	1148	chr17	+	46661680	46662828	TCTTTTGACTATTAAATAACTCCTTGGAAAAAGACGCGGAACCCACCTCCCGCATTTTCA
CUST_120_PI426075208	6.09826	29.9788	36.3595	22.7393	30.2901	9.52884	2.25439	4.36779	4.31798	3.88382	4.08483	3.9034	noncoding	nc-HOXC12-104+	nc-HOXC12-104	HOX cluster	148	chr12	-	54344876	54345024	CCAACCCTGCAGCCCTGTCTGCCTTGCCCCTTCGGGGCAACTTAGGCTTGGGACCTGACT
ASHG19A3H0000076	13.1664	16.4572	10.3229	12.0558	47.7122	4.83251	3.44163	3.63278	2.84796	2.87588	4.65548	2.37542	noncoding	nc-HOXB9-205-	nc-HOXB9-205	HOX cluster	838	chr17	-	46802225	46803063	AGGAAGATGAGGTCGATTTCCTGATTTAAAAAATCGTCCAAGCCCCGTGGTCCAGCTTAA
ASHG19A3A047647	198.699	5.34639	9.24226	4.7657	68.5313	4.51949	6.86026	2.33913	2.746	1.79345	5.13363	2.28518	noncoding	ENST00000505700	AC012531.17	Ensembl	548	chr12	-	54392805	54393794	CCTCGGTCGTGGGCAAGTAGCTTGTTTTTACGTCCCTCAATAAAATTTTTATGAGGATCA
ASHG19A3H0000100	52.5651	155.063	153.612	57.6127	96.524	54.1341	5.16432	6.52772	6.22575	5.43773	5.57986	7.16873	noncoding	nc-HOXC10-121-	nc-HOXC10-121	HOX cluster	248	chr12	+	54373384	54373632	CGCACCCCTCCAACCCACTGCACAAAGCAAAGACCCATAACCTTGACTCAGACTGCTGAT
ASHG19A3A014672	81095.5	51443.2	76585.6	48487.6	54465.3	4373.37	15.5222	15.0101	15.803	15.4908	15.3141	13.7317	noncoding	ENST00000405359	AC016739.2	Ensembl	345	chr2	-	177065635	177065980	GCAAAGAAAGAAGAATCCAAGGAGTCTGATGATGACATGGGCCTTGGTCTTTTTGACTAA
CUST_173_PI426075208	17.4483	33.7392	35.7649	31.2763	48.9488	25.3818	3.7864	4.51736	4.29964	4.43067	4.6925	5.91914	noncoding	nc-HOXD11-5+	nc-HOXD11-5	HOX cluster	228	chr2	-	176968692	176968920	ATGAATATTTACAACGGTTCCAGATTTCTCTTCCACCCGCCGGCATCCCGGAAGCCTCCT
CUST_185_PI426075208	222.304	693.705	902.884	395.822	759.682	413.18	7.00639	8.51916	8.56472	8.26701	8.42476	10.329	noncoding	nc-HOXD3-44+	nc-HOXD3-44	HOX cluster	98	chr2	-	177027699	177027797	CCCCTCCCCCAAGCGCTCTTGGCTGGGCCGGGACCTGAGGGTGGTGCGGTGGAGGCCCGA
ASHG19A3A009655	300.243	444.689	525.94	328.332	985.82	142.841	7.41115	7.94376	7.83106	7.99339	8.78351	8.73831	noncoding	ENST00000478824	CTD-2377D24.6	Ensembl	1436	chr17	+	46782564	46784708	TATAAAGTAAAAAGATCTTTCTCTCACACTGTCTCCACCTCTCCTGGTCTCACCGTTGTG
CUST_15_PI426075208	110.073	167.895	166.52	158.476	175.204	99.0709	6.1023	6.63591	6.32664	6.95662	6.399	8.1405	noncoding	nc-HOXA13-97+	nc-HOXA13-97	HOX cluster	348	chr7	+	27241198	27241546	TTTAGCAGTTCTGGGTAAATATTGATTTGCCCCCAGTTTACCTTCTCCCTGACTGGCCAT
CUST_148_PI426075208	153.126	197.376	212.056	122.004	214.936	89.7544	6.52544	6.85985	6.6432	6.56802	6.66995	7.97226	noncoding	nc-HOXC8-143+	nc-HOXC8-143	HOX cluster	298	chr12	-	54397275	54397573	AATTATTACAATTAATTACAGCCAAGGAAAGCCATTCATGCCGTGCCTCTCCCGCGCACT
CUST_175_PI426075208	2753.76	3230.7	4205.52	2628.1	3409.33	1351.24	10.28	10.6666	10.6614	11.0317	10.5703	11.9972	noncoding	nc-HOXD13-2+	nc-HOXD13-2	HOX cluster	188	chr2	-	176957160	176957348	CCATTCCCGCCCTCCCCCCCGACCCAGGCGTACGCGCTGCAGCCACCCCCACGAGTTGAT
CUST_16_PI426075208	13.5827	23.2411	50.0214	29.0699	27.7702	5.46101	3.47748	4.04994	4.7319	4.30782	3.98471	2.53822	noncoding	nc-HOXA13-98+	nc-HOXA13-98	HOX cluster	208	chr7	+	27241728	27241936	TTTTTAAAATTCTCGCCTCTGACTCTGTTCGGCTGCCCAGAATTTTTTGGTGCCTTCGTG
ASHG19A3H0000044	303.765	73.0957	35.5462	122.917	339.856	118.971	7.42608	5.53883	4.29018	6.57894	7.28417	8.42893	noncoding	nc-HOXB2-164-	nc-HOXB2-164	HOX cluster	1039	chr17	-	46626206	46627245	AATAAGAAAACACATTTCAAACCCAAAAGGCACAAAACACGTTCCCTTCCAACTTTCCCA
CUST_30_PI426075208	46.4939	38.0485	39.4794	40.1951	39.823	34.0804	5.00934	4.66888	4.42165	4.85027	4.42751	6.39673	noncoding	nc-HOXA6-70+	nc-HOXA6-70	HOX cluster	178	chr7	+	27191677	27191855	AGTGTGAATGGGTGAGTATGGGTAAGGGGGAGTATGCCCCTCTTAAAGCCTCCCTGGGTG
ASHG19A3A055142	754.859	1286.5	1264.27	759.714	1256.69	486.157	8.57353	9.37821	9.00768	9.20552	9.12928	10.5567	noncoding	uc002inu.2	LOC404266	UCSC_knowngene	427	chr17	+	46679852	46683772	AGCCGCTTCCCTTGCCAGCCGCCAGCCGTTTCCTCTCCCTCGCCGGCCTCGGCGGAGATT
ASHG19A3H0000121	1236.67	1000.94	1241.08	1011.6	1162.12	625.283	9.2165	9.03582	8.98302	9.62503	9.01769	10.9373	noncoding	nc-HOXC12-105-	nc-HOXC12-105	HOX cluster	188	chr12	+	54348466	54348654	TTTTAGAAAATCAGTTCAGCAAATAAACCTGCCCCCGCCCTTTGTTACCCCACTCACCCC
CUST_159_PI426075208	8829.65	12577.6	14339.8	8367.98	14754.4	4396.41	11.9491	12.7312	12.7033	12.7779	12.9573	13.7433	noncoding	nc-HOXC9-137+	nc-HOXC9-137	HOX cluster	558	chr12	-	54389985	54390543	AGACAGGTTAGAGTCGTCCCCTCCCCCTGCCCCGCGCCTTCCTTTTAGTGATTTAAATTC
CUST_31_PI426075208	13.0097	17.9452	17.4616	12.7088	19.717	15.7752	3.42564	3.73743	3.42386	2.94423	3.57666	5.1415	noncoding	nc-HOXA6-71+	nc-HOXA6-71	HOX cluster	218	chr7	+	27192547	27192765	AGGCGGGGTGGGGACCTTAAATCCCATTTCCTAGCCTGGGGCTGGGTTCAGGGCGCATGC
CUST_128_PI426075208	1153.8	1534.06	1348.91	1451.71	1883.13	520	9.12384	9.62207	9.08977	10.1358	9.69983	10.6671	noncoding	nc-HOXC5-254+	nc-HOXC5-254	HOX cluster	128	chr12	-	54425551	54425679	CTGCAGCCATTCGGCCCCATCCTCTTCCCCCGTAGCCCCAAGTCTCATACTTCCCTGCCT
CUST_50_PI426075208	37.8414	48.8573	87.3131	92.933	55.654	22.7676	4.75502	4.99827	5.47171	6.17379	4.86193	5.73432	noncoding	nc-HOXB4-172+	nc-HOXB4-172	HOX cluster	148	chr17	+	46663130	46663278	AATAGGGTATCCTCTATCATGCCTCCAAATCCCTCAAGAGGCGACGCCCCACACAGGCTG
ASHG19A3A014669	4069.92	25.3875	22.1254	15.0554	183.179	5.5303	10.8404	4.15835	3.70106	3.18745	6.46205	2.55604	noncoding	uc002uku.2	BC047481	UCSC_knowngene	4061	chr2	-	177037925	177042841	TTCAATAGCTGGAAAGTAATCAAGTATCCCGAGAACCAATTTATGCACTAGACTCCAAAT
ASHG19A3H0000184	37.1227	50.4089	46.4361	49.2651	61.7081	20.3919	4.73438	5.04032	4.62404	5.17816	4.99582	5.55427	noncoding	nc-HOXD3-43-	nc-HOXD3-43	HOX cluster	368	chr2	+	177027239	177027607	CTGAAGGCTTTTCTGGTGGTCCAACTTTGGTTAACTTGGGGTCCTCTTTCCTTTCTTCTT
CUST_33_PI426075208	682.508	1119.29	1120.31	570.801	1060.64	491.71	8.45375	9.19474	8.84616	8.77024	8.89139	10.571	noncoding	nc-HOXA7-73+	nc-HOXA7-73	HOX cluster	148	chr7	+	27196467	27196615	GCCCCCCCGCCGACTCCTGCTAGTGAGCCCTGGACCAAGCTTGGGATCCTCCCCATCCCT
ASHG19A3H0000119	23.4001	55.6643	125.943	29.1925	72.1363	41.3541	4.15937	5.17099	5.96617	4.31744	5.20336	6.73331	noncoding	nc-HOXC12-103-	nc-HOXC12-103	HOX cluster	148	chr12	+	54343936	54344084	GTTCCTGTCCGCGCTCTCCCAGCCTAGCGAGCCCCGGGGTTGGTAGTCCATTCCCCACCC
CUST_61_PI426075208	111.314	87.3299	106.417	81.1806	139.095	40.8632	6.11584	5.77046	5.74225	5.96661	6.08535	6.71394	noncoding	nc-HOXB9-184+	nc-HOXB9-184	HOX cluster	198	chr17	+	46703989	46704187	AGGGACGCAGGCTGTAGAGCCCTCTCCCCAGGCGGGTCGGGGAGGGAGGGAGAGCAAGGG
ASHG19A3H0000107	73.6339	171.927	239.857	107.35	137.748	65.1141	5.60796	6.6706	6.79704	6.37913	6.07038	7.47049	noncoding	nc-HOXC10-128-	nc-HOXC10-128	HOX cluster	158	chr12	+	54378343	54378501	CCACAAACCTCACCCCACTCCCATCCCCAAGGTAAGAAGTGGGAGTCGGGTCCGGGGATA
CUST_195_PI426075208	1852.66	2703.02	4006.22	2679.1	2683.89	1234.45	9.74124	10.4238	10.5909	11.0598	10.2152	11.8684	noncoding	nc-HOXD4-32+	nc-HOXD4-32	HOX cluster	118	chr2	-	177011899	177012017	AGCCGCTCCATCTGCCCCTCACCCCTGCTTCCTATCTCTCCCACCCTGGGAGCAATTCAG
CUST_183_PI426075208	38.3978	60.0948	57.3931	102.974	46.5074	42.0274	4.77258	5.27415	4.91147	6.32003	4.62404	6.76319	noncoding	nc-HOXD3-42+	nc-HOXD3-42	HOX cluster	178	chr2	-	177026009	177026187	TTTTCAGCCCATTCTCCTAAGTGCACATTTAGCCCCCAAATATTTCCTCCAGCACTCAAT
CUST_2_PI426075208	59.2031	269.908	367.695	217.729	162.057	144.422	5.3171	7.2945	7.3464	7.40435	6.28934	8.75332	noncoding	nc-HOXA10-82+	nc-HOXA10-82	HOX cluster	370	chr7	+	27220757	27221127	TTTCCAAATGTTGCAAGAGATTAAAAAGACCATTCTCAATACCTTTTCCACCCCCTCCAA
CUST_198_PI426075208	24.6399	165.74	107.579	88.1905	41.0146	101.423	4.22071	6.6178	5.75375	6.09419	4.46277	8.18605	noncoding	nc-HOXD4-35+	nc-HOXD4-35	HOX cluster	188	chr2	-	177015499	177015687	TGAAGCTTGCTTTCTTCCCACAGGCCCCAAATACAAGCAAGCCCCCATTTGGGTACCTTT
ASHG19A3A009659	5.90065	16.3136	13.6592	7.5422	15.4406	5.20226	2.09709	3.62258	3.13696	2.4335	3.30755	2.47112	noncoding	ENST00000495536	CTD-2377D24.4	Ensembl	532	chr17	+	46810452	46811250	TGAACTGCTTGGGGTCGCCCGGCTCCTCTCGATTTTATGAAAATGGCCTAATTGAGGTGT
CUST_202_PI426075208	3018.4	17470.8	12635.2	5630.44	11817.1	7074.69	10.4128	13.2866	12.4659	12.1143	12.5473	14.363	noncoding	nc-HOXD9-16+	nc-HOXD9-16	HOX cluster	558	chr2	-	176984428	176984986	AAGATACATTGTAATGTGCTTTTTAAGTCCCCCTCCCTCCAACTTGTGGGTTTTCTTAAT
CUST_140_PI426075208	31.2141	28.7766	39.8991	38.8724	38.7866	19.1122	4.51313	4.31862	4.43584	4.79789	4.39492	5.4561	noncoding	nc-HOXC6-246+	nc-HOXC6-246	HOX cluster	968	chr12	-	54416901	54417869	TCTCTGACTTAAGGTTAAAACGTAAAATAGGTCCCAAACATCTCTACCCCATCACGCTCA
ASHG19A3A047650	178.014	5816.52	4932.06	170.539	3634.39	515.093	6.70985	11.5078	10.9133	7.06201	10.6687	10.6514	noncoding	ENST00000513381	RP11-834C11.5	Ensembl	499	chr12	-	54478915	54519614	AGCAATTTTCTCCCTCTCCAGGCCTCTTACAGATGTGAAACAACTGGCAGATCTGACTTT
CUST_29_PI426075208	5.83248	23.3577	41.789	7.86001	25.324	30.0015	2.04029	4.05718	4.49025	2.46491	3.87208	6.19115	noncoding	nc-HOXA6-69+	nc-HOXA6-69	HOX cluster	128	chr7	+	27190967	27191095	TGGATTGGGGGGTCCCCCTATCGCCCAGACTCGGTTTGCGTCCTTCCTTCAACCTTAGCT
CUST_150_PI426075208	202.557	467.429	524.111	256.471	293.787	154.927	6.88846	8.01126	7.82592	7.65038	7.08193	8.859	noncoding	nc-HOXC8-145+	nc-HOXC8-145	HOX cluster	308	chr12	-	54399435	54399743	TTTTCTCTTTTTGTTACCCTCCCTTCTCCAATTAAGAGACTCTAAGCAAAGCAACTGCCG
ASHG19A3H0000111	20.8053	31.4004	33.1882	22.1533	25.6458	7.20949	4.01036	4.42924	4.20397	3.8384	3.88593	3.05123	noncoding	nc-HOXC11-109-	nc-HOXC11-109	HOX cluster	1088	chr12	+	54358466	54359554	AAAAGGAGACAGTAGGGTCTCCCAACATCACCCTAAGCCCTACAAAATGGCTATTCCTAA
CUST_208_PI426075208	271.058	410.163	462.506	327.303	386.263	215.181	7.27494	7.84725	7.65604	7.98847	7.46018	9.35434	noncoding	nc-HOXC9-135+	nc-HOXC9-135	HOX cluster	138	chr12	-	54389365	54389503	GCCTGGGAGTGGCTGGAGGGGGAGCCGCCCCAGAGCTAGAGCCGCTCCCTGCCCTGCCCG
CUST_93_PI426075208	1384.26	119.028	128.641	79.0412	367.873	28.2131	9.35486	6.17477	5.99337	5.9214	7.39683	6.09088	noncoding	nc-HOXB9-192+	nc-HOXB9-192	HOX cluster	318	chr17	+	46767765	46768083	TTTCTGGAATGTCAACAGTCTGATTGCTGAGAATGGTCTTCATTCTCGCAGTAGACGTGG
ASHG19A3H0000193	15.9167	40.9636	15.8356	8.75246	17.2807	29.3648	3.66872	4.76431	3.31142	2.55381	3.42728	6.15444	noncoding	nc-HOXD4-30-	nc-HOXD4-30	HOX cluster	108	chr2	+	177009879	177009987	GTCAATTCTCTTTTTATTTATGCTCCTTGGTGGGAGCTGAGGGCATCTTTCCCTCTCTCT
CUST_197_PI426075208	224.513	373.895	442.799	437.944	309.38	191.59	7.01817	7.73025	7.5963	8.39713	7.15082	9.17727	noncoding	nc-HOXD4-34+	nc-HOXD4-34	HOX cluster	158	chr2	-	177012419	177012577	TTCTATCCGCCCACTCCGCTGGCTTGGCCCCTTAGCCCACCACTTCCCCGCGATCAGTAC
ASHG19A3H0000179	2825.2	5104.51	4238.5	2477.18	4105.34	1991.29	10.3221	11.3298	10.6687	10.9396	10.8616	12.5986	noncoding	nc-HOXD3-37-	nc-HOXD3-37	HOX cluster	168	chr2	+	177017979	177018147	AAATGAAGGTTGGATGCTTTATCCCACTGTGAATTTGGACATTCTCCCCCACTCCACCCC
CUST_141_PI426075208	56.4265	123.875	129.924	163.231	108.442	65.9816	5.25787	6.23143	6.00575	6.99859	5.74638	7.48692	noncoding	nc-HOXC6-247+	nc-HOXC6-247	HOX cluster	138	chr12	-	54417941	54418079	AGTCTCACTTTTCTGAGCAAGAGAAGAACGGTTGCCCCGCTGGCCCCTTTTGTGCCACTG
ASHG19A3H0000103	6.44953	29.9777	20.2567	14.5678	13.4513	12.863	2.57847	4.36766	3.59981	3.1399	3.1521	4.79112	noncoding	nc-HOXC10-124-	nc-HOXC10-124	HOX cluster	248	chr12	+	54376443	54376691	CTCCTCCCTGGAGTATTATTTTCATTAATGATGGCGATAATTCCGAAGCGACTCTGTCCT
CUST_70_PI426075208	59.9497	63.7985	182.931	55.5848	86.5319	20.2425	5.33355	5.3555	6.45361	5.37835	5.43087	5.54327	noncoding	nc-HOXB9-197+	nc-HOXB9-197	HOX cluster	198	chr17	+	46783424	46783622	ATCTTTTCTGGAACTGAACATCCATCCTTAAGGCCAGATTTCTCCCATCACCAACTTTAA
CUST_21_PI426075208	359.838	431.87	124.481	579.062	6538.83	39.6771	7.62918	7.90689	5.95072	8.79168	11.5655	6.65967	noncoding	nc-HOXA1-59+	nc-HOXA1-59	HOX cluster	1265	chr7	+	27138707	27139972	CTTTCTGTTTTGTTGCTGTCCATTGAAGACTTTGAACATGCCGCCTTAATAAATGTATTA
ASHG19A3H0000009	28.8683	200.871	247.794	5.23006	86.5419	5.77578	4.41823	6.89074	6.84234	1.91183	5.43139	2.6159	noncoding	nc-HOXA11-91-	nc-HOXA11-91	HOX cluster	118	chr7	-	27232517	27232635	GAGAATAATCGGGTATTTAATCTCTCCCGGTCTTAATTCTTGGCAGCGTGGAAGGTGGTT
ASHG19A3H0000097	41.1066	434.226	52.6706	91.368	94.2643	3.68846	4.85384	7.91442	4.80053	6.14743	5.54831	1.95883	noncoding	nc-HOXC10-118-	nc-HOXC10-118	HOX cluster	118	chr12	+	54371444	54371562	AGGAATGCAACTGAGGGGCCTCTGTACATTTTTGTGTGTGTATGTGTGTGTGACACTTCT
ASHG19A3H0000109	28.1125	137.247	173.109	34.6431	109.51	60.506	4.38569	6.36614	6.38219	4.59889	5.76004	7.35435	noncoding	nc-HOXC11-107-	nc-HOXC11-107	HOX cluster	148	chr12	+	54352146	54352294	CCAGCAGAATGGAGATAAAATCACATGCCTCCATCCCCCGCTGGGTATCTGACACCTGAC
ASHG19A3H0000079	17.6146	26.4704	29.076	35.7485	26.5454	15.7502	3.7988	4.20723	4.0417	4.65609	3.92815	5.13896	noncoding	nc-HOXA11-85-	nc-HOXA11-85	HOX cluster	1838	chr7	-	27226847	27228685	GCAACTAAAAGTGTTCGGCCACTCCAGGCGTTTTCCCTTCTGCTGATATCAAAAACCTTT
ASHG19A3H0000118	188.942	480.957	470.576	299.438	411.424	179.126	6.7934	8.04449	7.67862	7.87127	7.54562	9.07992	noncoding	nc-HOXC11-116-	nc-HOXC11-116	HOX cluster	228	chr12	+	54366534	54366762	CCATACATGAGAGCCCTCCTCCTTCCCCCAATCCTGGGGGAAAAAAGAGCAGCAGCTAGA
CUST_104_PI426075208	11.8365	23.5545	46.5292	13.467	30.1215	15.3574	3.3067	4.06762	4.62639	3.02703	4.07799	5.09643	noncoding	nc-HOXC10-125+	nc-HOXC10-125	HOX cluster	128	chr12	-	54376743	54376871	CTGGTGGGTCCTTTTCCCCACGGCCAAGTGGCCCTTGGCCACCTCAGCCTTTTCTTTTTT
ASHG19A3H0000074	7.31678	40.0602	22.3366	17.8373	19.2587	10.5233	2.7969	4.73403	3.71187	3.46503	3.54816	4.25618	noncoding	nc-HOXB9-203-	nc-HOXB9-203	HOX cluster	118	chr17	-	46799885	46800003	TCCAGCTTTCGCCCCTACTTGCAGCTATGAGGTGGGGAGCCACCAACCGCAGGCCTTCTT
ASHG19A3H0000161	236.993	367.37	443.27	236.11	365.329	133.519	7.07823	7.70598	7.59729	7.51938	7.38704	8.61703	noncoding	nc-HOXC9-140-	nc-HOXC9-140	HOX cluster	938	chr12	+	54391845	54392783	ACAGACTGGGACTCTTCCTTTCTGACCCTGAAATTGCACCCCTCCTTTAAATTCACTCTA
ASHG19A3H0000093	198.021	81.0513	86.1901	48.6685	156.437	3.72292	6.85559	5.67304	5.45064	5.1565	6.23746	1.97015	noncoding	nc-HOXB9-192-	nc-HOXB9-192	HOX cluster	318	chr17	-	46767765	46768083	CCACGTCTACTGCGAGAATGAAGACCATTCTCAGCAATCAGACTGTTGACATTCCAGAAA
ASHG19A3H0000207	35.6049	6.8629	11.0593	44.8851	17.0611	3.64609	4.68085	2.69567	2.91319	5.03147	3.41309	1.94389	noncoding	nc-HOXC9-133-	nc-HOXC9-133	HOX cluster	108	chr12	+	54387975	54388083	GAAGAAGACGGCGGCAGCGGGGACTGGGGGCTTCGGGTGGGAACGCCAGGGCTCAGGGCT
ASHG19A3H0000159	26.5365	47.9093	34.8273	45.8621	26.9949	45.7222	4.31472	4.96903	4.2639	5.06509	3.94767	6.90497	noncoding	nc-HOXC9-137-	nc-HOXC9-137	HOX cluster	558	chr12	+	54389985	54390543	GAATTTAAATCACTAAAAGGAAGGCGCGGGGCAGGGGGAGGGGACGACTCTAACCTGTCT
CUST_60_PI426075208	48.2488	163.787	142.305	55.4288	79.8896	128.844	5.05646	6.59992	6.12355	5.3732	5.32904	8.56472	noncoding	nc-HOXB8-183+	nc-HOXB8-183	HOX cluster	158	chr17	+	46696749	46696907	CGGGGCCCACCCATTCCCCCGCCAGGCCGGGAGCCCCGGCCCAGCTGCGGCTCTCTCAGC
ASHG19A3H0000035	37.0876	183.947	188.638	51.7074	119.637	83.3779	4.73356	6.75489	6.49429	5.25724	5.88226	7.85022	noncoding	nc-HOXA7-75-	nc-HOXA7-75	HOX cluster	108	chr7	-	27200477	27200585	TGGGAAACAAGGAATCGGCGGGGGCTTGCCCGACCCTCACCGCTCGCGCCTCCCTGACCC
CUST_137_PI426075208	44.0837	77.0847	96.3398	109.855	38.2032	16.9017	4.94264	5.61089	5.60876	6.41541	4.37891	5.25498	noncoding	nc-HOXC6-243+	nc-HOXC6-243	HOX cluster	958	chr12	-	54414121	54415079	ATATAATAAATATATAACACTCCCAAGCCTGGTTTCAGAACACAGCCAACCCAACAAGGT
CUST_27_PI426075208	24.4607	46.4846	54.3415	15.7249	45.6389	26.7665	4.21297	4.9279	4.83926	3.25432	4.59988	6.00458	noncoding	nc-HOXA4-65+	nc-HOXA4-65	HOX cluster	178	chr7	+	27179247	27179425	TGCGGCCCTGCCAGGTCCCCACACACAGGCCCATTCGCACACAAAAATCATCTTTTTGCA
CUST_22_PI426075208	31.3956	40.1867	59.3229	40.6885	48.2611	24.192	4.52016	4.73857	4.95661	4.86988	4.67358	5.83137	noncoding	nc-HOXA2-60+	nc-HOXA2-60	HOX cluster	148	chr7	+	27142497	27142645	TCCCGGAGTACGTGGGGGCGAGGGTGCCTGCGTGCCTCCTGATCTGCAAGGATCTATCTA
CUST_182_PI426075208	1207.37	1250.69	1765.87	1531.93	1438.25	760.052	9.18483	9.33888	9.43079	10.2089	9.3297	11.2033	noncoding	nc-HOXD3-41+	nc-HOXD3-41	HOX cluster	128	chr2	-	177025459	177025587	GAGCGGCAGCCACCCGCGCCCCCACCCACTCCTGGGTTTCTGCCCAGCCCTCCCAGGCCC
CUST_95_PI426075208	350.325	420.048	816.692	207.561	351.015	8.6196	7.60272	7.87473	8.43024	7.33998	7.33114	3.56433	noncoding	nc-HOXB9-199+	nc-HOXB9-199	HOX cluster	188	chr17	+	46791012	46791200	GGAACTGCTTGCAGGACTACCTGGACTTCCACCTCTGTGAGAAGGCAGTGATTGCTAAAG
CUST_86_PI426075208	38.9359	61.2156	53.3862	54.6192	52.5815	30.4035	4.78902	5.30104	4.81665	5.3498	4.78278	6.21177	noncoding	nc-HOXA9-77+	nc-HOXA9-77	HOX cluster	678	chr7	+	27206497	27207175	ATTTTCATTTAAAAAATTAACCCTGGAGGAAACCCTGGCTCCCAATTTTAAGTGTCTGCA
ASHG19A3H0000055	72.0915	206.479	240.825	67.6681	107.669	51.8093	5.58047	6.92788	6.8028	5.68327	5.73514	7.10355	noncoding	nc-HOXB4-177-	nc-HOXB4-177	HOX cluster	108	chr17	-	46668510	46668618	TCTCCCATCCCGGGCACACCCTGCACCATTCTCAATAGATCTGGGGTGCAGGGAAGAAAA
ASHG19A3H0000008	12.6221	40.8115	42.7135	23.3927	42.1335	14.5651	3.38877	4.7592	4.52036	3.93133	4.49893	5.00696	noncoding	nc-HOXA11-90-	nc-HOXA11-90	HOX cluster	168	chr7	-	27231227	27231395	CTTTGGTGAGACCCTTGATGCTCTTCTCCTGCCTAAAATCCACACAGATGTGAGGCGCAC
ASHG19A3H0000039	5198.95	16828	6862.73	3180.97	6541.89	6491.26	11.1931	13.2164	11.4519	11.2826	11.5682	14.25	noncoding	nc-HOXA9-81-	nc-HOXA9-81	HOX cluster	198	chr7	-	27209607	27209805	CGGTTAGGTGGACCCGGGCTGGACTGCATGGGGGCCTCCCCCTCCCCCAGTACGGCCTCC
ASHG19A3H0000123	30.4087	24.3723	33.7004	34.7386	26.9965	16.7838	4.47838	4.10658	4.22333	4.60417	3.94785	5.24383	noncoding	nc-HOXC4-152-	nc-HOXC4-152	HOX cluster	229	chr12	+	54407760	54407989	CACCCCTCATCTGTCTAGCTCCTGGTCAATGATTTTCCCAGACCTAGGCCCAGGCCAACT
ASHG19A3H0000185	16.479	97.5929	64.8233	27.6096	55.7645	83.2851	3.71133	5.91335	5.07165	4.22513	4.86572	7.8476	noncoding	nc-HOXD3-44-	nc-HOXD3-44	HOX cluster	98	chr2	+	177027699	177027797	TCGGGCCTCCACCGCACCACCCTCAGGTCCCGGCCCAGCCAAGAGCGCTTGGGGGAGGGG
ASHG19A3H0000156	2132.39	2044.33	4764.83	1395.42	1232.92	1514.64	9.93521	10.0125	10.8591	10.081	9.10358	12.1786	noncoding	nc-HOXC9-130-	nc-HOXC9-130	HOX cluster	151	chr12	+	54384062	54384213	AAATGGATGGTTTTTTGTTTTTAGTGATTTTTAGCAACACCCCTCCCCCGAAGAGGCTGA
CUST_45_PI426075208	6.51777	37.9383	40.705	10.8769	35.0337	13.6541	2.66172	4.66532	4.45905	2.74973	4.26284	4.89593	noncoding	nc-HOXB3-165+	nc-HOXB3-165	HOX cluster	346	chr17	+	46651812	46652158	GAAAAAACGACTTTTAATTGCATATGCTCTCCCGAGCCCCGAGCTTTTTGGAGATGTGGT
ASHG19A3H0000031	70.2484	62.4105	85.4229	107.852	66.4395	62.6908	5.54797	5.32779	5.44046	6.38453	5.08964	7.41318	noncoding	nc-HOXA6-71-	nc-HOXA6-71	HOX cluster	218	chr7	-	27192547	27192765	GCATGCGCCCTGAACCCAGCCCCAGGCTAGGAAATGGGATTTAAGGTCCCCACCCCGCCT
CUST_69_PI426075208	174.702	212.751	265.222	231.007	244.855	163.178	6.6854	6.97361	6.9297	7.48621	6.84147	8.93938	noncoding	nc-HOXB9-196+	nc-HOXB9-196	HOX cluster	208	chr17	+	46782504	46782712	AGAGACAGAAATCAAATCTAGGGTGTTCATCTAGAGTCTCCTGCTCCTCCATTCCTGCTT
ASHG19A3H0000154	5.7291	29.4006	25.681	5.76832	6.85194	18.3776	1.93418	4.34485	3.88808	2.15396	2.53746	5.39395	noncoding	nc-HOXC8-149-	nc-HOXC8-149	HOX cluster	228	chr12	+	54401765	54401993	TGCTCCAGTCCCCTCCAACTCAGATGCAAATAGTCTCCTAAGAAGAAATGTCCTGAATCA
CUST_189_PI426075208	53.2485	9437.84	89.3772	63.6961	82.0949	67.3301	5.17886	12.2347	5.49997	5.59083	5.3555	7.52266	noncoding	nc-HOXD4-25+	nc-HOXD4-25	HOX cluster	228	chr2	-	177001718	177001946	AAGTGATTGGGGGAAGGGGCTTAGACAGCGACCCCCCACTTCCCCGGGAAATGTAGGGGA
ASHG19A3A047646	5.6202	15.9539	12.2843	23.4558	40.9376	11.6482	1.85757	3.59559	3.02224	3.93621	4.4611	4.61971	noncoding	ENST00000513533	AC012531.16	Ensembl	504	chr12	-	54388991	54390569	GGGACGCCTTAACCAGCCCCTCTCAGTTGCAGATAACCCAATGAATGAAAGTGCAAATTC
CUST_132_PI426075208	219.748	331.804	546.053	477.989	101.703	267.361	6.9897	7.56012	7.88619	8.51725	5.65672	9.70724	noncoding	nc-HOXC6-238+	nc-HOXC6-238	HOX cluster	238	chr12	-	54411811	54412049	GGTAGGCCTCTTTTCTCTGAGCACAAGATGGCTTTTGAGTACAGCATCCCCCACCCCCAC
CUST_97_PI426075208	20.76	21.2761	23.1627	34.0843	28.6469	19.141	4.00819	3.94239	3.75962	4.57498	4.01995	5.45782	noncoding	nc-HOXC10-118+	nc-HOXC10-118	HOX cluster	118	chr12	-	54371444	54371562	AGAAGTGTCACACACACATACACACACAAAAATGTACAGAGGCCCCTCAGTTGCATTCCT
ASHG19A3H0000057	369.277	787.973	508.603	594.898	226.828	556.58	7.66191	8.69194	7.78259	8.82709	6.74594	10.7611	noncoding	nc-HOXB5-179-	nc-HOXB5-179	HOX cluster	101	chr17	-	46673010	46673111	TCTCTCCTCAACCCCCAGCCTCTCCATCTTTCCTGAGCCAGAATTCTTCAGCAAAGGCGA
ASHG19A3H0000023	44.812	36.2103	36.4475	40.9792	24.6651	14.0288	4.96333	4.61101	4.32017	4.88222	3.83955	4.94373	noncoding	nc-HOXA4-61-	nc-HOXA4-61	HOX cluster	158	chr7	-	27170427	27170585	GGGGCGCTGCACGTGGGGCACGGGGCGGGGCGCGCGCTGGGCTGGGGAGGAGCGGCTCGA
CUST_46_PI426075208	116.512	128.438	146.001	195.757	105.191	149.263	6.17528	6.28427	6.15886	7.25578	5.70108	8.79799	noncoding	nc-HOXB4-166+	nc-HOXB4-166	HOX cluster	263	chr17	+	46655745	46656008	ATAAGGAAATCTGCTCACCCGGACCCCACTCCAGCCAAAGAGGTTTATTTCCCCTTCTTC
CUST_63_PI426075208	67.7115	803.571	23.5489	86.4664	82.0324	7.76282	5.49658	8.72436	3.78134	6.06424	5.35486	3.24873	noncoding	nc-HOXB9-186+	nc-HOXB9-186	HOX cluster	168	chr17	+	46715352	46715520	TAAAGTCGGGTCTGTATGTGTCAGCATTCCTGTGTGTGAGTGTGTGTGTGAATATGTGCA
ASHG19A3H0000068	17.9071	8.79283	22.3336	159.212	8.22695	40.9445	3.82064	2.92326	3.71175	6.96534	2.66434	6.7187	noncoding	nc-HOXB9-195-	nc-HOXB9-195	HOX cluster	138	chr17	-	46780481	46780619	GGAGACAGGGGAGAAGAAAAGAGTAAGGAGGGGAAATAGCAAAGAAGCTAACCAAGACCC
CUST_194_PI426075208	33.2422	44.2474	30.1553	37.2458	12.8185	108.186	4.58981	4.86225	4.0861	4.72343	3.09645	8.28455	noncoding	nc-HOXD4-31+	nc-HOXD4-31	HOX cluster	108	chr2	-	177010079	177010187	AACTTTGGGGGCTCAAAACTGGGTGGGAGTTTTAGGAGCACTACCCCCACACCCACACTG
CUST_126_PI426075208	622.973	476.283	771.644	535.297	118.387	226.315	8.33014	8.03158	8.33958	8.68376	5.86573	9.44754	noncoding	nc-HOXC4-264+	nc-HOXC4-264	HOX cluster	768	chr12	-	54429771	54430539	GTAAAGTTTTATGGACCCTTCCCACATTTGTTTCTACTGTAAAGTGCTTCCTCCCCCAGC
ASHG19A3H0000129	21.9195	10.7702	42.8121	5.57911	14.0451	4.37235	4.07822	3.1381	4.52388	2.04255	3.19998	2.24505	noncoding	nc-HOXC5-255-	nc-HOXC5-255	HOX cluster	468	chr12	+	54425701	54426169	ATAACGGGCCTTTTCCTCTGCCATGCTCACGTAATATTTGTGGAGGCTTCAATCTTGCTT
ASHG19A3A008518	45343	18493.2	24075	15839.5	25488.5	1306.3	14.5369	13.3838	13.5758	13.7102	13.9032	11.9617	noncoding	ENST00000461606	CTD-2377D24.1	Ensembl	579	chr17	-	46768477	46769056	GAAAGATGAATTCATCCTTGAAGGAAATGACATTGAGCTTGTTTCAAATTCAGCGGCTTT
ASHG19A3A007734	452.615	472.809	732.595	274.319	443.7	110.922	7.92786	8.02365	8.26923	7.74063	7.65305	8.32876	noncoding	NR_033201	LOC404266	RefSeq_NR	570	chr17	+	46667822	46683772	GGCCAAGCTGGAAGGGATTGACCGGCCGTTTCCTCTCCCTCGCCGGCCTCGGCGGAGATT
ASHG19A3A032595	5.95269	2.89307	137.014	5.68723	24.3513	3.48586	2.13282	1.7596	6.07752	2.10942	3.82408	1.89921	noncoding	HIT000098379		H-invDB	227	chr7	-	27235768	27235994	ACCTCCTTGACTTTAGAGATTCAGTACTCAATTATTTGGCTCCAGCTGGAGCAAATTTGA
CUST_203_PI426075208	7780.62	9770.63	6577.1	7987.01	4674.7	27079.8	11.7334	12.3055	11.3927	12.6975	11.0461	15.7346	noncoding	nc-HOXD9-17+	nc-HOXD9-17	HOX cluster	168	chr2	-	176986678	176986846	TAATAAAACGGACGGATGGAGCAGATCGGAGGGCCCCCTCCCCCTGCCACACTCACACAC
ASHG19A3H0000160	989.235	1041.93	1319.38	840.111	668.907	866.428	8.9382	9.08451	9.06556	9.35486	8.24084	11.3987	noncoding	nc-HOXC9-138-	nc-HOXC9-138	HOX cluster	148	chr12	+	54391355	54391503	TATCTCTTTTCATCTTGCCTTCCTTCTTTTAATTCTCCCCCTTTTTTCCCTTTATTCTAA
ASHG19A3H0000175	15.9665	29.1422	37.3561	24.3937	24.7868	16.1707	3.67235	4.3343	4.35173	4.00766	3.846	5.18487	noncoding	nc-HOXD13-2-	nc-HOXD13-2	HOX cluster	188	chr2	+	176957160	176957348	ATCAACTCGTGGGGGTGGCTGCAGCGCGTACGCCTGGGTCGGGGGGGAGGGCGGGAATGG
ASHG19A3H0000077	7.00272	6.30797	4.12217	5.22007	170.537	7.00336	2.75841	2.59289	2.11939	1.90851	6.36217	2.97774	noncoding	nc-HOXB9-206-	nc-HOXB9-206	HOX cluster	691	chr17	-	46803175	46803866	GCTGCCATGATCGTTAGCCTCATATTTTCTATCTAGAGCTCTGTAGAGCACTTTAGAAAC
ASHG19A3H0000032	66.817	29.23	25.9295	16.9407	25.0678	57.7029	5.47811	4.33737	3.89885	3.37928	3.85988	7.27559	noncoding	nc-HOXA6-72-	nc-HOXA6-72	HOX cluster	1151	chr7	-	27193137	27194288	AGACCCGCAAGAAAGTGAATCTCACTACTACCTACTCCCCTAAAACTACCTATTTTGTGC
CUST_165_PI426075208	6.50459	29.2116	35.6809	18.6937	37.0421	13.402	2.64341	4.33681	4.2961	3.54656	4.33754	4.8611	noncoding	nc-HOXD10-11+	nc-HOXD10-11	HOX cluster	118	chr2	-	176977568	176977686	ACACACTTTGTAAGATGGGGGTGGGGAGAGGTCTTCAGCCCCCAGAGGTTCTGGTCTGAT
CUST_83_PI426075208	8.98582	29.7664	29.7312	5.86715	25.7016	9.83765	2.99565	4.35973	4.07175	2.20407	3.88849	4.01723	noncoding	nc-HOXA1-55+	nc-HOXA1-55	HOX cluster	328	chr7	+	27136777	27137105	CTCATCACCCTACTTCCCTGAGGCTGCTGAGGTCGTTAAATTGTTGTTTACTATTAGGTT
CUST_118_PI426075208	20.3461	29.231	23.2166	14.0189	15.9996	9.06241	3.97879	4.33754	3.76239	3.08378	3.34456	3.73055	noncoding	nc-HOXC11-116+	nc-HOXC11-116	HOX cluster	228	chr12	-	54366534	54366762	TCTAGCTGCTGCTCTTTTTTCCCCCAGGATTGGGGGAAGGAGGAGGGCTCTCATGTATGG
ASHG19A3H0000182	30.0839	55.7854	40.9463	63.7762	48.5116	66.6443	4.46641	5.17446	4.4658	5.59281	4.67992	7.50341	noncoding	nc-HOXD3-41-	nc-HOXD3-41	HOX cluster	128	chr2	+	177025459	177025587	GGGCCTGGGAGGGCTGGGCAGAAACCCAGGAGTGGGTGGGGGCGCGGGTGGCTGCCGCTC
ASHG19A3H0000194	67.7225	73.7004	113.913	58.5655	66.6866	23.5643	5.49693	5.55132	5.83161	5.46072	5.09354	5.79091	noncoding	nc-HOXD4-31-	nc-HOXD4-31	HOX cluster	108	chr2	+	177010079	177010187	CAGTGTGGGTGTGGGGGTAGTGCTCCTAAAACTCCCACCCAGTTTTGAGCCCCCAAAGTT
CUST_110_PI426075208	10.7026	34.6118	33.0716	17.2581	32.0491	14.2257	3.19534	4.55115	4.20006	3.41036	4.15416	4.96527	noncoding	nc-HOXC11-108+	nc-HOXC11-108	HOX cluster	2358	chr12	-	54356056	54358414	AAGTTTTACATGTGGTGAATATACGTGCTGTATGTAATCTTTCCCCAGTCGGTTGCTTTC
ASHG19A3H0000157	4406.3	8172.54	11425.8	8991.89	1727.91	521.947	10.9588	12.0015	12.3055	12.8696	9.57725	10.6724	noncoding	nc-HOXC9-131-	nc-HOXC9-131	HOX cluster	198	chr12	+	54384395	54384593	ACTGCTGCTGGGGGTCACCCCAAGAGCCCCCCACCCATCCAAGGAAAGGAATAAACTTAA
ASHG19A3A008508	42.818	37.4971	11.6149	46.3428	102.476	11.0558	4.905	4.65315	2.96144	5.08121	5.66638	4.43729	noncoding	AK000839		misc_RNA	1951	chr17	-	46657698	46659621	ATATCTAGATATTCGTTTGATCACAAACTAAAGGCTTGGAGGGGCACGGAGGAGCCGATT
ASHG19A3A034086	96.9328	109.383	20.1064	108.662	974.673	28.3342	5.94234	6.05954	3.59204	6.39776	8.76479	6.09897	noncoding	uc003syg.2	BC031342	UCSC_knowngene	721	chr7	+	27135742	27139584	TCGCGTTGTCATTGGAACTTCCAAGCCTTTGCTGTTAAGAGCCAGGTTCTTAAATCAACC
ASHG19A3H0000147	52.5215	100.4	78.6899	99.8834	78.1201	51.1892	5.16212	5.94596	5.33654	6.27134	5.30021	7.08479	noncoding	nc-HOXC6-351-	nc-HOXC6-351	HOX cluster	875	chr12	+	54406545	54407420	AAAATAATAGAAGCTGGAATGACTTGCTTTTTCTCCACAGCTCTTCCCTATTCTCTACCT
CUST_68_PI426075208	1623.55	773.072	1178.39	735.662	939.568	484.991	9.55306	8.66949	8.91145	9.15585	8.71638	10.554	noncoding	nc-HOXB9-195+	nc-HOXB9-195	HOX cluster	138	chr17	+	46780481	46780619	GGGTCTTGGTTAGCTTCTTTGCTATTTCCCCTCCTTACTCTTTTCTTCTCCCCTGTCTCC
CUST_74_PI426075208	8.82364	21.2363	57.5531	57.4647	18.7606	13.545	2.97655	3.93981	4.91452	5.43324	3.51957	4.88137	noncoding	nc-HOXB9-203+	nc-HOXB9-203	HOX cluster	118	chr17	+	46799885	46800003	AAGAAGGCCTGCGGTTGGTGGCTCCCCACCTCATAGCTGCAAGTAGGGGCGAAAGCTGGA
ASHG19A3H0000122	79352.5	91044.8	78965.4	85740.6	62646.6	40061.9	15.4694	15.7463	15.8548	16.2224	15.6672	16.1944	noncoding	nc-HOXC13-102-	nc-HOXC13-102	HOX cluster	108	chr12	+	54332232	54332340	CCCTACACCCCTTTGCGTCGGCCAAATTCAGCCTCCCCCCCCTCCCTCTCCCTCCCTGGG
CUST_51_PI426075208	146.818	261.586	520.803	294.863	207.674	180.305	6.46692	7.25457	7.81554	7.84649	6.62558	9.08911	noncoding	nc-HOXB4-173+	nc-HOXB4-173	HOX cluster	138	chr17	+	46664300	46664438	AATCCCCCACCCCGCCAACCATTACCACCATGAGACTTGTGTGTGGAGTTGACTGTAGAG
CUST_151_PI426075208	31.8013	57.1455	90.6922	18.5591	49.7494	13.7071	4.53787	5.20982	5.524	3.52979	4.71126	4.90086	noncoding	nc-HOXC8-146+	nc-HOXC8-146	HOX cluster	108	chr12	-	54400135	54400243	ATTACGCGCTGCCTGCTTTGCACTTATCTCCTCCACAAAGCGATTATTTTTAATGCCTGC
ASHG19A3H0000200	299.4	9.01855	424.238	16.4227	421.39	3.90742	7.40547	2.94996	7.54099	3.32472	7.58018	2.07889	noncoding	nc-HOXD8-19-	nc-HOXD8-19	HOX cluster	160	chr2	+	176989526	176989686	GTTCCTGCCCGAGGACCAGTTGTAAATGTTACTGCTTCCTACTAATAAATGCTGACCTGA
CUST_82_PI426075208	560.959	779.688	569.35	459.291	366.286	259.573	8.19524	8.67977	7.94431	8.46426	7.38866	9.65817	noncoding	nc-HOXA1-54+	nc-HOXA1-54	HOX cluster	128	chr7	+	27136437	27136565	TCCCTCTCTCGTCGCTCTCCGCCCCTTTCTCTTTCCCACTCAGTTTTGCACCGGGAGCCC
ASHG19A3H0000064	4235.04	7319.76	4529.1	6071.82	2241.05	1578.75	10.8967	11.8306	10.7751	12.2151	9.94749	12.2509	noncoding	nc-HOXB9-187-	nc-HOXB9-187	HOX cluster	168	chr17	-	46715907	46716075	TGGCTCTCTGTGAACAAAGCAGGTTTCCTCCTTGCCACTCACCCCCACCCCCCATACCAC
ASHG19A3H0000033	33.0815	37.0287	47.1431	57.5049	48.7649	20.5966	4.58351	4.63982	4.64785	5.43424	4.68752	5.57074	noncoding	nc-HOXA7-73-	nc-HOXA7-73	HOX cluster	148	chr7	-	27196467	27196615	AGGGATGGGGAGGATCCCAAGCTTGGTCCAGGGCTCACTAGCAGGAGTCGGCGGGGGGGC
CUST_92_PI426075208	48.6325	39.1883	107.33	62.0733	160.695	23.9574	5.06423	4.70863	5.75136	5.549	6.27514	5.81958	noncoding	nc-HOXB6-181+	nc-HOXB6-181	HOX cluster	278	chr17	+	46683490	46683768	GCCACACCGGCCTGGTAAACTCGCACCTCTTAGGATCTTGCTCCCGGACTCATTCCCTTC
ASHG19A3H0000043	6.27436	21.1197	42.1688	12.7204	17.9179	5.44074	2.39765	3.9321	4.50091	2.94613	3.47239	2.53346	noncoding	nc-HOXB2-160-	nc-HOXB2-160	HOX cluster	310	chr17	-	46622394	46622704	GGGGCTCATGGTGTCCTGGTCGTGGTCCTCTGGTGTTTTTGAATCAATTAAACCAAATAA
ASHG19A3H0000022	202.005	113.52	203.283	180.709	122.337	135.572	6.8844	6.11892	6.58627	7.14624	5.91077	8.6481	noncoding	nc-HOXA2-60-	nc-HOXA2-60	HOX cluster	148	chr7	-	27142497	27142645	TAGATAGATCCTTGCAGATCAGGAGGCACGCAGGCACCCTCGCCCCCACGTACTCCGGGA
CUST_35_PI426075208	40.6303	24.7644	41.2454	81.0686	42.9948	48.8585	4.83926	4.12588	4.47472	5.96418	4.52809	7.01448	noncoding	nc-HOXA7-75+	nc-HOXA7-75	HOX cluster	108	chr7	+	27200477	27200585	GGGTCAGGGAGGCGCGAGCGGTGAGGGTCGGGCAAGCCCCCGCCGATTCCTTGTTTCCCA
ASHG19A3A047643	23.5569	314.595	4.44711	9.97435	123.321	9.59155	4.16637	7.49145	2.25488	2.66071	5.91891	3.92616	noncoding	NR_003716	HOTAIR	RefSeq_NR	2337	chr12	-	54356097	54362515	CCTTGTGTAGGTTGTGTGTGTGTGGTGGTTTTATGCATAAATAAAGTTTTACATGTGGTG
CUST_20_PI426075208	8.09167	8.98477	8.89168	12.6184	113.51	7.91893	2.89011	2.94638	2.71236	2.93456	5.80397	3.30356	noncoding	nc-HOXA1-58+	nc-HOXA1-58	HOX cluster	148	chr7	+	27138197	27138345	AAGAAATTCTGGGGGCCGTTCCACCGAGTAGGAGATCCTTGGCCCTCTAGGCAAGTAGGT
ASHG19A3H0000014	10761.1	14492.8	16990	10103.2	8398.42	6323.93	12.2594	12.9741	12.9808	13.0076	11.9784	14.22	noncoding	nc-HOXA13-95-	nc-HOXA13-95	HOX cluster	218	chr7	-	27239898	27240116	TCGCAACCCAATCGCGCGCCCACCTCCCCTCCCCGCCTGGTTGCGCGGGTCTGGGCCCCA
ASHG19A3H0000028	242.239	37.0697	3.6981	8.98147	18.8273	2.89182	7.11552	4.6409	1.92861	2.57417	3.52353	1.73617	noncoding	nc-HOXA4-66-	nc-HOXA4-66	HOX cluster	307	chr7	-	27180687	27180994	TAATTAATGCTGTTGTAGAGGTGACTTGATGAGACACAACTTGTTCGACGTGTAGTGACT
CUST_146_PI426075208	73.0763	70.2176	108.693	27.3772	46.6904	16.5514	5.59696	5.48492	5.77065	4.21106	4.63107	5.22104	noncoding	nc-HOXC6-252+	nc-HOXC6-252	HOX cluster	442	chr12	-	54421751	54422193	GTTTTATATCTGCCCCCTTCTAAAATTACATCCTGATTTCTCCAAGGGAAGAACTCCCTC
CUST_113_PI426075208	87.2276	44.7798	38.9652	89.855	21.5317	20.8933	5.8157	4.87684	4.40442	6.12257	3.67328	5.59522	noncoding	nc-HOXC11-111+	nc-HOXC11-111	HOX cluster	698	chr12	-	54360504	54361202	TTATTTTCCTCTCCTTCTTTCTCTCTGTTCATCCCCAGTGCTACCCTGGAGGAAAAGGAT
ASHG19A3H0000018	51.4851	132.466	131.151	77.2803	80.4849	28.1047	5.13649	6.32588	6.02026	5.88343	5.33715	6.0845	noncoding	nc-HOXA1-56-	nc-HOXA1-56	HOX cluster	318	chr7	-	27137277	27137595	TTTCCTGCCCGTGCTCCCTCTTAACCATGCTTGGGATGGATCAAAGTCACAAATACTATT
ASHG19A3H0000166	159.154	219.825	212.766	210.864	122.587	139.831	6.56887	7.01802	6.64823	7.36096	5.91185	8.70406	noncoding	nc-HOXD10-12-	nc-HOXD10-12	HOX cluster	158	chr2	+	176977788	176977946	CGTCTGGATAGACCCCTTATTGCATTGGTGGTAGACTCCCCATTTGCCCCCTAGATTTCC
ASHG19A3H0000108	54.4652	45.0315	42.9356	94.1511	27.202	54.9457	5.20838	4.8831	4.52636	6.19003	3.95813	7.19214	noncoding	nc-HOXC11-106-	nc-HOXC11-106	HOX cluster	158	chr12	+	54351436	54351594	AAGGGGCTACCAGCCATTGAGGTCCCACTCAGCCCCAGTTTCCCAGGCCCGTGAGAATGA
ASHG19A3H0000098	44.9403	23.9327	42.2114	56.7907	21.771	52.5488	4.96731	4.08687	4.50228	5.41302	3.68519	7.12644	noncoding	nc-HOXC10-119-	nc-HOXC10-119	HOX cluster	138	chr12	+	54371854	54371992	AAAAAGGAGGAAAAAGGGTTTTTTGGCCCCCAAACAAACCCACCTTCCGTCTCCCAAGGT
ASHG19A3H0000199	101.882	73.4625	119.886	156.004	50.6684	66.9316	6.00437	5.54654	5.89558	6.93299	4.73484	7.51006	noncoding	nc-HOXD4-36-	nc-HOXD4-36	HOX cluster	262	chr2	+	177015849	177016111	ACTCTGCCCAACTCAGAGGCGAGTTCACCCACCCACCTTTCATTGCTCTGTACCCCAATA
ASHG19A3A009657	321.463	209.926	304.782	233.209	175.38	232.17	7.49813	6.95163	7.09906	7.4965	6.40119	9.49454	noncoding	NR_024103	C17orf93	RefSeq_NR	564	chr17	+	46800541	46802119	GAATGGTATAAATTTCAAAAACAACGAAACCTTCTTTTGCCCCCTCCGCAGCAGTCGCCT
ASHG19A3H0000099	45.7776	79.3041	86.247	27.3262	47.7089	28.96	4.98757	5.64526	5.45203	4.20817	4.65524	6.12958	noncoding	nc-HOXC10-120-	nc-HOXC10-120	HOX cluster	208	chr12	+	54372104	54372312	GCCCTAAATAGTAAACAAACCTGTAGTGGAGGGTCTTGGCTCTCCCAACACACTCAGACC
CUST_138_PI426075208	35.1732	29.6818	29.5182	25.1256	13.4495	9.3007	4.66712	4.35621	4.06287	4.06177	3.15161	3.81799	noncoding	nc-HOXC6-244+	nc-HOXC6-244	HOX cluster	1488	chr12	-	54415121	54416609	ACATTGATATTTCCCCTCTGCTCTGTCTTTTTGTGTCTCTGGAAGGGAAAAAGGCTGGGA
CUST_134_PI426075208	179.827	209.361	220.691	213.394	240.331	482.176	6.72188	6.94762	6.69467	7.37611	6.81718	10.5479	noncoding	nc-HOXC6-240+	nc-HOXC6-240	HOX cluster	288	chr12	-	54412701	54412989	ATGCAAACTGTATTTTTAAAAATTTGATAAAAACAGGTTTCTTCCCCCATCCCCGCCCCC
CUST_81_PI426075208	512.829	1027.63	1135.81	489.302	597.608	890.908	8.08333	9.0677	8.86441	8.55221	8.09181	11.4379	noncoding	nc-HOXA1-53+	nc-HOXA1-53	HOX cluster	138	chr7	+	27135887	27136025	CGCCCCCTCCCCACCGTTCAATGAAAGATGAACTGGCGAGAGGTGAGAAGGGAAGAGGGC
CUST_94_PI426075208	736.2	109.952	116.014	126.417	145.558	30.4948	8.54931	6.0682	5.85448	6.62077	6.14436	6.2166	noncoding	nc-HOXB9-193+	nc-HOXB9-193	HOX cluster	858	chr17	+	46768301	46769159	TTCCTCTGGGGCCCTTCACAATAACTGTGCATCCCTTCAGAGTAATGTCAACATTTTCTG
ASHG19A3H0000116	576.537	500.785	489.16	615.598	252.555	774.961	8.23316	8.1006	7.72841	8.88653	6.8819	11.2254	noncoding	nc-HOXC11-114-	nc-HOXC11-114	HOX cluster	128	chr12	+	54364584	54364712	CTCCTCACAGGATACAGCCCCTACCCCCATCTCAGTCCTGGCTTTGCTGAATCTGCCTTG
CUST_40_PI426075208	2639.31	1883.69	2030.38	2216.73	1576.47	677.384	10.2183	9.90038	9.6181	10.7641	9.44922	11.0496	noncoding	nc-HOXB1-156+	nc-HOXB1-156	HOX cluster	128	chr17	+	46609401	46609529	TCTCCTGGTTCCCTCCTACCTGTCTCTCCTTCACCACCCTCCATCTCCTTCCAAAAAAAA
ASHG19A3A009656	83.9841	115.219	177.598	151.904	87.5178	60.2143	5.76641	6.14085	6.4133	6.8893	5.44835	7.34335	noncoding	ENST00000489624	COX6B1P2	Ensembl	216	chr17	+	46791091	46791307	TTTGTATGTGAATGGTACCAGCCTGTGTACAAGTCCCTCATTCCCATATCCTGGATCTCA
CUST_12_PI426075208	49.8085	40.6225	2057.02	60.758	38.1207	39.1929	5.0899	4.75305	9.63761	5.51447	4.37616	6.63617	noncoding	nc-HOXA13-100+	nc-HOXA13-100	HOX cluster	916	chr7	+	27245788	27246704	ACTTATTAGTGGGTAAATGACTATATTTCATTTCAGCACAACTTCTCCCCTGGTAGAAAC
CUST_196_PI426075208	21.1054	10.3636	22.621	35.3193	12.6611	16.9295	4.0305	3.09913	3.73026	4.63318	3.0841	5.25651	noncoding	nc-HOXD4-33+	nc-HOXD4-33	HOX cluster	208	chr2	-	177012179	177012387	ATAAAGCAGACACATATAACACACAGAAAAATGACAAGGCCCAGATACCCCACCAATACC
ASHG19A3H0000051	4.70866	21.1696	22.2934	12.9086	17.3776	32.1276	1.70653	3.93651	3.71039	2.96405	3.435	6.30116	noncoding	nc-HOXB4-173-	nc-HOXB4-173	HOX cluster	138	chr17	-	46664300	46664438	CTCTACAGTCAACTCCACACACAAGTCTCATGGTGGTAATGGTTGGCGGGGTGGGGGATT
CUST_213_PI426075208	639.341	1914.34	820.442	706.447	498.458	181.856	8.36701	9.92811	8.43769	9.09605	7.81889	9.10861	noncoding	nc-HOXD8-21+	nc-HOXD8-21	HOX cluster	348	chr2	-	176993168	176993516	AATGTCCAATAAATGCAATGGTTCTCTGTTGTGTGTGTGTGTTTTCCCCTCTCCTGCTCG
CUST_177_PI426075208	777.868	27505.9	864.093	2866.37	1681.83	13.7693	8.61422	14.0567	8.50518	11.1437	9.54042	4.90984	noncoding	nc-HOXD1-48+	nc-HOXD1-48	HOX cluster	138	chr2	-	177046473	177046611	AGAGACACTTTTTACTAGCATAATTTATATATATGTGTGTGTGTGTGTGTACTCCACAGG
CUST_72_PI426075208	70.0477	131.636	131.793	139.314	123.242	83.3661	5.54406	6.31731	6.026	6.7693	5.9182	7.84944	noncoding	nc-HOXB9-201+	nc-HOXB9-201	HOX cluster	238	chr17	+	46795819	46796057	AGATTAAGATTGAAAGTCCTTTCTCGCAGCTTCATTTTCGCCCCCACACTGTCCCAAATG
ASHG19A3H0000042	26.7085	81.0669	74.2964	103.56	58.4328	48.3392	4.32152	5.67377	5.25192	6.32748	4.9241	6.99776	noncoding	nc-HOXB13-207-	nc-HOXB13-207	HOX cluster	108	chr17	-	46806423	46806531	AAAGCTAGGGAGGGAGAGGAGGAGAAGGAGGTGGGGCCCGGCTCCTCGTCCCCTCTTCCT
