# Supplementary material for: The Long Noncoding RNA Expression Profile of Hepatocellular Carcinoma Identified by Microarray Analysis
Source: PLoS One. 2014 Jul 15;9(7):e101707. doi: 10.1371/journal.pone.0101707 (PMC4099127; doi:10.1371/journal.pone.0101707)
Supplement: Table S4 — Enhancer LncRNAs profiling. (XLSX) [file pone.0101707.s006.xlsx]

## Sheet: Sheet1
Table S4: Enhancer LncRNAs profiling. This table contains profiling data of all probes for LncRNAs with enhancer-like function (Harrow, Denoeud et al. 2006). # Column A: ProbeName, it represents the probe name. # Column B ~ G: Raw Intensity of each sample. # Column H ~ M: Normalized Intensity of each sample (log2 transformed). # Column N ~ W: Annotations to each probe, including type, seqname, Ge…
	Raw Intensity						Normalized Intensity						Annotations
ProbeName	[H1T](Raw)	[H1N](Raw)	[H2T](Raw)	[H2N](Raw)	[H3T](Raw)	[H3N](Raw)	[H1T](normalized)	[H1N](normalized)	[H2T](normalized)	[H2N](normalized)	[H3T](normalized)	[H3N](normalized)	type	seqname	GeneSymbol	source	RNAlength	chrom	strand	txStart	txEnd	probeSeq
ASHG19A3A044751	12.3333	18.0826	17.0554	27.9531	7.94306	3.61678	3.35296	3.74708	3.39638	4.24357	2.63894	1.93279	noncoding	ENST00000449749	AC068580.7	Ensembl	338	chr11	-	1798159	1799618	AAATGGCAGCGTTGTGGGTAAAATAACACCTCCTTCAGAGACATTGACATCCTCATCCCT
ASHG19A3A032510	13.3727	7.20384	8.93846	27.1506	5.42287	15.4679	3.45813	2.74076	2.71643	4.19573	2.38057	5.10897	noncoding	ENST00000451792	AC017060.1	Ensembl	442	chr7	-	17503068	17598533	AATTATTTCTGAACCTTCCCATCAGCCTTGTCTCTGATAGAATTGGCCTGTTGTGGACGG
ASHG19A3A034043	10.9634	16.0974	29.1305	50.3728	181.984	7.77708	3.22125	3.60637	4.04544	5.21518	6.45169	3.25332	noncoding	ENST00000439823	AC002480.4	Ensembl	557	chr7	+	22629323	22631241	CAGTTCCTATGATATGACTACCTCAGGGCAAGAAAGTCACTGTGTCCCTGCTACAACAAA
ASHG19A3A040083	250.944	77.7941	79.5778	104.69	44.0607	3.57246	7.16671	5.6251	5.35145	6.34369	4.55527	1.92116	noncoding	uc004ebr.1	AK057701	UCSC_knowngene	2597	chrX	-	73498208	73512435	ATCCCACTTGACAGTTTAGAAGTGGATTGATAATACTCTTCTGGCTTAAAACCCTTCTTC
ASHG19A3A018856	79.6047	97.4911	103.772	70.4256	71.2859	64.9572	5.70225	5.91104	5.7079	5.74022	5.18714	7.46691	noncoding	ENST00000457669	AP000696.2	Ensembl	1133	chr21	-	38004978	38009331	ATGGGTTTATCTTTTGGGACCAAGACATTGGGTCCCTACATGTTTTCCCCTACCCTTCTT
ASHG19A3A018364	55.3923	81.5711	72.7063	57.4241	76.6094	64.0893	5.23245	5.68244	5.22486	5.43219	5.27796	7.44721	noncoding	ENST00000461248	RP1-300I2.2	Ensembl	556	chr20	+	43859508	43861972	TTATGAAGCTGAGCGGCTTCTTTCTACTCTCTGTGAACATCCTCCTTTGCCTCTGAATGA
ASHG19A3A029234	5.5708	10.403	72.1325	9.68271	38.6328	3.9378	1.84138	3.10306	5.21334	2.63558	4.39003	2.09478	noncoding	ENST00000428930	BX571672.1	Ensembl	614	chr1	+	143119060	143232318	TCATTCCAAGATTCCTTAAAATTCTGTAATTCTATGTCCTCTTGATTCTGTCTATAGAAA
ASHG19A3A030631	449.303	422.084	408.75	595.949	422.258	395.527	7.91343	7.88083	7.48964	8.83102	7.58313	10.2694	noncoding	NR_027311	LOC153910	RefSeq_NR	2290	chr6	-	142847591	142958973	AAGGTCTTAGCACTGTTTCATCTTCCCAGAAGGCTTTTCCCTCTTCCACCCTGCTTCTAG
ASHG19A3A013556	15.3156	24.8398	20.1573	25.249	13.2191	4.76247	3.6234	4.12932	3.59421	4.06993	3.13232	2.35596	noncoding	uc002rsu.1	CR600703	UCSC_knowngene	2156	chr2	-	43254991	43266682	AGAGTGAAAAAATGTTAAGCAGTGGAAAAACATGAACCAAACTGTGGCTGCATCTTCCCA
ASHG19A3A043572	109.143	95.6057	149.272	104.153	129.611	52.197	6.09088	5.88194	6.18718	6.33701	5.98592	7.11552	noncoding	ENST00000417112	RP11-554I8.2	Ensembl	917	chr10	+	6779343	6780988	TGACTTTTGGAAATCTGATTGACTGGCACACTCTCTCTGCCTCTTTCTTTCTCAACATTT
ASHG19A3A018483	5.62125	57.4156	27.4376	39.9433	22.6045	13.9656	1.85799	5.21723	3.9697	4.83887	3.72862	4.93524	noncoding	ENST00000366097	RP11-560A15.3	Ensembl	770	chr20	+	55689970	55697148	TCAGGTGGAGTCTGTGGTTCCCATGGTTCCTAGAGTGAGGACTCATCCTGCCAGATGGAG
ASHG19A3A029430	24.172	70.9717	88.6147	47.9281	41.715	41.3209	4.19934	5.49887	5.48824	5.13306	4.48469	6.73276	noncoding	ENST00000455973	RP11-359N11.1	Ensembl	470	chr6	-	14230005	14231801	TAGGCTCTGCAAATTTCATCCCCACCTTTGGCCCTTCAGGCCTAGGGCAAGTCACAGCTC
ASHG19A3A012293	12.9459	17.7741	34.2596	13.9254	30.036	14.795	3.4205	3.72817	4.24575	3.07569	4.0739	5.03067	noncoding	ENST00000435973	RP11-286M16.1	Ensembl	385	chr1	-	230011296	230021499	TAAGAAGAATAACTCCCATTCCTCATGCATGAGACCCTCTGCTAAATGCTTCCTGTGCAC
ASHG19A3A014203	1094.72	260.68	1225.03	459.93	1016.99	290.185	9.0629	7.25028	8.96208	8.4661	8.8315	9.841	noncoding	NR_015395	LOC541471	RefSeq_NR	809	chr2	-	112124590	112252692	TTATAAATCTTCAATACATCCTGTCCCCCTAAAACGGCATCTGGGTCTTTTGAGGGTTAA
ASHG19A3A040079	64.0209	22.6143	34.1634	58.2208	73.7973	3.8646	5.41789	4.01723	4.2414	5.45288	5.2304	2.0539	noncoding	NR_028379	NCRNA00182	RefSeq_NR	2356	chrX	-	73247970	73513409	GCTTCCTTCTGTAAAATTTGGACTGTTTGTTCTTCCCATTATATTAATAGTTGCTTCAGG
ASHG19A3A018524	20.8571	15.162	60.9627	17.1529	45.8869	3.55433	4.01379	3.53306	4.99268	3.40151	4.60602	1.91676	noncoding	uc010gjw.1	AK309218	UCSC_knowngene	3684	chr20	+	58713536	59228976	GAGAAAAGACGTCCTTGCTGTGTTCCTGATATGAAGAGGAAAGCAGTCCTTCTCCATTAA
ASHG19A3A036232	16.1261	10.715	21.5589	31.7478	8.86835	3.46097	3.68268	3.13138	3.67307	4.45963	2.73041	1.89258	noncoding	ENST00000435492	RP11-317P15.3	Ensembl	259	chr1	+	182681996	182683679	AAGCTCCCACTAACACCTTACCACTCTCTACCATGTCAACTTATTTTATTATAACAATTG
ASHG19A3A038676	21.9426	19.1579	17.6655	35.3529	27.5337	20.0486	4.08006	3.81539	3.43833	4.63518	3.97405	5.53055	noncoding	uc004ads.2	LOC643648	UCSC_knowngene	1168	chr9	+	46763790	46833318	CGCTAGGCGGGAGGCTGGAGCAGTAAGATGGCAGCCGGAGCGGTAGGGGGGTGGCTGGCA
ASHG19A3A029872	3228.97	6576.69	6914.94	3835.58	4377.45	1936.02	10.5132	11.6717	11.4619	11.5584	10.9529	12.5385	noncoding	ENST00000444731	RP11-552E20.1	Ensembl	539	chr6	-	40239304	40243976	AGGCTGTGTCTCCCTCCTCAGACTGAAGGATCTTTGTGATCAGATGCTGTGTCTATATCC
ASHG19A3A025660	67.673	76.2456	85.0636	96.2045	92.2341	68.8674	5.49493	5.59718	5.43577	6.22091	5.51881	7.55745	noncoding	ENST00000432395	RP5-943J3.1	Ensembl	509	chr1	+	90254472	90256051	ATGAAGTTTTGCCATGAACGTAGATCCTCCCTTACAAATCCCTCCATTTTCAAACCCGAG
ASHG19A3A030636	17.5928	6.26066	14.0658	26.2006	10.0525	4.34614	3.79777	2.58155	3.1718	4.13316	2.84762	2.23702	noncoding	ENST00000454588	RP1-45I4.3	Ensembl	552	chr6	-	143360561	143363461	GGTCCAAGTCAATCATCTTTGCTTCTCTCACATTGTCATCGACATTTACCCCAGCATTAT
ASHG19A3A029808	110.727	96.6572	51.5063	32.2739	44.4803	12.389	6.10902	5.89765	4.77075	4.48923	4.56939	4.72044	noncoding	AK026168		NRED	2638	chr6	-	34247460	34250085	AGCTAAAGCAGTGACAGATCCACGTAGCCTCTTTAACCTCTTTATTATCTTGCCAAAAAA
ASHG19A3A034004	57.2148	122.761	153.304	96.3596	117.29	84.2139	5.27636	6.21712	6.22334	6.22448	5.8523	7.86372	noncoding	ENST00000419463	AC019117.1	Ensembl	837	chr7	+	17414490	17506288	ATAACATGAAGTGAAGTCTTCATCTCCATTCCCAACAGTCCCCATTCTACTTGCAGAAAG
ASHG19A3A030634	27.3266	35.4487	35.3306	79.3491	31.6616	14.4961	4.35001	4.58387	4.28116	5.92646	4.13896	5.00108	noncoding	ENST00000446115	RP11-439L18.3	Ensembl	783	chr6	-	143288169	143343090	GCAGCAACATCAGAAAGCCCCTCTGCTGTGCTTCAGGATCACTCTTATCACTGCATAAAG
ASHG19A3A038531	6.96968	16.2443	15.2445	41.882	27.4873	7.59218	2.75395	3.61862	3.26472	4.91573	3.97188	3.18554	noncoding	BC042185		RNAdb	964	chr9	+	35646266	35647470	GGTTCCTCCTCTGTGGCTTCCTGTGGCACTCCAAGTGGGAAGAAGAGAAGCTTGGAAGTG
ASHG19A3A029809	1646.13	307.335	1368.51	213.957	203.07	73.6748	9.57684	7.46108	9.11125	7.37939	6.5938	7.65754	noncoding	AK025759		NRED	2209	chr6	-	34250999	34253191	GAGAAAATGATACCTCTCACCTTCAAATTAATCAAATAGTTTGTCCTTCTAGTCCCCTTA
ASHG19A3A041575	64.4501	64.8759	429.398	58.4264	29.4094	9.75041	5.42752	5.37516	7.5589	5.45739	4.04691	3.98425	noncoding	ENST00000417443	NCRNA00086	Ensembl	2913	chrX	+	134555867	134559682	AGACACTGACCGGAATGACATACTTTTCTGTGTGTGATTCACTGTGTACTGGTCAGCACA
ASHG19A3A039081	23.5158	39.8656	58.3301	31.6696	42.7405	35.1197	4.16419	4.72857	4.93406	4.45441	4.52016	6.4494	noncoding	ENST00000435485	RP11-308N19.1	Ensembl	1686	chr9	+	109040672	109367076	TGTGTCTTAAGCTGGGTCATTGAAGTGGAATGTTTTCACAAGACCTCCTCCACTTGCTAC
ASHG19A3A013555	109.013	26.4881	24.2284	35.6527	8.64268	15.0894	6.089	4.20795	3.81569	4.65228	2.70416	5.06438	noncoding	ENST00000457457	AC016735.1	Ensembl	400	chr2	-	43228461	43233380	AAAGATGTCACAGAGAGTAAAATGAGAAAAATCCAGTAGCCCGTGCCCAGAGCAGTTCCT
ASHG19A3A051092	144.386	181.424	166.658	190.722	63.423	68.0199	6.4419	6.73567	6.3289	7.22108	5.03251	7.53947	noncoding	uc001eng.1	AX747132	UCSC_knowngene	1711	chr1	-	145372087	145373798	GAAAAATGTGTCTTCCTTAATTTTTCCCATAAGAACCACCCTACTTCATGCCCTGTCTCT
ASHG19A3A030800	18.4287	24.439	29.617	29.7549	27.2753	5.60446	3.85527	4.10882	4.06716	4.34821	3.96127	2.57432	noncoding	ENST00000434356	RP11-347L18.1	Ensembl	466	chr6	-	164767521	164769677	GAAGAGTCTTAAATGCCTTCTTTACCCTTTTACTCCATGTCCATGCAGTCTACCTGCTTT
ASHG19A3A000147	318.586	397.369	500.997	318.629	353.903	190.299	7.48692	7.80251	7.76144	7.95131	7.34068	9.16855	noncoding	ENST00000421181	AC080094.1	Ensembl	201	chr2	+	17151300	17155764	TAACCCTGATACTCCCATGTCTCAAAAGTTCTCATTCTTCTCCTTCCTGCTGCCACATGA
ASHG19A3A053272	10.0963	13.3324	21.4629	61.5448	11.1518	4.77019	3.12767	3.38333	3.66657	5.53416	2.94929	2.35784	noncoding	ENST00000423422	RP11-336K24.4	Ensembl	420	chr1	-	155955165	155976861	TGTCATCCATCTGCTGGCCCTTTGGACCACTCGGCCACTGGCATGCTTTCCAAGTCTGTA
ASHG19A3A024647	3096.08	2225.66	3513.01	2171.42	6321.02	784.189	10.4519	10.1415	10.4037	10.7365	11.5145	11.241	noncoding	ENST00000441170	AC092661.2	Ensembl	1663	chr4	-	118495666	118497329	AGACATGGTGAATGCATCGACTGGAAGCTCCTTTTTCTCCACCTCTCTCAATACATTCCT
ASHG19A3A030420	19.1065	29.9758	23.2704	101.025	356.127	15.9394	3.89854	4.36745	3.76552	6.28766	7.34892	5.16028	noncoding	uc009wkz.1	FCGR1C	UCSC_knowngene	566	chr1	+	149370546	149375252	GCTCAGGCAAGGGAAAGCATCACTACACATCAGCAGGAATATCACAATACACTGTGAAAG
ASHG19A3A019617	5.64755	26.7968	30.977	23.2021	24.3545	12.235	1.8699	4.22166	4.11897	3.91694	3.82428	4.69628	noncoding	ENST00000434510	CTA-796E4.4	Ensembl	357	chr22	-	26557875	26559180	CACTGCCATCCCCACCTATTAAAATAATGGCATGAAAAATAAACAGCCTTTATGTACAAT
ASHG19A3A012847	35.392	93.3773	90.5155	66.6257	89.5945	66.9951	4.67342	5.85657	5.52073	5.66149	5.47924	7.51227	noncoding	ENST00000443207	RP4-580N22.2	Ensembl	190	chr1	-	236121178	236135125	CCCAAAAGAAGCTATGCTCGGGCCTTCCCATCGTCCCACTCAAGAGCTTTCTTCATATTG
ASHG19A3A039316	25.5309	35.7102	43.019	41.4042	39.9165	25.0511	4.2656	4.59361	4.53002	4.89852	4.42969	5.89365	noncoding	ENST00000455981	RP11-344B5.2	Ensembl	583	chr9	+	132044736	132048007	GGAGGAGCATGTGATTCCAGACCCTCCTCTCTGCAACGAAAGTGAGGTTGACACCTGCAG
ASHG19A3A043527	5.65046	14.4506	21.8904	16.8017	31.4763	13.2314	1.87141	3.47329	3.68911	3.36502	4.13068	4.83984	noncoding	ENST00000445932	RP11-298E9.5	Ensembl	597	chr10	+	3266007	3269599	AATGTGTTTCCCAAGAAGCAAGTCTGGATTCATCTTATGTACACTCCTGGCCTGTCTCTG
ASHG19A3A051793	21.5525	10.8351	25.7673	15.4561	23.6093	11.9873	4.05442	3.14527	3.89232	3.22499	3.78256	4.66468	noncoding	uc010awi.1	BC148240	UCSC_knowngene	557	chr14	+	101540363	101540920	TAAGATCCAGCCTTTGTCATTTACTGGTACTGTGGTTTTCTTGTATCTGGCCTCCACCTC
ASHG19A3A040275	205.588	69.7418	123.383	78.9697	36.7308	71.1961	6.90641	5.4759	5.93845	5.91868	4.325	7.60033	noncoding	uc001hmu.2	BC045735	UCSC_knowngene	959	chr1	+	221002596	221005768	AAAGCAAGGGCAGGTCTCTGTGCCCCATCTCTAGCTTTTCCTCAACTTAGGCTTTATAAA
ASHG19A3A039323	9.69429	23.6871	42.8231	22.9893	33.9562	4.28126	3.07986	4.07347	4.52405	3.90354	4.22541	2.2181	noncoding	uc004bxy.1	AK024177	UCSC_knowngene	1670	chr9	+	132251385	132275963	CCAGACACTGAACTGCCTTTGGAAGCAAGTAGGAGCAACAGCGAAGGTTTGCTGGCTCAG
ASHG19A3A015714	5.66997	21.3466	24.3342	23.4644	10.9127	7.85121	1.8842	3.94728	3.82115	3.93696	2.92691	3.27888	noncoding	ENST00000416845	AC093159.1	Ensembl	424	chr2	+	62690261	62691205	ACAAGAGGTGCCATGAGACAGTATATAGTTCATTTCCCCACCGCAAGAGTAAAGGGCTTA
ASHG19A3A032628	2357.53	4893.85	5887.84	2224.14	5032.93	1268.83	10.0775	11.2771	11.1743	10.7695	11.1671	11.9142	noncoding	ENST00000454922	AC005154.5	Ensembl	752	chr7	-	30624315	30625588	GAAACGTAGTAAGTTTATGTTTTTAAGGTCTGCCCCTCCCTTCTTGCATTATATCATAAA
ASHG19A3A018032	199.333	181.995	293.503	204.214	167.962	185.801	6.86527	6.74015	7.05509	7.31631	6.34184	9.13901	noncoding	ENST00000415932	RP11-199O14.1	Ensembl	1484	chr20	+	6427369	6509106	ATAACCAACATGGTGCTCATTAATTGGTCATGTGAGCACTAAGGATAACCACCCTCCCCT
ASHG19A3A038650	62.8629	3.60659	11.495	30.3533	42.053	2.46184	5.39203	1.98779	2.95013	4.38431	4.49609	1.57149	noncoding	ENST00000419207	RP11-160N1.9	Ensembl	719	chr9	+	44823712	44835521	AAGACAAAGCAAAGGTATGAAAGGAACACACATCCCTGACTGACTAGGAGGAACAGAGCT
ASHG19A3A042626	8.41312	42.548	50.9703	97.3746	26.5261	10.3299	2.9268	4.81431	4.75615	6.23677	3.92633	4.19269	noncoding	ENST00000412439	RP11-810B23.1	Ensembl	187	chr10	-	36378013	36378317	TTCCTGGAACTTTACTTCGGCCTCTTTCCCTGTAATGTGAGACAGTCTGATACATCTGCA
ASHG19A3A049664	297.197	266.677	292.077	317.806	359.435	136.572	7.39387	7.28063	7.04726	7.94778	7.36343	8.6647	noncoding	ENST00000443621	RP11-30C8.2	Ensembl	282	chr13	-	73987609	74120978	TTGACAACTTGAGAACTGCGTTCAAGGAAAGTCTTTAACAATTCTCCTCCTCACCTCCAC
ASHG19A3A033216	12.3339	31.0021	36.8313	26.8398	178.021	17.1645	3.35308	4.41224	4.3343	4.17648	6.42005	5.27893	noncoding	uc001fuu.2	AF088076	UCSC_knowngene	423	chr1	+	159931073	159946734	TAAAAGGCCAAACCTTTGCTCCAACTTTCTCCTTAGCTTCCCTTTGGATCTGGAAAGCTG
ASHG19A3A030339	141.416	198.305	319.998	62.0318	3.00216	20.1329	6.41838	6.86715	7.16916	5.54707	1.90891	5.53686	noncoding	ENST00000428750	RP1-60O19.1	Ensembl	805	chr6	-	107165866	107235306	AAGACTTCTTCAAGGAGGTGCTCAAGCCATGTTTTGGAAAAGAGAACTCAAGGTCTGGCA
ASHG19A3A013239	5.53418	35.6134	50.5724	25.0168	18.8481	12.4026	1.83224	4.58962	4.74498	4.05458	3.52484	4.72294	noncoding	ENST00000448901	AC105253.1	Ensembl	4209	chr2	-	6506141	6515554	TGTACAGACATAGAGCCCTTTCCACTTCCTTTTTGTAAGAAATAGTATTCTTTCCCACAG
ASHG19A3A007980	106.105	225.601	326.902	162.475	136.938	71.0971	6.05539	7.05295	7.19816	6.99208	6.06392	7.59901	noncoding	ENST00000367716	RP11-296O14.3	Ensembl	1815	chr1	-	173386931	173430501	CCTCCCACCCCCAGTTAAAAAGGTAATACACCTCATTGAAATAATTTAAACTTTACAGAA
ASHG19A3A044210	109.653	154.841	240.799	287.53	163.82	145.884	6.09717	6.52485	6.80202	7.80676	6.30788	8.76678	noncoding	ENST00000437892	RP11-124L5.7	Ensembl	674	chr10	+	86039746	86048751	ATCCAGCCCCCATTCCTCACTTTTGTCCTACTGGTAATAAGACATTCATCGTGTATCTTT
ASHG19A3A038094	11031.4	1288.72	5287.94	2009.66	13533.8	600.794	12.2878	9.38024	11.0166	10.6156	12.8046	10.8742	noncoding	ENST00000428643	RP11-216B9.7	Ensembl	334	chr9	-	131425412	131425857	TTTGTCCCAGCCTGGGGCTCCCCCTCTGGTTTCCTATTTGTAGTTACTAGAATGAAAAAA
ASHG19A3A000076	4582.76	1638.55	3401.51	3184.82	2510.21	559.545	11.0166	9.71134	10.3544	11.2857	10.0947	10.773	noncoding	ENST00000398216	RP11-54O7.2	Ensembl	443	chr1	+	849550	850351	GCCAGACCCCCATCCCGCCAGGGTCACCAGctgggcatggtggcgcatgcctgtaatcct
ASHG19A3A031571	10.92	13.2077	19.1982	27.8731	24.2744	5.43183	3.21703	3.37237	3.54055	4.24038	3.81993	2.5311	noncoding	ENST00000455005	RP5-1120P11.3	Ensembl	1608	chr6	+	44041649	44045689	AAGTGATCACAAAATTTTCAACATCACAGTCTAAAATAAAAACCTGCCTCTTGTCTGCCT
ASHG19A3A041858	5.85576	15.1741	25.459	6.70498	37.8648	4.65586	2.06238	3.53402	3.87795	2.35538	4.36616	2.32472	noncoding	ENST00000430921	RP11-66A2.1	Ensembl	372	chr1	+	232853816	232857996	TGCTCAGCAAACAGAGAGAGACTATTCTTGTTCCCTGTGCCTAGGATGTGCTTGATGTAT
ASHG19A3A040046	18.6458	27.2002	708.637	36.2194	22.8007	31.7958	3.86927	4.24154	8.22991	4.68213	3.74093	6.28336	noncoding	ENST00000422194	CXorf49B	Ensembl	697	chrX	-	70882844	70885603	GTCCATCCCCCAAGACCGGAAAGGCAGCAATAGCCCCCGGGAGCCCAGGGCTGTCCTCGG
ASHG19A3A038554	35.0451	27.9419	73.0463	50.9467	48.64	14.3407	4.66356	4.27572	5.2322	5.23433	4.6835	4.98113	noncoding	ENST00000417311	RP11-84P7.2	Ensembl	504	chr9	+	36307038	36315276	GGTAGTTCCTACACAGCTTGATTTTCTTAACACTAACAGCAGTCTTCTGCCCTTCCAACA
ASHG19A3A039167	29.6376	2612.74	52.1324	60.1911	41.0495	21.303	4.45093	10.3686	4.78776	5.49762	4.46383	5.62688	noncoding	ENST00000456032	RP11-127L21.1	Ensembl	256	chr9	+	121502840	121507590	AGGGTCAACTCAATAATATGTCTTTACAATCCCTTTTTCTCTGTCTCTAACTTCCTTCAG
ASHG19A3A030896	32.0031	72.0543	68.8877	58.1073	52.024	54.6467	4.54475	5.52023	5.14907	5.44959	4.76912	7.18239	noncoding	ENST00000433761	RP1-40E16.2	Ensembl	398	chr6	+	3056123	3056995	ATTGGTTCATTCATTCGTTCATTTTGCTGTAACTCACAGTGGCCCCCATCCTAAGGTGCA
ASHG19A3A032364	88.1785	42.7369	334.655	36.2554	3.00216	3.09324	5.83083	4.82007	7.2294	4.68337	1.90891	1.7884	noncoding	ENST00000438217	XX-C2158C12.2	Ensembl	758	chr6	+	171034284	171037576	CAATTTGGAAGAAAACATTTCCATCTGTTAATAAAGAGCAAGGGCCTCTGGTCATAAGTG
ASHG19A3A032178	1820.06	2729.42	2904.31	1186.84	2695	852.034	9.71562	10.4318	10.1139	9.84547	10.2198	11.3713	noncoding	ENST00000359838	RP3-337D23.3	Ensembl	453	chr6	+	147480060	147502128	TAACAGTGCTGGACCTAAAAAAGGTGTTGGCCCACGAGTGCCTCTCTCTCCCTGCCTGAG
ASHG19A3A029850	14.221	42.3071	49.2223	42.5872	18.3962	4.15385	3.53306	4.80899	4.71312	4.94218	3.5015	2.17087	noncoding	ENST00000445172	RP1-153P14.3	Ensembl	735	chr6	-	37511328	37514531	ATAGTAACAAATGGGCATGTTTGCTGCCTCCAAAGCTGTGGTGTCCCTGGATAAATAGAC
ASHG19A3A039249	46.073	72.3004	144.83	135.212	47.3134	41.8074	4.99615	5.52479	6.15032	6.71649	4.64625	6.75581	noncoding	ENST00000425153	RP11-205K6.2	Ensembl	339	chr9	+	129289896	129292622	AAGGGATTCCACCCCCCATTCCAAGTCCCCTCCAAAAATATATATTGAAAGAAAACAAAA
ASHG19A3A022259	19.3591	23.4645	326.095	25.637	40.7821	8.54389	3.91594	4.06201	7.1942	4.09769	4.45603	3.53422	noncoding	ENST00000429328	RP1-18D14.4	Ensembl	479	chr1	+	47644921	47645829	TATAGAGCCAATTTTACCGGCAAAGGAATGGAAGATCTGAAAGGCTAGGCGATCCCACAA
ASHG19A3A029330	7.19621	31.0845	30.9634	31.567	22.7619	21.7562	2.77967	4.41623	4.11833	4.44868	3.73869	5.65672	noncoding	ENST00000455327	RP1-40E16.3	Ensembl	335	chr6	-	3051334	3053987	CAGCTGGAGATAAGGAGTGGGCCCTGGAAGATGCTCAGTCAGGCCCTGCTCCAGATTTTA
ASHG19A3A010729	31.9264	52.221	47.0137	23.8123	43.1096	37.3299	4.54256	5.09044	4.64272	3.96396	4.53137	6.55499	noncoding	ENST00000417298	AC100848.1	Ensembl	637	chr18	+	61814442	61826528	ATTTGCTACAGCTCCCGTTATGGTGCCTTTAGAAGAAATAAAGATCTCCTGCCTCACTTC
ASHG19A3A030191	264.955	335.842	391.547	362.342	197.874	113.54	7.23703	7.57458	7.43079	8.14572	6.56454	8.3611	noncoding	uc003pji.2	BC038576	UCSC_knowngene	553	chr6	-	82523004	82523909	TTGTAGTTGGTTTTTGAGTCTCCAGCTTCACCTCTCAACTCCTGCCACTTTATGGAACAC
ASHG19A3A031704	136.494	153.454	587.406	490.697	366.788	136.681	6.37059	6.51454	7.98483	8.55746	7.3917	8.66659	noncoding	ENST00000456795	RP3-331H24.4	Ensembl	352	chr6	+	72038644	72039509	GCAGCCCTTTAAGTTGGGTTCACCTATCCCACCCTATTCCTGTATCTATTTTATTCTATA
ASHG19A3A040076	5.69559	155.569	24.4069	17.1723	15.7436	9.01526	1.90522	6.53154	3.82463	3.40383	3.32742	3.71246	noncoding	NR_001564	XIST	RefSeq_NR	19271	chrX	-	73040494	73072588	TTCGTAAATTAAATAGGTCTGGCCCAGAAGACCCACTCAATTGCCTTTGAGATTAAAAAA
ASHG19A3A016747	9.9368	22.6913	3.3192	9.53918	16.1404	7.92164	3.10889	4.02052	1.69685	2.62381	3.35536	3.30458	noncoding	ENST00000426353	RP11-276H7.3	Ensembl	544	chr1	+	16485760	16488378	TTATAGTGACATAATCAGCCCTAATGGAGATGGAATTACCCCATAAAGGCCCCAAGGAGC
ASHG19A3A051098	132.657	187.95	220.46	218.635	266.333	100.24	6.33322	6.78318	6.69277	7.40987	6.95359	8.16158	noncoding	ENST00000421937	RP11-458D21.2	Ensembl	666	chr1	-	145373053	145375554	AGTCTCTGGATCTGAAGTCATCCACTTTCCCATTCCTAGCTCACCTCACCCATCGTGAAG
ASHG19A3A043528	291.97	299.521	389.637	282.541	528.445	124.53	7.37248	7.42584	7.42465	7.78511	7.90725	8.51031	noncoding	ENST00000436340	RP11-195B3.1	Ensembl	463	chr10	+	3308194	3309207	ATATGAGGAACTTAGCAAATGGACTCATTCTTCATTTTCTTCTTCCTCTCTCTCCTGATT
ASHG19A3A041324	17.1405	17.5279	18.3149	35.5867	16.0197	16.4471	3.76105	3.70909	3.48171	4.65005	3.34625	5.20893	noncoding	ENST00000418471	RP1-212P9.3	Ensembl	1085	chr1	-	29196994	29203848	AAGGAGATGGTTAAAAGAGAAAAGCCTTTCTCCGGACCCACCTGCAGCATTAAGAACCAT
ASHG19A3A031047	16.3511	16.0926	31.2228	17.0161	3.47177	7.62775	3.70044	3.6062	4.12861	3.38982	2.18428	3.19867	noncoding	ENST00000426374	RP1-135L22.1	Ensembl	387	chr6	+	21354641	21355527	TGTGCCATGTGATCCTCCCTGCAAAACCACAAATCTCCAGTAAAATCTGTAAAGAAAAAA
ASHG19A3A047152	253.988	709.022	659.645	413.413	375.242	156.926	7.18485	8.54312	8.13007	8.3231	7.4238	8.88255	noncoding	ENST00000441638	AP002856.7	Ensembl	569	chr11	+	131104432	131121711	ACTACCTGCAAAAACACTACTTAAGGTGTCGCCCCCTCTTCATGGGAGTAGACATATTCT
ASHG19A3A032043	64.5154	17.8894	36.1558	23.0628	11.6041	9.73842	5.4287	3.73379	4.31176	3.90788	2.98902	3.97971	noncoding	ENST00000444229	RP11-527F13.1	Ensembl	583	chr6	+	126498338	126523385	AAGATAGAATTTTGGACCTGGATCACCTGTAGCCTGCCTAGCAATGAAGACCTCATCAGT
ASHG19A3A050753	5.69132	22.667	28.7058	14.8567	14.7413	3.54073	1.9015	4.01978	4.02725	3.1675	3.25292	1.91307	noncoding	ENST00000437515	AL358175.1	Ensembl	2504	chr1	-	121102016	121139765	AATGCCTTTCATCTGTGATCTCACATACCAGCCTGTCCTTTCCATTGAGAGGAAAGCTGA
ASHG19A3A031191	7.00716	9.62846	11.6327	6.88936	34.1096	3.43818	2.75916	3.0204	2.96307	2.37411	4.23068	1.88702	noncoding	ENST00000445544	HCG16	Ensembl	317	chr6	+	28954576	28956313	TTTAAATGATTCGAATCTTGAGGTTTCAAACTGAACCGTCTTGTGCCTTTTGCCCGGCGG
ASHG19A3A020069	69.8006	87.1486	118.584	117.816	105.837	9.57925	5.53821	5.76729	5.88131	6.51755	5.70899	3.92007	noncoding	NR_002733	DGCR5	RefSeq_NR	5427	chr22	+	18958026	18982141	GCATGGGATTAAGCAAATGTTTCCTAATCATGTTTGTCCCTGTGCTCTGGCTTCTTGACC
ASHG19A3A052539	26.7346	206.381	48.2245	57.4692	49.0919	29.1588	4.32411	6.927	4.6835	5.43375	4.69628	6.14024	noncoding	ENST00000424689	RP11-431K24.4	Ensembl	477	chr1	-	8278249	8280589	TCTACCTGAAAACAAAACAGGCACAGAGCACCTCCTGCTTGCTTGTGTGGTCGCAGGGCC
ASHG19A3A045244	9.5524	7.90909	21.2518	4.88473	16.6954	3.40897	3.06362	2.82226	3.65451	1.81511	3.38887	1.87923	noncoding	ENST00000444042	RP1-18D14.3	Ensembl	363	chr1	-	47643840	47644943	TTGAGGCATCAGCACAATGGACCTGGCCACACCAGTTTATTCCACACCGCTGAGGCTGGT
ASHG19A3A000125	8.48125	36.2066	38.4319	37.5077	96.9026	10.1879	2.93456	4.6108	4.38639	4.73533	5.58596	4.13977	noncoding	ENST00000417930	AC092580.4	Ensembl	243	chr2	+	7865931	7870836	CAACTACAGTCATTTGTTCTCAGAGGTCTGGACCAAAGAGAAACAAGAAAAGCTGGAGTC
ASHG19A3A045884	6.69348	18.2882	24.2705	32.3783	17.3425	4.13036	2.72188	3.76124	3.81816	4.49436	3.43131	2.16293	noncoding	ENST00000429099	RP11-117D22.1	Ensembl	383	chr1	-	53814159	53814905	CGCCAGCATTTACTTCATACCTCCCTTTAATCAACTCACTTTTCTCTAAAAGCTTTAAAA
ASHG19A3A050111	5.68506	20.1672	39.0169	6.78253	17.2707	3.24213	1.89675	3.87584	4.40583	2.36257	3.42671	1.82923	noncoding	ENST00000425609	RP11-460G11.1	Ensembl	547	chr13	+	43732766	43733602	TAAACCATCTGTCTTCCCTTCCTGGGGAGTAGCAGGTTATGAATAAATTATGCTGCCAGA
ASHG19A3A015597	30.9467	55.5454	78.1813	46.7743	41.7588	27.3293	4.50073	5.16816	5.32669	5.09718	4.48589	6.03602	noncoding	ENST00000425325	AC012354.6	Ensembl	2681	chr2	+	45181802	45195897	TTCATCCCTGCTCATTAGTCTCCTCCTCGGTTGTTTGGTTGAATGTTTCCTAATGCCAAG
ASHG19A3A038537	367.787	42.0549	176.045	91.9811	82.813	9.9216	7.65681	4.79876	6.40376	6.15667	5.37161	4.04853	noncoding	ENST00000431981	RP11-112J3.16	Ensembl	407	chr9	+	35786642	35790429	TCACAGGTACAGCTTGTGCTAGGCAGCCGGTGTTCAATAAATATCGTGCCTAAGGATAAA
ASHG19A3A007229	13.8381	42.8579	58.1901	58.9159	24.5085	14.9892	3.49926	4.82332	4.93119	5.46981	3.83304	5.05363	noncoding	NR_024090	C21orf131	RefSeq_NR	2014	chr21	-	22114913	22175426	tgctgctgtgtccttcccctattggctaaggcttctgacagctttggagattgtgacatt
ASHG19A3A014866	28.0546	23.8865	25.5572	43.3275	27.6836	23.131	4.38322	4.08455	3.8827	4.97292	3.9802	5.76187	noncoding	ENST00000420522	RP1-37J18.2	Ensembl	682	chr1	+	4631607	4643481	AAACCAGAGTAAAAGCAACCAAAACAGAGTCCAAGTCAGGGTCCTTCCATCCTCAAACCA
ASHG19A3A043461	89.2644	53.8035	137.6	81.185	103.746	103.096	5.84783	5.13054	6.08322	5.9671	5.68612	8.21374	noncoding	ENST00000450206	RP11-432J24.3	Ensembl	1013	chr10	-	134247236	134254988	CCCTCCCTGGGAGAAGCTGCAGCTCTGAGGCTACGGTCTTGCAGGTCAGCCACCACCTGG
ASHG19A3A032300	13.7227	20.9102	46.2881	4.51888	30.6195	13.8901	3.491	3.91936	4.61983	1.74475	4.10003	4.92458	noncoding	ENST00000420601	RP11-235G24.3	Ensembl	379	chr6	+	161347400	161348194	TTGGCCTCCTGGCTCATCATCCTGCCGGAAGCATCTCCAGCTTGGGGATGTTGGAGGGTC
ASHG19A3A050033	54.185	31.4864	102.574	42.4488	13.7366	28.057	5.20252	4.4336	5.69372	4.93727	3.17517	6.08031	noncoding	ENST00000418076	RP11-37E23.5	Ensembl	437	chr13	+	32872290	32872849	TCAATAGCTTACACGTGCTTCCTGATGCCTGCCTTAACAACAAAAAATTCGTGTCCATAG
ASHG19A3A031390	61.8966	21.2838	35.6266	19.1293	26.9773	3.80556	5.37405	3.94279	4.29369	3.5881	3.94738	2.01168	noncoding	ENST00000419956	RP1-187N21.2	Ensembl	2279	chr6	+	34252266	34254545	ATAACTGCTCTTTGGCTCTGTGTGTGAAGATTGGGGGAGAGGATGTAAACTAAGAGTATA
ASHG19A3A029459	46.2698	102.048	103.969	136.266	32.2693	33.064	5.00253	5.97127	5.71002	6.73053	4.16247	6.34886	noncoding	ENST00000443504	RP11-686D16.1	Ensembl	381	chr6	-	19290549	19321252	ATTGCAAAGGTTTCCCCCGCTGATTCTGCCAACAGAAATGTTTTTATTGTGCTGCTTTGG
ASHG19A3A031134	36.4482	40.743	68.3789	52.2294	49.5947	31.2385	4.71002	4.75643	5.13803	5.27314	4.70638	6.2569	noncoding	NR_026775	C6orf41	RefSeq_NR	983	chr6	+	26924771	26991752	GAGGCCAGAAGTCAGAAAACAAGGTGTCTGCAGGACCAACCTCTCCTCTGGATGCTCTAG
ASHG19A3A033220	9.43772	24.273	13.4134	18.7488	350.292	27.2358	3.0516	4.10109	3.11663	3.55186	7.32803	6.03208	noncoding	ENST00000423943	RP11-48O20.4	Ensembl	1113	chr1	+	159931013	159948851	AAGATGAACAACATGACCGGGAAGATTTCCTAATCTCACCACAGCCTGGCTCTACCTTAA
ASHG19A3A055220	45.2127	32.2878	55.4347	36.8115	44.6417	24.8926	4.97364	4.46772	4.86458	4.70576	4.57307	5.8824	noncoding	uc003nsj.1	AK094433	UCSC_knowngene	1980	chr6	+	31021983	31027653	CTTTGTTGGATTGGGCTTCATTGTGAAAGAGTGTTTCCTGCCTCCATTAAATCCATCCAC
ASHG19A3A038890	32.367	69.4754	107.782	55.0845	39.917	30.1321	4.56016	5.46958	5.75669	5.36381	4.42988	6.19642	noncoding	ENST00000447524	XXyac-YM21GA2.4	Ensembl	452	chr9	+	90479080	90481205	TCCATGGAAAGACCTGGAGAGATTGGCTCACTGCTGAGGAGGCTGCTGCTCTTCCCTTAG
ASHG19A3A029875	12.3955	22.4182	14.163	87.2623	14.1555	9.03985	3.36067	4.00693	3.1805	6.07828	3.20932	3.72106	noncoding	ENST00000447315	RP11-552E20.4	Ensembl	824	chr6	-	40326482	40337213	TGTCACATCAGGGAACCCGACTCCAGAACCCTCTGTAAATATCCCATGGCTTGGCCCTGC
ASHG19A3A038145	1523.19	181.421	1154.49	200.202	2224.8	46.3173	9.47551	6.73523	8.88423	7.28573	9.93763	6.92568	noncoding	ENST00000417262	RP11-480I12.3	Ensembl	748	chr1	+	202780089	202781041	TATTTTGTGTAGTCCTACAACGTCTTGTTACTACCCCCTATTACAACACTTATAACTCAG
ASHG19A3A014132	166.043	220.757	301.379	193.759	209.008	128.546	6.62172	7.02427	7.08691	7.24099	6.63235	8.55961	noncoding	ENST00000421071	AC068057.2	Ensembl	482	chr2	-	105365841	105371333	ACATGTTATATTGTGGCCCATGCCCTCCTCCTGAGTTCTTCAGTTTTAATCATTTCATTT
ASHG19A3A009877	50.5228	32.158	60.4576	93.5735	36.5482	32.2798	5.11056	4.46164	4.98364	6.18254	4.31879	6.31129	noncoding	ENST00000442627	AC118653.2	Ensembl	561	chr17	+	69592478	69593419	AAGCAAAGGGCTTGGTGGAGAGCAGAGAGCAAATAGATAATATAAGAATCTCACCCCCAA
ASHG19A3A055332	50.6867	116.475	142.679	69.7101	134.47	64.629	5.11636	6.15045	6.12958	5.72599	6.03602	7.46045	noncoding	ENST00000441326	RP11-38P6.1	Ensembl	792	chr9	-	67579806	67583159	ATTGACCTCCAGCTCCCAGTTTCAGAGAGTTCTCCCAGTCTCCTGGATCACACTGGTCGG
ASHG19A3A031012	18.49	7.73465	55.6029	37.4152	19.2063	4.31462	3.8592	2.80048	4.86971	4.7319	3.54441	2.22798	noncoding	ENST00000434947	RP3-448I9.1	Ensembl	405	chr6	+	14394556	14404520	AACAGAGCTTGGAAGACCGACAAGTGAACAGTTGATAGTGTCCTGTTCTCCTGTTGTGTA
ASHG19A3A017452	204.272	352.806	383.028	233.364	333.571	180.948	6.89728	7.6465	7.4008	7.49813	7.25412	9.09508	noncoding	uc002wsk.1	CR627206	UCSC_knowngene	4392	chr20	-	22255045	22263124	TAAGTTGTGTAGTGAGTTCTTGTTGTGTGTTCAATGCTTCACCTCCACCTCCTCATCGGT
ASHG19A3A037264	17.0641	16.1669	22.9714	17.6918	44.9451	24.4464	3.75503	3.61076	3.74912	3.4498	4.58241	5.85023	noncoding	ENST00000444956	RP11-384P7.6	Ensembl	486	chr9	-	33732972	33738414	CCCACCATTGGCCTTATTTACTGGAATGTTTTTATAACCTTTATTTGACACCTCTTCCCA
ASHG19A3A037951	33.1367	33.1519	52.304	31.0464	43.8603	20.6718	4.58557	4.49609	4.79071	4.41878	4.55096	5.5785	noncoding	ENST00000415101	RP11-402G3.5	Ensembl	404	chr9	-	117418583	117424654	AAGACGTCTGAGCCATCCCTGTGCCACCACCAAGAGTCACTCCAGCTTCTGAAAAAGCCA
ASHG19A3A015325	800.534	1100.28	1211.15	597.16	1136.55	411.448	8.65616	9.16265	8.94748	8.83493	8.98777	10.3245	noncoding	ENST00000417473	AC099344.4	Ensembl	499	chr2	+	11534106	11542372	GAACCTTCTCAGCTTATTCAGAGAGGCTTCTTCTTCCTATTTAGTCTCCCTCTGGCTTTC
ASHG19A3A014169	40.5939	12.1166	19.8971	20.2722	13.7512	16.6101	4.83784	3.26992	3.58075	3.68336	3.1764	5.22687	noncoding	ENST00000445083	AC019100.3	Ensembl	611	chr2	-	108784203	108834297	TACTAGAATGTTCTCTGCCATCCACTAAGCATTGAATCCCTCCAGACACTGTTACAACAG
ASHG19A3A044647	41.6452	62.1512	111.952	150.72	91.8632	37.3819	4.8735	5.32295	5.8099	6.87838	5.51279	6.55928	noncoding	uc001lkg.1	AK124226	UCSC_knowngene	3086	chr10	+	129979399	130115990	TGTCCTCATGTTAACCCCCTTATGCTGTCTCCTCCAATAATGCATGTGGTTTGGTCTCTA
ASHG19A3A013253	163.122	2020.16	344.649	154.645	276.802	141.574	6.59857	9.99135	7.26575	6.91812	7.00093	8.72392	noncoding	ENST00000414654	AC092580.3	Ensembl	469	chr2	-	7811734	7812377	TTGTTCTTTTTCTACCCATAAGGGAATGATTCAAAATGTCCCTCCACCTGGGTCCAACCG
ASHG19A3A013749	515.619	33.6489	37.2621	57.1296	35.4069	16.9302	8.09086	4.51438	4.34821	5.42459	4.2753	5.25665	noncoding	ENST00000430134	AC007386.4	Ensembl	1018	chr2	-	65257880	65280151	ATCCAGTTCTCCAAGGTGTTCATTTTGACATCCAGCCTGACACTTCCTTCGCACTTTTGT
ASHG19A3A030866	238.836	222.594	405.077	227.081	225.294	81.0734	7.09279	7.0364	7.47525	7.46302	6.73523	7.80714	noncoding	ENST00000415530	XX-C2158C6.3	Ensembl	439	chr6	-	171045260	171046865	AGTCCCTCTGTCCCTCTGTCTCTGCCAACCAGTTAACCTGCTGCTTCCTGGAGGAAGACA
ASHG19A3A008756	1561.11	1007.84	1820.38	649.838	815.729	319.242	9.50822	9.04366	9.46367	8.96567	8.51916	9.98321	noncoding	uc002jiu.1	AK094963	UCSC_knowngene	3032	chr17	-	70067183	70112157	AAACTCTGGATCTGAAGGGAATGTTCATGACTATTTCATCCCTCCTGCTGCCTTGGAGAA
ASHG19A3A037062	12.9164	11.5545	39.8339	23.409	21.3574	21.8678	3.41816	3.21482	4.43403	3.93285	3.66321	5.66544	noncoding	ENST00000424605	RP11-125B21.2	Ensembl	746	chr9	-	2535651	2570754	ATATGAGAAATGTCACCTCCTGGCTACCACAATAATGCAACTAGGAGTTCTGGTTCTCCG
ASHG19A3A037445	76.9497	144.024	108.662	172.642	145.987	35.465	5.66466	6.4308	5.76931	7.08479	6.14788	6.46423	noncoding	ENST00000377547	RP11-374M1.5	Ensembl	439	chr9	-	45001906	45003117	GATCCGTTCACATCTGGAGAGTTTATTTATAACTCCCTCTATAACTCTCTGTTTGGAGGC
ASHG19A3A037807	19.1419	37.431	25.4452	10.9169	20.9891	3.59217	3.90099	4.65028	3.8768	2.75406	3.64292	1.92615	noncoding	uc004bad.1	AK057451	UCSC_knowngene	1544	chr9	-	102348067	102582171	TTCGAGAAGATTTTGTGGCCTTTCTCAGCTGTCTAGGTGCTGTAGGTGCTGTGTTTCTAT
ASHG19A3A010827	1461.3	3167.6	3662.42	1032.69	2954.01	1501.78	9.416	10.647	10.4584	9.65301	10.358	12.1646	noncoding	ENST00000458662	RP11-122M14.3	Ensembl	174	chr1	-	211889269	211898744	TTCCTTAGAATGAGGACCCTGCTCAGTTGCCCCCTCCCAGTCATGTGGTGAGTACTGGGA
ASHG19A3A015366	105.795	151.238	239.843	118.563	223.93	63.6619	6.04984	6.49313	6.79675	6.52638	6.72868	7.43618	noncoding	uc002rdf.2	BC068572	UCSC_knowngene	3008	chr2	+	20068620	20084807	ACAAAACACAGTCTGACTTAGAGATTCTCTGGCATGACTCTCTTCCCCACTGTGTACACT
ASHG19A3A014131	20.5855	49.3957	33.7235	31.9895	43.0544	3.76592	3.99567	5.01249	4.22461	4.47115	4.52944	1.98513	noncoding	uc002tcj.1	AK096621	UCSC_knowngene	2436	chr2	-	105363095	105374177	CAGGAAAATGTAAGGAAAATTGAAGGTGTTCTCAAGTGTGTCTGCTGCTGCCTGACACAG
ASHG19A3A052048	14.509	32.3905	3.48245	123.715	161.127	3.40283	3.55895	4.46996	1.84722	6.59201	6.27965	1.87751	noncoding	ENST00000417705	RP11-54O7.3	Ensembl	1389	chr1	-	852249	855072	CTTAGGGCAGACCCCGACTTCAGAATTTATACAAATAAATGCAATGAAAAGTGCTGGCAA
ASHG19A3A046702	84.9327	80.2693	73.6599	90.6732	88.0272	68.7665	5.78079	5.66045	5.24007	6.13606	5.45479	7.5558	noncoding	ENST00000427547	AL162400.1	Ensembl	157	chr1	-	63543751	63544702	GAAAACTTTGGGCACAAGCTGGAAGGTCATTTACTGCAAACCACTATCTCCCAGCTAATC
ASHG19A3A016939	18.4258	21.4687	28.6387	34.8346	87.3951	6.91083	3.85486	3.95461	4.02366	4.60985	5.44698	2.9483	noncoding	ENST00000412427	RP11-380J14.1	Ensembl	4676	chr1	+	17516277	17524112	CAGCGAAATCTACCAACCAAAGAGGATGTCCATACCTGTCTTTTTCTTTCTTCCTTCATT
ASHG19A3A038350	6.50062	22.2748	25.4188	50.5243	29.3362	15.147	2.63784	3.99822	3.87535	5.22115	4.0441	5.07118	noncoding	ENST00000443688	RP11-390F4.3	Ensembl	472	chr9	+	6718809	6719370	ATCTAGTCAATTTGAACCACCTCCTCAACCACCTATGAGGGCCTAAACACTCTTTCACTC
ASHG19A3A019187	101.178	22.2819	68.4589	61.0174	43.3231	3.78666	5.9964	3.99912	5.14026	5.52131	4.53585	1.99914	noncoding	ENST00000427447	AP000569.8	Ensembl	9124	chr21	+	35303463	35349992	CTATGTGAGATTGTATTGCAGGGCTCACATTTATTCTCTCAGCAGCTCATTGCACAGACA
ASHG19A3A007301	31.7899	31.1562	34.3328	61.3271	41.6429	19.8858	4.53763	4.42064	4.24751	5.52942	4.48272	5.5181	noncoding	NR_024411	LOC254312	RefSeq_NR	946	chr10	-	10976903	10994126	CGTGCAGAAGACCGAGGAGCCATTGGAAAAGAAAAAGAGAACATATATCCCCCTACCTTT
ASHG19A3A049455	12.9509	22.7788	37.1728	34.4606	35.6421	4.06418	3.42072	4.02503	4.34485	4.59153	4.28429	2.14092	noncoding	ENST00000414480	RP11-14O22.1	Ensembl	511	chr13	-	38055603	38058906	TGTATCATCTCCTTTTCCTTGCTCCATCCTGCTACCTGAAAAATGGATGTGGTGACAAGC
ASHG19A3A014204	8723.14	792.092	5436.04	2330.52	10256.2	441.464	11.9245	8.70233	11.0535	10.8446	12.3172	10.4228	noncoding	NR_024373	LOC541471	RefSeq_NR	557	chr2	-	112186889	112252692	TGGCCAGTCTCTGTGTGTCTTAATCCCTTGTCCTTCATTAAAAGCAAAACTAAAGAAAAC
ASHG19A3A015759	492.585	947.252	885.126	474.468	910.963	241.73	8.03601	8.96735	8.53786	8.50584	8.6787	9.55567	noncoding	ENST00000450944	AC023115.4	Ensembl	574	chr2	+	67551758	67552436	AATATTATGTCAGTGAAACCAAATAATGTGTCTCGGTTCCTCCCCCTGAGCATTCCACCC
ASHG19A3A013209	6.71004	27.1399	28.1058	23.1008	25.0815	19.8089	2.72391	4.23881	3.99792	3.90986	3.86099	5.51059	noncoding	ENST00000437610	AC011995.3	Ensembl	578	chr2	-	2874329	2875003	CTGCATGGAATAATGAACCCACAGCTTTGGTGAATAGGCAGCCACCTCTGCCACATATCA
ASHG19A3A040577	34.9048	51.2976	99.5434	57.4538	102.717	40.3297	4.65799	5.06052	5.65028	5.43256	5.67021	6.68788	noncoding	ENST00000433825	XX-FW83128A1.2	Ensembl	341	chrX	-	153562309	153563387	GGGTTGTAGCTTCTTCCTTCACCAACTCTGTTACTTCAGTATCCCTTTTGCACTTTCAGC
ASHG19A3A049607	34.1096	44.1054	74.2202	16.1572	52.1956	34.92	4.62487	4.85873	5.25076	3.29859	4.77452	6.4399	noncoding	ENST00000423442	RP11-168P6.1	Ensembl	1058	chr13	-	54689923	54707001	GCATCCTGTCTCCCATTTTTGCTAAAATTCTATCTAGAGAAAGAGCTCATTTTTAGCTAA
ASHG19A3A018418	31.3941	16.1758	32.3234	40.0671	30.427	14.1763	4.52	3.61171	4.17069	4.84422	4.08978	4.9581	noncoding	ENST00000457536	RP5-991B18.1	Ensembl	277	chr20	+	47100222	47130447	TGAATCTCCAGCTCAACAACTCTCAGACTTGAGAGGCAGCACCGGCAACTCCCCAAGGCT
ASHG19A3A015672	54.8665	8.64762	22.3483	17.8082	90.0074	3.73245	5.21701	2.90792	3.71282	3.46168	5.48425	1.97332	noncoding	AL110130		misc_RNA	2409	chr2	+	55852072	55858573	AAAGGCTGTTGGCTGTTGTATCTTGTAAACAATTCAACGCAATGCCAAGTGAAAATGAAG
ASHG19A3A000288	81.1257	73.4813	119.165	95.7772	71.6658	46.5496	5.72911	5.54749	5.88799	6.21544	5.19528	6.93373	noncoding	ENST00000445296	DAQB-12N14.5	Ensembl	399	chr6	+	29497252	29499934	ACTGAGAAGCATGCACTGTGACCTGCACACCCAGCCAAACCTGAGCAAGCACCCCCACCA
ASHG19A3A050256	43.9337	3.00008	237.311	5.10426	165.758	3.2805	4.93848	1.83096	6.78347	1.85917	6.32561	1.84073	noncoding	ENST00000418943	RP11-473M10.3	Ensembl	776	chr13	+	64322131	64325213	CAGTCTTTTGTATTACATTTCTCCTGTCTAAATCAACTGTGTGGTTTCTACTCATTATGG
ASHG19A3A040065	27.6687	63.7075	108.312	68.3101	40.1218	14.0053	4.36285	5.35349	5.76371	5.69635	4.43568	4.94051	noncoding	ENST00000458170	RP11-69A21.2	Ensembl	451	chrX	-	72027258	72028044	TGAAGTCCTGTTGGTCCCTACCGGCACATCACACACTCCTGGAAGCATGATCTTCACTCC
ASHG19A3A019206	12.0415	16.5625	20.8408	28.5036	32.2042	13.7655	3.32728	3.64029	3.63302	4.27408	4.15952	4.90858	noncoding	ENST00000455028	AF015262.2	Ensembl	698	chr21	+	36508934	36511519	TTTACAAACAAATGTTCTCAAGGGGCAGACAGCACACCCTTGCCTCATGACATTGCTCTA
ASHG19A3A050192	212.246	217.927	215.206	226.831	200.736	172.978	6.94663	7.00776	6.66405	7.46108	6.582	9.03075	noncoding	uc010tgn.1	XTP6	UCSC_knowngene	1348	chr13	+	50656413	51102670	TGCTTAAGAGGCATCACTGGAATCCTACGGTACCACAGACCAGAGCCTTCCCTTCCCTTC
ASHG19A3A030986	47.8025	66.2352	76.6574	48.2895	68.6854	47.6079	5.04608	5.40555	5.29648	5.14512	5.13771	6.96894	noncoding	ENST00000419796	RP11-716O23.1	Ensembl	699	chr6	+	11417582	11481472	TCTAGTAGTTCTTTCATCTCAGTCTTTTGAAAGCAACTTCCCCTCTTTAACCAACACCTG
ASHG19A3A011792	34.7287	75.8767	96.024	26.4812	84.4178	6.45499	4.65095	5.59157	5.60325	4.15182	5.39885	2.8079	noncoding	ENST00000449215	RP11-344F13.1	Ensembl	282	chr1	-	14548385	14549613	TTATTCATGACCTTCATCTACCTTCCCTTTCATCAAGTAAATGGAAATGTGTCATTCTGA
ASHG19A3A036854	10.9253	9.38904	22.0658	7.43932	10.6297	14.7208	3.21731	2.99361	3.69869	2.42358	2.90321	5.02357	noncoding	ENST00000445072	RP11-373J16.1	Ensembl	784	chr1	+	188874818	189006393	CCCTGTTCTTATTATGCAAAACGTAAGAACTATCCTTTTCCACCATCTCTTTGAAAAATC
ASHG19A3A013245	18.3742	70.7639	31.1935	134.886	89.6115	40.7873	3.85142	5.49618	4.12721	6.71187	5.47992	6.70871	noncoding	ENST00000414795	AC017076.5	Ensembl	506	chr2	-	6969010	6980595	CATCCAGTGAAGACTTCCTCTGGATTATTGCAGCAGACACCTCTAACCTCCTTAATCTGT
ASHG19A3A017893	6.12655	187.516	20.1043	74.5376	3.00216	25.8925	2.27394	6.78077	3.59172	5.83257	1.90891	5.95	noncoding	uc002ydh.2	BC141903	UCSC_knowngene	221	chr20	-	61405787	61406753	ACAGAGAGCTGCAGCCGATGCCGGCCGGTGACTTGGGACTTGGATGCTTAACAGGAGGCT
ASHG19A3A050252	5.8275	28.4703	22.0655	11.2096	16.919	15.1675	2.03533	4.30147	3.69862	2.78767	3.40259	5.07347	noncoding	NR_002171	OR7E156P	RefSeq_NR	2647	chr13	+	64311567	64316701	ATTTACTGATTGTGTATTGGTGAATTGGTGCTGGCTCTCAGTTCCCGCCTCGCGGCGGGG
ASHG19A3A033489	190.548	50.6665	207.842	88.3917	58.3189	4.56995	6.8035	5.04585	6.61437	6.09717	4.92071	2.30078	noncoding	ENST00000491363	AC000123.2	Ensembl	4975	chr7	-	126999838	127004813	TCCAGTCTAAAATAGTTTTGGTTTGGATATTGTCTTCCATTAAAGTTTCAGTACGCAGAG
ASHG19A3A048491	142.359	533.481	726.398	175.307	532.173	95.5671	6.42539	8.18396	8.26033	7.1013	7.91588	8.0764	noncoding	ENST00000414039	RP11-148B18.4	Ensembl	592	chr1	-	94784034	94790125	ATGTGTGATCCCCCTCCAGAAAAGACTTGAGTCTTTACAGTTGGAATTTCCGTGTCGTGA
ASHG19A3A051103	31.0706	52.4755	21.6787	17.8254	8.41333	6.30806	4.50588	5.09795	3.68042	3.46349	2.68131	2.75985	noncoding	ENST00000433081	RP11-458D21.1	Ensembl	814	chr1	-	145376124	145382397	ATGTATAGGACCATGCATGGTGATCTCCTCCAGACAAAAGTAAATGCTGGTGCAGAACAG
ASHG19A3A019881	89.1158	94.0667	119.291	83.9005	60.1226	34.8519	5.84562	5.86293	5.88924	6.01988	4.95774	6.43776	noncoding	uc003bcm.2	BC038245	UCSC_knowngene	1074	chr22	-	42760536	42765180	GTTTTCAGGTTTCTGCCTGACATTTAATATCACAAACATTGAGCCTGCTCCTGTCCCCCA
ASHG19A3A007876	157.983	255.951	238.585	152.891	194.356	155.095	6.56109	7.22362	6.78951	6.90032	6.54218	8.86001	noncoding	NR_026951	C17orf44	RefSeq_NR	2115	chr17	-	8123948	8127361	AAAGTCTCAGATCAAGGATTCGGAGAAAGGTCTCTACAGGTCCCTCCTCGTTAGTATAGT
ASHG19A3A019379	21.8298	35.3158	43.1161	69.422	23.7643	32.4047	4.07265	4.57879	4.53174	5.71906	3.78975	6.31633	noncoding	ENST00000429512	AP001476.4	Ensembl	415	chr21	+	47472509	47473019	TGGTTTCTCCACAGCCGCTGCAGCCACGAGGAGAAGGCCACCCTCTCGCGTTCAAACACA
ASHG19A3A015864	425.331	557.062	821.037	497.563	945.021	64.6523	7.84864	8.24156	8.4389	8.57645	8.72535	7.46138	noncoding	ENST00000453951	AC104135.4	Ensembl	1266	chr2	+	75167384	75169797	GGTAATAGCAAATGTTAACAGCCTGCTACCTCTGCACATCTTCCTTCCTTCATGATTTCC
ASHG19A3A054911	194.162	97.9877	85.1142	124.79	42.575	58.5114	6.82911	5.91761	5.4374	6.60394	4.51415	7.2945	noncoding	ENST00000422253	RP5-968D22.3	Ensembl	519	chr1	-	168433451	168464882	AGAACAAGTCCTCATCTCTCCAAAGACCCTTCATCCTTCATTTCACAATAGTCTTTATTG
ASHG19A3A042359	7.52475	14.5886	13.9538	32.5567	35.8447	18.3901	2.82343	3.48533	3.16093	4.50284	4.29092	5.39495	noncoding	ENST00000417149	RP11-298E9.6	Ensembl	390	chr10	-	3282562	3299402	TAATCGCTAAGTAAAAACCACTGAAGAACAGGACAGAAGCCAATGACCACCTCACCTCCA
ASHG19A3A016105	51.4604	77.7835	83.2133	87.7035	71.9219	36.3222	5.13598	5.62467	5.4061	6.08571	5.19918	6.51004	noncoding	ENST00000438148	AC104655.3	Ensembl	415	chr2	+	105760599	105761882	ACAAGCTCTTAAACCCTCCGCCTTTTCCCCTATTGGTTAGAAAGTGAATCTTAAACTGTG
ASHG19A3A034015	21.1506	24.4703	26.3365	13.83	35.8532	17.6519	4.03339	4.11063	3.91727	3.06594	4.29123	5.32595	noncoding	ENST00000417460	AC003986.7	Ensembl	692	chr7	+	19159555	19161539	TTACCTAACAATTTTCTTTTCCACATTTGCAAGGATGGCTCCCTTTTTACTTGTTGACAG
ASHG19A3A018434	14.0721	119.41	171.03	70.9901	72.0041	27.659	3.51761	6.18091	6.36643	5.75224	5.20101	6.05697	noncoding	ENST00000411453	RP11-112L6.4	Ensembl	573	chr20	+	48789126	48793096	AATAAATATATGAAGAAATACAACCCCCTCGGGCAGTGCCTGGCACAGCATAAATGCCCA
ASHG19A3A054977	56.1689	60.7557	85.5044	49.739	89.9225	39.3422	5.25076	5.29174	5.44182	5.19649	5.48331	6.6418	noncoding	ENST00000445428	RP1-206D15.3	Ensembl	1491	chr1	-	169411875	169429690	GTTTATAAAGCCCTAACTGTGCCGATGTTGACCGTTTTCTGAAACTCCTCCTCCAAAACC
ASHG19A3A020279	31.1982	41.573	64.3362	50.0961	39.8389	42.1789	4.5122	4.78492	5.06292	5.2066	4.42776	6.77169	noncoding	uc003adi.2	CR936633	UCSC_knowngene	5051	chr22	+	27706611	27713416	GAGAGCTCTTAAACCAAAGGTCAGGACACACCCAGTGAATGTTTCCCTTCCAGATAAGAA
ASHG19A3A018086	39.3579	110.913	155.3	109.202	58.5832	57.9945	4.80512	6.08153	6.23999	6.40587	4.92711	7.28489	noncoding	ENST00000429853	RP4-726N1.2	Ensembl	400	chr20	+	18040136	18051652	GGTGTCTCATCGTCCCCACCCCACTGTAATTCAAAATAAAAACAATGCTAAACCACAAAA
ASHG19A3A015495	6.26841	19.2444	15.7129	22.1202	7.9572	12.0368	2.39352	3.8198	3.30048	3.83528	2.64032	4.67049	noncoding	ENST00000414054	AL121656.4	Ensembl	1794	chr2	+	33050509	33151760	AGTCCTTTTGGGGACTAGAATAATTTCTAGAGAGCCACCCTTTCTACATGATACGGCGCA
ASHG19A3A029251	50.5222	4.92185	1295.29	56.6136	762.071	5.40426	5.11041	2.23779	9.03954	5.40913	8.4277	2.52505	noncoding	uc001eiw.1	CR936796	UCSC_knowngene	4096	chr1	+	142618798	143257763	GGCAAAGGTTCAGACATACGACGTTTGTTTTTAAAATCTTTCTACAGCCTTGTATCCTTT
ASHG19A3A018644	110.275	184.677	4256.97	337.214	16.9362	49.8502	6.10416	6.75985	10.6798	8.03239	3.40418	7.04091	noncoding	ENST00000449602	AJ006998.2	Ensembl	1000	chr21	-	16742840	16774624	TTGCTATAAAGAGTAGGCAAATGGAAATCTTTCCCCAAAGGGCACACTGGGATTGTTAGG
ASHG19A3A038741	41.9567	752.117	722.574	336.037	579.934	454.206	4.88203	8.62496	8.25336	8.02948	8.04508	10.4527	noncoding	ENST00000419576	RP11-561O23.7	Ensembl	416	chr9	+	70922308	70923361	TCACGCCTGACTAGAGCACTCTGCTTCACAGAGGGGCGTTCTGCGCGTTCTTCCTCCCTG
ASHG19A3A015678	8.98263	47.0992	85.765	24.764	70.1899	27.3231	2.99526	4.94495	5.44508	4.03707	5.16445	6.03551	noncoding	ENST00000454367	AC007250.4	Ensembl	813	chr2	+	58503011	58523683	TGAATGGGTCCCCTGTTTTTTCTCTTCTGCTCTTGTTGAACCATATCTCTGTTCCTTGTG
ASHG19A3A020169	168.043	290.814	366.64	259.315	292.193	92.8763	6.63657	7.38901	7.34218	7.66253	7.07539	8.02604	noncoding	ENST00000412149	LL22NC03-2H8.4	Ensembl	524	chr22	+	22648097	22649159	ATCGCTGTAAGCCTGAACCCCAACCCTGGCTGCAGCCACCTGCCCTCCTAGTGCGGCCGC
ASHG19A3A030374	196.835	38.7951	90.5223	13.1023	13.1262	4.62406	6.84622	4.69538	5.52099	2.98721	3.12421	2.31544	noncoding	uc010pbe.1	BC062745	UCSC_knowngene	1072	chr1	+	149230715	149232553	TTGTAAGAATGGCATAAAGCCGGTTTCTTGCGGTGGTTATATAATTTTCAGAATGTGTAC
ASHG19A3A040745	29.6868	51.9748	134.186	63.4644	69.6879	35.6219	4.45188	5.08252	6.05318	5.58542	5.15583	6.47508	noncoding	ENST00000449605	RP11-147O5.1	Ensembl	7619	chrX	+	21911717	21920026	TTCTTTCATTCAAAGACAGGACTTACATGAGCCTTCCTTTCTGCTGTTCCTTTTCTTAAA
ASHG19A3A039320	118.917	96.3892	107.177	105.819	172.809	182.528	6.2017	5.89394	5.75042	6.35741	6.3795	9.11352	noncoding	ENST00000423122	RP11-65J3.1	Ensembl	545	chr9	+	132104121	132121817	TTCTTTCCCTGAGGACCATCTGGAGTGGACGCGTGCACTACCCCTCTCTGAATACACCCT
ASHG19A3A018101	12.2169	26.9013	27.9404	21.2864	28.3682	14.5861	3.34317	4.22689	3.99109	3.76801	4.00977	5.00952	noncoding	ENST00000412571	RP1-122P22.2	Ensembl	415	chr20	+	19738791	19789926	TCGTCTTTGGGGCCACCGGTCGCCCCCGCCTCCGGGACCTGCGGGGAGGGCCCGCGAGAG
ASHG19A3A043571	30.1464	57.1711	64.8098	40.1657	61.0021	37.5774	4.46792	5.21075	5.07139	4.84951	4.98189	6.56606	noncoding	ENST00000448835	RP11-554I8.1	Ensembl	499	chr10	+	6660677	6667308	TTACAAAAGGATTTGGATACCTCATCTCTCCTGTTTCGCCAAGGTCTTGACTCATCGCTG
ASHG19A3A044674	125.675	27.8891	9.36309	23.7742	13.2308	4.19676	6.26851	4.27304	2.75713	3.96144	3.13306	2.18612	noncoding	ENST00000428814	RP11-432J24.2	Ensembl	297	chr10	+	134232586	134234457	GGTTTTCTGTTTCTTTGATTATAAAATAACCCCTGTTGGTGGGGGGAAAAAATTAGCAAA
ASHG19A3A017605	84.5374	158.787	123.51	61.0146	106.09	75.7995	5.77456	6.55555	5.93894	5.52116	5.71344	7.70373	noncoding	NR_023919	HSPC157	RefSeq_NR	1039	chr1	+	22352041	22357713	TTCCTGGAGTCATTTGTGGGAGTTAGGGTCTTATCCTGATCTTTCCTCGTCCCCCGCTCC
ASHG19A3A013238	11.1657	86.7021	101.54	39.5266	86.7702	52.0375	3.23934	5.75982	5.67962	4.8207	5.43685	7.10936	noncoding	ENST00000425125	AC017053.1	Ensembl	579	chr2	-	6453085	6465778	ATATGAAAAGGCTTTCCCAAAGAAGCCATGGAGTAGAATCCAGGTCTCCCAGTTCGTGAT
ASHG19A3A000203	573.116	557.6	1129.58	525.281	599.842	110.632	8.22615	8.24291	8.85634	8.65576	8.09767	8.32414	noncoding	ENST00000430772	NCRNA00182	Ensembl	708	chrX	-	73467698	73513362	CTGGACAAAGGAACAGGTATCTCAGATTCCCAGTTCTCAATCTTCCTTCCTCCTTACAAG
ASHG19A3A031267	10.6855	14.1325	16.0554	25.0991	25.2753	8.69636	3.1942	3.44783	3.32424	4.06036	3.86966	3.59421	noncoding	NR_003948	HCG22	RefSeq_NR	5670	chr6	+	31021983	31027653	GACTCATCTCTTCTTTGTACTTATACCTGACTCAGTGTTGCCCTCAGTCCAACTAGATCA
ASHG19A3A044610	48.4038	51.4385	61.6241	37.7691	53.6765	30.9964	5.0597	5.06679	5.00798	4.74853	4.81037	6.24409	noncoding	ENST00000448347	RP11-282I1.1	Ensembl	831	chr10	+	125115965	125277224	ATGCTTGAAAATAAATGGCACCTGTGGAGAAAGTGCCCCATCCCTGATTATGTCATCGGA
ASHG19A3A016313	99.7253	31.4315	103.034	26.4392	75.9507	4.51219	5.97714	4.43082	5.69866	4.14922	5.26793	2.28314	noncoding	ENST00000433673	AC068282.3	Ensembl	2690	chr2	+	128146705	128158156	TACCAATCAAGGACCTTTGACTCCAAAAATTACCTTTTTTGTACAAGTGACTACCTGGTG
ASHG19A3A009744	5.96985	32.7518	33.7175	12.0503	26.1703	23.3204	2.14634	4.48126	4.22405	2.87517	3.91104	5.77334	noncoding	ENST00000412360	AC102948.2	Ensembl	682	chr17	+	50939480	50976948	CATGACATATATTTGTATTTATGGTCCTCTGGAGAATCTTGCCTTTTCCCACCAATTTTT
ASHG19A3A015599	316.576	549.181	617.546	348.037	544.579	289.318	7.47901	8.22134	8.04709	8.08527	7.94824	9.83494	noncoding	ENST00000442821	AC009236.2	Ensembl	553	chr2	+	45395721	45396553	ACTGGAAGCTGTTTTATCACTTTGTATTTTGAGAACCGCTCCCTTTCCCGCACACGCATT
ASHG19A3A010012	6.24878	19.7155	27.0977	9.02029	24.8017	12.6011	2.37624	3.84832	3.95102	2.57847	3.8469	4.75283	noncoding	ENST00000439041	AC061992.2	Ensembl	799	chr17	+	76311809	76343879	TCTTGCTGCAGCTGGGCCAGTTTGCTGACCTTCTCAGCTCCTTCTCTTAGACTGGAGAGG
ASHG19A3A020583	20.9481	29.3596	78.0708	35.7137	49.9513	9.00949	4.02108	4.34222	5.32527	4.65497	4.7158	3.71093	noncoding	ENST00000426112	RP3-439F8.1	Ensembl	2949	chr22	+	46937391	46944093	AAATTTGCTCGCCTGCACACCCAGAGAAATGGACTTGGCTTGGTTTTTCTGAACTTTTGC
ASHG19A3A043022	497.603	172.845	30.8145	88.9627	722.288	4.52636	8.04947	6.67605	4.11227	6.10803	8.34789	2.28764	noncoding	uc001kat.2	CR592318	UCSC_knowngene	1146	chr10	-	81451255	81586183	TTACTTCCATGGGATATAGTCTCCATAAGAGAGTAGTCATCATTGTATTTGTTGATGCTT
ASHG19A3A043842	22.0831	57.2533	97.4359	30.0372	48.2565	23.5275	4.08706	5.21302	5.62303	4.36616	4.6732	5.78836	noncoding	ENST00000421320	RP11-124O11.1	Ensembl	1714	chr10	+	43366968	43369508	TGTTGTGGATCTTTTCCCCCTTTTACCTTGGCTTCCAGGAAGCTCAGTGCCAAGTTTTAT
ASHG19A3A029461	5.89961	24.3025	25.6989	22.7029	31.8078	44.3978	2.09652	4.10257	3.88921	3.88107	4.14407	6.85882	noncoding	ENST00000450310	RP3-471C18.2	Ensembl	191	chr6	-	19690055	19753344	GAATATCCTCTAAAAGGCAGCTAAGCACTCGCTGTCTTCTTCCTTTTGCCTCATCAAGCA
ASHG19A3A049634	19.8368	43.7589	93.0589	30.6751	53.0569	49.444	3.94767	4.849	5.56048	4.40203	4.7951	7.0316	noncoding	uc010aeh.1	AK127969	UCSC_knowngene	3223	chr13	-	64402979	64418258	TCGTGGGGGTGCCTCCCCCCCTGGGATGGGGGTCCCAAGAGCCAGGGGGGGAAGAGGGGC
ASHG19A3A044239	14.096	22.2751	21.5164	17.9035	54.0101	8.73636	3.52037	3.99839	3.6696	3.47167	4.82045	3.61047	noncoding	NR_029408	LOC439994	RefSeq_NR	1179	chr10	+	89102167	89103330	TGCCATTCGTGGGACCGAGTTTCAGGCAGCTGGAATAAAGAGAGACATCGGGGGAAAGCC
ASHG19A3A019202	68.6483	79.6831	94.9681	77.3565	83.4944	81.7	5.51571	5.65196	5.58972	5.88443	5.38285	7.81516	noncoding	NR_024351	NCRNA00160	RefSeq_NR	694	chr21	+	36096104	36109479	ACTTAAGCAAATCCTTAGTAAAGGAAAGAACCCAGCAGCCTCTCCTCAAACCAGTAGGCA
ASHG19A3A033984	16.3057	27.9568	60.1596	22.5077	15.9325	10.0211	3.6978	4.27683	4.97597	3.86664	3.34036	4.08564	noncoding	ENST00000411542	AC011288.2	Ensembl	526	chr7	+	13141096	13743774	ACTTTGAGATTTTATGGATATGAAACCTGCTATCATTTAGCATCCTGCCTCTGGGAATAG
ASHG19A3A018638	70.8368	363.989	570.722	72.7085	363.462	48.849	5.55749	7.69117	7.94778	5.79322	7.38052	7.01424	noncoding	ENST00000455253	AF127936.3	Ensembl	743	chr21	-	16120065	16126186	TCTCCTTCCCTCTTGAAGGAGAAGCCTTGAGTTGTGCATCTTCTCTTGATTTTACTGAGG
ASHG19A3A019186	208.603	92.5487	190.331	90.4633	40.0579	33.345	6.92611	5.84271	6.50469	6.13345	4.43245	6.36165	noncoding	uc002ytn.2	CR626360	UCSC_knowngene	2657	chr21	+	35303425	35343487	TCTGTCACCTCTTTCTAAAAGCTGGGAAATGGTTATTGTCAACGCCAGCCCCATTTTGGA
ASHG19A3A016260	251.543	86.7673	19.6904	42.6196	64.973	7.00334	7.17216	5.76055	3.56975	4.94373	5.063	2.97767	noncoding	ENST00000420330	AC009404.2	Ensembl	3090	chr2	+	118591512	118599234	TCCTCTGATCCTTCCAGGTGGATTAAGCCCTTTCTAATCTGTCATGGACAGAGCAATGTA
ASHG19A3A051692	8.71759	34.2403	29.4108	23.787	28.2409	13.3928	2.9624	4.53683	4.05836	3.96203	4.0041	4.85919	noncoding	uc001xyn.2	BC036259	UCSC_knowngene	1375	chr14	+	90921672	90925248	ATTTTTGAGAAAACTGCCTCCTCTTTAGGACTTGGCATCCCCTAACCTGCATCAGGAAAG
ASHG19A3A014319	39.5476	33.592	45.7818	40.1128	32.9226	29.8852	4.81123	4.51196	4.60431	4.84608	4.18644	6.18422	noncoding	uc002tpv.1	LOC151121	UCSC_knowngene	2213	chr2	-	129999745	130031421	AACTTTCCTACTCAGTGGTGCCTTATTGAAATGGAGCATATTCCTGCCACCCATAGGTTG
ASHG19A3A050818	28.5871	15.6488	229.046	45.1637	269.78	4.08572	4.40606	3.57213	6.73955	5.03955	6.96966	2.14881	noncoding	ENST00000422129	BX571672.2	Ensembl	697	chr1	-	143118703	143194342	CGTAAGAATTCCTACTTCAAACCTCAGACTTCAAATAACTGCCAGAACTACTTGACTGAG
ASHG19A3A042921	20.8704	25.3478	24.1356	18.0932	11.7342	18.2096	4.01507	4.15576	3.81074	3.48922	3.00186	5.3775	noncoding	AK055023		misc_RNA	1974	chr10	-	72689681	72695453	ACCTCAAAACTGTTTCGGATGCTAGAAATCCATGGCTTAGAAGTTCCAGCCCTCCATGAA
ASHG19A3A013259	91.4298	182.385	183.757	142.311	129.375	100.605	5.87894	6.74557	6.45992	6.79622	5.98352	8.17017	noncoding	ENST00000456681	AC007464.1	Ensembl	746	chr2	-	8064284	8418214	TTTAAAATATCCTTCTTTGAAGTCCATCCTGCTCTGCCCACTATTTGTCCCCGGTGGTCA
ASHG19A3A014831	324.182	769.553	852.37	340.456	621.312	286.535	7.50811	8.66093	8.48821	8.04858	8.14295	9.82179	noncoding	AK055120		RNAdb	2021	chr1	+	4007904	4009925	TTGTACACTAATTTTGAGGACCTGGAGCTGGTTTTGAGGACCCTCCCTAGCAAGTACTTA
ASHG19A3A030126	83.0417	90.6878	133.782	45.3587	53.8193	42.3395	5.75612	5.81904	6.04984	5.04798	4.81569	6.77734	noncoding	ENST00000413945	C6orf155	Ensembl	662	chr6	-	72054046	72129806	ACTCCACCCCATCCCCTTATTGAACAATTACGATGCCTATAAATATTGTATTGAGAAAGA
ASHG19A3A018649	8.92184	24.0893	23.0752	30.203	21.8749	13.3185	2.98863	4.09432	3.75489	4.37597	3.69021	4.84969	noncoding	ENST00000443579	RP1-159A19.4	Ensembl	283	chr1	+	27852315	27857072	TCTGTGTGTCTGTCTACCTGGCAAGGAGATATGGCCCCCATCAGACTGGAGCTCCACAGA
ASHG19A3A010958	135.311	85.4168	133.069	206.149	3.00216	33.688	6.35936	5.73916	6.03983	7.32971	1.90891	6.37886	noncoding	AK096113		misc_RNA	2617	chr1	-	214157145	214159762	TTCTCCAACCCCACCCATCGTTTTGAGGGTTAGCATTTGGAGAGGCCGTGATTTAAAAAA
ASHG19A3A038311	166.825	54.9975	108.682	71.6266	265.582	21.5357	6.62772	5.15569	5.77031	5.7663	6.95014	5.64397	noncoding	ENST00000427722	RP11-509J21.3	Ensembl	537	chr9	+	3674545	3691814	GCCAGAATTATTCATATGTCTCACTACAGGATGGGCCGGGAGTGTACCTTCATTATGTAG
ASHG19A3A015657	91.7793	14.1332	32.6862	12.9677	7.54077	12.9315	5.88387	3.44801	4.18712	2.96999	2.60484	4.80109	noncoding	ENST00000422346	AC008280.4	Ensembl	732	chr2	+	54309690	54312203	TTATGGGCTGACATTCATGGTCTTGCAGGCAAAACTCAAGTTCCTAGGTAGGACTGAGAA
ASHG19A3A016419	319.425	629.534	755.902	871.811	479.394	359.352	7.48926	8.3952	8.30906	9.40201	7.76497	10.13	noncoding	ENST00000446520	AC069394.1	Ensembl	553	chr2	+	138859453	138863475	AAATGAACGAAGTCAAAATTATGCCCTAAGGCAAGCCTTCCCCTCCATGCTTAGAGCTAG
ASHG19A3A043982	93.9059	8098.65	8043.87	6494.62	5.80461	49.8782	5.90655	11.9855	11.6787	12.3091	2.42163	7.04219	noncoding	ENST00000432535	RP11-456A18.1	Ensembl	477	chr10	+	60759385	60761303	GCAATGTCCAGTTATATCTCCATGATATTTTCTTTGTGGAAGTTGATTGTTCTTCCTTAC
ASHG19A3A044240	31.4807	73.0289	72.1067	54.1145	67.5743	23.7109	4.52438	5.53686	5.21267	5.32988	5.11329	5.8019	noncoding	uc001ker.1	BC082979	UCSC_knowngene	888	chr10	+	89102678	89115182	ACCTCCATGACCCTGCCTCTGAGAAACCAGCGCGTCCGCAACGATCACTCCTAATTTTCG
ASHG19A3A030734	69.8502	145.056	181.561	34.5342	117.16	59.1052	5.53974	6.43813	6.44315	4.59377	5.85144	7.31358	noncoding	ENST00000453579	RP1-257I9.2	Ensembl	554	chr6	-	155701644	155702317	AAGCCTCCATTGCCCCTCCTAAGCCATGCTTTCCAGCACTGTAATAAAACTGGATTTTTT
ASHG19A3A039113	87.9907	152.571	223.394	130.494	174.328	57.8907	5.82954	6.50802	6.709	6.66125	6.3925	7.28063	noncoding	ENST00000417084	RP11-6J21.2	Ensembl	917	chr1	+	207422411	207482466	AATAAGATAGACATGACCTCCTTCCTCCTGGACCTGACAATTGTTCCTTCAAATCACTTC
ASHG19A3A032568	26.8019	37.703	55.1	26.0093	44.4283	7.49085	4.32677	4.65944	4.85465	4.12132	4.56682	3.15037	noncoding	ENST00000412197	AC091705.1	Ensembl	209	chr7	-	25587381	25590682	GAAAAAGCTATTATTGAACTTCCCAGGAATCTCCCAGGCTGAGAAGTCTACACAATATTC
ASHG19A3A040430	222.236	231.988	432.986	444.083	240.477	137.779	7.00569	7.09404	7.5691	8.41412	6.81796	8.68071	noncoding	NR_024493	NCRNA00087	RefSeq_NR	2808	chrX	-	134229014	134232733	AGGAAAGTTCTTTGCTGATTGCATGTGTGATACAGTGGGGGGTGCCTGAGCCCTCCCCAT
ASHG19A3A044464	16.616	38.6184	30.3468	144.01	23.6549	12.8854	3.72137	4.68936	4.0938	6.81156	3.78444	4.79413	noncoding	uc001kyk.2	BC036309	UCSC_knowngene	2093	chr10	+	107899923	107923511	AAACCTAACAAAACAGAAATGAACCCTTGATGAACCTCTTGCTCTGGACTGGTGCCCTGA
ASHG19A3A055266	1965.57	6156.77	5885.77	1671.5	3198.95	1488.29	9.82826	11.5757	11.1727	10.346	10.4763	12.1437	noncoding	uc009wxq.1	BC039493	UCSC_knowngene	538	chr1	+	181143619	181151340	AAGGCCACTCCCTCCCCAGCCTGAGGAACACTCTACTGGTAAGGGGAGAAATGCCTCAAA
ASHG19A3A050214	295.647	722.534	1172.28	431.751	643.519	175.375	7.38589	8.56975	8.90484	8.37687	8.19062	9.0503	noncoding	ENST00000446689	RP11-78J21.4	Ensembl	721	chr13	+	53063127	53073440	GTTCTCCCCGACCCCATGCCCTTTTCCCTCATCTTTAATGAGTATCTGTATGTGTGGCAG
ASHG19A3A013365	11.4703	20.6457	25.5505	5.31725	33.8307	11.1842	3.26918	3.90313	3.88212	1.93424	4.21934	4.48436	noncoding	ENST00000421563	AC012506.4	Ensembl	541	chr2	-	23598099	23604170	TTGGAGTGAGACTACATCTCCCAGCATCCTGGCAGTTAGACAATTTTCTAGTCTCCTTTG
ASHG19A3A014418	47.2785	31.3107	43.4514	22.2856	46.4083	23.0024	5.03205	4.42634	4.54178	3.85065	4.62124	5.75224	noncoding	ENST00000458351	AC020601.1	Ensembl	1269	chr2	-	138636323	138683977	TTCTATGACTGCACATATATAGTCGCTTCAGAATAGAAAGCCGCTTTCTCCCTTAGCAAG
ASHG19A3A037039	38.7717	32.7123	42.0184	29.8024	32.7069	30.7	4.78538	4.47951	4.49759	4.35102	4.17868	6.22575	noncoding	uc003zfy.2	AY343902	UCSC_knowngene	581	chr9	-	100994	102941	GGACATATTTGTACCCCATCTCTATTTAATGCCTTTATACAATTCTTAATTCTACCAGCC
ASHG19A3A043226	20.589	35.224	40.3707	26.8012	46.277	5.7689	3.99608	4.57515	4.44928	4.17376	4.61601	2.61364	noncoding	uc001ksy.1	AX747408	UCSC_knowngene	2222	chr10	-	103012577	103023307	TTTCTTGATTTTAATCTTGGCAGCCACCCTCCATGACAGCCTTAGGTCTGCACATTCATC
ASHG19A3A049511	220.75	184.585	565.172	199.741	28.1617	58.8703	6.99516	6.75861	7.93325	7.28276	4.00122	7.3051	noncoding	uc001uzl.2	BC025370	UCSC_knowngene	976	chr13	-	44974387	44980021	AGGTGTGCGGCATTGCCTCTGGGTCCCTGCTTTGGTTTAATTAAACTAAGTCTGGTGGTG
ASHG19A3A020324	148.502	49.8091	56.9174	106.733	78.4616	12.6302	6.48298	5.02618	4.90145	6.3699	5.30503	4.75708	noncoding	uc003ajj.2	TUG1	UCSC_knowngene	5561	chr22	+	31368248	31375377	TTAGAGTCCTGTGTTTGTAATTCCATGCATTTGTTATTTTACCTGTTTTGTCCCTGCCCC
ASHG19A3A019043	26.5909	35.8731	46.2947	46.4159	36.393	39.2911	4.31681	4.59882	4.62006	5.08454	4.31361	6.63976	noncoding	ENST00000444356	AL050303.7	Ensembl	458	chr21	+	15142252	15144061	TGAAACCTTAAACTCTTACTGATTCTTTAAACTGTCCCCATTCCAGTTTTCTCTACAGCA
ASHG19A3A019639	11.4557	10.0689	20.2422	9.93503	15.9742	6.97957	3.26788	3.068	3.59871	2.6579	3.34317	2.97045	noncoding	ENST00000440477	RP11-46E17.6	Ensembl	770	chr22	-	27853207	27856021	TGATTATCCTTGTTCTGGTCCCATGTATACTCTGTGGGCTACTCCTTTTTACTGGGGGAT
ASHG19A3A030761	23.3301	41.801	34.1067	41.2175	46.3258	21.8223	4.15576	4.79036	4.23928	4.89045	4.61753	5.66073	noncoding	ENST00000446887	RP1-111C20.3	Ensembl	331	chr6	-	159485759	159486305	ATCTCACTATCAGTTTAGGAAATTCTCTGGTCTTCATGCTGGCTTCTGACCCTTGTGTCG
ASHG19A3A043851	50.0606	106.89	72.1375	58.0487	18.4998	6.29243	5.09777	6.02702	5.21355	5.44762	3.50703	2.75471	noncoding	ENST00000442526	RP11-517P14.2	Ensembl	303	chr10	+	43916046	43917254	GAAGCTGTTTCTACACTCTCCTGAATGACCATTTTATAGATGCTGGGAAAAAATTGTATT
ASHG19A3A018676	36.2515	84.2571	168.399	33.3648	63.9409	27.0861	4.70363	5.72338	6.34428	4.54316	5.04169	6.02283	noncoding	uc002yky.3	C21orf131	UCSC_knowngene	2124	chr21	-	22114913	22175426	TGGCAAAGGACGATGGCTGCTCTCCCGCTAACTTTAAATAAGTCATGTCACAAATTGCAT
ASHG19A3A000321	115.587	45.034	79.8244	73.4796	124.412	16.4526	6.16301	4.88329	5.35582	5.80789	5.93124	5.21003	noncoding	ENST00000450248	TUG1	Ensembl	6477	chr22	+	31365642	31374831	AACTGAGGATGCTCCATCCAAAGTGAATTATGCCTACAGACCTGGTACCTGGATTTTTGC
ASHG19A3A039080	7.22021	57.0509	78.0503	24.7576	71.4176	6.88268	2.782	5.20743	5.32451	4.03629	5.19059	2.93907	noncoding	uc004bcw.2	BC039487	UCSC_knowngene	1005	chr9	+	108870331	109173662	TCCTGAGATGGCCCCGGCCCTGTTCATGTTACCTGTGTGTTGCTGAGTGGTCTTCTGTTG
ASHG19A3A038349	380.85	663.387	868.331	332.159	718.626	253.829	7.70275	8.46839	8.51312	8.00931	8.33882	9.61933	noncoding	ENST00000412339	RP11-390F4.10	Ensembl	422	chr9	+	6704470	6707780	AAGAAACGCGGAGACAGACTACTGGGACTGCGACGTCTCCTCTCCTGTTCGCTGCGATAT
ASHG19A3A043047	12.7742	23.5469	36.8548	22.9626	26.8437	23.3856	3.40342	4.06688	4.33494	3.90087	3.94227	5.77885	noncoding	ENST00000432108	RP11-219F10.1	Ensembl	309	chr10	-	85671409	85672678	TGTTTTGAAGGGGCTGGAAGTCTTTTCTGTCACCACCTTTACCTACCTGTCATCTGTGAA
ASHG19A3A030331	79.8842	31.001	50.4908	13.9182	201.68	17.2655	5.70741	4.41204	4.74177	3.07495	6.58639	5.28773	noncoding	NR_027354	LOC645166	RefSeq_NR	1104	chr1	+	148930404	148953054	GATTCCTTTTATCATTTTGTCCAAAGGCTCCACCTTCCTGAATATTACTGCTTTATACCC
ASHG19A3A055255	41.7747	38.5025	116.688	28.8261	61.496	14.8258	4.87684	4.68518	5.86179	4.29245	4.99154	5.03415	noncoding	uc004dvh.2	LOC92249	UCSC_knowngene	2713	chrX	-	62646438	62780873	GCAGTTGGATGGCGGTGACTGCGTGGTCCTGCAACCCTGGTTCCAGTCTGGCAAGCATTG
ASHG19A3A000339	6.39245	19.2793	14.7701	5.63825	19.6298	4.33528	2.51425	3.82217	3.22855	2.08053	3.57061	2.23407	noncoding	ENST00000452637	RP11-403I13.7	Ensembl	695	chr1	+	149284644	149287106	CCCCCTTCGTGACCACGGTCTCTTTCCTGCCAGGGCACTGGCAACAGTTTTCCGTTTGTG
ASHG19A3A050485	6.26417	24.5815	26.5812	8.07991	33.5641	4.83119	2.38942	4.11731	3.92894	2.48706	4.20944	2.37497	noncoding	ENST00000440735	RP11-365P13.3	Ensembl	684	chr13	+	111635653	111642911	GTGTGTTCCCTTGCCCTTAGATGAAGAAATGCTTTCAAAACCTCTGAAGATGCCTGAATG
ASHG19A3A030167	37.666	71.1036	58.5237	41.9915	55.6339	24.2982	4.75095	5.50191	4.93773	4.9192	4.86134	5.8404	noncoding	ENST00000449463	RP3-390M24.1	Ensembl	387	chr6	-	79314183	79315753	GTGAAGATTTTACAGGTAACACTTCCTTTCCTTCCTTTGTTTTGATAACAGATGGAGATA
ASHG19A3A051630	14106	6057.31	17550.9	4664.9	3924.26	718.616	12.6647	11.5543	13.0327	11.8628	10.7812	11.1379	noncoding	ENST00000447883	RP11-277L2.3	Ensembl	561	chr1	-	149576590	149577296	TCCTTCTGAATTCGGTCTTGCCTTGAACACATCCCCATTAAATAAATCCTTGGAAAAGAA
ASHG19A3A030457	382.183	54.1972	192.605	81.8786	37.2975	6.98113	7.70729	5.13787	6.52114	5.98098	4.34647	2.9712	noncoding	ENST00000445225	RP11-277L2.2	Ensembl	5730	chr1	+	149576489	149651107	CATACTTACTTCTGGAAATATATGCCTTTCCTAAAACTTAACCACACATCCACTACCATG
ASHG19A3A049948	15.8169	28.7345	37.8421	39.0065	25.6631	22.911	3.66197	4.31571	4.36835	4.80194	3.8871	5.7432	noncoding	ENST00000443778	RP11-760M1.2	Ensembl	398	chr13	+	24044185	24060449	TGCTCTTAATCCTCCCTTGGCGACCTTCTACTCAGACATCATCTTTTATGCAGAGAAGCA
ASHG19A3A017461	20.3837	34.5622	32.3011	20.741	23.6532	7.07022	3.98172	4.54881	4.16936	3.72546	3.78434	3.00233	noncoding	ENST00000437696	RP11-359G22.2	Ensembl	565	chr20	-	22664299	22665982	AACTATACCAGTCCTCTGTTCCTGGTCTCTGGAGCTTCAATTTGGGAAAGTGACCCATTA
ASHG19A3A050377	14.8458	36.4353	65.1235	4.99028	44.1277	7.31213	3.58569	4.61971	5.07945	1.83442	4.5566	3.08721	noncoding	uc001vlo.2	BC038529	UCSC_knowngene	1000	chr13	+	91145541	91187593	GTTTTTAAGATGCATCAGTTCCCCTTTCCAGCCTGAAGCCTCATCATCAAACAATGCTTC
ASHG19A3A038656	12.2303	4.52883	15.8735	5.70029	69.0627	6.94902	3.34464	2.14698	3.31355	2.11621	5.14565	2.95947	noncoding	ENST00000421848	RP11-374M1.4	Ensembl	492	chr9	+	45004878	45023236	TCTAACACTAGTTTTACCCTTGTCAGCACTTTGCCGAAAACCTCAAATAAAGACTTTTTT
ASHG19A3A040914	5.75466	9.18621	39.6061	5.99836	29.7146	6.65977	1.96205	2.97056	4.42726	2.25294	4.05959	2.86803	noncoding	ENST00000366224	RP11-571E6.3	Ensembl	477	chrX	+	47157250	47158120	CATAAGTTCTGGGTCTTTATTCAGTTAGTTAACATTATTACCTTGTTCCCTCAACCATGA
ASHG19A3A018526	51.7555	48.072	125.204	73.7031	62.2565	21.7806	5.14409	4.97326	5.95763	5.81322	5.009	5.65831	noncoding	ENST00000437035	RP5-1043L13.1	Ensembl	499	chr20	+	58755935	59102516	TTAAAGGGCCCCATTTCCCATTTGCTGCAGAAGATGTTTAATTGGAAGTCTCTCCCTGTC
ASHG19A3A015595	166.028	215.294	315.493	84.8503	239.383	61.4373	6.62144	6.98921	7.14901	6.03664	6.8127	7.38285	noncoding	BC024156		misc_RNA	2195	chr2	+	45165058	45167235	AAATTCTCTCTCAACCTCTCTTTCTCTCTTCCCTCATTGAGATCACCAAAGTGGTGTGGA
ASHG19A3A042518	172.907	211.196	255.295	248.1	238.065	132.939	6.67178	6.96379	6.87443	7.59936	6.80697	8.60901	noncoding	ENST00000433460	RP11-275N1.1	Ensembl	439	chr10	-	21629161	21661879	AGTGAGTAAAGGGAAAATTTTCACTTCTTCCTATGGAAGCCTGTCACCCCCCAACTCCAT
ASHG19A3A049382	52.1297	128.087	22.312	77.2267	4.00975	3.66313	5.15267	6.27667	3.71133	5.88226	2.23548	1.95044	noncoding	uc001usr.2	CR592782	UCSC_knowngene	2567	chr13	-	30677365	30683005	TTGGAATGCATCCTCCACTTTAGCAAAAGAATTATGTGTTTTGTTTGCTCTTCATCATGT
ASHG19A3A032188	34.5833	16.531	39.4142	28.3622	9.92075	7.95391	4.645	3.638	4.41934	4.26631	2.8359	3.31586	noncoding	uc003qmi.2	BC041998	UCSC_knowngene	2592	chr6	+	149539061	149544216	GCCCCCTTCTATTCATTATTTCCTGTACCAAACTCATTTTGTAAACTAAGATCAAGTCTA
ASHG19A3A007506	240.259	55.1226	168.133	49.5755	861.938	14.511	7.10374	5.15826	6.34171	5.19126	8.59377	5.00202	noncoding	NR_027355	LOC645166	RefSeq_NR	670	chr1	+	148928285	148951595	CTCCAAGACCTCATCAACAATTAAGACTCTTTGGCAGTTGCACTGGGTACTGGCTGAGTT
ASHG19A3A017276	16.3575	20.5588	17.9629	24.0996	24.2242	25.767	3.70094	3.89678	3.45659	3.9857	3.81654	5.94384	noncoding	ENST00000435552	RP3-340N1.6	Ensembl	480	chr1	+	20569587	20571148	AGGAGAGAGTGACCCAGTCAACATCCAGCCCCATCAGCATGTGACTTATCCAGCCCCAGT
ASHG19A3A016048	52.5736	445.77	303.256	129.012	166.464	43.5488	5.16468	7.94586	7.09404	6.64597	6.33089	6.82686	noncoding	ENST00000441036	AC104782.3	Ensembl	581	chr2	+	100859092	100865724	ACAGAAAATGCTGTGCTGGCCTGGCCCTCCCACAAACACTCCAGTTTCACGGGCTGAAGA
ASHG19A3A020108	33.6816	60.6759	59.043	42.3077	38.9355	55.2201	4.60914	5.28964	4.95015	4.93174	4.40032	7.19909	noncoding	ENST00000424052	XXbac-B444P24.8	Ensembl	2183	chr22	+	20186295	20192440	TGGTTTAAGTTATTTTCTGTCAGCATCAACTTATTCCCCAGCCCATATCCGCAGGCCTCA
ASHG19A3A043896	158.376	232.009	168.828	72.2171	198.461	30.9432	6.56454	7.0944	6.34939	5.78307	6.56994	6.23918	noncoding	ENST00000441923	ANTXRL	Ensembl	634	chr10	+	47658248	47665128	ATAATGGGGAGCCATGAGTCCCTGGGGCCCTACTTCCTGGTCTTCCTGCTGCTGCTGCTG
ASHG19A3A018515	35.0389	50.0145	74.8819	24.3286	55.2335	17.602	4.66333	5.03205	5.26234	4.00229	4.85335	5.32259	noncoding	ENST00000443747	RP11-164D18.2	Ensembl	566	chr20	+	58090245	58091094	AATAGAAAGTAATTCTCCATGTGTCTTCCTCCAGCTCCAATCTAGTTTAAAACCATCCCC
ASHG19A3A032065	132.706	421.746	458.108	125.697	229.668	91.0469	6.33356	7.87882	7.64196	6.61322	6.76359	7.99642	noncoding	ENST00000454262	RP11-102N11.1	Ensembl	335	chr6	+	131018456	131018923	AACCTCCCCCTTATAAATAAGAAGAGTCATTCAGAAATAGAGTGTTGCAATGAAGTCCCT
ASHG19A3A042655	16.5673	24.9578	40.1666	15.0008	14.7222	8.0343	3.7177	4.13478	4.44385	3.18168	3.25167	3.34563	noncoding	uc001jah.1	AK123067	UCSC_knowngene	1298	chr10	-	43169007	43187207	ACCTTGGAGTCTCCAGTTCACTGAAACCTGTCACTGCCACCCAGTGGCCACCATGACAAG
ASHG19A3A019071	16.1602	76.9556	24.462	71.7751	5.96165	3.39906	3.68567	5.6089	3.82752	5.76985	2.43869	1.87663	noncoding	ENST00000413645	AP000473.5	Ensembl	550	chr21	+	18003145	18012952	TCTGGGAAAAGTCTGCAAAGCTAGTTAGGACATTCAGAAATTCATTTCATTTCAATCCTA
ASHG19A3A049414	98.0065	162.302	193.411	121.791	154.946	82.4568	5.955	6.58924	6.52685	6.56484	6.22448	7.82991	noncoding	ENST00000421002	RP11-380B4.2	Ensembl	903	chr13	-	33451568	33485788	TGAAAGTGGACATTTTTGCCTTGACAACTCCATCTGCTCCTCCTCTATGAAAGCTCCATC
ASHG19A3A040180	20.2468	18.721	65.6186	24.9351	34.2456	10.4322	3.97307	3.78906	5.08851	4.0503	4.23616	4.22826	noncoding	ENST00000456301	RP3-341D10.4	Ensembl	3216	chrX	-	100258820	100262962	GAAAGTTTTAAAATCTTTTTCTCCAACTTGGGCAATATGGCAAAACCCTATCTCCACAAA
ASHG19A3A018479	26.1678	36.4759	23.4103	32.9164	14.8603	14.757	4.29684	4.6216	3.77427	4.52036	3.2629	5.02704	noncoding	ENST00000437350	RP5-843L14.1	Ensembl	298	chr20	+	55171365	55173677	TTCTCTTGTGCCCCAATTACCACATGCGTCATGGGGAGAAGAGCTTGAACCCCCCAGAGG
ASHG19A3A044506	25.6804	33.1161	36.016	29.9536	20.7047	4.54996	4.27168	4.49423	4.30724	4.36028	3.62671	2.29492	noncoding	uc001aio.1	AK054708	UCSC_knowngene	1954	chr1	-	1944651	1946969	ATTTATAAAATGCCGTGATTCAGGTCTCAGGGCACTGTCGCCCCTACTCACTTTGATGAA
ASHG19A3A007100	239.328	167.302	209.155	147.192	261.593	69.1759	7.09731	6.63235	6.62411	6.841	6.9317	7.56514	noncoding	NR_002323	TUG1	RefSeq_NR	7115	chr22	+	31365633	31375377	AAACTGAGGATGCTCCATCCAAAGTGAATTATGTCCTGTGCCTCCTGATTGCTGAGTGTT
ASHG19A3A019299	7.7032	44.5774	84.2396	16.2722	51.708	22.9961	2.84301	4.86988	5.42267	3.30957	4.76093	5.75121	noncoding	NR_027085	LOC284551	RefSeq_NR	2741	chr1	+	31984035	31989846	TATAGTCACTTCCAATATCATGTGTTTCAACAAGCCCGTGTTCCTTCCTGGTCAGTTCCC
ASHG19A3A014148	12.6606	34.0534	56.0937	15.8077	14.9125	7.24248	3.39353	4.52875	4.87993	3.26339	3.26665	3.06239	noncoding	ENST00000413151	AC009505.4	Ensembl	424	chr2	-	106575539	106578462	TAACACACCGCTAAGAAAAAGACTTGTTCTGAGAGTGAGGACTGCCCCCGGATTTTGTAA
ASHG19A3A030424	109.984	144.061	131.95	426.253	2385.76	194.011	6.10038	6.4313	6.02867	8.3628	10.0275	9.19474	noncoding	NR_027484	FCGR1C	RefSeq_NR	1338	chr1	+	149369293	149378295	TACTAAATACTAACTGCTAGAAGAGAAGACTCTGGGTTATACTGGTGCGAGGCTGCCACA
ASHG19A3A019932	36.5603	34.5938	103.302	60.0078	161.275	4.08838	4.71481	4.54992	5.70205	5.49281	6.28137	2.14975	noncoding	NR_027036	LOC100271722	RefSeq_NR	1625	chr22	-	46435788	46440748	ACCCATGAGGTAATTACTGAATGCATTTGGTTGAAAGTCCTTCTGCTATATTTTCCAAAC
ASHG19A3A038559	401.761	227.984	330.823	229.281	254.932	6.32553	7.78022	7.06944	7.21245	7.47694	6.8963	2.76525	noncoding	ENST00000429493	RP11-220I1.1	Ensembl	4375	chr9	+	37079892	37090398	GGATCTCAAATGTGGGAAGGATTGTTATATAAGACAACCAAATGATGACATGAGACAATA
ASHG19A3A050871	6.48416	29.8973	18.779	17.4952	47.4131	8.49983	2.61909	4.36444	3.5136	3.4337	4.64871	3.51964	noncoding	ENST00000418607	BX004987.7	Ensembl	964	chr1	-	143527404	143533272	CCACAGTGGATTAGTGGATATTACAAAACCTCTGGTCCCACCTCATTAAGATGGAAAAAA
ASHG19A3A035290	5.88485	16.9636	97.5112	5.20721	35.7983	8.09809	2.08586	3.67074	5.6243	1.90342	4.2896	3.37092	noncoding	ENST00000417506	AC004941.3	Ensembl	3120	chr7	+	149095294	149098547	TTCTGTGCCAATCTTTATTGCCTGAGTCCCCCAGCACCCAGACTGCTGAAATTAAAAGAT
ASHG19A3A031190	42.7114	302.26	369.197	31.883	237.503	47.2812	4.9026	7.4385	7.35015	4.4658	6.80236	6.95662	noncoding	ENST00000444986	HCG14	Ensembl	413	chr6	+	28864306	28865099	ATGTTTACTGAAATCTTGATCGTGGTTAGCCTCCCCCAGGACTTCATTGTTTGGAAGATG
ASHG19A3A050860	16.4297	12.9259	209.218	5.52218	203.766	3.77128	3.70683	3.34721	6.62469	2.00598	6.60109	1.98823	noncoding	ENST00000443548	BX004987.4	Ensembl	681	chr1	-	143356064	143467532	GGGGGGCCAGACCAGTGTTCCCCATTTGTGGGGGCAGACGCGTGGGCGCATCGCGGGCAG
ASHG19A3A031944	212.737	59.591	104.743	70.4797	64.9304	8.72112	6.94915	5.26464	5.71906	5.74106	5.0622	3.60453	noncoding	ENST00000444259	RP5-1112D6.4	Ensembl	557	chr6	+	111599134	111599945	TTAGAAAAGGAAAAGTTTACCTGCAAAGAGAGCAAGAGAATGACTGGCTTGCCTAATAAA
ASHG19A3A032137	21.7671	30.4481	46.6198	14.387	21.8007	15.0321	4.06833	4.38793	4.6299	3.12232	3.68677	5.05765	noncoding	uc003qis.2	BC038188	UCSC_knowngene	1351	chr6	+	140297466	140414856	GCTTTCTCTCTCTCCATGCTCAGGTACTGAGGAAAGATCATATGAGCACACAGCAAAAAG
ASHG19A3A042680	14.7312	22.8713	66.5478	16.492	45.796	8.20634	3.57666	4.02955	5.1023	3.33423	4.60335	3.4126	noncoding	ENST00000437014	RP11-20J15.2	Ensembl	841	chr10	-	44755049	44757261	TAAGGAGACCAAGACATTGTGAAAACCAAGTGTCTCCCACCTTGCCAGGACCTATAAAGT
ASHG19A3A038558	236.244	326.56	237.966	327.924	223.865	129.166	7.07427	7.54141	6.78605	7.99207	6.72822	8.56743	noncoding	uc003zzp.1	BC067112	UCSC_knowngene	1868	chr9	+	37079993	37087992	AAACAGCATCCACAGCTATTTTGTGTTGTTTCCCTGACCCCACCCTGAAGAAAAGAAAAA
ASHG19A3A049636	14.7216	9.71383	312.095	23.6832	140.994	10.6553	3.57625	3.02949	7.13291	3.95472	6.10439	4.30201	noncoding	uc001vii.1	AK057471	UCSC_knowngene	1878	chr13	-	64560503	64650144	TGTTAGACTAATAAGTGACAGGGTTGGACAATGAACCCAACCACTCAACCTTCCGGAAAA
ASHG19A3A007950	127.784	297.228	145.734	238.548	104.802	14.1022	6.28888	7.41546	6.15719	7.53564	5.69789	4.95088	noncoding	uc002goc.1	AK123263	UCSC_knowngene	2800	chr17	-	13680148	13695867	GGCAGAATATTTTGTTCCTTTATGGGTCAGCCTGGGATACAAAATTAGAGAAACTTTGCA
ASHG19A3A032310	15.26	9.62557	29.2218	27.8487	19.483	4.71443	3.61998	3.01968	4.04994	4.23911	3.56239	2.34236	noncoding	ENST00000452944	RP1-230L10.1	Ensembl	719	chr6	+	164124935	164180873	GTTGTTTCCAATAGTTGACTAGTTTTCTTCCCCAGCACTTACGAGTACACAGCCAGTCAC
ASHG19A3A020113	50.4939	57.6744	79.3657	63.794	76.4578	21.6198	5.10907	5.22321	5.34748	5.59355	5.27508	5.64843	noncoding	ENST00000426653	AC023490.2	Ensembl	853	chr22	+	20377668	20378803	ACGTGCAGGAGATGGGAGGGCCTGTCTCTTGGTTCCTCTCGGAAGTCCTGCCCTTGTCCT
ASHG19A3A037200	26.9508	34.0853	25.3079	44.8397	21.5185	49.2124	4.33266	4.53002	3.87088	5.02991	3.6724	7.02548	noncoding	ENST00000435092	RP11-408N14.1	Ensembl	443	chr9	-	22203988	22214671	TTCTACGTGTTTGTGTCTTAGATCTGTTAAACTCAGCTGACCCACCACACCCAAGCAGAA
ASHG19A3A008245	84.2514	25.4285	91.5761	21.5748	90.9279	7.84438	5.77087	4.16023	5.53845	3.79223	5.49658	3.27635	noncoding	ENST00000426575	RP11-318C24.2	Ensembl	657	chr1	-	175873897	175889649	CCTGGCTGTTCTGTTCATGACGGTGGTTATTCCAATTACTTTGAGAATTATATTTATTAG
ASHG19A3A044648	13.7183	15.9985	31.9751	15.5043	34.1147	4.65087	3.49022	3.59981	4.15657	3.2294	4.23107	2.3231	noncoding	ENST00000446589	RP11-442O18.2	Ensembl	450	chr10	+	130711142	130714535	TAAGAAACTCTTATGAAGTTGTCGGGGTTCAAGTTGGCCTTCCTGTTGTTCAACCTGGTG
ASHG19A3A036889	211.387	2789.35	2522.6	357.37	1555.94	717.066	6.9417	10.4644	9.90114	8.12803	9.43388	11.1356	noncoding	ENST00000434983	RP11-309H21.2	Ensembl	299	chr1	+	191190288	191197597	ACTCTTTCCCCTCCCATTTACTTGATTTACTTGTTCTCCAGGAAAAGGCAACATGAACTC
ASHG19A3A048738	8.23134	2.98532	57.4399	9.87458	21.0281	4.18637	2.90518	1.82393	4.9125	2.65215	3.64563	2.18196	noncoding	ENST00000417659	RP11-206L10.5	Ensembl	295	chr1	-	694411	700305	TTTCTACTAATGGAATTCCTGGCCTTGAGAGGATGTTACTTTAGAAGGAAAGGATTTTTT
ASHG19A3A039137	7.14302	30.2612	55.1562	6.71001	21.3801	18.9232	2.77417	4.3804	4.8567	2.35567	3.66453	5.43891	noncoding	ENST00000437712	RP11-168K11.3	Ensembl	3043	chr9	+	116381507	116384914	TGAATGTCCCCCAAGCTGCTTAGCCCTTGTGTCTGCTTTTAAAAGTTCTGCTTTGCTTCT
ASHG19A3A044282	64.2018	184.422	155.145	88.3192	117.067	60.8962	5.42187	6.75717	6.23808	6.09658	5.85111	7.36406	noncoding	ENST00000412362	RP11-236B18.2	Ensembl	380	chr10	+	92754376	92766147	TCTTTGCTTCTCACTTCCTGTGCCTTCTCCCAGAGAAACGGAGCTTTTGGAATTCTTTCA
ASHG19A3A015734	67.9656	148.168	208.552	63.9997	139.404	36.4412	5.50124	6.46615	6.61873	5.59945	6.08973	6.51755	noncoding	uc002sdd.2	BC041356	UCSC_knowngene	1720	chr2	+	64834494	64843614	TTGGAGAAGACTGGAGCCAGCCTTGCCTTCTCCTCTCCTGAAGGAATGGATACATGAATG
ASHG19A3A038307	61.5651	89.1385	106.464	89.1128	90.3043	28.2515	5.36785	5.80058	5.74297	6.1105	5.4885	6.09321	noncoding	ENST00000452746	RP11-32F11.2	Ensembl	886	chr9	+	3181588	3198517	CAAACTACTTGATCACATTCCTCCTTTTGGTTTTGCTTCCTCTACCTGTCAGTTGTCCTG
ASHG19A3A034585	25.7272	19.5784	29.0796	19.1794	44.1371	8.64262	4.27304	3.83955	4.04247	3.59204	4.55759	3.57397	noncoding	ENST00000450820	RP11-335G20.5	Ensembl	777	chr1	-	25579797	25594376	TTTTCACTGCAATCAGCTGCTCCAACTTTGTCTTGTACATGGCTCTTTGACCTTGGGCTT
ASHG19A3A040642	308.872	631.92	555.764	315.247	358.691	307.162	7.44412	8.39981	7.90725	7.94072	7.35907	9.92495	noncoding	NR_033380	NCRNA00103	RefSeq_NR	2915	chrX	+	2527305	2575270	ACCCGGCCCGTGGGGGAGGTTCCGTCCCGCCGCCTTCGCCCGCGCGCTGCACTCGCGGAC
ASHG19A3A030338	397.733	279.643	318.636	170.776	12.2999	151.987	7.76691	7.33916	7.16315	7.06606	3.05114	8.82564	noncoding	NR_015365	LOC553137	RefSeq_NR	2491	chr6	-	107218006	107222877	TAGGAATAAAGGCAAAACCAAGATAGGCCCACCCTGACAAAGCCTAAAACCAACTCTTCA
ASHG19A3A038487	187.344	75.4956	38.9381	87.3363	47.8448	39.6575	6.77969	5.58451	4.4034	6.0801	4.65965	6.65936	noncoding	ENST00000433357	RP11-255A11.21	Ensembl	902	chr9	+	33602498	33605291	AGCTGGTCTGGCCCTGGACGTGCCTTCAGGTGCTGGTTATGCTTTATGACCTGTGTTGTG
ASHG19A3A012647	97.9455	29.4092	28.894	35.0127	22.5819	3.65737	5.95397	4.34522	4.03458	4.6184	3.72737	1.94857	noncoding	ENST00000451766	RP11-443B7.1	Ensembl	426	chr1	-	235095412	235105809	GACAGCACTTCCTCATTAAATGCAGAGATCTGCAAAAAGGGAAAATAAAAACACAAGAAG
ASHG19A3A007962	64.4064	60.3943	92.033	71.1731	100.086	35.6018	5.4258	5.28182	5.54544	5.75551	5.62777	6.47345	noncoding	ENST00000431343	AC005703.3	Ensembl	1773	chr17	-	15170777	15175607	ATTTCTCTTCAATGTTGGCTTCTATGGATGTTTTCTGTTCCCTCTTCGCTGGCCTGGAGT
ASHG19A3A049850	46.5655	66.1663	102.173	50.865	57.4904	29.5263	5.01164	5.40437	5.68799	5.23236	4.90197	6.16326	noncoding	ENST00000413637	RP11-315H15.1	Ensembl	657	chr13	-	112976880	112985539	GAAGGTTTTCTAACCTTCTATCAGATTTTCTAACCTCCCCAAGCCACAGGATGAGAAAAG
ASHG19A3A039326	46.4382	31.7966	161.265	68.5197	291.778	14.6079	5.00813	4.44597	6.28744	5.70132	7.07263	5.01249	noncoding	uc004bya.1	BC037833	UCSC_knowngene	2449	chr9	+	132337687	132346835	AGAGAAACCCAGCAACGCTACTTTCTAAGGGCATTTTTCCCTCTCATTTGGAATCCTGAG
ASHG19A3A020072	9.41556	180.875	25.8637	144.67	3.36353	37.5011	3.0483	6.73085	3.89597	6.81718	2.17381	6.56327	noncoding	X91348		RNAdb	1284	chr22	+	18958141	19018742	GCACGGTGTCCCTGGGTTGGCCACCCAGCTTAGTTTTAAAATAAAATAATGTAATCTTGG
ASHG19A3A049783	25.7081	25.0289	30.9452	24.0579	17.0471	6.53375	4.27249	4.13756	4.11792	3.98303	3.41143	2.83083	noncoding	uc001voi.1	AK123584	UCSC_knowngene	2796	chr13	-	100143728	100148992	TACTTTTCAAAGTCCTCTTCTCTGTTCCAGACCACTATGGGCAACTCTCTATCTATTCGA
ASHG19A3A019345	48.1491	79.786	217.255	68.0624	180.813	17.4047	5.05428	5.65349	6.67572	5.69085	6.44271	5.30215	noncoding	ENST00000449713	AP001065.15	Ensembl	912	chr21	+	45905459	45910171	CTGGAATCTCGGAAGGTGAATGTCTGCCTTCGAAAACCCTACCACCTGTCTTTCTTGTGG
ASHG19A3A054980	951.503	3344.82	3874.18	773.351	2346.04	833.425	8.87995	10.7054	10.5381	9.23436	10.0053	11.3413	noncoding	uc001ggd.2	BC041451	UCSC_knowngene	1707	chr1	-	169411876	169429907	ACTCCCTCCTTCTGGGTGTGCGGCTGAAGACTGGAAGCAGGTTGCCTTGCCTGCTGCAAG
ASHG19A3A031927	15.512	17.918	19.3522	13.1764	19.2313	3.78798	3.64029	3.7353	3.54964	2.99518	3.54626	2.00003	noncoding	ENST00000458693	RP1-249I4.2	Ensembl	465	chr6	+	110147724	110149988	GTTTGGCCCCCTAGCATTTTTTATATGTTCTGTTGAGATAAGTATTGCTTAAATGAATCG
ASHG19A3A020282	19.792	26.783	28.2413	14.709	11.8388	26.0021	3.94461	4.22085	4.0067	3.15381	3.01143	5.95763	noncoding	ENST00000417957	RP11-375H17.1	Ensembl	451	chr22	+	28112467	28117665	CATACTGTCTCGATTTCTATCTCTTCCTAAATGCCTTTTCCCAGCTTGATACATTAAAAA
ASHG19A3A009134	45.6637	71.2227	64.1282	73.6985	63.3283	50.4659	4.98475	5.50389	5.05765	5.81303	5.03086	7.06343	noncoding	NR_003261	CDRT15P	RefSeq_NR	1101	chr17	+	13927814	13928915	TCTGTGTTTGGAAATTCCAGTGGAAAGTGACTGATGCTGGTGACCCTTTCTCCTTTCTCA
ASHG19A3A000225	565.032	472.593	1626.08	391.254	1114.82	215.178	8.20484	8.02312	9.31882	8.25018	8.95541	9.35363	noncoding	ENST00000434593	RP11-557H15.4	Ensembl	534	chr6	-	134846462	134980974	gccgcagggacctctgcctaggaaagccagGTTGTCTGCCAACGCTAACTGGCCAGCTCT
ASHG19A3A007507	512.185	118.271	341.478	109.675	2215.13	44.7607	8.08136	6.16542	7.25302	6.41256	9.92712	6.87368	noncoding	NR_027356	LOC645166	RefSeq_NR	592	chr1	+	148928285	148951595	TGCGGCCAAGACTCCGTCCTGCAAGACTCTTTGGCAGTTGCACTGGGTACTGGCTGAGTT
ASHG19A3A045972	72.7943	80.5	106.21	102.375	77.408	66.0228	5.59281	5.66381	5.73894	6.31098	5.28988	7.48854	noncoding	ENST00000455671	AC051649.16	Ensembl	315	chr11	+	1923876	1929145	GCATACCTGATTTTCTCGACCTCTTTTATGAAATATCCCCGCCAGACTCCCTCGACCGTG
ASHG19A3A013913	47.912	66.9328	72.5436	49.9139	23.3743	30.2748	5.04892	5.42044	5.22219	5.20202	3.77121	6.2051	noncoding	ENST00000450290	AC084193.1	Ensembl	769	chr2	-	80926512	81097315	ATCATTCCATTGCCTCTCGCTGCTCTGCTGTTGCTTTCCACCAGCGTAAAATCAATTAAG
ASHG19A3A018482	35.3492	50.7409	47.9986	25.9192	31.6112	12.0499	4.67143	5.04679	4.67506	4.11381	4.13656	4.67201	noncoding	ENST00000442780	RP11-560A15.4	Ensembl	377	chr20	+	55680796	55682184	AGATGGTTCAAGGGTTGTGTGTGTTTCCTCTGCCTGCTGTAATAAATTACTACAAACTAA
ASHG19A3A037484	196.26	291.375	169.663	213.309	14.5573	41.2824	6.84234	7.39147	6.35633	7.37536	3.23978	6.73108	noncoding	ENST00000427825	RP11-469A15.2	Ensembl	507	chr1	+	200443047	200447421	ATACTTAATATGTTGCAGTTTCACAGTGAAAGTTGGCAAGTCCAGGGTGGGAACATGCCC
ASHG19A3A000088	7.90621	39.3143	29.8276	29.8908	118.16	17.371	2.86775	4.71383	4.07478	4.3571	5.86246	5.29916	noncoding	ENST00000411595	RP4-737E23.2	Ensembl	556	chr20	+	23168764	23170944	GCTTCAGCCCTTCTTGCTCTCCATGGCAGAAGTCCTAGCAGAGTATGCCCACGCTGGTTA
ASHG19A3A014184	7424.63	6611.95	13144.7	4414.46	7740.51	183.757	11.6806	11.6787	12.5356	11.7678	11.829	9.12384	noncoding	ENST00000426713	NCRNA00116	Ensembl	461	chr2	-	110969106	110970400	GTTGAAGATGCATATAGACTACCGGAAAGAAATGACTTCTTCTTGCACTTTATGAATCAA
ASHG19A3A044020	69.0722	19.218	41.6483	27.8222	131.338	5.42195	5.5227	3.81893	4.48538	4.23723	6.00675	2.52879	noncoding	ENST00000433152	RP11-222A11.1	Ensembl	744	chr10	+	67345445	67441220	GAGAACTACTCAAGAGAACAAAACCACCAGCAATATCCACCTGTATTTGTCTTTTCATAA
ASHG19A3A049990	36.8298	24.5471	43.3202	10.6236	32.5398	26.636	4.72463	4.11563	4.53787	2.72238	4.17395	5.99594	noncoding	ENST00000431171	RP11-125I23.3	Ensembl	580	chr13	+	27947484	27948503	TAAAATGGGGCTCATTGAATAAGGCTTACAAAGATGATGAGCTCCTGCCTGGGTTTGCAC
ASHG19A3A039601	42.1253	43.4912	68.5056	97.1801	6489.21	21.912	4.8862	4.83945	5.14174	6.23468	11.5543	5.66926	noncoding	ENST00000412485	GS1-600G8.5	Ensembl	1497	chrX	-	13284166	13321511	ACTAGTATTGTTAACCATTGCAAAGAAATACTGTTGCCCTCCATTAAAACCTGAACTGCC
ASHG19A3A000081	98.5791	302.062	383.305	80.407	131.019	168.979	5.9599	7.43747	7.4022	5.95125	6.00239	8.99205	noncoding	ENST00000400430	RP11-350A18.1	Ensembl	702	chr13	-	41025130	41055143	TGGAATCTTCCTCCTCCTCACTTCTCTGCCTTAAGGGCTCTGCCTGCCACAATTCATGAG
ASHG19A3A038935	28.8356	63.593	42.3772	37.4471	38.2661	41.66	4.41609	5.35002	4.50812	4.73297	4.38175	6.74839	noncoding	ENST00000367276	C9orf44	Ensembl	738	chr9	+	94903579	94910588	GCCGCCAGGTGACCCAGCAGCCCGGCCGCCGAGATGCCCAACCCGCCCAGGCTCCGGGCG
ASHG19A3A015258	15.4616	4.93146	9.36156	19.3624	13.3664	12.4824	3.63667	2.24007	2.7568	3.60637	3.14523	4.73403	noncoding	ENST00000440268	AC011995.2	Ensembl	472	chr2	+	2875862	2876529	GCTCCAGTTTCTTCGTTTGCAAAATGGGATCCTCAGAGACACCCACCTGGCCCTTTCACA
ASHG19A3A017526	372.882	313.433	410.483	361.676	361.478	196.533	7.67406	7.48559	7.49507	8.1405	7.37076	9.21367	noncoding	ENST00000432067	RP4-610C12.1	Ensembl	460	chr20	-	29565755	29596406	AATGGACTTATCGACCTCAAACCAATGGGACATATTCCTACATGGCCTTCTCCCCTGTTA
ASHG19A3A037686	95.5696	16.38	89.3706	107.908	104.198	7.11829	5.92487	3.6268	5.49956	6.3851	5.68982	3.01968	noncoding	ENST00000457976	RP11-305L7.3	Ensembl	506	chr9	-	93881419	93925369	TCAGCCTCTTTGGGGTTTGGGTTCTGACCAAGTAAATCGGGAATGTTGTTAACATATCAA
ASHG19A3A016519	19.4531	208.889	470.815	95.8159	10.6294	3.50157	3.9237	6.94394	7.67919	6.21617	2.90306	1.90322	noncoding	ENST00000439050	AC009299.3	Ensembl	2333	chr2	+	162101249	162105561	GCATTTATTGGTACATAGTTAATGCTTATACACAGGCTTCAGTGTAACACCTATACACTA
ASHG19A3A055256	109.224	69.5215	50.4221	48.5785	35.4936	25.0872	6.0922	5.47143	4.73994	5.15362	4.27888	5.89669	noncoding	uc004ebo.2	LOC554203	UCSC_knowngene	2212	chrX	+	73164158	73220326	ATTGTTTGTTTGAAATTGCATTGACGACTGGTACTGGCTCCTGTATCACCCAGCTCTGGA
ASHG19A3A050378	78.5053	54.8114	39.0266	77.6979	14.3726	6.46315	5.68653	5.15178	4.40632	5.89236	3.22499	2.81028	noncoding	NR_027350	MIR17HG	RefSeq_NR	5018	chr13	+	92000073	92006829	GGAAAGAAAGCACTTAACATTTTAGGAATTCTTTTTAAAGCTGCTTGCAAAGTGTTGGTG
ASHG19A3A037109	18.8843	22.1439	42.0308	23.4481	14.2258	11.9905	3.88494	3.99143	4.49818	3.93554	3.21482	4.66569	noncoding	ENST00000435444	RP11-29B9.2	Ensembl	501	chr9	-	7960412	7961080	GAACTAAGAATGAGAGCCTTTCCTGCCAAGCCCATTCTGTGCCAGTCATCATAAAATACT
ASHG19A3A000387	74.8514	80.7946	108.047	85.3155	88.0382	82.9706	5.6284	5.66926	5.75982	6.04649	5.455	7.84149	noncoding	ENST00000467677	AC068610.3	Ensembl	685	chr7	+	114719072	114765997	ACTAACCATCCAGCACCACTTAAAGCCACACTCTCCTCTTTGGTCTTTCCTGGTACGCAG
ASHG19A3A044557	36.9596	24.31	33.7886	45.8056	39.7299	14.5747	4.72913	4.10282	4.22673	5.06324	4.42441	5.00854	noncoding	ENST00000436430	RP11-245J24.1	Ensembl	556	chr10	+	120001163	120027222	ATACCTCCGTGTGCATAATGGTTGTACCTGCTCCAGGAAGGCGCTGGATCCTCCCAACTC
ASHG19A3A046504	50.764	54.4699	344.983	70.1942	382.262	19.1237	5.11884	5.14409	7.2682	5.73626	7.44695	5.45714	noncoding	ENST00000423408	RP4-794H19.1	Ensembl	1211	chr1	-	59348539	59362337	ACTGAGGCTTCAGAAGAGTTTGGGAGCTGCAATTCATCCACACACGCATTCATTTTCAAG
ASHG19A3A018102	44.468	10.8658	3.553	22.8942	30.6266	7.31856	4.95444	3.14882	1.87754	3.89516	4.10037	3.09031	noncoding	uc002wrm.1	BC090059	UCSC_knowngene	1294	chr20	+	19780217	19790937	AAATTGAAGAAAGACACTTCCAGTTTTCAGAGGGAGATCCTCTGCCACAAGAGAACAGCC
ASHG19A3A050121	19.1774	312.237	1537.26	241.978	43.1907	6.53922	3.90373	7.48111	9.24677	7.553	4.53344	2.83273	noncoding	ENST00000437867	RP11-478K15.2	Ensembl	266	chr13	+	44717728	44813010	TACTCGCTTAGAGGGTGAAAAAAGTGAATTTGCCTACAGGGCCAATTTGGAAGCACCTCT
ASHG19A3A020257	25.4715	8.95551	18.1298	23.8247	9.48639	21.2435	4.26344	2.94317	3.46736	3.96512	2.7932	5.62132	noncoding	ENST00000420391	CTA-796E4.3	Ensembl	188	chr22	+	26557799	26560269	GCTCACTTTGTATTCTGTAAACTTTCAGTTGGAAAATAAACACACTGTCTCCCTGTCAAA
ASHG19A3A030413	30.853	18.8361	48.276	33.1552	15.9965	13.8415	4.49587	3.79654	4.68405	4.53228	3.34421	4.91979	noncoding	uc003pwa.2	BC037331	UCSC_knowngene	2746	chr6	-	114189182	114194512	CGACACATTATCAAAGGACTATCTTGGACCTTCTCATCCCAGCAAACATCCAATGGAGAA
ASHG19A3A042710	15.5272	31.2761	28.6698	20.0511	19.4936	10.9775	3.64146	4.42514	4.02543	3.66508	3.56313	4.41264	noncoding	ENST00000411791	FAM25E	Ensembl	322	chr10	-	46310875	46312772	GAATGCACCTGCTACCATGGCCCACCCTTCCCAAGTCTCAATAAAAAGCCATGAAATATG
ASHG19A3A016235	98.7631	115.236	139.005	68.7918	92.0203	132.887	5.96209	6.1413	6.09419	5.70762	5.51591	8.6082	noncoding	NR_026821	FAM138B	RefSeq_NR	1130	chr2	+	114334958	114336428	TGTGGTCTTGTCTATTCCCACTCCCTGCCTGACTGAACATTTTCTCCACCTCCTGATCAT
ASHG19A3A039324	884.188	948.865	1734.08	723.573	1858.91	206.768	8.78922	8.96909	9.40134	9.13847	9.68627	9.29273	noncoding	ENST00000419300	RP11-492E3.1	Ensembl	1959	chr9	+	132251378	132267360	AATGTAGTGTCTTTAGACCGTGCAATGTTGTGCTCCTGTTAGTCTGATATCAGGGGCTTG
ASHG19A3A032557	717.883	1370.99	1763.02	706.69	1547.99	388.264	8.51725	9.46367	9.42708	9.09785	9.42456	10.2432	noncoding	ENST00000439839	AC004485.3	Ensembl	527	chr7	-	24236280	24295338	AAATCAATGTTAGTTCCTGACCGCTCCCCCTCTCTGTGTATTGGTCAATCACTGTCTGAT
ASHG19A3A031764	50.7381	1395.38	68.7452	52.0789	58.4849	15.8997	5.11858	9.48641	5.14565	5.26775	4.9253	5.15569	noncoding	ENST00000452402	RP11-250B2.3	Ensembl	682	chr6	+	81153060	81175644	AAGCTTTCACTGGGAGATTATGAAGGGTAGATGCTTTGTGTCTCCATTGCCTCCTGTGAT
ASHG19A3A030851	14.1541	16.4651	18.0673	11.8258	7.42822	5.30811	3.52472	3.63338	3.46401	2.85222	2.59462	2.50059	noncoding	ENST00000433388	RP1-137D17.1	Ensembl	588	chr6	-	169770092	169788480	AAGCACTTTTGCATCTCTTTCCTGCCCAGAAGCGACCAGAGAGGCCAGGCATTGTCACCT
ASHG19A3A045288	49.03	50.9043	206.828	56.9227	151.401	22.0191	5.07331	5.05023	6.60799	5.41714	6.19038	5.67659	noncoding	NR_026878	MGC12982	RefSeq_NR	2527	chr1	-	47897807	47900313	GAAAAGTTATCCAGAGACTTTTAACCTCCGGACTCCACTCTTCGCTTATGTTTGCTTTTT
ASHG19A3A033488	338.156	230.508	848.727	233.941	444.8	7.28282	7.55676	7.08286	8.48148	7.50282	7.65646	3.07727	noncoding	ENST00000467630	AC000123.3	Ensembl	461	chr7	-	126989886	126990347	AAATCACTGTATGAATAGTGAAAGCTGGACTGTAGCACCAATAATAAATGCTCTTCTGTC
ASHG19A3A030574	127.809	209.784	390.341	79.6226	90.0952	52.4846	6.28934	6.9512	7.42608	5.93406	5.48603	7.12512	noncoding	ENST00000447848	RP11-394G3.2	Ensembl	777	chr6	-	136128285	136129604	TCTATTCTCCCTACTCCCATATTCTTCCAGTGGGACAAAGTGCCCCAAAGTATAAGTCAG
ASHG19A3A017525	41.816	129.212	50.4734	143.194	91.3149	14.7688	4.87826	6.29087	4.74107	6.80658	5.50275	5.02839	noncoding	ENST00000454331	RP4-610C12.3	Ensembl	553	chr20	-	29521636	29522987	TATTTATAACTCCCTCTATAACTCTCTGTTTGGAGACACTGTGGCTCTATTGACAGACTG
ASHG19A3A017155	51.7324	92.9949	78.8056	60.7469	52.5557	122.025	5.1432	5.85023	5.33814	5.51399	4.78218	8.47993	noncoding	ENST00000455068	AC011286.1	Ensembl	561	chr2	+	237642024	237661449	AATTGGAATGTATTTTGAAGCCCCCCATACAGCCCCCTGTTGTCATTGACCCTAAATCTG
ASHG19A3A042284	5.79884	4.32838	9.66636	5.5902	3.00216	4.14904	2.00305	2.11289	2.78792	2.04958	1.90891	2.16895	noncoding	ENST00000442712	RP11-439E19.7	Ensembl	522	chr1	+	246853348	246855123	TGACAACCACCAGCAGCTACAATCATGCCGAACCAAGAACCAGAGGATTCAGTAACTTTA
ASHG19A3A043356	6.1293	16.1763	21.5625	15.0713	13.3709	6.77763	2.27619	3.6118	3.67355	3.18927	3.14569	2.90276	noncoding	ENST00000437838	RP11-498J9.2	Ensembl	229	chr10	-	120763047	120763396	GCTGCCTGCAGCTGGAGGCCACAGGCCCCCCATGTTGAAGAAGTGTCACCTTCAAAGGGA
ASHG19A3A044092	5.99446	14.4205	10.7143	5.18786	11.6571	27.4744	2.16784	3.4715	2.88391	1.89213	2.99449	6.04649	noncoding	ENST00000441348	RP11-472G21.2	Ensembl	525	chr10	+	73638113	73638865	GGCTGTGCAGCCAAAATTTGCAATTCTTCCCCCAGCTTTTAAAATTGTAGTAAAATATAT
ASHG19A3A044279	41.6605	18.2424	26.5584	30.0214	89.5703	10.7283	4.87423	3.75798	3.92801	4.36522	5.47864	4.32694	noncoding	ENST00000439157	RP11-94M14.2	Ensembl	784	chr10	+	92214454	92290873	AATGAAAAAGTATCACAGCTGAGACAAAGCTCCTCAGCCTCAGCATGTTTGTCAGTGTGC
ASHG19A3A007409	314.833	109.28	502.157	120.186	162.994	49.4441	7.46935	6.05791	7.76414	6.54811	6.30033	7.03195	noncoding	NR_026762	C10orf75	RefSeq_NR	1003	chr10	+	102133332	102148110	ccaaggaacatcttgccaatttcaaatcggataggaGtgtcaggcctctgagtccaagct
ASHG19A3A032309	52.1506	174.246	190.093	147.065	94.8552	124.929	5.15308	6.68671	6.50235	6.83854	5.55592	8.51614	noncoding	ENST00000446476	RP5-826L7.1	Ensembl	600	chr6	+	164007614	164009197	AGTATTAGGAATAAGGCCCCACCACCACCCCAACACACTTTTAAATAATAAGACGTTCAG
ASHG19A3A050863	34.1835	49.8853	714.833	111.111	283.289	45.581	4.6281	5.02924	8.2398	6.43529	7.03517	6.90032	noncoding	uc001ejn.1	BC070106	UCSC_knowngene	1888	chr1	-	143424332	143467651	GGATCCCAGCGGTGGTCGTGTAGCTGAGCAGGCCTGGGGCTTGGTTCTATGTCCCTGTGG
ASHG19A3A013808	145.227	112.121	349.502	94.1173	148.369	154.661	6.4494	6.10012	7.28664	6.1897	6.16524	8.85517	noncoding	NR_024444	LOC100133985	RefSeq_NR	661	chr2	-	70351168	70352448	TTTTCTCTACTTGGATCTGAGAACTCTGTCCCTCCAGCCCTGCGAGCGCTTTGCCAGGGT
ASHG19A3A009455	74.4827	39.5162	62.4471	61.9677	51.4998	28.1718	5.62192	4.71956	5.02435	5.5459	4.75562	6.0883	noncoding	uc002hrd.1	FLJ43826	UCSC_knowngene	3580	chr17	+	37186158	37209458	TACAAGTAAAACTGACCAGAGCCCCAGGAATAAATGGTTTTCTTGGCTTCCTCCTTGCTC
ASHG19A3A042582	30.9877	18.5792	16.3171	42.7211	10.9922	16.6565	4.50284	3.77946	3.34092	4.94894	2.93478	5.23302	noncoding	ENST00000440932	RP11-253D19.1	Ensembl	541	chr10	-	30842782	30843412	TTCAAAGGAGTGCATGAAAGATATCACAGCCTCACAAATGCAGAGAAAAGCCTCCCTTGG
ASHG19A3A017267	43.5117	48.0799	76.5255	48.8482	19.1892	17.0864	4.92665	4.97387	5.29324	5.16468	3.54386	5.27396	noncoding	ENST00000417884	RP3-340N1.2	Ensembl	1083	chr1	+	20480830	20487061	TAAAAGTTGAAAAACAACAGGAATGAAGTCATTGGCAAGACCAGCCGGTGCCACTGATGA
ASHG19A3A014127	82.9277	605.224	109.674	279.35	82.7983	89.1502	5.75417	8.34194	5.78124	7.76943	5.37108	7.96415	noncoding	ENST00000449772	AC068535.3	Ensembl	493	chr2	-	105028684	105030466	TTGCGTATGCAAGATTCGCTAGCATGTAAACTCTGTCACTGTCTCCCAAGAACACAGAAA
ASHG19A3A020115	13.4009	35.242	33.4945	11.0437	29.4526	40.2592	3.45964	4.57628	4.21674	2.76772	4.04853	6.68478	noncoding	uc002zsa.1	AK094309	UCSC_knowngene	2167	chr22	+	20378629	20381779	TGTATTCTGGTATTCTTACTACTTGAGCTCAGCTCATCGCTGTCATCTTCCCCTAAACCG
ASHG19A3A014385	17.0919	25.2238	22.5677	12.0289	18.7814	24.4757	3.75756	4.14828	3.72648	2.87243	3.52059	5.85354	noncoding	ENST00000437330	AC103564.7	Ensembl	562	chr2	-	132587373	132589604	AAGCGCCCGCTTTCTCGGCCCAGGCCCGCAGCCAGGGCTGCTCCGCCCGCTGCGCCCCAG
ASHG19A3A038963	5.51358	5.8865	3.85554	9.31359	32.4835	16.0441	1.82819	2.48073	2.01027	2.605	4.171	5.17201	noncoding	uc004aul.1	DM004128	UCSC_knowngene	103	chr9	+	96941107	96941210	TAGTAGGTTGCATAGTTTTAGGGCAGGGATTTTGCCCACAAGGAGGTAACTATACGACCT
ASHG19A3A028163	37.3431	44.4216	371.376	109.445	171.049	10.4677	4.7414	4.86645	7.35692	6.40963	6.36697	4.23992	noncoding	ENST00000399543	AC025171.1	Ensembl	2423	chr5	+	43042194	43045492	TCCAATTGCCTTCTGGTCTTACAGACGGGAGAATAAAGGAAAAATGGCATCGTTTCCACC
ASHG19A3A020346	45.8914	92.1611	73.9498	69.3347	61.3557	32.6846	4.9905	5.83851	5.24551	5.71818	4.98835	6.32987	noncoding	ENST00000430449	CTA-342B11.1	Ensembl	473	chr22	+	32359343	32366387	ATGTGAGGATGTTTCTGCCACTCTGGACATTAGTTTTCTCCCCTAAGTGGCTCTATCTCT
ASHG19A3A019640	119.435	106.97	205.083	95.8771	145.97	15.7985	6.20646	6.02789	6.59857	6.21681	6.14765	5.1444	noncoding	ENST00000415655	RP1-231P7P.1	Ensembl	577	chr22	-	27959799	27969534	GGGGCCCGGACACATTATTTTCTCCAAGGAATTTCTTCTTTTCATTATTTCCCTCCAAAG
ASHG19A3A046831	15.7353	12.1063	37.2854	42.2406	83.2184	41.623	3.65545	3.26863	4.34898	4.92968	5.37818	6.74526	noncoding	uc002khh.2	LOC388312	UCSC_knowngene	4812	chr1	-	661139	679736	AAACTTCGGGGTCTACAAACGCAGGCGGGAGCTGAGCCAAAAGAGCTTGTTTGCTGGGAG
ASHG19A3A044574	8.51636	30.5233	61.2534	35.6285	18.6505	15.281	2.93798	4.39141	4.99989	4.65134	3.51419	5.08512	noncoding	ENST00000411599	RP11-254K3.1	Ensembl	479	chr10	+	121940741	121968507	TTCACCCCCTGCCAGGCCAGTAGAGGAGCTGAAGAGTCTTCGCCATGGTTTGAGAAAAAG
ASHG19A3A040063	20.9539	38.1524	78.2144	51.8756	14.7259	4.74002	4.02143	4.6725	5.32693	5.26234	3.25214	2.35022	noncoding	ENST00000445437	RP1-172N19.1	Ensembl	453	chrX	-	72001688	72002484	AACGAAGTCCTGTCGGTCCCTACCGGCACATCACACACTCCTGGAAGCATGATCTTCACT
ASHG19A3A037217	23.4307	44.6391	59.3888	36.677	29.9673	14.9433	4.16047	4.87186	4.95793	4.70093	4.07077	5.04679	noncoding	NR_026679	NCRNA00032	RefSeq_NR	2913	chr9	-	27245683	27282791	ACTTCAGTTGTGGACATATCGGTTATGTTTCCTCATCAGCTTGGCTTGCCTCCCAAAAGA
ASHG19A3A048508	15.0329	23.7362	25.4131	27.684	17.8911	40.0548	3.5991	4.07586	3.87521	4.22846	3.47097	6.67718	noncoding	ENST00000435559	RP11-86H7.7	Ensembl	2272	chr1	-	95086706	95089740	ATTTTCATAAGGAAAGTTCTGTTAGGAGAGCTGCCTGAAACAACACCTCTGCCTGTGCTC
ASHG19A3A038967	32.2466	4797.34	93.586	14.1131	56.8627	11.2866	4.55463	11.2341	5.56911	3.09328	4.88966	4.52016	noncoding	ENST00000417264	RP11-533K9.2	Ensembl	155	chr9	+	97247981	97250077	CACCCTGCCCGTTGTAGATGAGGAGTCCGTTGAAGATGAGGAGTCCATTGAAGATGAGGA
ASHG19A3A031013	23.1461	60.5632	81.4518	13.4241	21.239	45.2324	4.14595	5.28644	5.38216	3.02318	3.65619	6.88814	noncoding	ENST00000447179	RP11-146I2.2	Ensembl	177	chr6	+	14841454	14871959	ATCCTCCCCACTACAAGCCATTTTCTAATGTGTTTGATGTGTATCCTTCTATTTCGTTAA
ASHG19A3A044385	433.286	75.5659	585.416	114.628	172.819	5.52841	7.87473	5.58596	7.97978	6.48021	6.38043	2.55561	noncoding	ENST00000454935	C10orf75	Ensembl	2551	chr10	+	102133371	102143125	GTCAAACAGAAGGTAAACAGTCTTACGAATGTAATTCCTTAGGAAGACTTGTACAAACTT
ASHG19A3A000111	276.018	151.548	204.487	161.743	156.691	66.4435	7.29891	6.49711	6.5946	6.98669	6.23882	7.49813	noncoding	ENST00000415629	RP4-726F1.1	Ensembl	342	chr1	+	79789453	79790534	AAATTAGCTGGGTGTGGTGGTTCAGGCTCTGAAAATGATTGATTTTTTTCCTATATTTCA
ASHG19A3A055154	18.9611	44.9492	17.2833	61.2612	21.4187	67.4886	3.88939	4.88154	3.41212	5.52755	3.66792	7.52767	noncoding	uc002qgt.1	BC131616	UCSC_knowngene	2014	chr19	+	55219699	55224842	CAAAACAAGACAGACTCCAAGACTGCCTCACACCCCCAGGATTACACAGTGGAGAATCTC
ASHG19A3A040418	1188.08	356.326	863.488	206.838	390.899	55.2297	9.16676	7.66034	8.50394	7.33583	7.47436	7.20023	noncoding	ENST00000450784	RP11-452F19.3	Ensembl	543	chr1	+	222988363	223010726	TTAAGCTAGCCCATGACTACACAAGTGCAACTGTATTTCCCAGGTAGATGCCGGTAGATT
ASHG19A3A038962	14.9127	23.6279	33.6902	9.19052	34.2487	3.80368	3.58978	4.07077	4.2227	2.59289	4.23635	2.00997	noncoding	BC064349		RNAdb	1448	chr9	+	96938739	96940172	AGCATAACGTTGCCACCTTCAGTTGGAAACGTATCCTTATCTAATAATTAAGCCCTGGAG
ASHG19A3A007437	126.469	65.4523	173.975	56.6875	115.328	4.96915	6.27769	5.3872	6.38741	5.41017	5.82922	2.41147	noncoding	NR_026903	AMZ2P1	RefSeq_NR	3442	chr17	-	62962667	62971703	CGCAGTATTTATATACGGTCCATTGGATCTCTATGAAGCACCAGAATTATCAGTGAAGAA
ASHG19A3A030624	24.6119	18.9309	37.5498	21.9072	10.3171	14.2248	4.21949	3.80285	4.35842	3.81854	2.8732	4.96466	noncoding	ENST00000445585	RP5-899B16.2	Ensembl	786	chr6	-	140177240	140198528	CACATACACACACTAGAGAACAAGAAGGAATAGTAAACAGTTCCCTCCACTGCTAGAGGG
ASHG19A3A011836	31.8036	17.4302	38.777	36.4506	608.986	19.0988	4.53825	3.70133	4.39828	4.69284	8.11513	5.45425	noncoding	ENST00000447908	RP4-704D23.1	Ensembl	579	chr1	-	14675449	14677518	TTGAAATCCCCTGCCTTAATCTCTCTTCGAAGACTTTTCTGCATTCATCTGAGTCCTCAT
ASHG19A3A014197	39.7986	55.7956	69.1262	32.9115	41.5947	36.897	4.81684	5.17468	5.15401	4.52016	4.48126	6.53515	noncoding	ENST00000414159	AC114776.3	Ensembl	4394	chr2	-	111467151	111474172	ATTTTTATTCTTCAGCTCTTTTGTTTTGGCTGGGGCTACCTGAGTCCTCCTTCCAGTTGT
ASHG19A3A049706	18.6264	27.5444	42.7157	92.6073	28.0681	9.70166	3.86809	4.25694	4.5205	6.16839	3.99813	3.96984	noncoding	uc001vlm.1	AF339814	UCSC_knowngene	1670	chr13	-	88096246	88323218	AATTGACCTTGCCAAAAGATGCCTCCCTAAATCCACAAGAATCTCCTTGTTTGAACACAG
ASHG19A3A049261	27.8872	6.22359	10.272	14.5407	19.5543	10.984	4.3741	2.57103	2.84301	3.13627	3.56732	4.41422	noncoding	ENST00000423023	RP11-523H24.3	Ensembl	376	chr13	-	20248763	20250024	TTGTTTTGCTAATCATCCTCCTTGAGCTCCACTGTTTTCATTCTGGGCATCCAATCCAGC
ASHG19A3A017499	61.4428	39.3926	54.1972	56.0624	31.3346	23.6342	5.36349	4.71595	4.83652	5.39356	4.12615	5.79645	noncoding	ENST00000438287	RP4-738P15.1	Ensembl	468	chr20	-	25123875	25129894	ACAGAAAACTCCACAGGCCTGGGCTCGGCTCATCGCACAGCCTCCATCTCTGGATGCCCT
ASHG19A3A029464	30.9177	15.8393	19.5816	28.7811	51.8273	7.2871	4.49818	3.58608	3.56157	4.29043	4.76319	3.07879	noncoding	ENST00000447250	RP4-625H18.2	Ensembl	1016	chr6	-	19803601	19804877	CTGTTTAAGAGAAGAATGTCTGAGTAGCTGTTGATTATCTCCCATAATCACAAAACAACT
ASHG19A3A032616	764.383	1147.27	808.15	472.791	588.67	1654.34	8.58844	9.2302	8.41303	8.50001	8.07271	12.3139	noncoding	ENST00000442865	AC007255.7	Ensembl	590	chr7	-	29638410	29724871	AGAAAATCAGCAGAGCTAGGCAATAAGTCAATCTAAAGTCTACATGCCCCTCCCTCTTCC
ASHG19A3A042885	827.893	789.745	698.309	631.087	455.212	90.674	8.69859	8.69668	8.20676	8.92631	7.69117	7.98929	noncoding	ENST00000439904	RP11-9E13.2	Ensembl	1780	chr10	-	70237754	70240521	CATCTATTCTTTGAAACCCAGACACATTCTAGTATTGGGCACTAGAAACTGGTGATAAAT
ASHG19A3A051144	13.5269	3.66909	5.21042	30.4721	9.43537	10.3408	3.47206	2.00156	2.37678	4.39003	2.78749	4.19637	noncoding	ENST00000514741	AL132709.10	Ensembl	2395	chr14	-	101536823	101539261	TTTAAATTGGCATGTTTACTGATCGGGGAATTTCAAGTTAACAGAGACAGCGCCCCCTCC
ASHG19A3A037685	65.2123	11.9799	28.3332	31.8699	27.8492	7.92068	5.44508	3.25765	4.01085	4.4653	3.98757	3.30402	noncoding	ENST00000423380	RP11-305L7.1	Ensembl	815	chr9	-	93867238	93869586	AAACTGAGCACCTAGAGAGCAACACCAAAAACCCATGGCCAATAATGGAGAGCCAAATCA
ASHG19A3A018529	6.21655	8.57183	19.8296	12.4649	10.9216	5.2851	2.34619	2.90035	3.57597	2.91811	2.92785	2.49384	noncoding	ENST00000448791	RP1-50O24.6	Ensembl	306	chr1	+	27202623	27204736	CAGTTGCAAGAGCAAAGAAAAAACTTCCAAGCCCTCTTGATTTTTGCCACACTCTCATAG
ASHG19A3A017390	16.6402	17.9649	30.5947	21.7368	12.8202	8.96867	3.72289	3.73919	4.10294	3.80621	3.09678	3.69558	noncoding	ENST00000422574	RP5-1195D24.1	Ensembl	833	chr20	-	16838606	16844793	ATGACAACCATATTTGCAAGCCAGTCCCCACACTACCAATGTTCTTTCTACAAGAAGTAG
ASHG19A3A048071	30.2762	16.3156	24.3133	13.5442	8.91424	3.3034	4.47386	3.62277	3.8198	3.0356	2.73489	1.84712	noncoding	uc001dnu.1	AK022898	UCSC_knowngene	2786	chr1	-	91295103	91317175	CAGCGAAGCTAGATTGTATAATTTATTAGTTTTCTCCACCTGGTAACACATCCTTAAGAA
ASHG19A3A040049	87.5635	187.75	3381.65	137.793	143.385	86.4446	5.82134	6.78179	10.3446	6.74937	6.12472	7.91312	noncoding	ENST00000439926	RP11-402P6.11	Ensembl	220	chrX	-	70980624	70981509	TTTTTCTCTTCCGCTGCATTTGCCCCCTTCCCAACGCAGTTCAAAGCAGTGTGAAATAAA
ASHG19A3A008213	10.0514	17.6415	13.3585	15.5135	13.0619	29.8047	3.12213	3.71595	3.11264	3.23015	3.11953	6.17948	noncoding	ENST00000412357	RP5-1114G22.2	Ensembl	775	chr1	-	175172363	175173985	GCAGTGTCCCCTGTGTTCCTGACCTCCTGAGGAGCTGCTGGATGGCTTAGCCCCTTGACA
ASHG19A3A042720	510.482	25.3082	19.1153	24.3435	43.7213	8.90397	8.0764	4.15312	3.53432	4.00322	4.54588	3.67221	noncoding	ENST00000437899	RP11-38L15.2	Ensembl	369	chr10	-	46937462	46951699	GACGAGTGCTCTTATCCATCCACAGTTCTTATCACAGTTACTTATGCATATATTCATTTT
ASHG19A3A000205	140.198	164.343	144.367	117.612	95.134	71.8762	6.40449	6.60347	6.14505	6.51454	5.56032	7.62032	noncoding	ENST00000431300	RP11-182L21.2	Ensembl	886	chr10	+	81586458	81598237	AACAGCCCCCTTCTCAGTTTTCCTGCTGCTCCTATCAGTGACAAATCAGTGTATTAGAAC
ASHG19A3A042365	19.3976	55.9583	8.74451	47.6807	348.843	11.5348	3.91936	5.17833	2.69807	5.12524	7.32024	4.60517	noncoding	NR_024475	LOC100216001	RefSeq_NR	1394	chr10	-	4692377	4720262	GTTTCCAAAATAAATAAAGAGCAGGCTAGAGGGAAACCTCCAGTCCTTAGAAACCACGGC
ASHG19A3A017320	37.9125	23.0716	82.6241	19.1267	26.8805	18.1523	4.75818	4.03985	5.39777	3.58767	3.9433	5.37161	noncoding	uc010gbl.1	BC048109	UCSC_knowngene	1564	chr20	-	5412655	5426394	TTAACATTCAGAAGCCTTCATCTCCCATCTGCAAAATGGGCATGTCCAACTCAGAAGCTG
ASHG19A3A050134	138.976	33.9551	79.1609	60.5535	31.4954	15.2704	6.3933	4.52405	5.34422	5.50779	4.13105	5.08434	noncoding	ENST00000412946	RP11-290D2.4	Ensembl	225	chr13	+	45918513	45919045	GAAAGTAACTTGAGGCAACTGCAGGAGGGCTGCATGGCGGGAAAGAAATTGCTGAAAACA
ASHG19A3A030992	28.5964	13.9889	38.2842	11.3035	22.158	12.4254	4.40659	3.43693	4.38186	2.79788	3.70426	4.72657	noncoding	ENST00000412132	RP3-413H6.2	Ensembl	554	chr6	+	11810834	11811481	ATGCAAATATTTGTCCTGTTCTGAGACATCCTCCTGGGTCCCAGCTTCTTCTCTTGAAGA
ASHG19A3A031136	32.9689	55.8967	312.094	55.0848	87.167	62.9101	4.58014	5.17637	7.13261	5.36401	5.44337	7.41941	noncoding	ENST00000424968	RP11-373D17.1	Ensembl	507	chr6	+	26988231	26991703	TTACCAACAAAATCCGTTGCGCCGCAGTGAGTTAGCTACCTTCTATCTCCACTTTGTTCT
ASHG19A3A014134	137.703	227.314	198.21	213.718	158.368	197.957	6.38099	7.06434	6.55577	7.37899	6.25349	9.22319	noncoding	ENST00000447876	AC018730.1	Ensembl	607	chr2	-	105424030	105469641	AGCGGAGCCGTGCGATGTATTTGAAAAGCAATCAGTCCGACCTTCCCCCATAGATTCATC
ASHG19A3A047087	55.861	151.781	205.904	92.1555	124.325	47.477	5.24221	6.50015	6.60347	6.16139	5.92943	6.96444	noncoding	ENST00000423187	RP11-99H8.1	Ensembl	432	chr1	-	71181615	71185972	GGCTCTTCCTCCTGCTCCTGTCACCACAACAACTAGTGTGTGGAGCACAACTAGCCTGAC
ASHG19A3A018056	7.51333	5.63442	3.52778	16.212	114.265	3.09585	2.82211	2.41506	1.86737	3.30417	5.81495	1.78916	noncoding	ENST00000421788	RP4-697P8.2	Ensembl	268	chr20	+	10845302	10847830	CCCCAGTAGAGAAAGCACTGGAGAACAACATTCATTCTTCCTTAATAAATCTTAGTTTTA
ASHG19A3A020593	28.4404	27.4557	18.1949	16.1547	17.3609	25.2601	4.39935	4.25254	3.47251	3.29832	3.43304	5.91021	noncoding	ENST00000449941	RP13-455A7.1	Ensembl	219	chr22	+	48256419	48257811	GAATCTGCCACCACAACTTCCAGCCTCCAGGGGACGGACACCCACTTTCAAGGATTTCTT
ASHG19A3A044177	1582.14	1219.9	849.615	709.014	1697.38	124.323	9.525	9.31286	8.48398	9.10316	9.55567	8.50781	noncoding	NR_029407	LOC642361	RefSeq_NR	1712	chr10	+	81585657	81587355	AAGGCGAGCCATGTTCTAGAGCAATGTCTTTCTTGTATTAAAATACAGCCCCATGCTCAC
ASHG19A3A016787	1803.9	1905.69	7272.08	810.091	1778.62	51.6374	9.70367	9.91846	11.5413	9.29438	9.62246	7.09906	noncoding	ENST00000452795	RP4-798A10.4	Ensembl	342	chr1	+	16847188	16848303	GCTCCCATTGTTTGCTTGTTCAATTGTCTGTCCGTTAAATAAATAAAACCCTTTTCCTAT
ASHG19A3A029807	8515.79	1391.83	8090.36	1595.03	2328.41	80.0025	11.8925	9.48254	11.6898	10.2747	9.99554	7.78913	noncoding	uc003ojj.2	CR624291	UCSC_knowngene	2513	chr6	-	34247456	34249969	TTTGAGCTGTGTGGGAGGGAAGGGCATTGAAATTGTAGGTTGTAATCTTGTGCCAACCAA
ASHG19A3A010948	147.65	34.8993	23.1027	74.3934	3.00216	10.6823	6.47612	4.56166	3.75563	5.82898	1.90891	4.31049	noncoding	uc001hkf.1	AK092251	UCSC_knowngene	3300	chr1	-	213992977	214139607	AGCAGAGGAGTATACAGGACAAGAACTTGATGGTCTCGGGAAAATGGACAACATGACTCA
ASHG19A3A000221	53.1791	61.6186	54.4069	83.0978	49.7445	44.4211	5.17713	5.31123	4.84016	6.00259	4.7108	6.85931	noncoding	ENST00000434384	AC004383.5	Ensembl	724	chrX	+	133684002	133693953	GGTGTCCTTTGAGCTGCCGGGACGGCGCAAGAAACCTGTTTATGCACCCTCCTGCAATCC
ASHG19A3A020732	109.498	28.4101	222.641	57.7363	42.6795	7.27148	6.09502	4.29858	6.70361	5.43998	4.51789	3.07323	noncoding	uc010nxt.1	AK125248	UCSC_knowngene	2373	chr1	-	89294	237877	TCCTCCAGGAAGCAGCAGGTTAACTGATTGGCAGAGACAGAGGGACTGAGGGACTGTCTC
ASHG19A3A042723	8.45399	36.3556	14.677	5.21761	5.9596	8.62399	2.93117	4.61732	3.22061	1.90769	2.43839	3.56579	noncoding	ENST00000422732	RP11-314P12.2	Ensembl	2444	chr10	-	47096453	47099716	CCCCATATTCTTCATCTTGTTCCCTGGGATCTTTCTCCCTAATAAAGGAAAAGCTCATAG
ASHG19A3A031693	5.73349	6.05181	332.401	5.62869	13319.9	3.527	1.9408	2.52436	7.21923	2.07488	12.7615	1.90994	noncoding	ENST00000418403	RP11-462G2.1	Ensembl	397	chr6	+	71104589	71109120	GCCGAACAGATGAAAAAATGCATTGTCAACGGAATCTTTTATGTTTGTTTGTCTTCCTTT
ASHG19A3A039839	303.716	330.906	293.11	452.29	192.047	318.481	7.42548	7.55608	7.05347	8.44445	6.52485	9.97892	noncoding	ENST00000453810	RP11-1148L6.5	Ensembl	450	chrX	-	48438161	48439545	TAAGAATAATGGCATGAACTGCTTTTAACAATTTAGAAAAGACCCATTCCCCCCGCCCCC
ASHG19A3A030869	61.3684	99.016	108.315	54.792	67.4289	12.3251	5.36293	5.92728	5.7639	5.35457	5.11101	4.70983	noncoding	ENST00000441203	RP3-416J7.2	Ensembl	844	chr6	+	224949	226400	TTGAAAAATCTTCCCCACATTTATTATGCAAAAGCAACCGACGGAGGAGCGCCTGCTGAT
ASHG19A3A040294	10.2329	21.2691	38.752	5.6129	26.8287	8.11536	3.14299	3.94181	4.39675	2.06478	3.94119	3.3758	noncoding	ENST00000441160	RP11-400N13.2	Ensembl	1148	chr1	+	222139751	222158306	GGAAGAACCTGAGAGATAATCCATTTTATGAAATTTTCCCTACCCTGAAATGGGAGAATG
ASHG19A3A014074	213.361	483.862	561.223	377.693	331.096	151.934	6.95411	8.05392	7.92325	8.19675	7.24475	8.82507	noncoding	ENST00000422600	AC159540.3	Ensembl	555	chr2	-	98069547	98071970	TTCATGTTCCACCTTCCCCTCTTCCCCGCTATTCCACAGGGTCTGGAGGAGAAGAGCAGA
ASHG19A3A031016	99.1112	64.0949	178.511	208.836	65.5653	71.7728	5.9671	5.36173	6.42138	7.34799	5.07707	7.6179	noncoding	ENST00000451285	RP11-401E14.2	Ensembl	845	chr6	+	15995174	16000028	TTAATTGGTTCAGTTTTCTTCCATTTCTCCTGAGCTCACCCTGACCCTATGCACTGCTGA
ASHG19A3A052391	81.7868	459.804	93.7095	190.944	57.492	13.9546	5.73716	7.99077	5.57198	7.22182	4.90215	4.9339	noncoding	ENST00000423628	CTA-215D11.3	Ensembl	410	chr1	-	8066073	8066784	GGGAGGATGCAAATTTTCATGTTTGCTTTTCACCTGAATGTATCAAATTTCACTATGCTT
ASHG19A3A020068	16.1399	18.4329	10.0464	32.3797	8.05694	8.09832	3.68405	3.77095	2.82261	4.49452	2.64788	3.37099	noncoding	ENST00000421572	DGCR5	Ensembl	568	chr22	+	18958095	18978396	ACTTCAGCAATGTGGCACGCAACGTGCAGTGGACGTACCTGCAGCCCTTTGTCATCGTCA
ASHG19A3A051792	59.9749	80.9568	69.2689	57.9584	53.7323	179.082	5.33399	5.67155	5.15569	5.44553	4.81223	9.07947	noncoding	uc001yjz.1	AK094562	UCSC_knowngene	2638	chr14	+	101536247	101539271	AGGATTCAGAGAACCCCCAAATGTCAGGGCTGCTCCCTTCTTGTCCTGCCTCTCTGCTCA
ASHG19A3A009850	152.823	161.931	240.537	102.603	207.302	3.00522	6.52197	6.58506	6.80074	6.31551	6.62344	1.76796	noncoding	ENST00000435469	AC005332.1	Ensembl	707	chr17	+	66097707	66111659	CACTGTAGCTCTCTACTGAAATGTTTTAAGGATCATTGTAATTCTGCTTTCCCTAATCTT
ASHG19A3A013817	40.5875	33.7442	32.3752	33.7793	27.8537	72.9848	4.83743	4.51762	4.17328	4.56149	3.98793	7.64048	noncoding	AK124090		misc_RNA	1801	chr2	-	70629126	70630930	TATCTCTACTTCTACTTCTGTGGCACAGAAGGGCTCCCCAGCTCCTATTCCCTGAATCCT
ASHG19A3A000095	18.7991	2.89339	65.5125	12.5445	22.7957	3.78836	3.87932	1.75978	5.08602	2.92785	3.74049	2.00024	noncoding	ENST00000412855	RP11-396C23.2	Ensembl	407	chr1	+	226274581	226277993	GCACGTGCCCAATCCCGTGGCGGGGGCTGGAACACAAACGGGGTGGTGTTCCAGCTGCAA
ASHG19A3A042434	397.698	442.396	386.33	346.636	163.317	96.8145	7.76649	7.93541	7.41262	8.07968	6.30271	8.09707	noncoding	NR_015413	LOC254312	RefSeq_NR	1127	chr10	-	10976903	10994126	CCCACCCTCTCGCAGCTACGTGCCAGTTCCAGAGCACCTGTTCCCCTCTACTTTGAAAAG
ASHG19A3A030849	61.8176	24.9107	45.5208	22.7268	29.932	30.231	5.37292	4.13251	4.59795	3.88284	4.06945	6.20232	noncoding	ENST00000435612	XXyac-YX65C7_A.3	Ensembl	479	chr6	-	169686628	169689311	ATAGAAAATGTTCTGTCTTTGAAGCACTCCAGCCATTTGTTCCCACTGAGCTTGGCTCTG
ASHG19A3A040643	313.082	174.167	491.166	162.336	303.972	8.08301	7.4626	6.6854	7.73449	6.99158	7.12697	3.36582	noncoding	ENST00000430562	NCRNA00103	Ensembl	984	chrX	+	2527434	2556370	CCTTGTTCCCAGGGTCCACATTTAGTTTTATCTTTACTGCATTGCTTTTATGAAAAAGAA
ASHG19A3A043573	6.28393	3.26055	3.73684	5.78731	113.751	2.99772	2.40545	1.91031	1.94514	2.16459	5.80681	1.76614	noncoding	uc001ijm.2	AK094154	UCSC_knowngene	3084	chr10	+	6821540	6884863	AGCTCAGAGGAATGAGGACATTCCAACAGGGTATCAGAATTCTCTTTTGTTTATGCTAAT
ASHG19A3A019019	142.875	9.84897	4.41679	5.1892	10.3253	19.7201	6.43055	3.04496	2.23991	1.89337	2.87413	5.50275	noncoding	ENST00000443593	RP1-212P9.2	Ensembl	1746	chr1	+	29194086	29197779	GTACCAAGTACTCAACCTTCTGTTTTCTCAATAAAGTGAGCCCTCTTCTCGGTGTCTGCA
ASHG19A3A029275	63.5619	91.8987	142.747	50.3028	47.9665	9.01169	5.40651	5.83523	6.13088	5.2129	4.66312	3.71175	noncoding	ENST00000430699	BX004987.3	Ensembl	943	chr1	+	143347969	143376699	AGAAAGAAAGATTGGGAAAACGTATCCTCAGCAATTTCCCAAGAAACTGAAGGAAAAGCA
ASHG19A3A045318	10.9539	26.881	22.4666	23.0956	15.6236	6.4302	3.22036	4.2256	3.7184	3.90968	3.32115	2.79894	noncoding	ENST00000447028	AP003774.1	Ensembl	672	chr11	-	64092521	64096976	TGGAAACACCCAGCTCTCCACCAAGATAAACCACGCGAGCCACAGCTTGCGGGCAATATC
ASHG19A3A039834	335.419	195.357	530.868	264.736	236.995	137.47	7.54723	6.84328	7.84725	7.69032	6.79887	8.67679	noncoding	ENST00000417161	RP11-554K11.2	Ensembl	440	chr1	+	213665643	213719790	AAGTCAAAGAGGGTCTTTGTGTGAAGGATTCTCCACCTCCTTTTCCCTTTCTACGAAGGA
ASHG19A3A013211	102.785	102.4	101.92	68.5944	109	41.6536	6.01589	5.97479	5.68518	5.70398	5.75284	6.74743	noncoding	ENST00000419347	AC019118.3	Ensembl	416	chr2	-	3135756	3149551	AGAATTTAAAGAGGCTGAGTTTTTCATCTCTCTCTGCTGTTTTCTCTCTGGTTTCCCTTT
ASHG19A3A032016	93.0581	181.598	146.047	189.057	104.43	65.4551	5.89702	6.73703	6.15962	7.2108	5.69301	7.47782	noncoding	ENST00000450059	SIGLECP3	Ensembl	271	chr6	+	121711035	121712027	GGCCATCGGGGAGGCAACTGTGAAGATCTCGTTTCTCTGTCTCTGCCTCATCTTCCTCAG
ASHG19A3A017019	80.1921	126.365	135.651	133.113	120.03	54.1674	5.71293	6.25584	6.06504	6.6882	5.88577	7.16956	noncoding	ENST00000442416	AC009502.3	Ensembl	361	chr2	+	220594831	220602464	AAAGGAGGATCTGCCTGCGTTCCTGACATCACCCTTGGGATTTCTCCTCTGCTCTCCAGG
ASHG19A3A041187	407.74	335.819	460.88	238.41	235.352	3.3689	7.79844	7.57408	7.64882	7.53356	6.7924	1.8679	noncoding	AV714079		RNAdb	721	chrX	+	73164173	73167168	CCTAACCCTTGGGAGAAGGCAAAACACTTGATGAAATCTACATAAAGACTAAAACATTTT
ASHG19A3A015038	65.9927	28.5108	40.6555	44.4722	35.642	61.716	5.4584	4.3043	4.45741	5.01269	4.28407	7.39024	noncoding	ENST00000438659	AC008281.1	Ensembl	613	chr2	-	220768771	220769610	TGATTTGATTTGATTTCTACTAGTCAAGTGGGCACCTGGATTAAGCAGACTCTCCCCCAG
ASHG19A3A018902	190.869	96.1299	352.883	139.162	61.9186	38.845	6.80628	5.88984	7.29479	6.76699	4.99989	6.62052	noncoding	NR_024100	C21orf130	RefSeq_NR	2019	chr21	-	42513426	42519991	GGAAGAAACGCGTATTCCACATTTCCTGTTGATTTTCTTTCCTCCCTAAACACTGACCTC
ASHG19A3A043518	69.1167	17.9324	51.0333	28.3606	45.8225	10.9582	5.524	3.73631	4.75746	4.26616	4.60405	4.40521	noncoding	ENST00000439575	RP11-118K6.2	Ensembl	608	chr10	+	3052722	3055303	ATACAGCACATCATTCTGCCTGCTCCGTGGCTTCTGCTTCTCAAGCGACTTAAAATGATT
ASHG19A3A039551	129.332	62.3133	20.1952	53.2584	24.1113	45.4629	6.3006	5.32527	3.59639	5.30742	3.81186	6.89686	noncoding	ENST00000381105	RP11-706O15.7	Ensembl	2118	chrX	-	3847909	3855896	TAGTGCAGGCTGCCATTCAACAAACGCATTGTCAACAGTCAACCAAAAGAAACCCATTGG
ASHG19A3A049389	12.6814	19.0945	30.2572	81.3214	54.504	15.7072	3.39563	3.81255	4.08961	5.97002	4.83524	5.13289	noncoding	NR_024464	LOC100188949	RefSeq_NR	1589	chr13	-	30914408	30948036	TATTTTTGAGAGATAGTTGAGTGCAAATGAGTCCTGTTCCTCTTGCATCAGGGCCTGCTC
ASHG19A3A013559	19.8204	60.7025	3.71588	75.678	17.6785	2.89884	3.94656	5.2901	1.93521	5.8532	3.45625	1.73861	noncoding	ENST00000434020	AC093609.1	Ensembl	952	chr2	-	43324883	43329829	AGATGGCATGTTCCTAAAACAGAGGAAGTAGAACCGAATAAAGCGAAATCCAACTTCCCA
ASHG19A3A013541	6.35573	59.8453	36.685	53.842	14.1178	17.6807	2.47316	5.2698	4.32777	5.32185	3.20677	5.32779	noncoding	ENST00000418836	AC009413.3	Ensembl	534	chr2	-	42104213	42105095	TAAGGCACAGTTCTGAATCTTTGGTTCTGTAAAGAGGCGTGCCCATCTCTGTGCTTGATT
ASHG19A3A029874	13.2928	10.0107	18.1201	25.8958	17.7651	9.1373	3.45096	3.06209	3.46664	4.11245	3.46237	3.75674	noncoding	uc003opf.1	BC132805	UCSC_knowngene	3122	chr6	-	40312083	40323745	AAGGACTCTGAAGGGGCCAGTTTCTCACACCTTTTAATCATCTTCCATTTCTCCAGGCAA
ASHG19A3A038373	144.186	210.019	548.989	613.178	307.756	126.922	6.43963	6.95281	7.89133	8.88198	7.14367	8.53479	noncoding	ENST00000442260	RP11-284P20.3	Ensembl	436	chr9	+	14025969	14030114	CATCCCAGATCTCTGCATAGCTGTATCTTCCTATCCCTCAAGTTGAAGCATTATCGAAAG
ASHG19A3A050652	459.604	298.028	489.868	177.34	127.162	18.4094	7.9468	7.41885	7.73076	7.11805	5.96164	5.39721	noncoding	ENST00000447500	RP11-206L10.8	Ensembl	523	chr1	-	736258	745541	AATCGGTTAGACTTCTCAAGTGCAATTCAAGATATCCGAAGGTTCAATTATGTGGTCAAA
ASHG19A3A029401	269.001	487.892	432.512	196.534	305.867	623.534	7.26247	8.06849	7.56723	7.26224	7.1365	10.9337	noncoding	ENST00000420389	RP1-290I10.3	Ensembl	539	chr6	-	10423372	10426409	GACATACAGGAATTATGAAGGATGAAACCATCTCCCCCAGGCCTTCAATAAGTGCAAGTG
ASHG19A3A038529	30.1272	49.4792	56.5968	43.6535	20.7168	13.3753	4.46723	5.01439	4.8923	4.98681	3.62728	4.85631	noncoding	ENST00000457044	RP11-331F9.3	Ensembl	679	chr9	+	35642510	35643514	TCTGGGATTCCCATTCCATTTAGGCCTCCTGATTGCCCCATGTGTCCTTACAATAAACAA
ASHG19A3A000178	110.567	502.789	416.847	161.447	219.097	32.1323	6.10737	8.10412	7.51844	6.98304	6.6977	6.3015	noncoding	ENST00000425979	AP000475.2	Ensembl	482	chr21	+	23119292	23169735	attctgaggcctccccagacatgtggaactAGTGATGCAGAGATGTGACCCAACGGGTCT
ASHG19A3A038605	319.078	686.107	540.397	246.917	310.683	160.195	7.48816	8.50634	7.87066	7.59064	7.15803	8.91689	noncoding	ENST00000442318	RP11-576D8.4	Ensembl	2885	chr1	+	205425056	205438152	AATCTCTTTCTTCCCTCCTTGTCCGATTCTCTGCTGTAGCTTCCAGTGGAGAAAAATAAT
ASHG19A3A015349	32.121	10.8093	13.3315	23.8931	9.66352	12.3903	4.54934	3.14204	3.11063	3.97067	2.81072	4.72102	noncoding	ENST00000426539	AC130710.1	Ensembl	1096	chr2	+	16190548	16225923	TTTACTTAATGCAGGTTAACTTCATCAACCCTGGTGAAAATGCCACCTCCTCATGAGGAA
ASHG19A3A014202	190.678	19.5571	135.473	56.3709	271.049	41.7102	6.80441	3.83826	6.06242	5.40353	6.9732	6.75074	noncoding	uc002the.2	LOC541471	UCSC_knowngene	1583	chr2	-	111965358	112252692	TAGGATAAAGCAACAAGCCTGGACTTTGCTCTACAACAGGGTTTTGCATAGGGAGTGGTA
ASHG19A3A043789	93.0908	29.6703	71.7618	66.5985	65.02	29.4982	5.89765	4.35586	5.20743	5.66123	5.0637	6.16105	noncoding	ENST00000434552	RP11-490O24.2	Ensembl	631	chr10	+	34198165	34206732	TAAAAGGAGCTCATTTCCTGTAGAGGAACAAACTCCTTTCCTGTCTTCCTGTCTCACTCC
ASHG19A3A000363	200.841	215.875	736.301	198.796	193.799	90.4869	6.87684	6.99288	8.27625	7.27784	6.5389	7.9859	noncoding	ENST00000455754	AC106875.1	Ensembl	1059	chr2	+	11821585	11823449	TTCCCCTTCGCCTTCTGCCGTCATTTGACAGGAAATTAGGATGAGCACGAGCAAAGTCGG
ASHG19A3A017334	69.3914	159.114	172.182	67.691	77.8662	303.671	5.53016	6.56064	6.37527	5.68398	5.29675	9.90902	noncoding	ENST00000445589	RP5-859D4.3	Ensembl	932	chr20	-	6711904	6716783	TTCTTCCTCCCTTCTATTTGGCCTTGGAATACCCTGCAGACAAAGATGGACTTCCTTTAG
ASHG19A3A030993	40.5244	85.0255	76.3403	28.1708	37.2195	63.7693	4.83509	5.73231	5.29058	4.25582	4.34311	7.43747	noncoding	ENST00000437559	RP11-456H18.2	Ensembl	784	chr6	+	12007902	12009089	TTCAAGTTATTTCCCTCCTCTAGAATGCTGTACTTCCACCACTGCCAAATCGTGAACTTT
ASHG19A3A045898	12.4471	26.7753	23.1232	66.7841	11.2629	40.1327	3.36652	4.21989	3.75756	5.6652	2.96006	6.6798	noncoding	NR_026927	LOC115110	RefSeq_NR	2216	chr1	-	2481358	2484284	ACAAAAATGCCAGGTGATCAAAGCGGTCACAGCACAATGTCCACATCCAACGAGAAATTG
ASHG19A3A039401	839.645	456.973	3249.1	472.559	3712.6	198.487	8.71575	7.98242	10.2859	8.49871	10.7016	9.22876	noncoding	ENST00000430633	NCRNA00094	Ensembl	2239	chr9	+	136890560	136893224	TCTCCTTGGCTACACAAATGTGCAGGTGTCTCTTGTCAAAGCTAATTTTTCTTTTCTAAA
ASHG19A3A029687	33.1507	66.5988	98.2859	142.193	3.00216	2.78876	4.58672	5.41382	5.63391	6.79498	1.90891	1.70161	noncoding	NR_026816	PSORS1C3	RefSeq_NR	600	chr6	-	31141511	31145676	CAGTGCTCTGTGAAGGGTCTTGACATTGCACTGTAATAATAAAGGTGTGTGTGAAGTATC
ASHG19A3A018259	110.506	10.0811	188.489	26.7161	77.3637	10.1473	6.10645	3.0692	6.49336	4.16862	5.28921	4.12836	noncoding	ENST00000466530	RP3-477O4.15	Ensembl	3965	chr20	+	34101395	34105360	AAGCAAGAGCTTTTTGGTTCCTCTTGAGGATAGAATCTATAGGAAAATGTAAGAGGGTTA
ASHG19A3A019208	56.2289	43.1915	21.5296	70.8074	4551.82	125.559	5.25228	4.83208	3.67085	5.74905	11.0094	8.52365	noncoding	ENST00000457157	AP000688.8	Ensembl	811	chr21	+	37377635	37379899	TTCAAAAGCAAAAGTCCCCTACCAGCCAGTGAAGCTACCTGATTTCTCAGTATCTTACGC
ASHG19A3A038771	18.7814	96.0922	38.7422	71.4412	16.1088	98.7794	3.8781	5.88907	4.39617	5.76132	3.35276	8.13497	noncoding	ENST00000427901	RP11-63P12.7	Ensembl	361	chr9	+	74872251	74872699	GTTTCTGTCACTGCAAATCAAAGAGCCCAGCCTAAAATCCTCTGTAGCCTTCTTATTTCC
ASHG19A3A043091	169.831	38.052	58.3438	44.7034	77.4407	14.9834	6.64823	4.66923	4.93442	5.02374	5.29035	5.05204	noncoding	NR_026835	FLJ37201	RefSeq_NR	3662	chr10	-	91451056	91457685	GCTGTTATTAGCCTGATGAATGTGAATTGATTCCTGTGGCCTTGTCTTCTTTGTTTTGTT
ASHG19A3A017522	93.375	159.786	97.5879	31.5701	57.2731	11.5756	5.90068	6.56715	5.6251	4.44895	4.89716	4.61022	noncoding	uc002wvk.2	BC036544	UCSC_knowngene	1212	chr20	-	26167655	26189869	TCTGCCTCCGACCGGTCGTGTGTGGGTTTACTCGGAGGTGCTTTGCCTCTGAAGAAAAGA
ASHG19A3A038876	386.587	735.032	1013.08	306.293	434.834	130.703	7.72099	8.59595	8.70488	7.89942	7.62279	8.5851	noncoding	ENST00000415801	RP11-276H19.1	Ensembl	4387	chr9	+	89563613	89616948	ATCAACTCCATCTGTCACAAAAATTAAGGCTAAATCTCCTCTCCAGAAGCAGAGGGAGCC
ASHG19A3A026125	27.329	40.7687	32.6161	37.1221	33.2617	9.07697	4.35043	4.75765	4.1848	4.71788	4.19778	3.73513	noncoding	ENST00000418242	RP11-148B18.3	Ensembl	480	chr1	+	94798822	94800404	GTTTGATGTCCTTCTTCTGTTCCCTATTCTAGGTCTGGGCTTGATGTTCACCGATTTTCC
ASHG19A3A039798	52.389	3.49229	8.28573	11.8478	65.235	3.66388	5.1589	1.97106	2.66286	2.85506	5.06779	1.95064	noncoding	uc004dgl.1	BC015977	UCSC_knowngene	271	chrX	-	46185713	46187080	AAACCAGCAAGTTGAGAGAGGATCCAGAAGTAACCCCTTCTAAAACGGGAAAGATGCCTT
ASHG19A3A050309	104.259	268.915	434.135	85.2796	148.936	32.7471	6.03208	7.29003	7.57214	6.04528	6.16946	6.33286	noncoding	ENST00000423907	RP4-655J12.4	Ensembl	454	chr1	-	116966345	117021430	AACATCTTCCTCTCAAGTGAACAGTGCTTACCGCTTCAAGCATCCAGTCTCAGCAATAAG
ASHG19A3A030553	8.60878	6.1957	12.1257	19.3464	3.07605	11.7649	2.94971	2.56421	3.00757	3.60485	2.1462	4.63756	noncoding	ENST00000419627	RP3-323P13.2	Ensembl	244	chr6	-	134081322	134167089	GACAGATCAGTCTCTCTCCTGATAAGAAGAGTCACCAAGAGGAACATCTGCAACAACTAG
ASHG19A3A031127	133.45	113.619	128.095	120.567	123.816	3.63704	6.34012	6.1204	5.9887	6.55316	5.92371	1.94014	noncoding	NR_026790	HCG11	RefSeq_NR	5688	chr6	+	26521933	26527610	GCTTGTGATTGTGAATGACTTTGTTGTTTGCTTCTTGTGATTTTCAGTTTCCTATAATGC
ASHG19A3A011383	8.0423	14.4334	64.2359	34.8041	15.3549	4.07652	2.88444	3.47229	5.05995	4.60847	3.30029	2.14566	noncoding	ENST00000412445	RP11-815M8.1	Ensembl	605	chr1	-	222086989	222151865	TTCACCGGGCTTTCTACTTTTGAATTCTCTCCATAGCTGGTTTCCTCTTAGGCCTCGATA
ASHG19A3A020114	45.5054	12.4567	63.7133	52.0585	67.1967	30.9762	4.98081	3.29888	5.04908	5.2669	5.10585	6.24217	noncoding	ENST00000424812	AC023490.1	Ensembl	463	chr22	+	20378813	20380089	TTCTACGGAGGGGAACCGCAGAGCCAGAAGAGCACGGAGCAGCAACTCGCAGCCCAATTG
ASHG19A3A017973	665.935	38.6459	1216.96	41.955	229.158	9.37744	8.41893	4.69089	8.95142	4.91789	6.75985	3.84782	noncoding	ENST00000447956	RP11-128M1.1	Ensembl	415	chr20	+	2187862	2193797	CTGCTACTGTGTGTTTGCTGGTTCCAATGATACATAATTTGTGCTTTTCGTAATTAAAGT
ASHG19A3A020201	6.07991	33.7501	21.0458	10.9867	29.312	3.41084	2.23949	4.51806	3.64373	2.76065	4.04302	1.87979	noncoding	ENST00000449711	AP000344.3	Ensembl	917	chr22	+	23775750	23777258	TAAAACAGCAAATTTCTGTGCCTGTGCTGTCGGGCTGTGAATGACTTCTCGTCTGTTTCA
ASHG19A3A049723	123.95	279.202	436.759	381.803	219.756	205.725	6.25177	7.33661	7.57895	8.21498	6.70082	9.28271	noncoding	ENST00000442478	RP11-51B13.1	Ensembl	353	chr13	-	91739507	91741847	AAACAAGGGTGATCCACATCCCCCATCCCTCATCTTAAAGTCAGGTTCATAACGGATAAG
ASHG19A3A050011	22.1865	52.4882	34.313	50.7564	18.5348	89.8402	4.09303	5.09825	4.24689	5.22953	3.50893	7.97319	noncoding	ENST00000453470	RP11-90M5.5	Ensembl	913	chr13	+	30446749	30462542	TAGAGATACATGTAAAATTTGAATTTTAGCCAGAGCAGAGATGCCAGCCCTGACCCTGAT
ASHG19A3A040287	34.1273	44.2024	48.1505	37.8884	21.8077	24.3711	4.62542	4.8605	4.68067	4.75446	3.68735	5.84648	noncoding	ENST00000440104	RP11-103C3.1	Ensembl	807	chr1	+	221681900	221684321	TTTTCTACCATACTGATAGGCCCACTGATGAACCTTTACAGTCCTCCTCTTTGAGCCATG
ASHG19A3A049506	963.58	992.359	1299.57	960.041	962.034	779.65	8.8978	9.02925	9.04793	9.54964	8.74648	11.231	noncoding	ENST00000432331	RP11-478K15.1	Ensembl	340	chr13	-	44680513	44711372	TTTCGAAAATATTGCCAGAGAGATTGAAATAATTCACCACTGCCCCTCCTCCAGCTTCTC
ASHG19A3A020522	258.778	183.267	29.4795	127.634	276.964	40.5267	7.20893	6.75074	4.06152	6.63273	7.0015	6.6977	noncoding	ENST00000420096	Z83851.4	Ensembl	544	chr22	+	42672360	42673057	CTGAGCGGCTTCACCATTCAAGTTTATTCCTATCAGCCTGGAATACAATGCTCTATCTGG
ASHG19A3A007175	48.6419	57.817	84.4193	71.3072	51.128	43.6531	5.06465	5.22613	5.4252	5.75848	4.74623	6.83057	noncoding	NR_015353	LOC92249	RefSeq_NR	2886	chrX	-	62646438	62780873	ATTATATGCTTTCCTTTGCTCCCAGGTCCTGCAACCCTGGTTCCAGTCTGGCAAGCATTG
ASHG19A3A020326	2140.28	372.748	1862.45	976.534	1987.02	253.714	9.9419	7.72605	9.49971	9.57375	9.77521	9.61773	noncoding	AB073661		NRED	2686	chr22	+	31371385	31374065	AGTAGTGCAGAAATGAGTCCGATTCACCAGTACACACAGAACTGTACCAGTTCAACCTAG
ASHG19A3A035273	115.016	59.9684	292.117	73.899	86.7579	8.8854	6.15699	5.27203	7.04797	5.81781	5.43663	3.66445	noncoding	AF088026		RNAdb	703	chr1	+	173832385	173833077	GATGAAAAGCACTGTCCTTTTTTAAGTAAACACTACACACTCCAGATGGATTGCAAAAAT
ASHG19A3A036934	9.3588	10.6019	26.5734	32.9316	32.5537	3.8101	3.04205	3.1207	3.92861	4.52117	4.17439	2.01528	noncoding	ENST00000457321	RP5-1011O1.3	Ensembl	684	chr1	+	192498708	192507232	GAATCAGATTTGGCTCTTCACTTCTGCCTTCAGTGCTGTCCAGACTCAGACATTATATCA
ASHG19A3A043502	48.1292	47.2128	59.6497	43.0804	41.0509	18.2359	5.05341	4.94945	4.96399	4.96312	4.46396	5.37939	noncoding	uc009xhl.2	BC127786	UCSC_knowngene	269	chr10	+	988074	988583	TTTTAGAAAGAAAGATACTGATATGCCACTGATGTGGTTTGGATGTGCGTCCCTCCACCC
ASHG19A3A018163	104.515	13.8185	372.162	14.0011	126.189	5.78115	6.03371	3.42303	7.35863	3.08179	5.95125	2.61716	noncoding	ENST00000376445	RP13-401N8.1	Ensembl	320	chr20	+	25731853	25733397	CTGCAGAAAATCAAGCTTTGAGCGGGAAGCTTCGAGGAGACACAGTGTCACAATTACAAG
ASHG19A3A000362	39.8037	83.8125	382.263	49.5885	38.7446	90.072	4.8175	5.71597	7.39663	5.19189	4.3929	7.97888	noncoding	ENST00000455568	NCRNA00087	Ensembl	471	chrX	-	134229142	134232388	GGTGACCCGCCCCTTCTCTGGCCTTCTGCGTGATGGGGTCTCCATGCACTTTATTTATTT
ASHG19A3A019378	248.788	497.612	383.335	421.806	278.988	257.777	7.15495	8.09439	7.40261	8.35065	7.01368	9.64959	noncoding	ENST00000451618	AP001476.2	Ensembl	2198	chr21	+	47456965	47459721	CACACAGCTCCTTCTGCCTCACCCACACCCCGCCAGACCCTGAGCGCTCACGAAGTCTCC
ASHG19A3A039321	32.3369	369.764	11.423	31.4006	19.2796	32.6403	4.55875	7.71323	2.94395	4.43928	3.54942	6.32711	noncoding	uc004bxu.2	BC094873	UCSC_knowngene	1213	chr9	+	132105694	132106907	GCAGAACCAGGTGACTGCACTGCTGTAGACCCACCAGCGGCATTGAAAAAACCCTCACCA
ASHG19A3A055081	16.5688	9.13013	68.0066	10.2031	18.4742	8.25073	3.71781	2.96417	5.12926	2.68295	3.50593	3.4285	noncoding	uc001hpx.2	BC032899	UCSC_knowngene	502	chr1	+	226271655	226277990	TGCACGTGCCCAATCCCGTGGCGGGGCTGGAACACAAACGGGGTGGTGTTCCAGCTGCAA
ASHG19A3A011709	370.035	176.514	177.879	165.211	189.739	7.53052	7.66493	6.7002	6.41647	7.01741	6.51044	3.16467	noncoding	ENST00000441809	CTA-520D8.2	Ensembl	1007	chr1	-	13983805	13987033	AACTGCCCTTTATTACATGGTCACAAATAAAGTTGCAGCTAGGAAAGGGATGGGCAGAAA
ASHG19A3A009852	70.8981	62.9629	164.489	59.7963	78.5958	25.4785	5.55891	5.3364	6.31193	5.48922	5.3078	5.92616	noncoding	uc002jgo.1	CR595591	UCSC_knowngene	607	chr17	+	66110552	66157623	TCTCTTTTTCTGTCTAAGACTCACTCCATACCAGCCTGAGCTTGGGACCATTGTTTTGCT
ASHG19A3A018098	146.521	25.4489	390.359	75.1725	395.079	7.54044	6.46373	4.16172	7.42645	5.84528	7.48816	3.16842	noncoding	NR_026885	LOC100270804	RefSeq_NR	2034	chr20	+	18774692	18776708	GCTGACATCATTGGAAAAGTGCATCACTTAGAAAATGTATCTGTGTGTCAATTTTGTTTG
ASHG19A3A045281	4.32779	4.38833	487.705	10.6426	35.4608	8.73067	1.61943	2.12158	7.72453	2.72475	4.27773	3.60823	noncoding	ENST00000420876	RP11-511I2.2	Ensembl	483	chr1	-	47846599	47874149	TATATGGCGGCAGCCAGAAATTCAACTTTGTCCATCAGCTCTCTGCACAACAGGAAAGAT
ASHG19A3A017892	4.4571	590.769	58.2881	258.854	3.00216	7.07049	1.65675	8.31458	4.9332	7.66084	1.90891	3.00256	noncoding	ENST00000412500	RP5-885L7.10	Ensembl	540	chr20	-	61405479	61406764	GGGATTAGCGGAGATCCACTCTTTCATATTTAAATCTTCACAAGAGAATGAATCACTTTT
ASHG19A3A014168	23.5918	11.8803	33.2107	18.982	19.54	10.3678	4.16883	3.24739	4.20453	3.57294	3.56594	4.20521	noncoding	ENST00000424355	AC023672.2	Ensembl	388	chr2	-	108665655	108669211	TTCAGGGAAAAATAATCTCAGCGTAGCATCCCTGTAAGCCTGTCTCCATCTTACTTGAAG
ASHG19A3A019554	24.9625	46.4306	44.6966	32.2966	10.1333	8.57431	4.2377	4.92641	4.57628	4.49025	2.85609	3.54647	noncoding	ENST00000438185	LL22NC03-102D1.18	Ensembl	451	chr22	-	23035262	23035797	TCTAGGTGTGGATTCAGAACCTGCTGTTCAGGTCCCTGATGCCCTGATCCGAGGACTGCT
ASHG19A3A040629	196.574	37.9583	278.706	146.729	100.532	51.7576	6.84471	4.66607	6.99193	6.8355	5.63557	7.10227	noncoding	uc011mgz.1	NCRNA00107	UCSC_knowngene	668	chrX	+	281384	282052	TTATCTCAGTTGGCCTCTGAATGTTTATCCTACAGCTTCCTGCAAGCTCCAGTCTACCTT
ASHG19A3A032179	1634.11	322.872	884.703	300.061	1042.6	14.7747	9.56647	7.5252	8.53756	7.87404	8.86723	5.02886	noncoding	uc003qmb.2	BC043173	UCSC_knowngene	1473	chr6	+	147708803	147711601	ATGAATGTCTCTTTATGCTGAAGGGCTCTGATTGGGCAAAATAAAATACTCTAATCTCTC
ASHG19A3A038923	33.3873	42.0427	127.326	25.9984	51.3174	3.89835	4.5956	4.79761	5.97941	4.12051	4.75157	2.07374	noncoding	ENST00000442072	RP11-440G5.2	Ensembl	474	chr9	+	94188519	94189426	ATCAATTGCTGTTTCCAGGAGCCCACAGCTCCAATTACTCAAAAGAACGTTGACTTTTTT
ASHG19A3A038512	6.04845	46.6574	32.3904	6.12454	25.5569	3.72873	2.21294	4.93226	4.17451	2.2835	3.88256	1.97195	noncoding	ENST00000434627	RP11-195F19.9	Ensembl	665	chr9	+	34665661	34681295	GGTATTACTACTACTCAGCAAGATTCTGGTTTTACTTCTCATCTTGGGAGTTACCATCAA
ASHG19A3A007504	59.7205	60.6218	46.9403	76.5747	17.846	6.9758	5.32873	5.28811	4.6395	5.86885	3.46724	2.96938	noncoding	NR_027349	MIR17HG	RefSeq_NR	927	chr13	+	92000073	92006829	TGGATGTGAAGATTTCCTCTAAAAGGCAGACCTGTCTAACTACAAGCCAGACTTGGGTTT
ASHG19A3A049885	41.3044	16.5168	35.6334	39.1282	28.0982	27.3547	4.86134	3.63667	4.29403	4.80597	3.99912	6.03815	noncoding	ENST00000422609	RP11-484H12.5	Ensembl	458	chr13	+	19246966	19250303	TGAAACCTTAAACTCTTACTGATTCTTTAAACTGTCCCCATTCCACTTTTCTCTGCAGCA
ASHG19A3A016518	4.66128	184.803	361.831	67.733	3.00216	4.90028	1.69834	6.76059	7.33222	5.68486	1.90891	2.39335	noncoding	uc002ubt.1	AK027541	UCSC_knowngene	2013	chr2	+	162101249	162105241	GTCTTCCAAGAAGCCTGGTTTCCACCTGGAAAATAAATTACTAAATTTGAATGTGTTACT
ASHG19A3A018455	4.26345	8.38387	8.76664	7.57789	18.0229	19.2331	1.59434	2.8792	2.69969	2.43707	3.47855	5.46638	noncoding	ENST00000421642	RP4-715N11.2	Ensembl	486	chr20	+	51288455	51307147	AATGGTTCCTGCTTTCACTATTCCAGATGTCCAGCTCTGTACCTTGCTGCTCTCCTTAAA
ASHG19A3A023197	69.3421	40.685	81.4355	95.1847	67.1407	50.5207	5.5291	4.75407	5.38195	6.20742	5.10428	7.06469	noncoding	uc001czf.2	AK055150	UCSC_knowngene	1123	chr1	+	59250822	59365384	TATTCTCCCACAAAATCCAGAGCTGCCAAACACATCCTCCTCCATGAGTCTTGCTTTGTG
ASHG19A3A015084	246.256	128.24	506.712	351.254	92.3475	78.0758	7.13768	6.2793	7.77651	8.09848	5.52056	7.7485	noncoding	ENST00000432481	AC009410.1	Ensembl	678	chr2	-	229347976	229476111	AGACTTCATCTAATGTCTCTTCGGTATGAGTGCACACTTCCTCCCTGGAGCCTTCATATA
ASHG19A3A009851	647.121	231.688	1360.55	276.995	244.373	2.69967	8.3804	7.09155	9.10546	7.76047	6.83876	1.64569	noncoding	NR_027418	LOC651250	RefSeq_NR	11210	chr17	+	66097695	66132068	CTGACAAACCTTTGAGACTGTAAATGACCTGAGGTATACATTATCTTTACTTGAGAATAG
ASHG19A3A039791	92.6616	36.6981	34.2122	89.1918	31.2614	68.6241	5.89289	4.6281	4.24451	6.11196	4.1241	7.553	noncoding	uc004dgk.1	AK098783	UCSC_knowngene	1961	chrX	-	45707326	45710447	ATTTTTGTCTTTTGGAGCAAATGTTTTGCCACTTTTTCCCCAGATGTCCCCGTTAGATGC
ASHG19A3A042362	39.6363	4.67403	6.45512	6.68574	258.294	3.3112	4.81347	2.18242	2.50579	2.35346	6.91585	1.84957	noncoding	ENST00000454470	RP11-67B16.1	Ensembl	363	chr10	-	4277751	4285835	AAGTAGCTTGTAAAAGCGTGTGAAATGCATTCACGTTGGAATCTCCTACAGGCACTTCAG
ASHG19A3A029873	34.181	70.29	77.0461	75.1547	91.4246	41.0041	4.62768	5.48703	5.30464	5.84452	5.50549	6.7206	noncoding	ENST00000373171	RP11-552E20.3	Ensembl	554	chr6	-	40312082	40313890	TCTAGGCCCTCTGATCCCTCTGTAAGTCGCTATTTCCCTTATTAAATCTCTTTCTGCTGG
ASHG19A3A012347	63.2496	104.554	180.323	75.5687	71.1639	66.1242	5.40023	5.9995	6.43305	5.85144	5.18319	7.4921	noncoding	ENST00000436739	RP5-858B6.1	Ensembl	311	chr1	-	230959386	230960453	TCCTGTTGGATCCCACATGTGTTTCCTCCCTGGCTTGTGGAAGAAAATGTGTTCTCCAAA
ASHG19A3A016231	152.578	181.48	333.08	269.167	252.984	58.6214	6.51881	6.7362	7.22207	7.71589	6.88567	7.29761	noncoding	ENST00000441329	RP11-395L14.16	Ensembl	413	chr2	+	114261181	114262184	GCGCACGCCTGACCGGAGCACCCCGCTTCACGGGGGCGTTCTGCGCGTCCTTCCTCCCCG
ASHG19A3A046586	44.4533	29.6618	53.7151	67.9855	30.744	30.9059	4.95357	4.35557	4.82611	5.68954	4.10419	6.23677	noncoding	uc001czt.1	AK097193	UCSC_knowngene	2344	chr1	-	61125302	61291256	ATATCTGGGTTTTCTTCTCTTTTCTCCAGCCTCTGCCTCTGAATGTGAAGGGAAACTGGA
ASHG19A3A045723	16.9569	80.6088	74.1721	47.8442	47.584	33.3516	3.74768	5.66586	5.24878	5.13027	4.65274	6.36217	noncoding	ENST00000457746	AP006216.5	Ensembl	333	chr11	-	116683919	116684719	CAAAAGCAGCTCCTGCATGGGGACGCCGTGTCCTCCTGCTGTTATCATAGTATGCCCTGT
