# Supplementary material for: The Long Noncoding RNA Expression Profile of Hepatocellular Carcinoma Identified by Microarray Analysis
Source: PLoS One. 2014 Jul 15;9(7):e101707. doi: 10.1371/journal.pone.0101707 (PMC4099127; doi:10.1371/journal.pone.0101707)
Supplement: Table S5 — Enhancer LncRNAs nearby coding gene data. (XLSX) [file pone.0101707.s007.xlsx]

## Sheet: H1T vs H1N
# Condition pairs: W6a vs W6b # Fold Change cut-off: 2.0 This table contains the differentially expressed enhancer-like LncRNAs and their nearby coding genes (distance < 300 kb). # Column A: seqname, the sequence identifier. # Column B: GeneSymbol, the symbol of the LncRNA. # Column C: Fold change - LncRNAs, the ratio of normalized intensities between two samples, positive value indicates up-regu…
seqname	GeneSymbol	Fold change - LncRNAs	Log Fold change - LncRNAs	Absolute Fold change - LncRNAs	Regulation - LncRNAs	source	RNAlength	Chrom	Strand	txStart	txEnd	GenomeRelationship	NearbyGene	NearbyGeneSymbol	NearbyProteinName	Fold change - mRNAs	Log Fold change - mRNAs	Absolute Fold change - mRNAs	Regulation - mRNAs	NearbyGeneChrom	NearbyGeneStrand	NearbyGenetxStart	NearbyGenetxEnd
ENST00000491363	AC000123.2	3.38148	1.75765	3.38148	up	Ensembl	4975	chr7	-	126999838	127004813	upstream	NM_014390	SND1	staphylococcal nuclease domain-containing	2.3825	1.25248	2.3825	up	chr7	+	127292201	127732659
uc003ajj.2	TUG1	2.74499	1.4568	2.74499	up	UCSC_knowngene	5561	chr22	+	31368248	31375377	downstream	NM_006932	SMTN	smoothelin isoform c	2.49076	1.31658	2.49076	up	chr22	+	31477304	31500609
uc003ajj.2	TUG1	2.74499	1.4568	2.74499	up	UCSC_knowngene	5561	chr22	+	31368248	31375377	downstream	NM_001031801	LIMK2	LIM domain kinase 2 isoform 1	6.50223	2.70093	6.50223	up	chr22	+	31644347	31673624
ENST00000445225	RP11-277L2.2	5.9357	2.56942	5.9357	up	Ensembl	5730	chr1	+	149576489	149651107	downstream	NM_000566	FCGR1A	high affinity immunoglobulin gamma Fc receptor I	-2.22309	-1.15257	2.22309	down	chr1	+	149754249	149764074
ENST00000450248	TUG1	2.42792	1.27972	2.42792	up	Ensembl	6477	chr22	+	31365642	31374831	downstream	NM_134269	SMTN	smoothelin isoform b	3.02218	1.59559	3.02218	up	chr22	+	31477304	31500609
ENST00000450248	TUG1	2.42792	1.27972	2.42792	up	Ensembl	6477	chr22	+	31365642	31374831	downstream	NM_016733	LIMK2	LIM domain kinase 2 isoform 2b	3.72498	1.89723	3.72498	up	chr22	+	31644347	31676066
ENST00000427447	AP000569.8	3.99246	1.99728	3.99246	up	Ensembl	9124	chr21	+	35303463	35349992	downstream	NM_032476	MRPS6	28S ribosomal protein S6, mitochondrial	2.29899	1.201	2.29899	up	chr21	+	35445822	35515334
NR_027418	LOC651250	2.44333	1.28885	2.44333	up	RefSeq_NR	11210	chr17	+	66097695	66132068	downstream	NM_016627	AMZ2	archaemetzincin-2 isoform 1	2.47994	1.31031	2.47994	up	chr17	+	66244144	66253305
uc002ytn.2	CR626360	2.11903	1.0834	2.11903	up	UCSC_knowngene	2657	chr21	+	35303425	35343487	downstream	NM_032476	MRPS6	28S ribosomal protein S6, mitochondrial	2.29899	1.201	2.29899	up	chr21	+	35445822	35515334
ENST00000433673	AC068282.3	2.92071	1.54632	2.92071	up	Ensembl	2690	chr2	+	128146705	128158156	upstream	NM_000122	ERCC3	TFIIH basal transcription factor complex	5.12223	2.35677	5.12223	up	chr2	-	128014865	128051752
ENST00000433673	AC068282.3	2.92071	1.54632	2.92071	up	Ensembl	2690	chr2	+	128146705	128158156	downstream	NM_017969	IWS1	protein IWS1 homolog	2.27614	1.18659	2.27614	up	chr2	-	128238382	128284087
ENST00000433673	AC068282.3	2.92071	1.54632	2.92071	up	Ensembl	2690	chr2	+	128146705	128158156	downstream	NM_001161417	GPR17	uracil nucleotide/cysteinyl leukotriene receptor	-2.64266	-1.40199	2.64266	down	chr2	+	128403438	128410213
ENST00000433673	AC068282.3	2.92071	1.54632	2.92071	up	Ensembl	2690	chr2	+	128146705	128158156	downstream	NM_005291	GPR17	uracil nucleotide/cysteinyl leukotriene receptor	-10.7683	-3.42871	10.7683	down	chr2	+	128403438	128410213
ENST00000420330	AC009404.2	2.66033	1.4116	2.66033	up	Ensembl	3090	chr2	+	118591512	118599234	downstream	NM_016133	INSIG2	insulin-induced gene 2 protein	-2.26287	-1.17815	2.26287	down	chr2	+	118846049	118867597
AL110130		4.95573	2.3091	4.95573	up	misc_RNA	2409	chr2	+	55852072	55858573	downstream	NM_033109	PNPT1	polyribonucleotide nucleotidyltransferase 1,	2.6806	1.42255	2.6806	up	chr2	-	55861197	55921011
uc001ggd.2	BC041451	-3.54426	-1.82548	3.54426	down	UCSC_knowngene	1707	chr1	-	169411876	169429907	downstream	NM_003666	BLZF1	Golgin-45	2.20886	1.1433	2.20886	up	chr1	+	169337193	169365780
ENST00000421320	RP11-124O11.1	-2.18246	-1.12596	2.18246	down	Ensembl	1714	chr10	+	43366968	43369508	upstream	NM_014753	BMS1	ribosome biogenesis protein BMS1 homolog	2.70848	1.43748	2.70848	up	chr10	+	43277953	43330385
ENST00000421320	RP11-124O11.1	-2.18246	-1.12596	2.18246	down	Ensembl	1714	chr10	+	43366968	43369508	downstream	NM_018590	CSGALNACT2	chondroitin sulfate	2.2974	1.2	2.2974	up	chr10	+	43633933	43680749
ENST00000430134	AC007386.4	11.9297	3.57648	11.9297	up	Ensembl	1018	chr2	-	65257880	65280151	upstream	NM_015147	CEP68	centrosomal protein of 68 kDa	6.95337	2.79771	6.95337	up	chr2	+	65283494	65314142
ENST00000430134	AC007386.4	11.9297	3.57648	11.9297	up	Ensembl	1018	chr2	-	65257880	65280151	upstream	NM_001005386	ACTR2	actin-related protein 2 isoform a	2.40181	1.26412	2.40181	up	chr2	+	65454828	65498390
ENST00000423943	RP11-48O20.4	-2.06979	-1.04949	2.06979	down	Ensembl	1113	chr1	+	159931013	159948851	upstream	NM_003564	TAGLN2	transgelin-2	2.01348	1.00969	2.01348	up	chr1	-	159887902	159895284
uc002wrm.1	BC090059	3.49578	1.80562	3.49578	up	UCSC_knowngene	1294	chr20	+	19780217	19790937	downstream	NM_181528	NAA20	N-alpha-acetyltransferase 20, NatB catalytic	5.03329	2.3315	5.03329	up	chr20	+	19997936	20014269
uc001hmu.2	BC045735	2.69542	1.43051	2.69542	up	UCSC_knowngene	959	chr1	+	221002596	221005768	upstream	NM_024709	C1orf115	hypothetical protein LOC79762	2.51395	1.32995	2.51395	up	chr1	+	220863627	220872499
ENST00000446689	RP11-78J21.4	-2.27184	-1.18386	2.27184	down	Ensembl	721	chr13	+	53063127	53073440	downstream	NM_006704	SUGT1	suppressor of G2 allele of SKP1 homolog isoform	2.8669	1.51949	2.8669	up	chr13	+	53226830	53262433
ENST00000417262	RP11-480I12.3	6.682	2.74028	6.682	up	Ensembl	748	chr1	+	202780089	202781041	downstream	NM_138391	TMEM183A	transmembrane protein 183A	3.83421	1.93893	3.83421	up	chr1	+	202976533	202993197
ENST00000417262	RP11-480I12.3	6.682	2.74028	6.682	up	Ensembl	748	chr1	+	202780089	202781041	downstream	NM_001079809	TMEM183B	transmembrane protein 183B	2.12311	1.08618	2.12311	up	chr1	+	202976535	202992668
ENST00000439041	AC061992.2	-2.77421	-1.47208	2.77421	down	Ensembl	799	chr17	+	76311809	76343879	upstream	NM_004710	SYNGR2	synaptogyrin-2	2.34429	1.22915	2.34429	up	chr17	+	76164670	76169009
NR_015395	LOC541471	3.51281	1.81263	3.51281	up	RefSeq_NR	809	chr2	-	112124590	112252692	downstream	NM_138621	BCL2L11	bcl-2-like protein 11 isoform 1	-805.163	-9.65314	805.163	down	chr2	+	111878490	111926022
ENST00000426575	RP11-318C24.2	3.05388	1.61064	3.05388	up	Ensembl	657	chr1	-	175873897	175889649	upstream	NM_001001740	RFWD2	E3 ubiquitin-protein ligase RFWD2 isoform d24	2.58016	1.36746	2.58016	up	chr1	-	175913966	176176370
ENST00000426575	RP11-318C24.2	3.05388	1.61064	3.05388	up	Ensembl	657	chr1	-	175873897	175889649	upstream	NM_022457	RFWD2	E3 ubiquitin-protein ligase RFWD2 isoform a	2.16466	1.11414	2.16466	up	chr1	-	175913966	176176370
ENST00000447028	AP003774.1	-2.00728	-1.00524	2.00728	down	Ensembl	672	chr11	-	64092521	64096976	downstream	NM_001128613	NUDT22	nucleoside diphosphate-linked moiety X motif 22	-2.07245	-1.05134	2.07245	down	chr11	+	63993737	63997488
ENST00000452402	RP11-250B2.3	-20.6466	-4.36783	20.6466	down	Ensembl	682	chr6	+	81153060	81175644	upstream	NM_000056	BCKDHB	2-oxoisovalerate dehydrogenase subunit beta,	-4.69001	-2.22959	4.69001	down	chr6	+	80816343	81055987
ENST00000447883	RP11-277L2.3	2.15902	1.11037	2.15902	up	Ensembl	561	chr1	-	149576590	149577296	upstream	NM_001040874	HIST2H2AA4	histone H2A type 2-A	-3.33414	-1.73731	3.33414	down	chr1	+	149822627	149823161
ENST00000411453	RP11-112L6.4	-6.33484	-2.66331	6.33484	down	Ensembl	573	chr20	+	48789126	48793096	upstream	NM_015266	SLC9A8	sodium/hydrogen exchanger 8	2.15285	1.10624	2.15285	up	chr20	+	48429249	48508772
ENST00000445932	RP11-298E9.5	-3.03539	-1.60188	3.03539	down	Ensembl	597	chr10	+	3266007	3269599	upstream	NM_014889	PITRM1	presequence protease, mitochondrial isoform 2	2.0102	1.00734	2.0102	up	chr10	-	3179919	3215003
ENST00000439575	RP11-118K6.2	3.45262	1.78769	3.45262	up	Ensembl	608	chr10	+	3052722	3055303	downstream	NM_002627	PFKP	6-phosphofructokinase type C isoform 1	2.6328	1.3966	2.6328	up	chr10	+	3109751	3178996
ENST00000445083	AC019100.3	2.96479	1.56793	2.96479	up	Ensembl	611	chr2	-	108784203	108834297	upstream	NM_176825	SULT1C2	sulfotransferase 1C2 isoform b	7.36126	2.87995	7.36126	up	chr2	+	108905094	108926371
ENST00000412500	RP5-885L7.10	-100.973	-6.65783	100.973	down	Ensembl	540	chr20	-	61405479	61406764	upstream	NM_017896	C20orf11	protein C20orf11	2.95957	1.56539	2.95957	up	chr20	+	61569440	61579827
ENST00000425609	RP11-460G11.1	-3.94243	-1.97908	3.94243	down	Ensembl	547	chr13	+	43732766	43733602	upstream	NM_033255	EPSTI1	epithelial-stromal interaction protein 1 isoform	-2.28885	-1.19462	2.28885	down	chr13	-	43462121	43566377
ENST00000422600	AC159540.3	-2.14326	-1.09981	2.14326	down	Ensembl	555	chr2	-	98069547	98071970	downstream	NM_001164315	ANKRD36	ankyrin repeat domain-containing protein 36A	6.51384	2.70351	6.51384	up	chr2	+	97779232	97930257
ENST00000422600	AC159540.3	-2.14326	-1.09981	2.14326	down	Ensembl	555	chr2	-	98069547	98071970	upstream	NM_025190	ANKRD36B	ankyrin repeat domain-containing protein 36B	2.84497	1.50841	2.84497	up	chr2	-	98121260	98206428
ENST00000424812	AC023490.1	3.20856	1.68193	3.20856	up	Ensembl	463	chr22	+	20378813	20380089	upstream	NM_002882	RANBP1	ran-specific GTPase-activating protein	2.86656	1.51932	2.86656	up	chr22	+	20105023	20114704
ENST00000443688	RP11-390F4.3	-2.56752	-1.36038	2.56752	down	Ensembl	472	chr9	+	6718809	6719370	downstream	NM_001146694	KDM4C	lysine-specific demethylase 4C isoform 2	2.52559	1.33662	2.52559	up	chr9	+	6757640	7170920
ENST00000414795	AC017076.5	-3.12697	-1.64476	3.12697	down	Ensembl	506	chr2	-	6969010	6980595	upstream	NM_080657	RSAD2	radical S-adenosyl methionine domain-containing	-4.23246	-2.0815	4.23246	down	chr2	+	7017795	7038363
uc001fuu.2	AF088076	-2.08372	-1.05916	2.08372	down	UCSC_knowngene	423	chr1	+	159931073	159946734	downstream	NM_000702	ATP1A2	sodium/potassium-transporting ATPase subunit	2.24164	1.16456	2.24164	up	chr1	+	160085519	160113374
ENST00000451766	RP11-443B7.1	3.04988	1.60875	3.04988	up	Ensembl	426	chr1	-	235095412	235105809	upstream	NM_001161533	RBM34	RNA-binding protein 34 isoform 2	2.92155	1.54673	2.92155	up	chr1	-	235315802	235324571
ENST00000398216	RP11-54O7.2	2.47121	1.30522	2.47121	up	Ensembl	443	chr1	+	849550	850351	downstream	NM_152486	SAMD11	sterile alpha motif domain-containing protein	-3.45965	-1.79063	3.45965	down	chr1	+	861120	879961
ENST00000434947	RP3-448I9.1	2.0831	1.05873	2.0831	up	Ensembl	405	chr6	+	14394556	14404520	upstream	NM_001040280	CD83	CD83 antigen isoform b	-2.67742	-1.42084	2.67742	down	chr6	+	14117864	14137148
ENST00000431981	RP11-112J3.16	7.25036	2.85805	7.25036	up	Ensembl	407	chr9	+	35786642	35790429	upstream	NM_213674	TPM2	tropomyosin beta chain isoform 2	4.12683	2.04503	4.12683	up	chr9	-	35681989	35690053
ENST00000419576	RP11-561O23.7	-13.3886	-3.74293	13.3886	down	Ensembl	416	chr9	+	70922308	70923361	upstream	NM_199135	FOXD4L3	forkhead box protein D4-like 2	5.66467	2.50199	5.66467	up	chr9	+	70917782	70920000
uc001fuu.2	AF088076	-2.08372	-1.05916	2.08372	down	UCSC_knowngene	423	chr1	+	159931073	159946734	upstream	NM_020125	SLAMF8	SLAM family member 8 precursor	2.42773	1.27961	2.42773	up	chr1	+	159796478	159807282
uc001fuu.2	AF088076	-2.08372	-1.05916	2.08372	down	UCSC_knowngene	423	chr1	+	159931073	159946734	upstream	NM_003564	TAGLN2	transgelin-2	2.01348	1.00969	2.01348	up	chr1	-	159887902	159895284
ENST00000427901	RP11-63P12.7	-4.03054	-2.01097	4.03054	down	Ensembl	361	chr9	+	74872251	74872699	upstream	NM_004293	GDA	guanine deaminase isoform b	-7.10344	-2.82852	7.10344	down	chr9	+	74764292	74867140
ENST00000427901	RP11-63P12.7	-4.03054	-2.01097	4.03054	down	Ensembl	361	chr9	+	74872251	74872699	downstream	NM_001102421	ZFAND5	AN1-type zinc finger protein 5	-7.56152	-2.91868	7.56152	down	chr9	-	74966340	74980163
ENST00000437899	RP11-38L15.2	15.1714	3.92328	15.1714	up	Ensembl	369	chr10	-	46937462	46951699	upstream	NM_181519	SYT15	synaptotagmin-15 isoform b	7.57312	2.92089	7.57312	up	chr10	-	46955443	46970601
ENST00000423023	RP11-523H24.3	3.48962	1.80307	3.48962	up	Ensembl	376	chr13	-	20248763	20250024	upstream	NM_001142684	ZMYM5	zinc finger MYM-type protein 5 isoform 3	2.22636	1.15469	2.22636	up	chr13	-	20397623	20437776
ENST00000412362	RP11-236B18.2	-2.52327	-1.33529	2.52327	down	Ensembl	380	chr10	+	92754376	92766147	upstream	NM_001104546	RPP30	ribonuclease P protein subunit p30 isoform a	2.97328	1.57206	2.97328	up	chr10	+	92631708	92668312
ENST00000429099	RP11-117D22.1	-2.05531	-1.03936	2.05531	down	Ensembl	383	chr1	-	53814159	53814905	downstream	NM_001007099	SCP2	non-specific lipid-transfer protein isoform 5	-10.1319	-3.34083	10.1319	down	chr1	+	53480609	53517289
ENST00000417659	RP11-206L10.5	2.11588	1.08126	2.11588	up	Ensembl	295	chr1	-	694411	700305	upstream	NM_152486	SAMD11	sterile alpha motif domain-containing protein	-3.45965	-1.79063	3.45965	down	chr1	+	861120	879961
ENST00000417659	RP11-206L10.5	2.11588	1.08126	2.11588	up	Ensembl	295	chr1	-	694411	700305	upstream	NM_032129	PLEKHN1	pleckstrin homology domain-containing family N	-47.5871	-5.5725	47.5871	down	chr1	+	901876	910484
ENST00000417659	RP11-206L10.5	2.11588	1.08126	2.11588	up	Ensembl	295	chr1	-	694411	700305	upstream	NM_198576	AGRN	agrin precursor	7.32671	2.87317	7.32671	up	chr1	+	955502	991492
ENST00000428814	RP11-432J24.2	3.98747	1.99547	3.98747	up	Ensembl	297	chr10	+	134232586	134234457	upstream	NM_173575	STK32C	serine/threonine-protein kinase 32C	2.23155	1.15805	2.23155	up	chr10	-	134020995	134121477
ENST00000428814	RP11-432J24.2	3.98747	1.99547	3.98747	up	Ensembl	297	chr10	+	134232586	134234457	upstream	NM_030626	LRRC27	leucine-rich repeat-containing protein 27	2.52966	1.33894	2.52966	up	chr10	+	134145613	134195010
ENST00000428814	RP11-432J24.2	3.98747	1.99547	3.98747	up	Ensembl	297	chr10	+	134232586	134234457	upstream	NM_138499	PWWP2B	PWWP domain-containing protein 2B isoform 1	5.15599	2.36625	5.15599	up	chr10	+	134210701	134231358
ENST00000457746	AP006216.5	-3.77947	-1.91818	3.77947	down	Ensembl	333	chr11	-	116683919	116684719	upstream	NM_000482	APOA4	apolipoprotein A-IV precursor	-4.77447	-2.25534	4.77447	down	chr11	-	116691417	116694011
ENST00000457746	AP006216.5	-3.77947	-1.91818	3.77947	down	Ensembl	333	chr11	-	116683919	116684719	upstream	NM_000040	APOC3	apolipoprotein C-III precursor	-8.51571	-3.09013	8.51571	down	chr11	+	116700623	116703787
ENST00000428643	RP11-216B9.7	7.50363	2.90759	7.50363	up	Ensembl	334	chr9	-	131425412	131425857	downstream	NM_030914	URM1	ubiquitin-related modifier 1 homolog isoform a	-3.10785	-1.63592	3.10785	down	chr9	+	131133597	131153015
ENST00000428643	RP11-216B9.7	7.50363	2.90759	7.50363	up	Ensembl	334	chr9	-	131425412	131425857	upstream	NM_003011	SET	protein SET isoform 2	-4.23652	-2.08288	4.23652	down	chr9	+	131451508	131458675
ENST00000428643	RP11-216B9.7	7.50363	2.90759	7.50363	up	Ensembl	334	chr9	-	131425412	131425857	upstream	NM_006336	ZER1	protein zer-1 homolog	2.71623	1.44161	2.71623	up	chr9	-	131492066	131534198
ENST00000455327	RP1-40E16.3	-3.10924	-1.63656	3.10924	down	Ensembl	335	chr6	-	3051334	3053987	downstream	NM_020135	WRNIP1	ATPase WRNIP1 isoform 1	2.47743	1.30884	2.47743	up	chr6	+	2765665	2785979
ENST00000437712	RP11-168K11.3	-3.04455	-1.60623	3.04455	down	Ensembl	3043	chr9	+	116381507	116384914	upstream	NM_130795	RGS3	regulator of G-protein signaling 3 isoform 1	-2.89856	-1.53534	2.89856	down	chr9	+	116263706	116360018
ENST00000437712	RP11-168K11.3	-3.04455	-1.60623	3.04455	down	Ensembl	3043	chr9	+	116381507	116384914	upstream	NM_134427	RGS3	regulator of G-protein signaling 3 isoform 4	-2.19141	-1.13186	2.19141	down	chr9	+	116327360	116360018
ENST00000437712	RP11-168K11.3	-3.04455	-1.60623	3.04455	down	Ensembl	3043	chr9	+	116381507	116384914	upstream	NM_144489	RGS3	regulator of G-protein signaling 3 isoform 5	-3.0102	-1.58986	3.0102	down	chr9	+	116356199	116360018
NR_026835	FLJ37201	3.94218	1.97899	3.94218	up	RefSeq_NR	3662	chr10	-	91451056	91457685	downstream	NM_012420	IFIT5	interferon-induced protein with	2.02575	1.01846	2.02575	up	chr10	+	91174324	91180759
uc003ajj.2	TUG1	2.74499	1.4568	2.74499	up	UCSC_knowngene	5561	chr22	+	31368248	31375377	downstream	NM_016733	LIMK2	LIM domain kinase 2 isoform 2b	3.72498	1.89723	3.72498	up	chr22	+	31644347	31676066
ENST00000445225	RP11-277L2.2	5.9357	2.56942	5.9357	up	Ensembl	5730	chr1	+	149576489	149651107	downstream	NM_001040874	HIST2H2AA4	histone H2A type 2-A	-3.33414	-1.73731	3.33414	down	chr1	+	149822627	149823161
ENST00000445225	RP11-277L2.2	5.9357	2.56942	5.9357	up	Ensembl	5730	chr1	+	149576489	149651107	downstream	NM_003517	HIST2H2AC	histone H2A type 2-C	5.3842	2.42873	5.3842	up	chr1	+	149858524	149858961
ENST00000445225	RP11-277L2.2	5.9357	2.56942	5.9357	up	Ensembl	5730	chr1	+	149576489	149651107	downstream	NM_016074	BOLA1	bolA-like protein 1	2.08104	1.0573	2.08104	up	chr1	+	149871154	149872348
ENST00000450248	TUG1	2.42792	1.27972	2.42792	up	Ensembl	6477	chr22	+	31365642	31374831	downstream	NM_006932	SMTN	smoothelin isoform c	2.49076	1.31658	2.49076	up	chr22	+	31477304	31500609
NR_027418	LOC651250	2.44333	1.28885	2.44333	up	RefSeq_NR	11210	chr17	+	66097695	66132068	upstream	NM_004459	BPTF	nucleosome-remodeling factor subunit BPTF	2.12491	1.0874	2.12491	up	chr17	+	65821779	65980494
NR_028379	NCRNA00182	2.64022	1.40066	2.64022	up	RefSeq_NR	2356	chrX	-	73247970	73513409	upstream	NM_006517	SLC16A2	monocarboxylate transporter 8	-2.76895	-1.46934	2.76895	down	chrX	+	73641084	73753752
ENST00000422732	RP11-314P12.2	-3.21797	-1.68615	3.21797	down	Ensembl	2444	chr10	-	47096453	47099716	downstream	NM_181519	SYT15	synaptotagmin-15 isoform b	7.57312	2.92089	7.57312	up	chr10	-	46955443	46970601
uc002ydh.2	BC141903	-22.7348	-4.50683	22.7348	down	UCSC_knowngene	221	chr20	-	61405787	61406753	upstream	NM_033081	DIDO1	death-inducer obliterator 1 isoform c	2.50848	1.32681	2.50848	up	chr20	-	61509089	61569304
ENST00000437838	RP11-498J9.2	-2.52382	-1.33561	2.52382	down	Ensembl	229	chr10	-	120763047	120763396	downstream	NM_153810	C10orf46	chromosome 10 open reading frame 46	2.90968	1.54086	2.90968	up	chr10	-	120440493	120514758
ENST00000437515	AL358175.1	-4.34177	-2.11828	4.34177	down	Ensembl	2504	chr1	-	121102016	121139765	downstream	NM_001100910	FAM72B	amyloid-beta peptide-induced protein p17	6.6467	2.73264	6.6467	up	chr1	+	120839004	120855681
uc003qmi.2	BC041998	2.00972	1.007	2.00972	up	UCSC_knowngene	2592	chr6	+	149539061	149544216	upstream	NM_005715	UST	uronyl 2-sulfotransferase	2.64256	1.40194	2.64256	up	chr6	+	149068270	149398126
uc004ebr.1	AK057701	2.9112	1.54161	2.9112	up	UCSC_knowngene	2597	chrX	-	73498208	73512435	upstream	NM_006517	SLC16A2	monocarboxylate transporter 8	-2.76895	-1.46934	2.76895	down	chrX	+	73641084	73753752
AB073661		4.64557	2.21585	4.64557	up	NRED	2686	chr22	+	31371385	31374065	downstream	NM_001031801	LIMK2	LIM domain kinase 2 isoform 1	6.50223	2.70093	6.50223	up	chr22	+	31644347	31673624
NR_027085	LOC284551	-4.0752	-2.02687	4.0752	down	RefSeq_NR	2741	chr1	+	31984035	31989846	upstream	NM_004102	FABP3	fatty acid-binding protein, heart	-4.07383	-2.02639	4.07383	down	chr1	-	31838099	31845923
ENST00000442318	RP11-576D8.4	-2.02537	-1.01818	2.02537	down	Ensembl	2885	chr1	+	205425056	205438152	downstream	NM_033102	SLC45A3	solute carrier family 45 member 3	4.47863	2.16306	4.47863	up	chr1	-	205626980	205649630
ENST00000442318	RP11-576D8.4	-2.02537	-1.01818	2.02537	down	Ensembl	2885	chr1	+	205425056	205438152	downstream	NM_022731	NUCKS1	nuclear ubiquitous casein and cyclin-dependent	3.90811	1.96647	3.90811	up	chr1	-	205681946	205719372
ENST00000491363	AC000123.2	3.38148	1.75765	3.38148	up	Ensembl	4975	chr7	-	126999838	127004813	upstream	NM_006193	PAX4	paired box protein Pax-4	-5.21124	-2.38163	5.21124	down	chr7	-	127250345	127255780
uc003ajj.2	TUG1	2.74499	1.4568	2.74499	up	UCSC_knowngene	5561	chr22	+	31368248	31375377	downstream	NM_134269	SMTN	smoothelin isoform b	3.02218	1.59559	3.02218	up	chr22	+	31477304	31500609
ENST00000445225	RP11-277L2.2	5.9357	2.56942	5.9357	up	Ensembl	5730	chr1	+	149576489	149651107	downstream	NM_001005464	HIST2H3A	histone H3.2	2.8566	1.5143	2.8566	up	chr1	+	149824180	149824687
ENST00000450248	TUG1	2.42792	1.27972	2.42792	up	Ensembl	6477	chr22	+	31365642	31374831	downstream	NM_001031801	LIMK2	LIM domain kinase 2 isoform 1	6.50223	2.70093	6.50223	up	chr22	+	31644347	31673624
NR_027418	LOC651250	2.44333	1.28885	2.44333	up	RefSeq_NR	11210	chr17	+	66097695	66132068	upstream	NM_002266	KPNA2	importin subunit alpha-2	6.05889	2.59905	6.05889	up	chr17	+	66031847	66042970
NR_026885	LOC100270804	4.93147	2.30202	4.93147	up	RefSeq_NR	2034	chr20	+	18774692	18776708	upstream	NM_080820	DTD1	D-tyrosyl-tRNA(Tyr) deacylase 1	3.35038	1.74433	3.35038	up	chr20	+	18568555	18744560
NR_026835	FLJ37201	3.94218	1.97899	3.94218	up	RefSeq_NR	3662	chr10	-	91451056	91457685	upstream	NM_016195	KIF20B	kinesin-like protein KIF20B	11.1551	3.47964	11.1551	up	chr10	+	91461366	91534700
AB073661		4.64557	2.21585	4.64557	up	NRED	2686	chr22	+	31371385	31374065	downstream	NM_006932	SMTN	smoothelin isoform c	2.49076	1.31658	2.49076	up	chr22	+	31477304	31500609
AB073661		4.64557	2.21585	4.64557	up	NRED	2686	chr22	+	31371385	31374065	downstream	NM_134269	SMTN	smoothelin isoform b	3.02218	1.59559	3.02218	up	chr22	+	31477304	31500609
AB073661		4.64557	2.21585	4.64557	up	NRED	2686	chr22	+	31371385	31374065	downstream	NM_016733	LIMK2	LIM domain kinase 2 isoform 2b	3.72498	1.89723	3.72498	up	chr22	+	31644347	31676066
ENST00000433673	AC068282.3	2.92071	1.54632	2.92071	up	Ensembl	2690	chr2	+	128146705	128158156	downstream	NM_000312	PROC	vitamin K-dependent protein C preproprotein	-2.79559	-1.48315	2.79559	down	chr2	+	128175995	128186822
NR_027085	LOC284551	-4.0752	-2.02687	4.0752	down	RefSeq_NR	2741	chr1	+	31984035	31989846	upstream	NM_178865	SERINC2	serine incorporator 2 isoform 1	3.03318	1.60083	3.03318	up	chr1	+	31885962	31907527
NR_027085	LOC284551	-4.0752	-2.02687	4.0752	down	RefSeq_NR	2741	chr1	+	31984035	31989846	downstream	NM_144569	SPOCD1	SPOC domain-containing protein 1	3.31919	1.73083	3.31919	up	chr1	-	32256024	32281580
ENST00000442318	RP11-576D8.4	-2.02537	-1.01818	2.02537	down	Ensembl	2885	chr1	+	205425056	205438152	upstream	NM_014858	TMCC2	transmembrane and coiled-coil domains protein 2	-4.59347	-2.19958	4.59347	down	chr1	+	205197037	205242471
ENST00000437712	RP11-168K11.3	-3.04455	-1.60623	3.04455	down	Ensembl	3043	chr9	+	116381507	116384914	upstream	NM_017688	BSPRY	B box and SPRY domain-containing protein	2.08802	1.06214	2.08802	up	chr9	+	116111811	116133513
ENST00000417506	AC004941.3	-2.99984	-1.58488	2.99984	down	Ensembl	3120	chr7	+	149095294	149098547	upstream	NM_003575	ZNF282	zinc finger protein 282	3.54166	1.82442	3.54166	up	chr7	+	148892576	148923339
uc004bxu.2	BC094873	-8.90418	-3.15448	8.90418	down	UCSC_knowngene	1213	chr9	+	132105694	132106907	upstream	NM_203434	IER5L	immediate early response gene 5-like protein	7.8095	2.96523	7.8095	up	chr9	-	131937830	131940540
uc004bxu.2	BC094873	-8.90418	-3.15448	8.90418	down	UCSC_knowngene	1213	chr9	+	132105694	132106907	downstream	NM_017873	ASB6	ankyrin repeat and SOCS box protein 6 isoform 1	-6.01789	-2.58926	6.01789	down	chr9	-	132396882	132404448
ENST00000439050	AC009299.3	-8.11305	-3.02024	8.11305	down	Ensembl	2333	chr2	+	162101249	162105561	downstream	NM_005805	PSMD14	26S proteasome non-ATPase regulatory subunit 14	2.08326	1.05884	2.08326	up	chr2	+	162164785	162268226
uc002wrm.1	BC090059	3.49578	1.80562	3.49578	up	UCSC_knowngene	1294	chr20	+	19780217	19790937	upstream	NM_020689	SLC24A3	sodium/potassium/calcium exchanger 3 precursor	3.15872	1.65934	3.15872	up	chr20	+	19193289	19703541
uc002wrm.1	BC090059	3.49578	1.80562	3.49578	up	UCSC_knowngene	1294	chr20	+	19780217	19790937	downstream	NM_016100	NAA20	N-alpha-acetyltransferase 20, NatB catalytic	2.09593	1.06759	2.09593	up	chr20	+	19997936	20014269
ENST00000454935	C10orf75	4.88639	2.28877	4.88639	up	Ensembl	2551	chr10	+	102133371	102143125	upstream	NM_005063	SCD	acyl-CoA desaturase	7.46171	2.89951	7.46171	up	chr10	+	102106771	102124588
uc002ubt.1	AK027541	-33.4111	-5.06226	33.4111	down	UCSC_knowngene	2013	chr2	+	162101249	162105241	downstream	NM_005805	PSMD14	26S proteasome non-ATPase regulatory subunit 14	2.08326	1.05884	2.08326	up	chr2	+	162164785	162268226
ENST00000423943	RP11-48O20.4	-2.06979	-1.04949	2.06979	down	Ensembl	1113	chr1	+	159931013	159948851	upstream	NM_020125	SLAMF8	SLAM family member 8 precursor	2.42773	1.27961	2.42773	up	chr1	+	159796478	159807282
ENST00000423943	RP11-48O20.4	-2.06979	-1.04949	2.06979	down	Ensembl	1113	chr1	+	159931013	159948851	downstream	NM_003768	PEA15	astrocytic phosphoprotein PEA-15	6.48265	2.69658	6.48265	up	chr1	+	160175124	160185162
uc001kat.2	CR592318	2.59083	1.37341	2.59083	up	UCSC_knowngene	1146	chr10	-	81451255	81586183	downstream	NM_001099692	EIF5AL1	eukaryotic translation initiation factor	-5.07636	-2.34379	5.07636	down	chr10	+	81272356	81276192
uc002zsa.1	AK094309	-2.16841	-1.11663	2.16841	down	UCSC_knowngene	2167	chr22	+	20378629	20381779	upstream	NM_002882	RANBP1	ran-specific GTPase-activating protein	2.86656	1.51932	2.86656	up	chr22	+	20105023	20114704
ENST00000449711	AP000344.3	-4.85196	-2.27857	4.85196	down	Ensembl	917	chr22	+	23775750	23777258	upstream	NM_004327	BCR	breakpoint cluster region protein isoform 1	3.76632	1.91316	3.76632	up	chr22	+	23522551	23660224
uc003qmb.2	BC043173	4.11606	2.04126	4.11606	up	UCSC_knowngene	1473	chr6	+	147708803	147711601	upstream	NM_001127715	STXBP5	syntaxin-binding protein 5 isoform b	-4.19721	-2.06943	4.19721	down	chr6	+	147525507	147708707
uc002the.2	LOC541471	7.81451	2.96615	7.81451	up	UCSC_knowngene	1583	chr2	-	111965358	112252692	downstream	NM_138621	BCL2L11	bcl-2-like protein 11 isoform 1	-805.163	-9.65314	805.163	down	chr2	+	111878490	111926022
uc001ggd.2	BC041451	-3.54426	-1.82548	3.54426	down	UCSC_knowngene	1707	chr1	-	169411876	169429907	upstream	NM_000130	F5	coagulation factor V precursor	3.6621	1.87267	3.6621	up	chr1	-	169481191	169555769
ENST00000445172	RP1-153P14.3	-2.42155	-1.27593	2.42155	down	Ensembl	735	chr6	-	37511328	37514531	downstream	NM_003958	RNF8	E3 ubiquitin-protein ligase RNF8 isoform 1	3.79221	1.92304	3.79221	up	chr6	+	37321747	37362514
ENST00000423943	RP11-48O20.4	-2.06979	-1.04949	2.06979	down	Ensembl	1113	chr1	+	159931013	159948851	upstream	NM_020789	IGSF9	protein turtle homolog A isoform b	2.21736	1.14884	2.21736	up	chr1	-	159896828	159915386
ENST00000423943	RP11-48O20.4	-2.06979	-1.04949	2.06979	down	Ensembl	1113	chr1	+	159931013	159948851	downstream	NM_000702	ATP1A2	sodium/potassium-transporting ATPase subunit	2.24164	1.16456	2.24164	up	chr1	+	160085519	160113374
ENST00000423943	RP11-48O20.4	-2.06979	-1.04949	2.06979	down	Ensembl	1113	chr1	+	159931013	159948851	downstream	NM_002857	PEX19	peroxisomal biogenesis factor 19 isoform a	-2.69339	-1.42943	2.69339	down	chr1	-	160246598	160254941
ENST00000439041	AC061992.2	-2.77421	-1.47208	2.77421	down	Ensembl	799	chr17	+	76311809	76343879	upstream	NM_003258	TK1	thymidine kinase, cytosolic	2.13044	1.09115	2.13044	up	chr17	-	76170159	76183285
ENST00000439041	AC061992.2	-2.77421	-1.47208	2.77421	down	Ensembl	799	chr17	+	76311809	76343879	upstream	NM_001168	BIRC5	baculoviral IAP repeat-containing protein 5	11.1525	3.4793	11.1525	up	chr17	+	76210276	76221716
ENST00000446689	RP11-78J21.4	-2.27184	-1.18386	2.27184	down	Ensembl	721	chr13	+	53063127	53073440	upstream	NM_001098525	CKAP2	cytoskeleton-associated protein 2 isoform 2	3.27275	1.7105	3.27275	up	chr13	+	53029494	53050763
ENST00000422346	AC008280.4	5.41084	2.43585	5.41084	up	Ensembl	732	chr2	+	54309690	54312203	upstream	NM_001127398	ERLEC1	endoplasmic reticulum lectin 1 isoform 3	2.42126	1.27576	2.42126	up	chr2	+	54014067	54046495
ENST00000422346	AC008280.4	5.41084	2.43585	5.41084	up	Ensembl	732	chr2	+	54309690	54312203	upstream	NM_015701	ERLEC1	endoplasmic reticulum lectin 1 isoform 1	2.76525	1.46741	2.76525	up	chr2	+	54014067	54046495
NR_026762	C10orf75	2.66002	1.41144	2.66002	up	RefSeq_NR	1003	chr10	+	102133332	102148110	upstream	NM_005063	SCD	acyl-CoA desaturase	7.46171	2.89951	7.46171	up	chr10	+	102106771	102124588
ENST00000447028	AP003774.1	-2.00728	-1.00524	2.00728	down	Ensembl	672	chr11	-	64092521	64096976	downstream	NM_032344	NUDT22	nucleoside diphosphate-linked moiety X motif 22	-2.22728	-1.15528	2.22728	down	chr11	+	63993737	63997488
ENST00000452402	RP11-250B2.3	-20.6466	-4.36783	20.6466	down	Ensembl	682	chr6	+	81153060	81175644	upstream	NM_183050	BCKDHB	2-oxoisovalerate dehydrogenase subunit beta,	-3.90131	-1.96396	3.90131	down	chr6	+	80816343	81055987
ENST00000445932	RP11-298E9.5	-3.03539	-1.60188	3.03539	down	Ensembl	597	chr10	+	3266007	3269599	upstream	NM_002627	PFKP	6-phosphofructokinase type C isoform 1	2.6328	1.3966	2.6328	up	chr10	+	3109751	3178996
ENST00000454922	AC005154.5	-2.29679	-1.19962	2.29679	down	Ensembl	752	chr7	-	30624315	30625588	upstream	NM_002047	GARS	glycyl-tRNA synthetase	2.52707	1.33746	2.52707	up	chr7	+	30634180	30673648
ENST00000439575	RP11-118K6.2	3.45262	1.78769	3.45262	up	Ensembl	608	chr10	+	3052722	3055303	downstream	NM_014889	PITRM1	presequence protease, mitochondrial isoform 2	2.0102	1.00734	2.0102	up	chr10	-	3179919	3215003
ENST00000439041	AC061992.2	-2.77421	-1.47208	2.77421	down	Ensembl	799	chr17	+	76311809	76343879	downstream	NM_024419	PGS1	CDP-diacylglycerol--glycerol-3-phosphate	2.57381	1.36391	2.57381	up	chr17	+	76374734	76420639
ENST00000444229	RP11-527F13.1	3.23757	1.69491	3.23757	up	Ensembl	583	chr6	+	126498338	126523385	downstream	NM_001012507	CENPW	centromere protein W	13.2809	3.73128	13.2809	up	chr6	+	126661252	126669754
ENST00000440735	RP11-365P13.3	-3.31244	-1.7279	3.31244	down	Ensembl	684	chr13	+	111635653	111642911	downstream	NM_001113513	ARHGEF7	rho guanine nucleotide exchange factor 7 isoform	2.05633	1.04008	2.05633	up	chr13	+	111839172	111958081
ENST00000422346	AC008280.4	5.41084	2.43585	5.41084	up	Ensembl	732	chr2	+	54309690	54312203	upstream	NM_001127397	ERLEC1	endoplasmic reticulum lectin 1 isoform 2	2.07977	1.05642	2.07977	up	chr2	+	54014067	54046495
ENST00000455253	AF127936.3	-4.38836	-2.13368	4.38836	down	Ensembl	743	chr21	-	16120065	16126186	downstream	NM_022136	SAMSN1	SAM domain-containing protein SAMSN-1	-4.36003	-2.12434	4.36003	down	chr21	-	15857548	15918664
ENST00000434627	RP11-195F19.9	-6.58563	-2.71932	6.58563	down	Ensembl	665	chr9	+	34665661	34681295	upstream	NM_000155	GALT	galactose-1-phosphate uridylyltransferase	-2.31419	-1.21051	2.31419	down	chr9	+	34646634	34650573
ENST00000447028	AP003774.1	-2.00728	-1.00524	2.00728	down	Ensembl	672	chr11	-	64092521	64096976	downstream	NM_001128612	NUDT22	nucleoside diphosphate-linked moiety X motif 22	-2.75254	-1.46076	2.75254	down	chr11	+	63993737	63997488
ENST00000414039	RP11-148B18.4	-3.38362	-1.75857	3.38362	down	Ensembl	592	chr1	-	94784034	94790125	upstream	NM_001993	F3	tissue factor isoform 1 precursor	-2.78798	-1.47922	2.78798	down	chr1	-	94994731	95007413
ENST00000450784	RP11-452F19.3	2.84104	1.50642	2.84104	up	Ensembl	543	chr1	+	222988363	223010726	upstream	NM_144695	BROX	BRO1 domain-containing protein BROX	3.11718	1.64024	3.11718	up	chr1	+	222885905	222906106
ENST00000411595	RP4-737E23.2	-3.59523	-1.84608	3.59523	down	Ensembl	556	chr20	+	23168764	23170944	upstream	NM_001052	SSTR4	somatostatin receptor type 4	-3.1372	-1.64948	3.1372	down	chr20	+	23016056	23017314
ENST00000445083	AC019100.3	2.96479	1.56793	2.96479	up	Ensembl	611	chr2	-	108784203	108834297	upstream	NM_001056	SULT1C2	sulfotransferase 1C2 isoform a	8.11058	3.01981	8.11058	up	chr2	+	108905094	108926371
ENST00000445083	AC019100.3	2.96479	1.56793	2.96479	up	Ensembl	611	chr2	-	108784203	108834297	upstream	NM_006588	SULT1C4	sulfotransferase 1C4	7.37858	2.88334	7.37858	up	chr2	+	108994420	109004270
ENST00000447883	RP11-277L2.3	2.15902	1.11037	2.15902	up	Ensembl	561	chr1	-	149576590	149577296	upstream	NM_000566	FCGR1A	high affinity immunoglobulin gamma Fc receptor I	-2.22309	-1.15257	2.22309	down	chr1	+	149754249	149764074
ENST00000447883	RP11-277L2.3	2.15902	1.11037	2.15902	up	Ensembl	561	chr1	-	149576590	149577296	upstream	NM_001005464	HIST2H3A	histone H3.2	2.8566	1.5143	2.8566	up	chr1	+	149824180	149824687
ENST00000447883	RP11-277L2.3	2.15902	1.11037	2.15902	up	Ensembl	561	chr1	-	149576590	149577296	upstream	NM_003517	HIST2H2AC	histone H2A type 2-C	5.3842	2.42873	5.3842	up	chr1	+	149858524	149858961
ENST00000447883	RP11-277L2.3	2.15902	1.11037	2.15902	up	Ensembl	561	chr1	-	149576590	149577296	upstream	NM_016074	BOLA1	bolA-like protein 1	2.08104	1.0573	2.08104	up	chr1	+	149871154	149872348
ENST00000441348	RP11-472G21.2	-2.46855	-1.30366	2.46855	down	Ensembl	525	chr10	+	73638113	73638865	upstream	NM_022124	CDH23	cadherin-23 isoform 1	-3.03408	-1.60126	3.03408	down	chr10	+	73156690	73575704
ENST00000418836	AC009413.3	-6.94821	-2.79664	6.94821	down	Ensembl	534	chr2	-	42104213	42105095	upstream	NM_138370	PKDCC	protein kinase domain-containing protein,	5.24203	2.39013	5.24203	up	chr2	+	42275160	42285668
ENST00000418836	AC009413.3	-6.94821	-2.79664	6.94821	down	Ensembl	534	chr2	-	42104213	42105095	upstream	NM_019063	EML4	echinoderm microtubule-associated protein-like 4	2.21647	1.14826	2.21647	up	chr2	+	42396489	42559688
ENST00000412500	RP5-885L7.10	-100.973	-6.65783	100.973	down	Ensembl	540	chr20	-	61405479	61406764	downstream	NM_016354	SLCO4A1	solute carrier organic anion transporter family	-2.08108	-1.05734	2.08108	down	chr20	+	61273796	61303647
ENST00000412500	RP5-885L7.10	-100.973	-6.65783	100.973	down	Ensembl	540	chr20	-	61405479	61406764	upstream	NM_018270	C20orf20	MRG-binding protein	4.10521	2.03746	4.10521	up	chr20	+	61427804	61431945
ENST00000412500	RP5-885L7.10	-100.973	-6.65783	100.973	down	Ensembl	540	chr20	-	61405479	61406764	upstream	NM_080750	DPH3P1	putative DPH3 homolog B	2.33277	1.22205	2.33277	up	chr20	+	61476475	61477543
ENST00000427722	RP11-509J21.3	2.77414	1.47204	2.77414	up	Ensembl	537	chr9	+	3674545	3691814	downstream	NM_001042413	GLIS3	zinc finger protein GLIS3 isoform a	-3.46673	-1.79358	3.46673	down	chr9	-	3824127	4300035
ENST00000412500	RP5-885L7.10	-100.973	-6.65783	100.973	down	Ensembl	540	chr20	-	61405479	61406764	upstream	NM_033081	DIDO1	death-inducer obliterator 1 isoform c	2.50848	1.32681	2.50848	up	chr20	-	61509089	61569304
ENST00000412500	RP5-885L7.10	-100.973	-6.65783	100.973	down	Ensembl	540	chr20	-	61405479	61406764	upstream	NM_022082	SLC17A9	solute carrier family 17 member 9	3.52841	1.81902	3.52841	up	chr20	+	61583998	61599949
ENST00000414795	AC017076.5	-3.12697	-1.64476	3.12697	down	Ensembl	506	chr2	-	6969010	6980595	upstream	NM_014746	RNF144A	probable E3 ubiquitin-protein ligase RNF144A	-3.15033	-1.6555	3.15033	down	chr2	+	7057522	7184309
ENST00000425609	RP11-460G11.1	-3.94243	-1.97908	3.94243	down	Ensembl	547	chr13	+	43732766	43733602	upstream	NM_001002264	EPSTI1	epithelial-stromal interaction protein 1 isoform	-2.85483	-1.5134	2.85483	down	chr13	-	43462121	43566377
ENST00000444259	RP5-1112D6.4	3.21432	1.68451	3.21432	up	Ensembl	557	chr6	+	111599134	111599945	upstream	NM_032194	RPF2	ribosome production factor 2 homolog	2.39971	1.26286	2.39971	up	chr6	+	111303290	111346794
NR_024373	LOC541471	9.33212	3.22221	9.33212	up	RefSeq_NR	557	chr2	-	112186889	112252692	downstream	NM_138621	BCL2L11	bcl-2-like protein 11 isoform 1	-805.163	-9.65314	805.163	down	chr2	+	111878490	111926022
ENST00000366224	RP11-571E6.3	-2.01183	-1.00851	2.01183	down	Ensembl	477	chrX	+	47157250	47158120	upstream	NM_001170460	CDK16	cyclin-dependent kinase 16 isoform 3	-2.65157	-1.40685	2.65157	down	chrX	+	47082416	47089394
ENST00000455973	RP11-359N11.1	-2.46148	-1.29952	2.46148	down	Ensembl	470	chr6	-	14230005	14231801	downstream	NM_001165034	RNF182	E3 ubiquitin-protein ligase RNF182	-6.35118	-2.66703	6.35118	down	chr6	+	13924676	13980240
ENST00000443688	RP11-390F4.3	-2.56752	-1.36038	2.56752	down	Ensembl	472	chr9	+	6718809	6719370	downstream	NM_015061	KDM4C	lysine-specific demethylase 4C isoform 1	2.06431	1.04566	2.06431	up	chr9	+	6757640	7175648
ENST00000455973	RP11-359N11.1	-2.46148	-1.29952	2.46148	down	Ensembl	470	chr6	-	14230005	14231801	downstream	NM_001040280	CD83	CD83 antigen isoform b	-2.67742	-1.42084	2.67742	down	chr6	+	14117864	14137148
ENST00000443688	RP11-390F4.3	-2.56752	-1.36038	2.56752	down	Ensembl	472	chr9	+	6718809	6719370	downstream	NM_001146696	KDM4C	lysine-specific demethylase 4C isoform 4	-2.83925	-1.50551	2.83925	down	chr9	+	6720862	7077264
ENST00000398216	RP11-54O7.2	2.47121	1.30522	2.47121	up	Ensembl	443	chr1	+	849550	850351	downstream	NM_198576	AGRN	agrin precursor	7.32671	2.87317	7.32671	up	chr1	+	955502	991492
ENST00000366224	RP11-571E6.3	-2.01183	-1.00851	2.01183	down	Ensembl	477	chrX	+	47157250	47158120	upstream	NM_004683	RGN	regucalcin	-112.04	-6.80787	112.04	down	chrX	+	46937774	46952712
ENST00000398216	RP11-54O7.2	2.47121	1.30522	2.47121	up	Ensembl	443	chr1	+	849550	850351	downstream	NM_032129	PLEKHN1	pleckstrin homology domain-containing family N	-47.5871	-5.5725	47.5871	down	chr1	+	901876	910484
ENST00000398216	RP11-54O7.2	2.47121	1.30522	2.47121	up	Ensembl	443	chr1	+	849550	850351	downstream	NM_005101	ISG15	ubiquitin-like protein ISG15 precursor	-2.79467	-1.48268	2.79467	down	chr1	+	948846	949919
ENST00000447956	RP11-128M1.1	13.251	3.72803	13.251	up	Ensembl	415	chr20	+	2187862	2193797	upstream	NM_001040023	SIRPA	tyrosine-protein phosphatase non-receptor type	2.2792	1.18853	2.2792	up	chr20	+	1875825	1920540
uc001fuu.2	AF088076	-2.08372	-1.05916	2.08372	down	UCSC_knowngene	423	chr1	+	159931073	159946734	upstream	NM_020789	IGSF9	protein turtle homolog A isoform b	2.21736	1.14884	2.21736	up	chr1	-	159896828	159915386
ENST00000457457	AC016735.1	3.68342	1.88105	3.68342	up	Ensembl	400	chr2	-	43228461	43233380	downstream	NM_020744	MTA3	metastasis-associated protein MTA3	2.71834	1.44273	2.71834	up	chr2	+	42795670	42936353
uc001fuu.2	AF088076	-2.08372	-1.05916	2.08372	down	UCSC_knowngene	423	chr1	+	159931073	159946734	downstream	NM_003768	PEA15	astrocytic phosphoprotein PEA-15	6.48265	2.69658	6.48265	up	chr1	+	160175124	160185162
uc001fuu.2	AF088076	-2.08372	-1.05916	2.08372	down	UCSC_knowngene	423	chr1	+	159931073	159946734	downstream	NM_002857	PEX19	peroxisomal biogenesis factor 19 isoform a	-2.69339	-1.42943	2.69339	down	chr1	-	160246598	160254941
ENST00000431981	RP11-112J3.16	7.25036	2.85805	7.25036	up	Ensembl	407	chr9	+	35786642	35790429	upstream	NM_001164310	FAM166B	hypothetical protein LOC730112 isoform 1	2.03404	1.02435	2.03404	up	chr9	-	35561944	35563896
ENST00000431981	RP11-112J3.16	7.25036	2.85805	7.25036	up	Ensembl	407	chr9	+	35786642	35790429	upstream	NM_001216	CA9	carbonic anhydrase 9 precursor	-2.36664	-1.24284	2.36664	down	chr9	+	35673914	35681154
ENST00000431981	RP11-112J3.16	7.25036	2.85805	7.25036	up	Ensembl	407	chr9	+	35786642	35790429	downstream	NM_016446	TMEM8B	transmembrane protein 8B isoform b	4.93105	2.3019	4.93105	up	chr9	+	35829221	35847232
ENST00000431981	RP11-112J3.16	7.25036	2.85805	7.25036	up	Ensembl	407	chr9	+	35786642	35790429	downstream	NM_021111	RECK	reversion-inducing cysteine-rich protein with	2.99643	1.58324	2.99643	up	chr9	+	36036909	36124452
ENST00000423628	CTA-215D11.3	-4.76873	-2.2536	4.76873	down	Ensembl	410	chr1	-	8066073	8066784	downstream	NM_004781	VAMP3	vesicle-associated membrane protein 3	-2.17462	-1.12076	2.17462	down	chr1	+	7831328	7841492
ENST00000429853	RP4-726N1.2	-2.42235	-1.27641	2.42235	down	Ensembl	400	chr20	+	18040136	18051652	upstream	NM_021220	OVOL2	transcription factor Ovo-like 2	5.73902	2.5208	5.73902	up	chr20	-	18004795	18038521
ENST00000429099	RP11-117D22.1	-2.05531	-1.03936	2.05531	down	Ensembl	383	chr1	-	53814159	53814905	downstream	NM_000098	CPT2	carnitine O-palmitoyltransferase 2,	-4.32435	-2.11248	4.32435	down	chr1	+	53662100	53679869
ENST00000431981	RP11-112J3.16	7.25036	2.85805	7.25036	up	Ensembl	407	chr9	+	35786642	35790429	downstream	NM_001039792	HRCT1	histidine-rich carboxyl terminus protein 1	2.00243	1.00175	2.00243	up	chr9	+	35906188	35907138
ENST00000412855	RP11-396C23.2	4.34555	2.11954	4.34555	up	Ensembl	407	chr1	+	226274581	226277993	upstream	NM_001136018	EPHX1	epoxide hydrolase 1	-2.07405	-1.05245	2.07405	down	chr1	+	225997796	226033262
ENST00000444986	HCG14	-5.79938	-2.5359	5.79938	down	Ensembl	413	chr6	+	28864306	28865099	downstream	NM_001010877	ZNF311	zinc finger protein 311	-2.45491	-1.29567	2.45491	down	chr6	-	28962593	28973037
ENST00000447956	RP11-128M1.1	13.251	3.72803	13.251	up	Ensembl	415	chr20	+	2187862	2193797	downstream	NM_003091	SNRPB	small nuclear ribonucleoprotein-associated	2.82521	1.49836	2.82521	up	chr20	-	2442280	2451499
ENST00000423023	RP11-523H24.3	3.48962	1.80307	3.48962	up	Ensembl	376	chr13	-	20248763	20250024	downstream	NM_017520	MPHOSPH8	M-phase phosphoprotein 8	2.25063	1.17033	2.25063	up	chr13	+	20207787	20247599
ENST00000429099	RP11-117D22.1	-2.05531	-1.03936	2.05531	down	Ensembl	383	chr1	-	53814159	53814905	downstream	NM_001007250	SCP2	non-specific lipid-transfer protein isoform 3	-2.5179	-1.33222	2.5179	down	chr1	+	53480609	53517289
ENST00000427901	RP11-63P12.7	-4.03054	-2.01097	4.03054	down	Ensembl	361	chr9	+	74872251	74872699	downstream	NM_001102420	ZFAND5	AN1-type zinc finger protein 5	-10.4291	-3.38255	10.4291	down	chr9	-	74966340	74980163
ENST00000430921	RP11-66A2.1	-2.77337	-1.47164	2.77337	down	Ensembl	372	chr1	+	232853816	232857996	downstream	NM_032324	NTPCR	cancer-related nucleoside-triphosphatase	2.15079	1.10487	2.15079	up	chr1	+	233086369	233114219
ENST00000428643	RP11-216B9.7	7.50363	2.90759	7.50363	up	Ensembl	334	chr9	-	131425412	131425857	upstream	NM_013355	PKN3	serine/threonine-protein kinase N3	5.22522	2.38549	5.22522	up	chr9	+	131464801	131483199
ENST00000428643	RP11-216B9.7	7.50363	2.90759	7.50363	up	Ensembl	334	chr9	-	131425412	131425857	upstream	NM_174933	PHYHD1	phytanoyl-CoA dioxygenase domain-containing	-14.0884	-3.81643	14.0884	down	chr9	+	131683173	131704320
ENST00000455327	RP1-40E16.3	-3.10924	-1.63656	3.10924	down	Ensembl	335	chr6	-	3051334	3053987	downstream	NM_130395	WRNIP1	ATPase WRNIP1 isoform 2	2.57537	1.36478	2.57537	up	chr6	+	2765665	2785979
uc004dgl.1	BC015977	9.11245	3.18784	9.11245	up	UCSC_knowngene	271	chrX	-	46185713	46187080	upstream	NM_019886	CHST7	carbohydrate sulfotransferase 7	-3.07196	-1.61916	3.07196	down	chrX	+	46433191	46457838
ENST00000443579	RP1-159A19.4	-2.15202	-1.10569	2.15202	down	Ensembl	283	chr1	+	27852315	27857072	upstream	NM_015023	WDTC1	WD and tetratricopeptide repeats protein 1	2.27488	1.18579	2.27488	up	chr1	+	27561006	27635110
ENST00000417659	RP11-206L10.5	2.11588	1.08126	2.11588	up	Ensembl	295	chr1	-	694411	700305	upstream	NM_005101	ISG15	ubiquitin-like protein ISG15 precursor	-2.79467	-1.48268	2.79467	down	chr1	+	948846	949919
ENST00000428814	RP11-432J24.2	3.98747	1.99547	3.98747	up	Ensembl	297	chr10	+	134232586	134234457	upstream	NM_001098637	PWWP2B	PWWP domain-containing protein 2B isoform 2	4.71507	2.23728	4.71507	up	chr10	+	134210701	134231358
ENST00000417264	RP11-533K9.2	-102.502	-6.67951	102.502	down	Ensembl	155	chr9	+	97247981	97250077	upstream	NM_032558	HIATL1	hippocampus abundant transcript-like 1	2.22656	1.15481	2.22656	up	chr9	+	97136832	97223202
ENST00000458662	RP11-122M14.3	-2.34726	-1.23098	2.34726	down	Ensembl	174	chr1	-	211889269	211898744	downstream	NM_021194	SLC30A1	zinc transporter 1	-2.50197	-1.32307	2.50197	down	chr1	-	211748380	211752099
ENST00000450310	RP3-471C18.2	-4.0168	-2.00605	4.0168	down	Ensembl	191	chr6	-	19690055	19753344	upstream	NM_001546	ID4	DNA-binding protein inhibitor ID-4	-4.34906	-2.1207	4.34906	down	chr6	+	19837616	19840915
uc002ydh.2	BC141903	-22.7348	-4.50683	22.7348	down	UCSC_knowngene	221	chr20	-	61405787	61406753	downstream	NM_016354	SLCO4A1	solute carrier organic anion transporter family	-2.08108	-1.05734	2.08108	down	chr20	+	61273796	61303647
uc002ydh.2	BC141903	-22.7348	-4.50683	22.7348	down	UCSC_knowngene	221	chr20	-	61405787	61406753	upstream	NM_018270	C20orf20	MRG-binding protein	4.10521	2.03746	4.10521	up	chr20	+	61427804	61431945
uc002ydh.2	BC141903	-22.7348	-4.50683	22.7348	down	UCSC_knowngene	221	chr20	-	61405787	61406753	upstream	NM_017896	C20orf11	protein C20orf11	2.95957	1.56539	2.95957	up	chr20	+	61569440	61579827
uc002ydh.2	BC141903	-22.7348	-4.50683	22.7348	down	UCSC_knowngene	221	chr20	-	61405787	61406753	upstream	NM_080750	DPH3P1	putative DPH3 homolog B	2.33277	1.22205	2.33277	up	chr20	+	61476475	61477543
uc002ydh.2	BC141903	-22.7348	-4.50683	22.7348	down	UCSC_knowngene	221	chr20	-	61405787	61406753	upstream	NM_022082	SLC17A9	solute carrier family 17 member 9	3.52841	1.81902	3.52841	up	chr20	+	61583998	61599949

## Sheet: H2T vs H2N
This table contains the differentially expressed enhancer-like LncRNAs and their nearby coding genes (distance < 300 kb). # Column A: seqname, the sequence identifier. # Column B: GeneSymbol, the symbol of the LncRNA. # Column C: Fold change - LncRNAs, the ratio of normalized intensities between two samples, positive value indicates up-regulation, and negative value indicates down-regulation. # C…
seqname	GeneSymbol	Fold change - LncRNAs	Log Fold change - LncRNAs	Absolute Fold change - LncRNAs	Regulation - LncRNAs	source	RNAlength	Chrom	Strand	txStart	txEnd	GenomeRelationship	NearbyGene	NearbyGeneSymbol	NearbyProteinName	Fold change - mRNAs	Log Fold change - mRNAs	Absolute Fold change - mRNAs	Regulation - mRNAs	NearbyGeneChrom	NearbyGeneStrand	NearbyGenetxStart	NearbyGenetxEnd
ENST00000466530	RP3-477O4.15	5.00976	2.32474	5.00976	up	Ensembl	3965	chr20	+	34101395	34105360	downstream	NM_198398	ERGIC3	endoplasmic reticulum-Golgi intermediate	2.28611	1.1929	2.28611	up	chr20	+	34129777	34145405
ENST00000454935	C10orf75	2.82759	1.49957	2.82759	up	Ensembl	2551	chr10	+	102133371	102143125	upstream	NM_001308	CPN1	carboxypeptidase N catalytic chain precursor	-2.89016	-1.53115	2.89016	down	chr10	-	101802064	101841642
ENST00000433673	AC068282.3	2.92703	1.54944	2.92703	up	Ensembl	2690	chr2	+	128146705	128158156	downstream	NM_001161417	GPR17	uracil nucleotide/cysteinyl leukotriene receptor	2.30761	1.2064	2.30761	up	chr2	+	128403438	128410213
ENST00000433673	AC068282.3	2.92703	1.54944	2.92703	up	Ensembl	2690	chr2	+	128146705	128158156	downstream	NM_005291	GPR17	uracil nucleotide/cysteinyl leukotriene receptor	34.899	5.12511	34.899	up	chr2	+	128403438	128410213
ENST00000456301	RP3-341D10.4	2.05367	1.03821	2.05367	up	Ensembl	3216	chrX	-	100258820	100262962	downstream	NM_001325	CSTF2	cleavage stimulation factor subunit 2	2.2845	1.19188	2.2845	up	chrX	+	100075347	100095923
uc002qgt.1	BC131616	-4.33317	-2.11542	4.33317	down	UCSC_knowngene	2014	chr19	+	55219699	55224842	upstream	NM_006863	LILRA1	leukocyte immunoglobulin-like receptor subfamily	-2.49329	-1.31805	2.49329	down	chr19	+	55105112	55112540
uc002zsa.1	AK094309	2.73021	1.44901	2.73021	up	UCSC_knowngene	2167	chr22	+	20378629	20381779	upstream	NM_022727	TRMT2A	tRNA (uracil-5-)-methyltransferase homolog A	-2.45895	-1.29804	2.45895	down	chr22	-	20099397	20104768
ENST00000430633	NCRNA00094	3.45137	1.78717	3.45137	up	Ensembl	2239	chr9	+	136890560	136893224	downstream	NM_052821	WDR5	WD repeat-containing protein 5	4.874	2.28511	4.874	up	chr9	+	137004913	137025094
ENST00000514741	AL132709.10	-4.03688	-2.01324	4.03688	down	Ensembl	2395	chr14	-	101536823	101539261	downstream	NM_001134888	RTL1	retrotransposon-like protein 1	-2.32412	-1.21668	2.32412	down	chr14	-	101346991	101351184
uc004bad.1	AK057451	2.17761	1.12275	2.17761	up	UCSC_knowngene	1544	chr9	-	102348067	102582171	upstream	NM_173199	NR4A3	nuclear receptor subfamily 4 group A member 3	3.0932	1.6291	3.0932	up	chr9	+	102584136	102596341
ENST00000421320	RP11-124O11.1	2.38977	1.25687	2.38977	up	Ensembl	1714	chr10	+	43366968	43369508	upstream	NM_006955	ZNF33B	zinc finger protein 33B	-3.19493	-1.67578	3.19493	down	chr10	-	43084554	43133992
ENST00000430134	AC007386.4	-2.10874	-1.07638	2.10874	down	Ensembl	1018	chr2	-	65257880	65280151	upstream	NM_015147	CEP68	centrosomal protein of 68 kDa	2.01475	1.0106	2.01475	up	chr2	+	65283494	65314142
X91348		-7.57485	-2.92122	7.57485	down	RNAdb	1284	chr22	+	18958141	19018742	upstream	NM_017414	USP18	ubl carboxyl-terminal hydrolase 18	-2.82097	-1.49619	2.82097	down	chr22	+	18632757	18660162
uc002wrm.1	BC090059	-4.04914	-2.01761	4.04914	down	UCSC_knowngene	1294	chr20	+	19780217	19790937	downstream	NM_181528	NAA20	N-alpha-acetyltransferase 20, NatB catalytic	3.97867	1.99229	3.97867	up	chr20	+	19997936	20014269
uc001jah.1	AK123067	2.39857	1.26217	2.39857	up	UCSC_knowngene	1298	chr10	-	43169007	43187207	downstream	NM_006955	ZNF33B	zinc finger protein 33B	-3.19493	-1.67578	3.19493	down	chr10	-	43084554	43133992
ENST00000417705	RP11-54O7.3	-26.8117	-4.74479	26.8117	down	Ensembl	1389	chr1	-	852249	855072	upstream	NM_152486	SAMD11	sterile alpha motif domain-containing protein	-8.12334	-3.02207	8.12334	down	chr1	+	861120	879961
BC042185		-3.14053	-1.65101	3.14053	down	RNAdb	964	chr9	+	35646266	35647470	downstream	NM_014450	SIT1	signaling threshold-regulating transmembrane	-4.13534	-2.048	4.13534	down	chr9	-	35649296	35650947
BC042185		-3.14053	-1.65101	3.14053	down	RNAdb	964	chr9	+	35646266	35647470	downstream	NM_001216	CA9	carbonic anhydrase 9 precursor	2.55075	1.35092	2.55075	up	chr9	+	35673914	35681154
BC042185		-3.14053	-1.65101	3.14053	down	RNAdb	964	chr9	+	35646266	35647470	downstream	NM_001042590	TMEM8B	transmembrane protein 8B isoform a	-2.10509	-1.07388	2.10509	down	chr9	+	35829512	35854844
BC042185		-3.14053	-1.65101	3.14053	down	RNAdb	964	chr9	+	35646266	35647470	downstream	NM_001039792	HRCT1	histidine-rich carboxyl terminus protein 1	2.77573	1.47287	2.77573	up	chr9	+	35906188	35907138
ENST00000457157	AP000688.8	-4.2228	-2.0782	4.2228	down	Ensembl	811	chr21	+	37377635	37379899	downstream	NM_001236	CBR3	carbonyl reductase [NADPH] 3	11.7694	3.55697	11.7694	up	chr21	+	37507262	37518860
ENST00000426575	RP11-318C24.2	3.35478	1.74622	3.35478	up	Ensembl	657	chr1	-	175873897	175889649	upstream	NM_022457	RFWD2	E3 ubiquitin-protein ligase RFWD2 isoform a	2.137	1.09558	2.137	up	chr1	-	175913966	176176370
NR_024444	LOC100133985	2.139	1.09694	2.139	up	RefSeq_NR	661	chr2	-	70351168	70352448	downstream	NM_006196	PCBP1	poly(rC)-binding protein 1	2.01422	1.01022	2.01422	up	chr2	+	70314584	70316334
ENST00000434627	RP11-195F19.9	3.70894	1.89101	3.70894	up	Ensembl	665	chr9	+	34665661	34681295	upstream	NM_147169	C9orf24	testes development-related NYD-SP22 isoform 3	4.05946	2.02129	4.05946	up	chr9	-	34379016	34381598
ENST00000422194	CXorf49B	11.6947	3.54778	11.6947	up	Ensembl	697	chrX	-	70882844	70885603	downstream	NM_181672	OGT	UDP-N-acetylglucosamine--peptide	-3.09712	-1.63093	3.09712	down	chrX	+	70752911	70795747
ENST00000421572	DGCR5	-3.18635	-1.67191	3.18635	down	Ensembl	568	chr22	+	18958095	18978396	upstream	NM_017414	USP18	ubl carboxyl-terminal hydrolase 18	-2.82097	-1.49619	2.82097	down	chr22	+	18632757	18660162
ENST00000431171	RP11-125I23.3	3.5198	1.81549	3.5198	up	Ensembl	580	chr13	+	27947484	27948503	downstream	NM_001166262	MTIF3	translation initiation factor IF-3,	2.05116	1.03644	2.05116	up	chr13	-	28009775	28024326
ENST00000414039	RP11-148B18.4	2.23308	1.15903	2.23308	up	Ensembl	592	chr1	-	94784034	94790125	upstream	NM_001122674	ABCD3	ATP-binding cassette sub-family D member 3	14.4715	3.85514	14.4715	up	chr1	+	94883932	94944260
ENST00000414039	RP11-148B18.4	2.23308	1.15903	2.23308	up	Ensembl	592	chr1	-	94784034	94790125	upstream	NM_002858	ABCD3	ATP-binding cassette sub-family D member 3	-2.22092	-1.15116	2.22092	down	chr1	+	94883932	94984219
NR_026816	PSORS1C3	-2.23624	-1.16107	2.23624	down	RefSeq_NR	600	chr6	-	31141511	31145676	upstream	NM_006674	HCP5	HLA class I histocompatibility antigen protein	-2.15104	-1.10503	2.15104	down	chr6	+	31430956	31433586
ENST00000412500	RP5-885L7.10	-6.62373	-2.72764	6.62373	down	Ensembl	540	chr20	-	61405479	61406764	upstream	NM_001853	COL9A3	collagen alpha-3(IX) chain precursor	2.33335	1.2224	2.33335	up	chr20	+	61448413	61472511
ENST00000425609	RP11-460G11.1	4.12177	2.04326	4.12177	up	Ensembl	547	chr13	+	43732766	43733602	upstream	NM_033255	EPSTI1	epithelial-stromal interaction protein 1 isoform	-4.49781	-2.16922	4.49781	down	chr13	-	43462121	43566377
ENST00000439823	AC002480.4	-2.24972	-1.16974	2.24972	down	Ensembl	557	chr7	+	22629323	22631241	downstream	NM_000600	IL6	interleukin-6 precursor	3.94586	1.98034	3.94586	up	chr7	+	22766765	22771621
ENST00000429328	RP1-18D14.4	8.55347	3.09651	8.55347	up	Ensembl	479	chr1	+	47644921	47645829	downstream	NM_004474	FOXD2	forkhead box protein D2	9.38386	3.23018	9.38386	up	chr1	+	47901688	47906363
ENST00000414795	AC017076.5	-5.99874	-2.58466	5.99874	down	Ensembl	506	chr2	-	6969010	6980595	upstream	NM_080657	RSAD2	radical S-adenosyl methionine domain-containing	-5.17702	-2.37212	5.17702	down	chr2	+	7017795	7038363
ENST00000424968	RP11-373D17.1	3.40724	1.7686	3.40724	up	Ensembl	507	chr6	+	26988231	26991703	downstream	NM_003495	HIST1H4I	histone H4	2.12928	1.09037	2.12928	up	chr6	+	27107087	27107457
ENST00000453810	RP11-1148L6.5	-2.62257	-1.39098	2.62257	down	Ensembl	450	chrX	-	48438161	48439545	upstream	NM_003173	SUV39H1	histone-lysine N-methyltransferase SUV39H1	3.08648	1.62596	3.08648	up	chrX	+	48555130	48567406
ENST00000418403	RP11-462G2.1	35.3676	5.14436	35.3676	up	Ensembl	397	chr6	+	71104589	71109120	downstream	NM_001044305	SMAP1	stromal membrane-associated protein 1 isoform A	3.45301	1.78786	3.45301	up	chr6	+	71377478	71571716
ENST00000447956	RP11-128M1.1	16.3762	4.03353	16.3762	up	Ensembl	415	chr20	+	2187862	2193797	upstream	NM_080792	SIRPA	tyrosine-protein phosphatase non-receptor type	-5.74301	-2.52181	5.74301	down	chr20	+	1875424	1920540
ENST00000429512	AP001476.4	-2.2773	-1.18732	2.2773	down	Ensembl	415	chr21	+	47472509	47473019	downstream	NM_001849	COL6A2	collagen alpha-2(VI) chain isoform 2C2	-14.1748	-3.82526	14.1748	down	chr21	+	47518032	47552763
ENST00000423422	RP11-336K24.4	-3.64922	-1.86759	3.64922	down	Ensembl	420	chr1	-	155955165	155976861	upstream	NM_020387	RAB25	ras-related protein Rab-25	-60.9963	-5.93065	60.9963	down	chr1	+	156030965	156040295
ENST00000423422	RP11-336K24.4	-3.64922	-1.86759	3.64922	down	Ensembl	420	chr1	-	155955165	155976861	upstream	NM_170708	LMNA	prelamin-A/C isoform 3	2.13863	1.09669	2.13863	up	chr1	+	156084460	156109878
ENST00000427901	RP11-63P12.7	-2.57603	-1.36515	2.57603	down	Ensembl	361	chr9	+	74872251	74872699	downstream	NM_001102421	ZFAND5	AN1-type zinc finger protein 5	-2.09586	-1.06755	2.09586	down	chr9	-	74966340	74980163
ENST00000417659	RP11-206L10.5	4.79106	2.26035	4.79106	up	Ensembl	295	chr1	-	694411	700305	upstream	NM_152486	SAMD11	sterile alpha motif domain-containing protein	-8.12334	-3.02207	8.12334	down	chr1	+	861120	879961
ENST00000417659	RP11-206L10.5	4.79106	2.26035	4.79106	up	Ensembl	295	chr1	-	694411	700305	upstream	NM_021170	HES4	transcription factor HES-4 isoform 2	4.81451	2.26739	4.81451	up	chr1	-	934341	935552
ENST00000428814	RP11-432J24.2	-2.30427	-1.20431	2.30427	down	Ensembl	297	chr10	+	134232586	134234457	upstream	NM_173575	STK32C	serine/threonine-protein kinase 32C	-2.2306	-1.15743	2.2306	down	chr10	-	134020995	134121477
ENST00000437712	RP11-168K11.3	5.66089	2.50103	5.66089	up	Ensembl	3043	chr9	+	116381507	116384914	upstream	NM_134427	RGS3	regulator of G-protein signaling 3 isoform 4	2.05241	1.03732	2.05241	up	chr9	+	116327360	116360018
ENST00000437712	RP11-168K11.3	5.66089	2.50103	5.66089	up	Ensembl	3043	chr9	+	116381507	116384914	upstream	NM_144489	RGS3	regulator of G-protein signaling 3 isoform 5	3.20814	1.68174	3.20814	up	chr9	+	116356199	116360018
uc001lkg.1	AK124226	-2.09722	-1.06848	2.09722	down	UCSC_knowngene	3086	chr10	+	129979399	130115990	upstream	NM_152311	CLRN3	clarin-3	-4.16709	-2.05904	4.16709	down	chr10	-	129676113	129691211
ENST00000417506	AC004941.3	13.1854	3.72087	13.1854	up	Ensembl	3120	chr7	+	149095294	149098547	downstream	NM_001163474	ZNF746	zinc finger protein 746 isoform 1	2.04746	1.03383	2.04746	up	chr7	-	149169883	149194898
uc003ajj.2	TUG1	-2.76725	-1.46845	2.76725	down	UCSC_knowngene	5561	chr22	+	31368248	31375377	downstream	NM_005569	LIMK2	LIM domain kinase 2 isoform 2a	-2.50401	-1.32424	2.50401	down	chr22	+	31608249	31676066
ENST00000439926	RP11-402P6.11	12.0856	3.59522	12.0856	up	Ensembl	220	chrX	-	70980624	70981509	downstream	NM_181672	OGT	UDP-N-acetylglucosamine--peptide	-3.09712	-1.63093	3.09712	down	chrX	+	70752911	70795747
uc002ydh.2	BC141903	-4.72676	-2.24085	4.72676	down	UCSC_knowngene	221	chr20	-	61405787	61406753	upstream	NM_001853	COL9A3	collagen alpha-3(IX) chain precursor	2.33335	1.2224	2.33335	up	chr20	+	61448413	61472511
ENST00000422732	RP11-314P12.2	2.48443	1.31292	2.48443	up	Ensembl	2444	chr10	-	47096453	47099716	downstream	NM_014696	GPRIN2	G protein-regulated inducer of neurite outgrowth	-7.62824	-2.93135	7.62824	down	chr10	+	46993545	47000568
NR_026878	MGC12982	2.28286	1.19084	2.28286	up	RefSeq_NR	2527	chr1	-	47897807	47900313	upstream	NM_004474	FOXD2	forkhead box protein D2	9.38386	3.23018	9.38386	up	chr1	+	47901688	47906363
NR_027085	LOC284551	4.3262	2.1131	4.3262	up	RefSeq_NR	2741	chr1	+	31984035	31989846	upstream	NM_004102	FABP3	fatty acid-binding protein, heart	-6.6474	-2.73279	6.6474	down	chr1	-	31838099	31845923
NR_027085	LOC284551	4.3262	2.1131	4.3262	up	RefSeq_NR	2741	chr1	+	31984035	31989846	downstream	NM_022164	TINAGL1	tubulointerstitial nephritis antigen-like	-15.2273	-3.92859	15.2273	down	chr1	+	32042085	32053287
uc002qgt.1	BC131616	-4.33317	-2.11542	4.33317	down	UCSC_knowngene	2014	chr19	+	55219699	55224842	upstream	NM_001130917	LILRA2	leukocyte immunoglobulin-like receptor subfamily	-3.04659	-1.6072	3.04659	down	chr19	+	55085256	55099027
uc002qgt.1	BC131616	-4.33317	-2.11542	4.33317	down	UCSC_knowngene	2014	chr19	+	55219699	55224842	upstream	NM_006866	LILRA2	leukocyte immunoglobulin-like receptor subfamily	-5.15735	-2.36663	5.15735	down	chr19	+	55085256	55099027
NR_027418	LOC651250	2.54027	1.34498	2.54027	up	RefSeq_NR	11210	chr17	+	66097695	66132068	upstream	NM_002266	KPNA2	importin subunit alpha-2	2.50487	1.32473	2.50487	up	chr17	+	66031847	66042970
NR_026885	LOC100270804	2.99213	1.58117	2.99213	up	RefSeq_NR	2034	chr20	+	18774692	18776708	upstream	NM_080820	DTD1	D-tyrosyl-tRNA(Tyr) deacylase 1	3.2725	1.71039	3.2725	up	chr20	+	18568555	18744560
ENST00000456301	RP3-341D10.4	2.05367	1.03821	2.05367	up	Ensembl	3216	chrX	-	100258820	100262962	upstream	NM_006733	CENPI	centromere protein I	3.45261	1.78769	3.45261	up	chrX	+	100354797	100417978
uc003zzp.1	BC067112	-2.30701	-1.20602	2.30701	down	UCSC_knowngene	1868	chr9	+	37079993	37087992	downstream	NM_032226	ZCCHC7	zinc finger CCHC domain-containing protein 7	3.42773	1.77726	3.42773	up	chr9	+	37120468	37358145
ENST00000466530	RP3-477O4.15	5.00976	2.32474	5.00976	up	Ensembl	3965	chr20	+	34101395	34105360	downstream	NM_015966	ERGIC3	endoplasmic reticulum-Golgi intermediate	2.15776	1.10953	2.15776	up	chr20	+	34129777	34145405
ENST00000466530	RP3-477O4.15	5.00976	2.32474	5.00976	up	Ensembl	3965	chr20	+	34101395	34105360	downstream	NM_003116	SPAG4	sperm-associated antigen 4 protein	2.77639	1.47321	2.77639	up	chr20	+	34203808	34208965
ENST00000466530	RP3-477O4.15	5.00976	2.32474	5.00976	up	Ensembl	3965	chr20	+	34101395	34105360	downstream	NM_080748	ROMO1	reactive oxygen species modulator 1	3.31953	1.73098	3.31953	up	chr20	+	34287231	34288902
ENST00000466530	RP3-477O4.15	5.00976	2.32474	5.00976	up	Ensembl	3965	chr20	+	34101395	34105360	downstream	NM_016436	PHF20	PHD finger protein 20	2.29364	1.19764	2.29364	up	chr20	+	34359922	34538288
NR_024475	LOC100216001	-5.37836	-2.42717	5.37836	down	RefSeq_NR	1394	chr10	-	4692377	4720262	upstream	NM_001353	AKR1C1	aldo-keto reductase family 1 member C1	2.6713	1.41754	2.6713	up	chr10	+	5005453	5020158
NR_027085	LOC284551	4.3262	2.1131	4.3262	up	RefSeq_NR	2741	chr1	+	31984035	31989846	downstream	NM_144569	SPOCD1	SPOC domain-containing protein 1	-2.70653	-1.43644	2.70653	down	chr1	-	32256024	32281580
uc004bad.1	AK057451	2.17761	1.12275	2.17761	up	UCSC_knowngene	1544	chr9	-	102348067	102582171	upstream	NM_183245	INVS	inversin isoform b	2.88893	1.53053	2.88893	up	chr9	+	102861510	103063426
ENST00000437712	RP11-168K11.3	5.66089	2.50103	5.66089	up	Ensembl	3043	chr9	+	116381507	116384914	upstream	NM_017688	BSPRY	B box and SPRY domain-containing protein	2.909	1.54052	2.909	up	chr9	+	116111811	116133513
ENST00000437712	RP11-168K11.3	5.66089	2.50103	5.66089	up	Ensembl	3043	chr9	+	116381507	116384914	upstream	NM_021106	RGS3	regulator of G-protein signaling 3 isoform 2	-2.14328	-1.09982	2.14328	down	chr9	+	116342939	116360018
ENST00000417506	AC004941.3	13.1854	3.72087	13.1854	up	Ensembl	3120	chr7	+	149095294	149098547	upstream	NM_003575	ZNF282	zinc finger protein 282	2.8799	1.52602	2.8799	up	chr7	+	148892576	148923339
uc002sdd.2	BC041356	2.02691	1.01928	2.02691	up	UCSC_knowngene	1720	chr2	+	64834494	64843614	upstream	NM_014181	HSPC159	galectin-related protein	2.4735	1.30656	2.4735	up	chr2	+	64681326	64688517
ENST00000439050	AC009299.3	2.75684	1.46301	2.75684	up	Ensembl	2333	chr2	+	162101249	162105561	downstream	NM_005805	PSMD14	26S proteasome non-ATPase regulatory subunit 14	3.44732	1.78548	3.44732	up	chr2	+	162164785	162268226
uc002wrm.1	BC090059	-4.04914	-2.01761	4.04914	down	UCSC_knowngene	1294	chr20	+	19780217	19790937	downstream	NM_016100	NAA20	N-alpha-acetyltransferase 20, NatB catalytic	2.02748	1.01969	2.02748	up	chr20	+	19997936	20014269
ENST00000417705	RP11-54O7.3	-26.8117	-4.74479	26.8117	down	Ensembl	1389	chr1	-	852249	855072	upstream	NM_005101	ISG15	ubiquitin-like protein ISG15 precursor	-2.63489	-1.39774	2.63489	down	chr1	+	948846	949919
uc002ubt.1	AK027541	3.1326	1.64736	3.1326	up	UCSC_knowngene	2013	chr2	+	162101249	162105241	downstream	NM_005805	PSMD14	26S proteasome non-ATPase regulatory subunit 14	3.44732	1.78548	3.44732	up	chr2	+	162164785	162268226
uc002qgt.1	BC131616	-4.33317	-2.11542	4.33317	down	UCSC_knowngene	2014	chr19	+	55219699	55224842	upstream	NM_052925	LENG8	leukocyte receptor cluster member 8	-2.0156	-1.01121	2.0156	down	chr19	+	54960064	54973196
uc002qgt.1	BC131616	-4.33317	-2.11542	4.33317	down	UCSC_knowngene	2014	chr19	+	55219699	55224842	upstream	NM_001081638	LILRB1	leukocyte immunoglobulin-like receptor subfamily	-4.65909	-2.22005	4.65909	down	chr19	+	55141907	55149004
uc002qgt.1	BC131616	-4.33317	-2.11542	4.33317	down	UCSC_knowngene	2014	chr19	+	55219699	55224842	upstream	NM_001081637	LILRB1	leukocyte immunoglobulin-like receptor subfamily	-5.80044	-2.53616	5.80044	down	chr19	+	55141967	55149004
uc002qgt.1	BC131616	-4.33317	-2.11542	4.33317	down	UCSC_knowngene	2014	chr19	+	55219699	55224842	downstream	NM_001080772	KIR2DL4	killer cell immunoglobulin-like receptor 2DL4	-2.03523	-1.02519	2.03523	down	chr19	+	55315066	55325972
uc002qgt.1	BC131616	-4.33317	-2.11542	4.33317	down	UCSC_knowngene	2014	chr19	+	55219699	55224842	downstream	NM_001145457	NCR1	natural cytotoxicity triggering receptor 1	4.88739	2.28906	4.88739	up	chr19	+	55417507	55424439
ENST00000381105	RP11-706O15.7	-3.27395	-1.71103	3.27395	down	Ensembl	2118	chrX	-	3847909	3855896	downstream	NM_005044	PRKX	serine/threonine-protein kinase PRKX	-3.11475	-1.63912	3.11475	down	chrX	-	3522383	3631675
BC042185		-3.14053	-1.65101	3.14053	down	RNAdb	964	chr9	+	35646266	35647470	upstream	NM_001782	CD72	B-cell differentiation antigen CD72	-5.15155	-2.36501	5.15155	down	chr9	-	35609975	35618424
NR_026762	C10orf75	2.32306	1.21603	2.32306	up	RefSeq_NR	1003	chr10	+	102133332	102148110	upstream	NM_001308	CPN1	carboxypeptidase N catalytic chain precursor	-2.89016	-1.53115	2.89016	down	chr10	-	101802064	101841642
ENST00000417705	RP11-54O7.3	-26.8117	-4.74479	26.8117	down	Ensembl	1389	chr1	-	852249	855072	upstream	NM_021170	HES4	transcription factor HES-4 isoform 2	4.81451	2.26739	4.81451	up	chr1	-	934341	935552
ENST00000417705	RP11-54O7.3	-26.8117	-4.74479	26.8117	down	Ensembl	1389	chr1	-	852249	855072	upstream	NM_017891	C1orf159	hypothetical protein LOC54991	2.33723	1.2248	2.33723	up	chr1	-	1017197	1051736
uc001kat.2	CR592318	-3.98826	-1.99576	3.98826	down	UCSC_knowngene	1146	chr10	-	81451255	81586183	upstream	NM_025125	C10orf57	transmembrane protein C10orf57	-2.53989	-1.34477	2.53989	down	chr10	+	81838425	81852307
ENST00000437014	RP11-20J15.2	3.40598	1.76807	3.40598	up	Ensembl	841	chr10	-	44755049	44757261	upstream	NM_001033886	CXCL12	stromal cell-derived factor 1 isoform gamma	-2.96214	-1.56664	2.96214	down	chr10	-	44871314	44880545
ENST00000418471	RP1-212P9.3	-2.24753	-1.16834	2.24753	down	Ensembl	1085	chr1	-	29196994	29203848	downstream	NM_001172828	YTHDF2	YTH domain family protein 2 isoform 2	2.11218	1.07873	2.11218	up	chr1	+	29063451	29096287
NR_027354	LOC645166	3.17515	1.66682	3.17515	up	RefSeq_NR	1104	chr1	+	148930404	148953054	upstream	NM_001144032	PPIAL4E	peptidylprolyl isomerase A (cyclophilin A)-like	3.10035	1.63243	3.10035	up	chr1	+	148644010	148644795
ENST00000439041	AC061992.2	2.58927	1.37255	2.58927	up	Ensembl	799	chr17	+	76311809	76343879	upstream	NM_003258	TK1	thymidine kinase, cytosolic	7.99229	2.99861	7.99229	up	chr17	-	76170159	76183285
ENST00000439041	AC061992.2	2.58927	1.37255	2.58927	up	Ensembl	799	chr17	+	76311809	76343879	upstream	NM_001168	BIRC5	baculoviral IAP repeat-containing protein 5	4.5085	2.17265	4.5085	up	chr17	+	76210276	76221716
ENST00000434384	AC004383.5	-2.23835	-1.16244	2.23835	down	Ensembl	724	chrX	+	133684002	133693953	downstream	NM_138819	FAM122C	hypothetical protein LOC159091 isoform 2	2.24045	1.16379	2.24045	up	chrX	+	133941222	133988641
ENST00000434627	RP11-195F19.9	3.70894	1.89101	3.70894	up	Ensembl	665	chr9	+	34665661	34681295	upstream	NM_198573	ENHO	adropin precursor	2.63697	1.39888	2.63697	up	chr9	-	34521039	34523037
ENST00000434627	RP11-195F19.9	3.70894	1.89101	3.70894	up	Ensembl	665	chr9	+	34665661	34681295	upstream	NM_024348	DCTN3	dynactin subunit 3 isoform 2	2.09592	1.06759	2.09592	up	chr9	-	34613547	34620496
ENST00000439041	AC061992.2	2.58927	1.37255	2.58927	up	Ensembl	799	chr17	+	76311809	76343879	downstream	NM_003955	SOCS3	suppressor of cytokine signaling 3	-3.35015	-1.74423	3.35015	down	chr17	-	76352858	76356158
ENST00000431171	RP11-125I23.3	3.5198	1.81549	3.5198	up	Ensembl	580	chr13	+	27947484	27948503	downstream	NM_002097	GTF3A	transcription factor IIIA	2.13064	1.09128	2.13064	up	chr13	+	27998680	28009846
ENST00000431171	RP11-125I23.3	3.5198	1.81549	3.5198	up	Ensembl	580	chr13	+	27947484	27948503	downstream	NM_001166261	MTIF3	translation initiation factor IF-3,	2.9163	1.54414	2.9163	up	chr13	-	28009775	28024334
ENST00000440735	RP11-365P13.3	2.71674	1.44188	2.71674	up	Ensembl	684	chr13	+	111635653	111642911	downstream	NM_001113513	ARHGEF7	rho guanine nucleotide exchange factor 7 isoform	-2.79106	-1.48082	2.79106	down	chr13	+	111839172	111958081
ENST00000455253	AF127936.3	4.45234	2.15456	4.45234	up	Ensembl	743	chr21	-	16120065	16126186	downstream	NM_022136	SAMSN1	SAM domain-containing protein SAMSN-1	-4.2578	-2.09011	4.2578	down	chr21	-	15857548	15918664
NR_027355	LOC645166	2.21982	1.15044	2.21982	up	RefSeq_NR	670	chr1	+	148928285	148951595	upstream	NM_001144032	PPIAL4E	peptidylprolyl isomerase A (cyclophilin A)-like	3.10035	1.63243	3.10035	up	chr1	+	148644010	148644795
ENST00000414039	RP11-148B18.4	2.23308	1.15903	2.23308	up	Ensembl	592	chr1	-	94784034	94790125	upstream	NM_001993	F3	tissue factor isoform 1 precursor	2.30499	1.20476	2.30499	up	chr1	-	94994731	95007413
ENST00000420096	Z83851.4	-5.94308	-2.57121	5.94308	down	Ensembl	544	chr22	+	42672360	42673057	upstream	NM_145733	SEPT3	neuronal-specific septin-3 isoform A	2.09418	1.06639	2.09418	up	chr22	+	42372930	42394225
ENST00000420096	Z83851.4	-5.94308	-2.57121	5.94308	down	Ensembl	544	chr22	+	42672360	42673057	upstream	NM_001002034	FAM109B	sesquipedalian-2	-2.73074	-1.44929	2.73074	down	chr22	+	42470254	42475442
ENST00000420096	Z83851.4	-5.94308	-2.57121	5.94308	down	Ensembl	544	chr22	+	42672360	42673057	downstream	NM_014509	SERHL2	serine hydrolase-like protein 2	-3.65751	-1.87086	3.65751	down	chr22	+	42949924	42970388
ENST00000447883	RP11-277L2.3	2.2499	1.16986	2.2499	up	Ensembl	561	chr1	-	149576590	149577296	upstream	NM_000566	FCGR1A	high affinity immunoglobulin gamma Fc receptor I	-4.9376	-2.30381	4.9376	down	chr1	+	149754249	149764074
ENST00000447883	RP11-277L2.3	2.2499	1.16986	2.2499	up	Ensembl	561	chr1	-	149576590	149577296	upstream	NM_003517	HIST2H2AC	histone H2A type 2-C	2.14813	1.10308	2.14813	up	chr1	+	149858524	149858961
ENST00000412500	RP5-885L7.10	-6.62373	-2.72764	6.62373	down	Ensembl	540	chr20	-	61405479	61406764	downstream	NM_178463	C20orf166	hypothetical protein LOC128826	3.80766	1.9289	3.80766	up	chr20	+	61147659	61167971
ENST00000412500	RP5-885L7.10	-6.62373	-2.72764	6.62373	down	Ensembl	540	chr20	-	61405479	61406764	downstream	NM_016354	SLCO4A1	solute carrier organic anion transporter family	-2.8359	-1.50381	2.8359	down	chr20	+	61273796	61303647
ENST00000412500	RP5-885L7.10	-6.62373	-2.72764	6.62373	down	Ensembl	540	chr20	-	61405479	61406764	upstream	NM_018270	C20orf20	MRG-binding protein	2.44014	1.28696	2.44014	up	chr20	+	61427804	61431945
ENST00000412500	RP5-885L7.10	-6.62373	-2.72764	6.62373	down	Ensembl	540	chr20	-	61405479	61406764	upstream	NM_080750	DPH3P1	putative DPH3 homolog B	2.07244	1.05133	2.07244	up	chr20	+	61476475	61477543
ENST00000412500	RP5-885L7.10	-6.62373	-2.72764	6.62373	down	Ensembl	540	chr20	-	61405479	61406764	upstream	NM_022082	SLC17A9	solute carrier family 17 member 9	-3.12689	-1.64473	3.12689	down	chr20	+	61583998	61599949
uc001hpx.2	BC032899	5.45018	2.4463	5.45018	up	UCSC_knowngene	502	chr1	+	226271655	226277990	upstream	NM_001130440	SRP9	signal recognition particle 9 kDa protein	4.72044	2.23892	4.72044	up	chr1	+	225965514	225978168
ENST00000427825	RP11-469A15.2	-2.02657	-1.01904	2.02657	down	Ensembl	507	chr1	+	200443047	200447421	upstream	NM_001105517	FAM58B	cyclin-related protein FAM58B	2.60859	1.38327	2.60859	up	chr1	+	200182655	200183643
ENST00000425609	RP11-460G11.1	4.12177	2.04326	4.12177	up	Ensembl	547	chr13	+	43732766	43733602	upstream	NM_001002264	EPSTI1	epithelial-stromal interaction protein 1 isoform	-2.73647	-1.45232	2.73647	down	chr13	-	43462121	43566377
ENST00000420876	RP11-511I2.2	31.9951	4.99978	31.9951	up	Ensembl	483	chr1	-	47846599	47874149	upstream	NM_004474	FOXD2	forkhead box protein D2	9.38386	3.23018	9.38386	up	chr1	+	47901688	47906363
ENST00000424968	RP11-373D17.1	3.40724	1.7686	3.40724	up	Ensembl	507	chr6	+	26988231	26991703	downstream	NM_021064	HIST1H2AG	histone H2A type 1	2.90553	1.5388	2.90553	up	chr6	+	27100816	27101314
ENST00000455568	NCRNA00087	4.60993	2.20475	4.60993	up	Ensembl	471	chrX	-	134229142	134232388	downstream	NM_001078173	FAM127C	family with sequence similarity 127, member C	-4.03416	-2.01227	4.03416	down	chrX	-	134154533	134156566
ENST00000455568	NCRNA00087	4.60993	2.20475	4.60993	up	Ensembl	471	chrX	-	134229142	134232388	downstream	NM_001078171	FAM127A	family with sequence similarity 127, member A	3.20151	1.67875	3.20151	up	chrX	+	134166332	134167575
ENST00000455568	NCRNA00087	4.60993	2.20475	4.60993	up	Ensembl	471	chrX	-	134229142	134232388	downstream	NM_138819	FAM122C	hypothetical protein LOC159091 isoform 2	2.24045	1.16379	2.24045	up	chrX	+	133941222	133988641
ENST00000455568	NCRNA00087	4.60993	2.20475	4.60993	up	Ensembl	471	chrX	-	134229142	134232388	downstream	NM_001163438	LOC644538	hypothetical protein LOC644538	-9.03884	-3.17614	9.03884	down	chrX	+	134124967	134126503
ENST00000435092	RP11-408N14.1	-2.23308	-1.15903	2.23308	down	Ensembl	443	chr9	-	22203988	22214671	upstream	NM_022160	DMRTA1	doublesex- and mab-3-related transcription	2.38061	1.25133	2.38061	up	chr9	+	22446839	22452472
ENST00000366224	RP11-571E6.3	4.51372	2.17432	4.51372	up	Ensembl	477	chrX	+	47157250	47158120	downstream	NM_003254	TIMP1	metalloproteinase inhibitor 1 precursor	-11.4468	-3.51688	11.4468	down	chrX	+	47441689	47446190
ENST00000453810	RP11-1148L6.5	-2.62257	-1.39098	2.62257	down	Ensembl	450	chrX	-	48438161	48439545	downstream	NM_001040612	SSX4B	protein SSX4 isoform b	2.87409	1.5231	2.87409	up	chrX	+	48242967	48252781
ENST00000453810	RP11-1148L6.5	-2.62257	-1.39098	2.62257	down	Ensembl	450	chrX	-	48438161	48439545	downstream	NM_006579	EBP	3-beta-hydroxysteroid-Delta(8),	2.96426	1.56767	2.96426	up	chrX	+	48380163	48387104
ENST00000447956	RP11-128M1.1	16.3762	4.03353	16.3762	up	Ensembl	415	chr20	+	2187862	2193797	upstream	NM_001040023	SIRPA	tyrosine-protein phosphatase non-receptor type	-2.38371	-1.25321	2.38371	down	chr20	+	1875825	1920540
ENST00000429512	AP001476.4	-2.2773	-1.18732	2.2773	down	Ensembl	415	chr21	+	47472509	47473019	upstream	NM_020528	PCBP3	poly(rC)-binding protein 3 isoform 1	-3.50335	-1.80873	3.50335	down	chr21	+	47269874	47362368
ENST00000423907	RP4-655J12.4	2.88158	1.52686	2.88158	up	Ensembl	454	chr1	-	116966345	117021430	upstream	NM_001767	CD2	T-cell surface antigen CD2 precursor	-4.92589	-2.30039	4.92589	down	chr1	+	117297085	117311851
ENST00000423422	RP11-336K24.4	-3.64922	-1.86759	3.64922	down	Ensembl	420	chr1	-	155955165	155976861	downstream	NM_014949	KIAA0907	nuclear ribonucleoprotein K homology domain	2.21258	1.14573	2.21258	up	chr1	-	155882835	155904188
ENST00000413151	AC009505.4	3.06639	1.61654	3.06639	up	Ensembl	424	chr2	-	106575539	106578462	upstream	NM_032411	C2orf40	augurin precursor	-9.10078	-3.18599	9.10078	down	chr2	+	106682112	106694609
ENST00000412855	RP11-396C23.2	4.46349	2.15817	4.46349	up	Ensembl	407	chr1	+	226274581	226277993	upstream	NM_001130440	SRP9	signal recognition particle 9 kDa protein	4.72044	2.23892	4.72044	up	chr1	+	225965514	225978168
ENST00000420601	RP11-235G24.3	7.33644	2.87508	7.33644	up	Ensembl	379	chr6	+	161347400	161348194	upstream	NM_000301	PLG	plasminogen isoform 1 precursor	-6.62389	-2.72768	6.62389	down	chr6	+	161123224	161175085
ENST00000435973	RP11-286M16.1	2.2502	1.17006	2.2502	up	Ensembl	385	chr1	-	230011296	230021499	downstream	NM_014777	URB2	unhealthy ribosome biogenesis protein 2 homolog	3.04604	1.60693	3.04604	up	chr1	+	229761980	229795946
ENST00000417149	RP11-298E9.6	-2.53486	-1.34191	2.53486	down	Ensembl	390	chr10	-	3282562	3299402	downstream	NM_002627	PFKP	6-phosphofructokinase type C isoform 1	-2.6056	-1.38161	2.6056	down	chr10	+	3109751	3178996
ENST00000423628	CTA-215D11.3	-3.13799	-1.64984	3.13799	down	Ensembl	410	chr1	-	8066073	8066784	downstream	NM_016831	PER3	period circadian protein homolog 3	2.43949	1.28658	2.43949	up	chr1	+	7844762	7905237
ENST00000447956	RP11-128M1.1	16.3762	4.03353	16.3762	up	Ensembl	415	chr20	+	2187862	2193797	downstream	NM_003091	SNRPB	small nuclear ribonucleoprotein-associated	2.81788	1.49461	2.81788	up	chr20	-	2442280	2451499
ENST00000429512	AP001476.4	-2.2773	-1.18732	2.2773	down	Ensembl	415	chr21	+	47472509	47473019	downstream	NM_058174	COL6A2	collagen alpha-2(VI) chain isoform 2C2a	-2.51861	-1.33263	2.51861	down	chr21	+	47518032	47549719
ENST00000444042	RP1-18D14.3	3.57862	1.8394	3.57862	up	Ensembl	363	chr1	-	47643840	47644943	upstream	NM_004474	FOXD2	forkhead box protein D2	9.38386	3.23018	9.38386	up	chr1	+	47901688	47906363
ENST00000420601	RP11-235G24.3	7.33644	2.87508	7.33644	up	Ensembl	379	chr6	+	161347400	161348194	upstream	NM_001168338	PLG	plasminogen isoform 2 precursor	-2.61771	-1.38831	2.61771	down	chr6	+	161123224	161132904
ENST00000418403	RP11-462G2.1	35.3676	5.14436	35.3676	up	Ensembl	397	chr6	+	71104589	71109120	downstream	NM_145267	C6orf57	hypothetical protein LOC135154 precursor	2.54551	1.34796	2.54551	up	chr6	+	71276624	71298606
ENST00000417659	RP11-206L10.5	4.79106	2.26035	4.79106	up	Ensembl	295	chr1	-	694411	700305	upstream	NM_005101	ISG15	ubiquitin-like protein ISG15 precursor	-2.63489	-1.39774	2.63489	down	chr1	+	948846	949919
uc002ydh.2	BC141903	-4.72676	-2.24085	4.72676	down	UCSC_knowngene	221	chr20	-	61405787	61406753	downstream	NM_016354	SLCO4A1	solute carrier organic anion transporter family	-2.8359	-1.50381	2.8359	down	chr20	+	61273796	61303647
uc002ydh.2	BC141903	-4.72676	-2.24085	4.72676	down	UCSC_knowngene	221	chr20	-	61405787	61406753	upstream	NM_018270	C20orf20	MRG-binding protein	2.44014	1.28696	2.44014	up	chr20	+	61427804	61431945
uc002ydh.2	BC141903	-4.72676	-2.24085	4.72676	down	UCSC_knowngene	221	chr20	-	61405787	61406753	downstream	NM_178463	C20orf166	hypothetical protein LOC128826	3.80766	1.9289	3.80766	up	chr20	+	61147659	61167971
uc002ydh.2	BC141903	-4.72676	-2.24085	4.72676	down	UCSC_knowngene	221	chr20	-	61405787	61406753	upstream	NM_080750	DPH3P1	putative DPH3 homolog B	2.07244	1.05133	2.07244	up	chr20	+	61476475	61477543
uc002ydh.2	BC141903	-4.72676	-2.24085	4.72676	down	UCSC_knowngene	221	chr20	-	61405787	61406753	upstream	NM_022082	SLC17A9	solute carrier family 17 member 9	-3.12689	-1.64473	3.12689	down	chr20	+	61583998	61599949

## Sheet: H3T vs H3N
This table contains the differentially expressed enhancer-like LncRNAs and their nearby coding genes (distance < 300 kb). # Column A: seqname, the sequence identifier. # Column B: GeneSymbol, the symbol of the LncRNA. # Column C: Fold change - LncRNAs, the ratio of normalized intensities between two samples, positive value indicates up-regulation, and negative value indicates down-regulation. # C…
seqname	GeneSymbol	Fold change - LncRNAs	Log Fold change - LncRNAs	Absolute Fold change - LncRNAs	Regulation - LncRNAs	source	RNAlength	Chrom	Strand	txStart	txEnd	GenomeRelationship	NearbyGene	NearbyGeneSymbol	NearbyProteinName	Fold change - mRNAs	Log Fold change - mRNAs	Absolute Fold change - mRNAs	Regulation - mRNAs	NearbyGeneChrom	NearbyGeneStrand	NearbyGenetxStart	NearbyGenetxEnd
ENST00000466530	RP3-477O4.15	2.23588	1.16085	2.23588	up	Ensembl	3965	chr20	+	34101395	34105360	upstream	NM_006690	MMP24	matrix metalloproteinase-24 preproprotein	2.29777	1.20023	2.29777	up	chr20	+	33814538	33864804
ENST00000466530	RP3-477O4.15	2.23588	1.16085	2.23588	up	Ensembl	3965	chr20	+	34101395	34105360	downstream	NM_198398	ERGIC3	endoplasmic reticulum-Golgi intermediate	5.16166	2.36783	5.16166	up	chr20	+	34129777	34145405
ENST00000412427	RP11-380J14.1	5.65166	2.49867	5.65166	up	Ensembl	4676	chr1	+	17516277	17524112	upstream	NM_014675	CROCC	rootletin	12.8371	3.68224	12.8371	up	chr1	+	17248444	17299474
uc002khh.2	LOC388312	-2.57947	-1.36708	2.57947	down	UCSC_knowngene	4812	chr1	-	661139	679736	upstream	NM_198576	AGRN	agrin precursor	29.2272	4.86924	29.2272	up	chr1	+	955502	991492
ENST00000491363	AC000123.2	6.14721	2.61993	6.14721	up	Ensembl	4975	chr7	-	126999838	127004813	upstream	NM_014390	SND1	staphylococcal nuclease domain-containing	2.22455	1.15351	2.22455	up	chr7	+	127292201	127732659
NR_026790	HCG11	15.8188	3.98357	15.8188	up	RefSeq_NR	5688	chr6	+	26521933	26527610	upstream	NM_007047	BTN3A2	butyrophilin subfamily 3 member A2 isoform a	15.7144	3.97401	15.7144	up	chr6	+	26365397	26378548
NR_026790	HCG11	15.8188	3.98357	15.8188	up	RefSeq_NR	5688	chr6	+	26521933	26527610	upstream	NM_197974	BTN3A3	butyrophilin subfamily 3 member A3 isoform b	5.83529	2.54481	5.83529	up	chr6	+	26440699	26453643
ENST00000449605	RP11-147O5.1	-2.49536	-1.31925	2.49536	down	Ensembl	7619	chrX	+	21911717	21920026	upstream	NM_014927	CNKSR2	connector enhancer of kinase suppressor of ras 2	2.20171	1.13863	2.20171	up	chrX	+	21392535	21672813
ENST00000449605	RP11-147O5.1	-2.49536	-1.31925	2.49536	down	Ensembl	7619	chrX	+	21911717	21920026	upstream	NM_206923	YY2	transcription factor YY2	81.7699	6.3535	81.7699	up	chrX	+	21874104	21876845
ENST00000427447	AP000569.8	5.80264	2.53671	5.80264	up	Ensembl	9124	chr21	+	35303463	35349992	downstream	NM_032476	MRPS6	28S ribosomal protein S6, mitochondrial	117.296	6.87401	117.296	up	chr21	+	35445822	35515334
NR_027418	LOC651250	36.5822	5.19307	36.5822	up	RefSeq_NR	11210	chr17	+	66097695	66132068	upstream	NM_182641	BPTF	nucleosome-remodeling factor subunit BPTF	3.48993	1.8032	3.48993	up	chr17	+	65821779	65980494
NR_027418	LOC651250	36.5822	5.19307	36.5822	up	RefSeq_NR	11210	chr17	+	66097695	66132068	downstream	NM_016627	AMZ2	archaemetzincin-2 isoform 1	10.251	3.3577	10.251	up	chr17	+	66244144	66253305
ENST00000454935	C10orf75	14.1705	3.82482	14.1705	up	Ensembl	2551	chr10	+	102133371	102143125	upstream	NM_001308	CPN1	carboxypeptidase N catalytic chain precursor	-333.622	-8.38207	333.622	down	chr10	-	101802064	101841642
ENST00000454935	C10orf75	14.1705	3.82482	14.1705	up	Ensembl	2551	chr10	+	102133371	102143125	upstream	NM_018294	CWF19L1	CWF19-like protein 1	-2.37072	-1.24533	2.37072	down	chr10	-	101992054	102027437
uc002ytn.2	CR626360	-3.80844	-1.9292	3.80844	down	UCSC_knowngene	2657	chr21	+	35303425	35343487	downstream	NM_032476	MRPS6	28S ribosomal protein S6, mitochondrial	117.296	6.87401	117.296	up	chr21	+	35445822	35515334
ENST00000425325	AC012354.6	-2.92844	-1.55013	2.92844	down	Ensembl	2681	chr2	+	45181802	45195897	upstream	NM_024766	CAMKMT	calmodulin-lysine N-methyltransferase	6.41911	2.68237	6.41911	up	chr2	+	44589042	44999729
ENST00000433673	AC068282.3	7.91611	2.98479	7.91611	up	Ensembl	2690	chr2	+	128146705	128158156	downstream	NM_005291	GPR17	uracil nucleotide/cysteinyl leukotriene receptor	6.75368	2.75567	6.75368	up	chr2	+	128403438	128410213
uc003pwa.2	BC037331	-2.98055	-1.57558	2.98055	down	UCSC_knowngene	2746	chr6	-	114189182	114194512	downstream	NM_002356	MARCKS	myristoylated alanine-rich C-kinase substrate	-3.90466	-1.9652	3.90466	down	chr6	+	114178526	114184652
NR_024493	NCRNA00087	-3.637	-1.86275	3.637	down	RefSeq_NR	2808	chrX	-	134229014	134232733	downstream	NM_001170781	FAM122C	hypothetical protein LOC159091 isoform 4	10.4194	3.3812	10.4194	up	chrX	+	133941222	133945211
ENST00000426112	RP3-439F8.1	2.00676	1.00487	2.00676	up	Ensembl	2949	chr22	+	46937391	46944093	upstream	NM_017931	TTC38	tetratricopeptide repeat protein 38	-7.79194	-2.96198	7.79194	down	chr22	+	46663860	46689905
ENST00000426112	RP3-439F8.1	2.00676	1.00487	2.00676	up	Ensembl	2949	chr22	+	46937391	46944093	downstream	NM_015124	GRAMD4	GRAM domain-containing protein 4	5.61096	2.48825	5.61096	up	chr22	+	47022657	47075688
ENST00000437712	RP11-168K11.3	-3.42091	-1.77438	3.42091	down	Ensembl	3043	chr9	+	116381507	116384914	upstream	NM_031219	HDHD3	haloacid dehalogenase-like hydrolase	3.18456	1.67109	3.18456	up	chr9	-	116135697	116138341
ENST00000437712	RP11-168K11.3	-3.42091	-1.77438	3.42091	down	Ensembl	3043	chr9	+	116381507	116384914	upstream	NM_017443	POLE3	DNA polymerase epsilon subunit 3	-3.0454	-1.60663	3.0454	down	chr9	-	116169517	116173029
ENST00000437712	RP11-168K11.3	-3.42091	-1.77438	3.42091	down	Ensembl	3043	chr9	+	116381507	116384914	upstream	NM_017790	RGS3	regulator of G-protein signaling 3 isoform 3	-3.51752	-1.81456	3.51752	down	chr9	+	116226008	116304371
uc002qgt.1	BC131616	-14.5177	-3.85974	14.5177	down	UCSC_knowngene	2014	chr19	+	55219699	55224842	downstream	NM_006737	KIR3DL2	killer cell immunoglobulin-like receptor 3DL2	-3.98484	-1.99452	3.98484	down	chr19	+	55361897	55378662
NR_024100	C21orf130	-3.07509	-1.62063	3.07509	down	RefSeq_NR	2019	chr21	-	42513426	42519991	upstream	NM_058186	FAM3B	cytokine-like protein 2-21 isoform a	-27.4459	-4.77852	27.4459	down	chr21	+	42688660	42729654
AK055120		-3.20171	-1.67884	3.20171	down	RNAdb	2021	chr1	+	4007904	4009925	upstream	NM_014704	CEP104	glycine-, glutamate-,	12.6808	3.66457	12.6808	up	chr1	-	3728644	3773797
NR_026951	C17orf44	-4.98583	-2.31783	4.98583	down	RefSeq_NR	2115	chr17	-	8123948	8127361	downstream	NM_021210	TRAPPC1	trafficking protein particle complex subunit 1	2.62554	1.39261	2.62554	up	chr17	-	7833662	7835267
uc002zsa.1	AK094309	-6.21711	-2.63625	6.21711	down	UCSC_knowngene	2167	chr22	+	20378629	20381779	upstream	NM_022727	TRMT2A	tRNA (uracil-5-)-methyltransferase homolog A	-4.98583	-2.31783	4.98583	down	chr22	-	20099397	20104768
ENST00000451618	AP001476.2	-6.21569	-2.63592	6.21569	down	Ensembl	2198	chr21	+	47456965	47459721	upstream	NM_001130141	PCBP3	poly(rC)-binding protein 3 isoform 2	-3.22671	-1.69007	3.22671	down	chr21	+	47269874	47362368
AK025759		-2.09034	-1.06374	2.09034	down	NRED	2209	chr6	-	34250999	34253191	downstream	NM_145903	HMGA1	high mobility group protein HMG-I/HMG-Y isoform	-2.95137	-1.56139	2.95137	down	chr6	+	34204576	34214008
NR_026927	LOC115110	-13.1751	-3.71974	13.1751	down	RefSeq_NR	2216	chr1	-	2481358	2484284	upstream	NM_003820	TNFRSF14	tumor necrosis factor receptor superfamily	2.15823	1.10985	2.15823	up	chr1	+	2487804	2495267
uc001ksy.1	AX747408	4.00658	2.00237	4.00658	up	UCSC_knowngene	2222	chr10	-	103012577	103023307	downstream	NM_176794	MRPL43	39S ribosomal protein L43, mitochondrial isoform	-2.82657	-1.49905	2.82657	down	chr10	-	102741133	102747272
uc001ksy.1	AX747408	4.00658	2.00237	4.00658	up	UCSC_knowngene	2222	chr10	-	103012577	103023307	downstream	NM_021830	C10orf2	twinkle protein, mitochondrial isoform A	2.37329	1.24689	2.37329	up	chr10	+	102747292	102754158
uc001ksy.1	AX747408	4.00658	2.00237	4.00658	up	UCSC_knowngene	2222	chr10	-	103012577	103023307	downstream	NM_030971	SFXN3	sideroflexin-3	3.53227	1.82059	3.53227	up	chr10	+	102790995	102800998
ENST00000430633	NCRNA00094	2.77571	1.47286	2.77571	up	Ensembl	2239	chr9	+	136890560	136893224	downstream	NM_052821	WDR5	WD repeat-containing protein 5	7.56544	2.91942	7.56544	up	chr9	+	137004913	137025094
ENST00000435559	RP11-86H7.7	-9.22923	-3.20621	9.22923	down	Ensembl	2272	chr1	-	95086706	95089740	downstream	NM_001993	F3	tissue factor isoform 1 precursor	-2.7723	-1.47108	2.7723	down	chr1	-	94994731	95007413
ENST00000514741	AL132709.10	-2.65529	-1.40887	2.65529	down	Ensembl	2395	chr14	-	101536823	101539261	downstream	NM_001134888	RTL1	retrotransposon-like protein 1	-6.83185	-2.77228	6.83185	down	chr14	-	101346991	101351184
AL110130		11.3997	3.51093	11.3997	up	misc_RNA	2409	chr2	+	55852072	55858573	downstream	NM_033109	PNPT1	polyribonucleotide nucleotidyltransferase 1,	9.26084	3.21114	9.26084	up	chr2	-	55861197	55921011
ENST00000415932	RP11-199O14.1	-6.95075	-2.79717	6.95075	down	Ensembl	1484	chr20	+	6427369	6509106	downstream	NM_001200	BMP2	bone morphogenetic protein 2 preproprotein	36.4282	5.18698	36.4282	up	chr20	+	6748744	6760910
uc004bad.1	AK057451	3.28699	1.71677	3.28699	up	UCSC_knowngene	1544	chr9	-	102348067	102582171	upstream	NM_173199	NR4A3	nuclear receptor subfamily 4 group A member 3	-2.92475	-1.54831	2.92475	down	chr9	+	102584136	102596341
ENST00000455005	RP5-1120P11.3	2.4433	1.28883	2.4433	up	Ensembl	1608	chr6	+	44041649	44045689	upstream	NM_001033756	VEGFA	vascular endothelial growth factor A isoform g	3.03409	1.60126	3.03409	up	chr6	+	43737945	43754223
ENST00000455005	RP5-1120P11.3	2.4433	1.28883	2.4433	up	Ensembl	1608	chr6	+	44041649	44045689	downstream	NM_018426	TMEM63B	transmembrane protein 63B	-3.2726	-1.71044	3.2726	down	chr6	+	44095375	44123256
ENST00000455005	RP5-1120P11.3	2.4433	1.28883	2.4433	up	Ensembl	1608	chr6	+	44041649	44045689	downstream	NM_001078174	SLC29A1	equilibrative nucleoside transporter 1	-8.95759	-3.16311	8.95759	down	chr6	+	44187241	44201888
NR_027036	LOC100271722	17.5283	4.13162	17.5283	up	RefSeq_NR	1625	chr22	-	46435788	46440748	downstream	NM_001167621	ATXN10	ataxin-10 isoform 2	46.204	5.52995	46.204	up	chr22	+	46067677	46241187
uc004bxy.1	AK024177	4.02034	2.00732	4.02034	up	UCSC_knowngene	1670	chr9	+	132251385	132275963	downstream	NM_177999	ASB6	ankyrin repeat and SOCS box protein 6 isoform 2	3.25062	1.70072	3.25062	up	chr9	-	132396882	132404448
uc001eng.1	AX747132	-5.68423	-2.50697	5.68423	down	UCSC_knowngene	1711	chr1	-	145372087	145373798	downstream	NM_022359	PDE4DIP	myomegalin isoform 3	2.91142	1.54172	2.91142	up	chr1	-	144951760	145076186
ENST00000421320	RP11-124O11.1	-2.16618	-1.11516	2.16618	down	Ensembl	1714	chr10	+	43366968	43369508	upstream	NM_014753	BMS1	ribosome biogenesis protein BMS1 homolog	3.26554	1.70732	3.26554	up	chr10	+	43277953	43330385
ENST00000421320	RP11-124O11.1	-2.16618	-1.11516	2.16618	down	Ensembl	1714	chr10	+	43366968	43369508	downstream	NM_018590	CSGALNACT2	chondroitin sulfate	4.6702	2.22348	4.6702	up	chr10	+	43633933	43680749
AK124090		-12.5755	-3.65254	12.5755	down	misc_RNA	1801	chr2	-	70629126	70630930	downstream	NM_016297	PCYOX1	prenylcysteine oxidase 1 precursor	11.6609	3.54361	11.6609	up	chr2	+	70485230	70508317
ENST00000367716	RP11-296O14.3	-2.89807	-1.53509	2.89807	down	Ensembl	1815	chr1	-	173386931	173430501	upstream	NM_014458	KLHL20	kelch-like protein 20	-2.06366	-1.04521	2.06366	down	chr1	+	173684079	173755840
AK055023		-5.18966	-2.37564	5.18966	down	misc_RNA	1974	chr10	-	72689681	72695453	downstream	NM_080722	ADAMTS14	A disintegrin and metalloproteinase with	96.2422	6.5886	96.2422	up	chr10	+	72432558	72522195
uc003nsj.1	AK094433	-2.47826	-1.30933	2.47826	down	UCSC_knowngene	1980	chr6	+	31021983	31027653	upstream	NM_013993	DDR1	epithelial discoidin domain-containing receptor	-3.88612	-1.95833	3.88612	down	chr6	+	30852326	30867933
uc003nsj.1	AK094433	-2.47826	-1.30933	2.47826	down	UCSC_knowngene	1980	chr6	+	31021983	31027653	upstream	NM_001517	GTF2H4	general transcription factor IIH subunit 4	-5.48094	-2.45442	5.48094	down	chr6	+	30875976	30881880
uc003nsj.1	AK094433	-2.47826	-1.30933	2.47826	down	UCSC_knowngene	1980	chr6	+	31021983	31027653	downstream	NM_014068	PSORS1C1	psoriasis susceptibility 1 candidate 1	4.88573	2.28857	4.88573	up	chr6	+	31082607	31107869
ENST00000441809	CTA-520D8.2	10.1666	3.34577	10.1666	up	Ensembl	1007	chr1	-	13983805	13987033	upstream	NM_001135610	PRDM2	PR domain zinc finger protein 2 isoform d	-2.09407	-1.06631	2.09407	down	chr1	+	14026734	14151574
ENST00000450206	RP11-432J24.3	-5.76621	-2.52762	5.76621	down	Ensembl	1013	chr10	-	134247236	134254988	downstream	NM_138499	PWWP2B	PWWP domain-containing protein 2B isoform 1	4.18953	2.06679	4.18953	up	chr10	+	134210701	134231358
NR_023919	HSPC157	-3.97315	-1.99028	3.97315	down	RefSeq_NR	1039	chr1	+	22352041	22357713	downstream	NM_044472	CDC42	cell division control protein 42 homolog isoform	2.42881	1.28025	2.42881	up	chr1	+	22379119	22417296
uc003bcm.2	BC038245	-2.78952	-1.48002	2.78952	down	UCSC_knowngene	1074	chr22	-	42760536	42765180	upstream	NM_014509	SERHL2	serine hydrolase-like protein 2	2.0237	1.01699	2.0237	up	chr22	+	42949924	42970388
ENST00000418471	RP1-212P9.3	-3.63682	-1.86268	3.63682	down	Ensembl	1085	chr1	-	29196994	29203848	downstream	NM_001173128	YTHDF2	YTH domain family protein 2 isoform 1	-5.62242	-2.49119	5.62242	down	chr1	+	29063132	29096287
ENST00000418471	RP1-212P9.3	-3.63682	-1.86268	3.63682	down	Ensembl	1085	chr1	-	29196994	29203848	downstream	NM_016258	YTHDF2	YTH domain family protein 2 isoform 1	-7.65861	-2.93708	7.65861	down	chr1	+	29063135	29096287
ENST00000423943	RP11-48O20.4	2.45538	1.29595	2.45538	up	Ensembl	1113	chr1	+	159931013	159948851	downstream	NM_145167	PIGM	GPI mannosyltransferase 1	7.38324	2.88425	7.38324	up	chr1	-	159997461	160001783
ENST00000423943	RP11-48O20.4	2.45538	1.29595	2.45538	up	Ensembl	1113	chr1	+	159931013	159948851	downstream	NM_001001734	ATP1A4	sodium/potassium-transporting ATPase subunit	-5.62926	-2.49294	5.62926	down	chr1	+	160147200	160156767
ENST00000457669	AP000696.2	-4.85601	-2.27977	4.85601	down	Ensembl	1133	chr21	-	38004978	38009331	downstream	NM_005441	CHAF1B	chromatin assembly factor 1 subunit B	3.17103	1.66495	3.17103	up	chr21	+	37757688	37789125
uc001kat.2	CR592318	66.7294	6.06025	66.7294	up	UCSC_knowngene	1146	chr10	-	81451255	81586183	downstream	NM_001164645	SFTPA1	pulmonary surfactant-associated protein A1	-2.53707	-1.34316	2.53707	down	chr10	+	81370694	81375199
NR_029408	LOC439994	2.31334	1.20998	2.31334	up	RefSeq_NR	1179	chr10	+	89102167	89103330	upstream	NM_019054	FAM35A	hypothetical protein LOC54537	7.36419	2.88053	7.36419	up	chr10	+	88854952	88951222
ENST00000458351	AC020601.1	-2.1901	-1.13099	2.1901	down	Ensembl	1269	chr2	-	138636323	138683977	upstream	NM_001024074	HNMT	histamine N-methyltransferase isoform 2	8.16473	3.0294	8.16473	up	chr2	+	138721807	138725014
X91348		-20.9584	-4.38946	20.9584	down	RNAdb	1284	chr22	+	18958141	19018742	upstream	NM_017414	USP18	ubl carboxyl-terminal hydrolase 18	17.9845	4.16868	17.9845	up	chr22	+	18632757	18660162
uc010tgn.1	XTP6	-5.45944	-2.44875	5.45944	down	UCSC_knowngene	1348	chr13	+	50656413	51102670	upstream	NM_001007278	TRIM13	E3 ubiquitin-protein ligase TRIM13 isoform 2	-2.24776	-1.16849	2.24776	down	chr13	+	50571142	50592603
ENST00000417705	RP11-54O7.3	21.1433	4.40213	21.1433	up	Ensembl	1389	chr1	-	852249	855072	upstream	NM_032129	PLEKHN1	pleckstrin homology domain-containing family N	-13.6475	-3.77057	13.6475	down	chr1	+	901876	910484
ENST00000417705	RP11-54O7.3	21.1433	4.40213	21.1433	up	Ensembl	1389	chr1	-	852249	855072	upstream	NM_198576	AGRN	agrin precursor	29.2272	4.86924	29.2272	up	chr1	+	955502	991492
ENST00000448347	RP11-282I1.1	-2.70144	-1.43373	2.70144	down	Ensembl	831	chr10	+	125115965	125277224	upstream	NM_001609	ACADSB	short/branched chain specific acyl-CoA	-36.8191	-5.20238	36.8191	down	chr10	+	124768428	124817806
ENST00000448347	RP11-282I1.1	-2.70144	-1.43373	2.70144	down	Ensembl	831	chr10	+	125115965	125277224	upstream	NM_001007793	BUB3	mitotic checkpoint protein BUB3 isoform b	3.87768	1.95519	3.87768	up	chr10	+	124913759	124924886
ENST00000431300	RP11-182L21.2	-4.16984	-2.05999	4.16984	down	Ensembl	886	chr10	+	81586458	81598237	upstream	NM_001164645	SFTPA1	pulmonary surfactant-associated protein A1	-2.53707	-1.34316	2.53707	down	chr10	+	81370694	81375199
ENST00000449713	AP001065.15	2.20466	1.14055	2.20466	up	Ensembl	912	chr21	+	45905459	45910171	downstream	NM_198690	KRTAP10-9	keratin-associated protein 10-9	-2.20781	-1.14261	2.20781	down	chr21	+	46047039	46048295
uc001hmu.2	BC045735	-9.68213	-3.27532	9.68213	down	UCSC_knowngene	959	chr1	+	221002596	221005768	upstream	NM_024709	C1orf115	hypothetical protein LOC79762	-8.2608	-3.04628	8.2608	down	chr1	+	220863627	220872499
uc001hmu.2	BC045735	-9.68213	-3.27532	9.68213	down	UCSC_knowngene	959	chr1	+	221002596	221005768	upstream	NM_022746	MOSC1	MOSC domain-containing protein 1, mitochondrial	-9.78561	-3.29066	9.78561	down	chr1	+	220960038	220987741
uc001uzl.2	BC025370	-9.8757	-3.30388	9.8757	down	UCSC_knowngene	976	chr13	-	44974387	44980021	downstream	NM_001010897	SERP2	stress-associated endoplasmic reticulum protein	-3.84322	-1.94232	3.84322	down	chr13	+	44947977	44971850
ENST00000430562	NCRNA00103	13.5588	3.76115	13.5588	up	Ensembl	984	chrX	+	2527434	2556370	upstream	NM_001171135	ZBED1	zinc finger BED domain-containing protein 1	7.1449	2.83691	7.1449	up	chrX	-	2404454	2418580
AV714079		30.3683	4.92449	30.3683	up	RNAdb	721	chrX	+	73164173	73167168	upstream	NM_001039840	CHIC1	cysteine-rich hydrophobic domain 1 protein	-2.21984	-1.15046	2.21984	down	chrX	+	72782983	72906937
ENST00000434384	AC004383.5	-4.43371	-2.14851	4.43371	down	Ensembl	724	chrX	+	133684002	133693953	upstream	NM_000194	HPRT1	hypoxanthine-guanine phosphoribosyltransferase	2.17307	1.11973	2.17307	up	chrX	+	133594174	133634698
ENST00000434384	AC004383.5	-4.43371	-2.14851	4.43371	down	Ensembl	724	chrX	+	133684002	133693953	downstream	NM_001170781	FAM122C	hypothetical protein LOC159091 isoform 4	10.4194	3.3812	10.4194	up	chrX	+	133941222	133945211
ENST00000445172	RP1-153P14.3	2.51513	1.33064	2.51513	up	Ensembl	735	chr6	-	37511328	37514531	upstream	NM_153487	MDGA1	MAM domain-containing	6.84403	2.77485	6.84403	up	chr6	-	37600283	37665766
ENST00000367276	C9orf44	-5.15738	-2.36664	5.15738	down	Ensembl	738	chr9	+	94903579	94910588	upstream	NM_006415	SPTLC1	serine palmitoyltransferase 1 isoform a	3.71558	1.89359	3.71558	up	chr9	-	94793426	94877690
ENST00000417262	RP11-480I12.3	8.06655	3.01195	8.06655	up	Ensembl	748	chr1	+	202780089	202781041	downstream	NM_138391	TMEM183A	transmembrane protein 183A	8.07778	3.01396	8.07778	up	chr1	+	202976533	202993197
ENST00000417262	RP11-480I12.3	8.06655	3.01195	8.06655	up	Ensembl	748	chr1	+	202780089	202781041	downstream	NM_001079809	TMEM183B	transmembrane protein 183B	-3.55349	-1.82924	3.55349	down	chr1	+	202976535	202992668
ENST00000412357	RP5-1114G22.2	-8.3394	-3.05994	8.3394	down	Ensembl	775	chr1	-	175172363	175173985	downstream	NM_014857	RABGAP1L	rab GTPase-activating protein 1-like isoform A	2.70443	1.43532	2.70443	up	chr1	+	174128633	174927327
ENST00000428750	RP1-60O19.1	-12.363	-3.62795	12.363	down	Ensembl	805	chr6	-	107165866	107235306	upstream	NM_020381	PDSS2	decaprenyl-diphosphate synthase subunit 2	-2.08262	-1.0584	2.08262	down	chr6	-	107473760	107780779
NR_015395	LOC541471	-2.01321	-1.0095	2.01321	down	RefSeq_NR	809	chr2	-	112124590	112252692	downstream	NM_138621	BCL2L11	bcl-2-like protein 11 isoform 1	-3.33672	-1.73843	3.33672	down	chr2	+	111878490	111926022
ENST00000457157	AP000688.8	5.60143	2.48579	5.60143	up	Ensembl	811	chr21	+	37377635	37379899	downstream	NM_001236	CBR3	carbonyl reductase [NADPH] 3	86.3292	6.43178	86.3292	up	chr21	+	37507262	37518860
ENST00000438659	AC008281.1	-8.61094	-3.10617	8.61094	down	Ensembl	613	chr2	-	220768771	220769610	downstream	NM_005070	SLC4A3	anion exchange protein 3 isoform 1	-17.9522	-4.16609	17.9522	down	chr2	+	220492291	220506702
ENST00000426575	RP11-318C24.2	4.6597	2.22024	4.6597	up	Ensembl	657	chr1	-	175873897	175889649	upstream	NM_001001740	RFWD2	E3 ubiquitin-protein ligase RFWD2 isoform d24	4.32213	2.11174	4.32213	up	chr1	-	175913966	176176370
ENST00000426575	RP11-318C24.2	4.6597	2.22024	4.6597	up	Ensembl	657	chr1	-	175873897	175889649	upstream	NM_022457	RFWD2	E3 ubiquitin-protein ligase RFWD2 isoform a	8.35159	3.06205	8.35159	up	chr1	-	175913966	176176370
NR_024444	LOC100133985	-6.45281	-2.68993	6.45281	down	RefSeq_NR	661	chr2	-	70351168	70352448	downstream	NM_178439	GMCL1	germ cell-less protein-like 1	2.98368	1.57709	2.98368	up	chr2	+	70056817	70106727
NR_024444	LOC100133985	-6.45281	-2.68993	6.45281	down	RefSeq_NR	661	chr2	-	70351168	70352448	downstream	NM_006196	PCBP1	poly(rC)-binding protein 1	12.9831	3.69857	12.9831	up	chr2	+	70314584	70316334
ENST00000434627	RP11-195F19.9	3.75969	1.91061	3.75969	up	Ensembl	665	chr9	+	34665661	34681295	upstream	NM_147169	C9orf24	testes development-related NYD-SP22 isoform 3	-3.1705	-1.66471	3.1705	down	chr9	-	34379016	34381598
ENST00000437892	RP11-124L5.7	-5.49796	-2.4589	5.49796	down	Ensembl	674	chr10	+	86039746	86048751	upstream	NM_014394	GHITM	growth hormone-inducible transmembrane protein	-3.27749	-1.71259	3.27749	down	chr10	+	85899184	85913311
ENST00000437892	RP11-124L5.7	-5.49796	-2.4589	5.49796	down	Ensembl	674	chr10	+	86039746	86048751	upstream	NM_001171971	CDHR1	cadherin-related family member 1 isoform 2	-6.0845	-2.60514	6.0845	down	chr10	+	85954411	85979376
ENST00000457044	RP11-331F9.3	-2.34409	-1.22903	2.34409	down	Ensembl	679	chr9	+	35642510	35643514	downstream	NM_014450	SIT1	signaling threshold-regulating transmembrane	-2.67454	-1.41929	2.67454	down	chr9	-	35649296	35650947
ENST00000457044	RP11-331F9.3	-2.34409	-1.22903	2.34409	down	Ensembl	679	chr9	+	35642510	35643514	downstream	NM_213674	TPM2	tropomyosin beta chain isoform 2	-3.50892	-1.81103	3.50892	down	chr9	-	35681989	35690053
ENST00000457044	RP11-331F9.3	-2.34409	-1.22903	2.34409	down	Ensembl	679	chr9	+	35642510	35643514	downstream	NM_016446	TMEM8B	transmembrane protein 8B isoform b	44.5542	5.47749	44.5542	up	chr9	+	35829221	35847232
ENST00000467677	AC068610.3	-5.22884	-2.38649	5.22884	down	Ensembl	685	chr7	+	114719072	114765997	upstream	NM_001166346	MDFIC	myoD family inhibitor domain-containing protein	61.4198	5.94063	61.4198	up	chr7	+	114562208	114563720
ENST00000422194	CXorf49B	-5.8257	-2.54243	5.8257	down	Ensembl	697	chrX	-	70882844	70885603	downstream	NM_181672	OGT	UDP-N-acetylglucosamine--peptide	-2.46235	-1.30003	2.46235	down	chrX	+	70752911	70795747
ENST00000419796	RP11-716O23.1	-3.5584	-1.83123	3.5584	down	Ensembl	699	chr6	+	11417582	11481472	upstream	NM_001135575	LOC221710	hypothetical protein LOC221710	11.7091	3.54956	11.7091	up	chr6	+	11094265	11138969
AF088026		3.41568	1.77217	3.41568	up	RNAdb	703	chr1	+	173832385	173833077	upstream	NM_014458	KLHL20	kelch-like protein 20	-2.06366	-1.04521	2.06366	down	chr1	+	173684079	173755840
ENST00000435469	AC005332.1	28.9498	4.85548	28.9498	up	Ensembl	707	chr17	+	66097707	66111659	upstream	NM_004459	BPTF	nucleosome-remodeling factor subunit BPTF	3.99618	1.99862	3.99618	up	chr17	+	65821779	65980494
ENST00000431171	RP11-125I23.3	-3.5357	-1.822	3.5357	down	Ensembl	580	chr13	+	27947484	27948503	downstream	NM_001166262	MTIF3	translation initiation factor IF-3,	-2.53628	-1.34271	2.53628	down	chr13	-	28009775	28024326
ENST00000455981	RP11-344B5.2	-2.75864	-1.46396	2.75864	down	Ensembl	583	chr9	+	132044736	132048007	upstream	NM_032809	FAM73B	hypothetical protein LOC84895	2.79438	1.48253	2.79438	up	chr9	+	131799252	131834351
ENST00000455981	RP11-344B5.2	-2.75864	-1.46396	2.75864	down	Ensembl	583	chr9	+	132044736	132048007	upstream	NM_203434	IER5L	immediate early response gene 5-like protein	7.09919	2.82765	7.09919	up	chr9	-	131937830	131940540
ENST00000442865	AC007255.7	-18.9117	-4.24121	18.9117	down	Ensembl	590	chr7	-	29638410	29724871	upstream	NM_001080529	WIPF3	WAS/WASL-interacting protein family member 3	-2.25543	-1.1734	2.25543	down	chr7	+	29874340	29945791
NR_027356	LOC645166	8.30188	3.05344	8.30188	up	RefSeq_NR	592	chr1	+	148928285	148951595	upstream	NM_001144032	PPIAL4E	peptidylprolyl isomerase A (cyclophilin A)-like	18.6203	4.2188	18.6203	up	chr1	+	148644010	148644795
ENST00000447876	AC018730.1	-7.83374	-2.9697	7.83374	down	Ensembl	607	chr2	-	105424030	105469641	upstream	NM_182640	MRPS9	28S ribosomal protein S9, mitochondrial	2.06267	1.04451	2.06267	up	chr2	+	105654482	105716418
ENST00000422253	RP5-968D22.3	-6.87019	-2.78035	6.87019	down	Ensembl	519	chr1	-	168433451	168464882	downstream	NM_152902	TIPRL	TIP41-like protein isoform 1	11.4309	3.51487	11.4309	up	chr1	+	168148170	168171351
ENST00000422253	RP5-968D22.3	-6.87019	-2.78035	6.87019	down	Ensembl	519	chr1	-	168433451	168464882	downstream	NM_199344	SFT2D2	vesicle transport protein SFT2B	3.24015	1.69606	3.24015	up	chr1	+	168195254	168212088
ENST00000441348	RP11-472G21.2	-8.29361	-3.052	8.29361	down	Ensembl	525	chr10	+	73638113	73638865	upstream	NM_001171931	CDH23	cadherin-23 isoform 4	-6.45295	-2.68996	6.45295	down	chr10	+	73156690	73467264
ENST00000441348	RP11-472G21.2	-8.29361	-3.052	8.29361	down	Ensembl	525	chr10	+	73638113	73638865	upstream	NM_001171934	CDH23	cadherin-23 isoform 7	-4.53245	-2.18029	4.53245	down	chr10	+	73555527	73575704
uc009wxq.1	BC039493	-3.1764	-1.66739	3.1764	down	UCSC_knowngene	538	chr1	+	181143619	181151340	upstream	NM_016545	IER5	immediate early response gene 5 protein	10.6425	3.41176	10.6425	up	chr1	+	181057637	181059979
ENST00000420389	RP1-290I10.3	-13.9016	-3.79718	13.9016	down	Ensembl	539	chr6	-	10423372	10426409	upstream	NM_016462	TMEM14C	transmembrane protein 14C	-2.62082	-1.39002	2.62082	down	chr6	+	10723147	10731362
ENST00000412500	RP5-885L7.10	-2.13412	-1.09364	2.13412	down	Ensembl	540	chr20	-	61405479	61406764	upstream	NM_001853	COL9A3	collagen alpha-3(IX) chain precursor	12.6612	3.66234	12.6612	up	chr20	+	61448413	61472511
ENST00000425609	RP11-460G11.1	3.02613	1.59748	3.02613	up	Ensembl	547	chr13	+	43732766	43733602	upstream	NM_033255	EPSTI1	epithelial-stromal interaction protein 1 isoform	12.4691	3.64029	12.4691	up	chr13	-	43462121	43566377
ENST00000446520	AC069394.1	-5.15175	-2.36506	5.15175	down	Ensembl	553	chr2	+	138859453	138863475	upstream	NM_001024074	HNMT	histamine N-methyltransferase isoform 2	8.16473	3.0294	8.16473	up	chr2	+	138721807	138725014
ENST00000412132	RP3-413H6.2	-2.03117	-1.02231	2.03117	down	Ensembl	554	chr6	+	11810834	11811481	downstream	NM_002114	HIVEP1	zinc finger protein 40	-2.38727	-1.25536	2.38727	down	chr6	+	12012723	12165232
ENST00000422600	AC159540.3	-2.99035	-1.58031	2.99035	down	Ensembl	555	chr2	-	98069547	98071970	upstream	NM_025190	ANKRD36B	ankyrin repeat domain-containing protein 36B	13.4559	3.75016	13.4559	up	chr2	-	98121260	98206428
ENST00000422600	AC159540.3	-2.99035	-1.58031	2.99035	down	Ensembl	555	chr2	-	98069547	98071970	upstream	NM_005735	ACTR1B	beta-centractin	-2.49983	-1.32183	2.49983	down	chr2	-	98272401	98280561
ENST00000422600	AC159540.3	-2.99035	-1.58031	2.99035	down	Ensembl	555	chr2	-	98069547	98071970	upstream	NM_207519	ZAP70	tyrosine-protein kinase ZAP-70 isoform 2	-6.5229	-2.70551	6.5229	down	chr2	+	98350868	98356323
ENST00000439823	AC002480.4	9.1792	3.19837	9.1792	up	Ensembl	557	chr7	+	22629323	22631241	downstream	NM_000600	IL6	interleukin-6 precursor	3.22229	1.68809	3.22229	up	chr7	+	22766765	22771621
NR_024373	LOC541471	3.71769	1.89441	3.71769	up	RefSeq_NR	557	chr2	-	112186889	112252692	downstream	NM_006538	BCL2L11	bcl-2-like protein 11 isoform 6	3.26073	1.7052	3.26073	up	chr2	+	111878490	111926022
ENST00000424812	AC023490.1	-2.19821	-1.13633	2.19821	down	Ensembl	463	chr22	+	20378813	20380089	upstream	NM_002882	RANBP1	ran-specific GTPase-activating protein	503.857	8.97687	503.857	up	chr22	+	20105023	20114704
ENST00000438287	RP4-738P15.1	-3.1828	-1.6703	3.1828	down	Ensembl	468	chr20	-	25123875	25129894	downstream	NM_003650	CST7	cystatin-F precursor	2.11607	1.08139	2.11607	up	chr20	+	24929865	24940564
ENST00000455568	NCRNA00087	-12.0085	-3.58598	12.0085	down	Ensembl	471	chrX	-	134229142	134232388	downstream	NM_001170783	FAM122C	hypothetical protein LOC159091 isoform 6	-3.53255	-1.82071	3.53255	down	chrX	+	133941222	133957015
ENST00000443688	RP11-390F4.3	-2.0379	-1.02708	2.0379	down	Ensembl	472	chr9	+	6718809	6719370	downstream	NM_001146694	KDM4C	lysine-specific demethylase 4C isoform 2	39.1784	5.29199	39.1784	up	chr9	+	6757640	7170920
ENST00000435552	RP3-340N1.6	-4.36901	-2.12731	4.36901	down	Ensembl	480	chr1	+	20569587	20571148	upstream	NM_152376	UBXN10	UBX domain-containing protein 10	4.27683	2.09654	4.27683	up	chr1	+	20512577	20519942
ENST00000417473	AC099344.4	-2.52574	-1.33671	2.52574	down	Ensembl	499	chr2	+	11534106	11542372	upstream	NM_152391	PQLC3	PQ-loop repeat-containing protein 3 precursor	97.8623	6.61268	97.8623	up	chr2	+	11295539	11318998
ENST00000457976	RP11-305L7.3	6.36491	2.67014	6.36491	up	Ensembl	506	chr9	-	93881419	93925369	downstream	NM_003177	SYK	tyrosine-protein kinase SYK isoform 1	-2.15716	-1.10914	2.15716	down	chr9	+	93564011	93660842
ENST00000424968	RP11-373D17.1	-3.9341	-1.97603	3.9341	down	Ensembl	507	chr6	+	26988231	26991703	downstream	NM_003495	HIST1H4I	histone H4	2.51397	1.32997	2.51397	up	chr6	+	27107087	27107457
ENST00000432395	RP5-943J3.1	-4.10856	-2.03863	4.10856	down	Ensembl	509	chr1	+	90254472	90256051	downstream	NM_182976	ZNF326	zinc finger protein 326 isoform 1	-2.567	-1.36008	2.567	down	chr1	+	90460677	90494094
uc001fuu.2	AF088076	2.20552	1.14112	2.20552	up	UCSC_knowngene	423	chr1	+	159931073	159946734	downstream	NM_000702	ATP1A2	sodium/potassium-transporting ATPase subunit	2.21199	1.14535	2.21199	up	chr1	+	160085519	160113374
ENST00000451766	RP11-443B7.1	3.43142	1.77881	3.43142	up	Ensembl	426	chr1	-	235095412	235105809	upstream	NM_001161533	RBM34	RNA-binding protein 34 isoform 2	7.42758	2.89289	7.42758	up	chr1	-	235315802	235324571
ENST00000453810	RP11-1148L6.5	-10.9592	-3.45407	10.9592	down	Ensembl	450	chrX	-	48438161	48439545	upstream	NM_000377	WAS	wiskott-Aldrich syndrome protein	3.77621	1.91694	3.77621	up	chrX	+	48542185	48549817
ENST00000447524	XXyac-YM21GA2.4	-3.40237	-1.76654	3.40237	down	Ensembl	452	chr9	+	90479080	90481205	upstream	NM_004938	DAPK1	death-associated protein kinase 1	-2.47534	-1.30763	2.47534	down	chr9	+	90112755	90323549
ENST00000418403	RP11-462G2.1	1847.8	10.8516	1847.8	up	Ensembl	397	chr6	+	71104589	71109120	downstream	NM_001105531	FAM135A	hypothetical protein LOC57579 isoform a	9.91361	3.30941	9.91361	up	chr6	+	71123106	71270877
ENST00000433761	RP1-40E16.2	-5.32678	-2.41326	5.32678	down	Ensembl	398	chr6	+	3056123	3056995	upstream	NM_000904	NQO2	ribosyldihydronicotinamide dehydrogenase	-3.31354	-1.72837	3.31354	down	chr6	+	3000066	3019994
ENST00000445296	DAQB-12N14.5	-3.33676	-1.73845	3.33676	down	Ensembl	399	chr6	+	29497252	29499934	downstream	NM_007160	OR2H2	olfactory receptor 2H2	-4.66267	-2.22116	4.66267	down	chr6	+	29555682	29556745
ENST00000445296	DAQB-12N14.5	-3.33676	-1.73845	3.33676	down	Ensembl	399	chr6	+	29497252	29499934	downstream	NM_001098478	HLA-F	HLA class I histocompatibility antigen, alpha	-5.28879	-2.40294	5.28879	down	chr6	+	29691116	29694303
ENST00000445296	DAQB-12N14.5	-3.33676	-1.73845	3.33676	down	Ensembl	399	chr6	+	29497252	29499934	downstream	NM_001098479	HLA-F	HLA class I histocompatibility antigen, alpha	-3.55426	-1.82955	3.55426	down	chr6	+	29691116	29695073
ENST00000429853	RP4-726N1.2	-5.12578	-2.35777	5.12578	down	Ensembl	400	chr20	+	18040136	18051652	upstream	NM_052865	C20orf72	hypothetical protein LOC92667	2.55904	1.35561	2.55904	up	chr20	+	17949761	17971762
ENST00000415101	RP11-402G3.5	-2.03855	-1.02754	2.03855	down	Ensembl	404	chr9	-	117418583	117424654	downstream	NM_004888	ATP6V1G1	V-type proton ATPase subunit G 1	27.6633	4.7899	27.6633	up	chr9	+	117349993	117361152
ENST00000431981	RP11-112J3.16	2.502	1.32308	2.502	up	Ensembl	407	chr9	+	35786642	35790429	upstream	NM_001135999	RUSC2	iporin	-3.57702	-1.83876	3.57702	down	chr9	+	35538628	35561895
ENST00000431981	RP11-112J3.16	2.502	1.32308	2.502	up	Ensembl	407	chr9	+	35786642	35790429	upstream	NM_001782	CD72	B-cell differentiation antigen CD72	7.01414	2.81027	7.01414	up	chr9	-	35609975	35618424
ENST00000431981	RP11-112J3.16	2.502	1.32308	2.502	up	Ensembl	407	chr9	+	35786642	35790429	upstream	NM_014450	SIT1	signaling threshold-regulating transmembrane	-2.67454	-1.41929	2.67454	down	chr9	-	35649296	35650947
ENST00000431981	RP11-112J3.16	2.502	1.32308	2.502	up	Ensembl	407	chr9	+	35786642	35790429	upstream	NM_213674	TPM2	tropomyosin beta chain isoform 2	-3.50892	-1.81103	3.50892	down	chr9	-	35681989	35690053
ENST00000431981	RP11-112J3.16	2.502	1.32308	2.502	up	Ensembl	407	chr9	+	35786642	35790429	upstream	NM_006368	CREB3	cyclic AMP-responsive element-binding protein 3	5.08809	2.34712	5.08809	up	chr9	+	35732316	35737005
ENST00000447956	RP11-128M1.1	7.52677	2.91203	7.52677	up	Ensembl	415	chr20	+	2187862	2193797	upstream	NM_080792	SIRPA	tyrosine-protein phosphatase non-receptor type	9.73765	3.28357	9.73765	up	chr20	+	1875424	1920540
ENST00000429512	AP001476.4	-5.76201	-2.52657	5.76201	down	Ensembl	415	chr21	+	47472509	47473019	upstream	NM_001848	COL6A1	collagen alpha-1(VI) chain precursor	4.45639	2.15588	4.45639	up	chr21	+	47401662	47424963
ENST00000429512	AP001476.4	-5.76201	-2.52657	5.76201	down	Ensembl	415	chr21	+	47472509	47473019	downstream	NM_001849	COL6A2	collagen alpha-2(VI) chain isoform 2C2	3.42273	1.77515	3.42273	up	chr21	+	47518032	47552763
ENST00000419576	RP11-561O23.7	-5.30583	-2.40758	5.30583	down	Ensembl	416	chr9	+	70922308	70923361	upstream	NM_199135	FOXD4L3	forkhead box protein D4-like 2	8.4217	3.07411	8.4217	up	chr9	+	70917782	70920000
ENST00000412339	RP11-390F4.10	-2.42924	-1.2805	2.42924	down	Ensembl	422	chr9	+	6704470	6707780	downstream	NM_001146696	KDM4C	lysine-specific demethylase 4C isoform 4	2.24242	1.16506	2.24242	up	chr9	+	6720862	7077264
ENST00000412339	RP11-390F4.10	-2.42924	-1.2805	2.42924	down	Ensembl	422	chr9	+	6704470	6707780	downstream	NM_001146694	KDM4C	lysine-specific demethylase 4C isoform 2	39.1784	5.29199	39.1784	up	chr9	+	6757640	7170920
uc001fuu.2	AF088076	2.20552	1.14112	2.20552	up	UCSC_knowngene	423	chr1	+	159931073	159946734	upstream	NM_020125	SLAMF8	SLAM family member 8 precursor	104.918	6.71312	104.918	up	chr1	+	159796478	159807282
ENST00000427901	RP11-63P12.7	-27.5163	-4.78222	27.5163	down	Ensembl	361	chr9	+	74872251	74872699	upstream	NM_004293	GDA	guanine deaminase isoform b	-6.34564	-2.66577	6.34564	down	chr9	+	74764292	74867140
ENST00000442416	AC009502.3	-2.43478	-1.28379	2.43478	down	Ensembl	361	chr2	+	220594831	220602464	upstream	NM_005070	SLC4A3	anion exchange protein 3 isoform 1	-17.9522	-4.16609	17.9522	down	chr2	+	220492291	220506702
ENST00000444042	RP1-18D14.3	2.84739	1.50964	2.84739	up	Ensembl	363	chr1	-	47643840	47644943	upstream	NM_016308	CMPK1	UMP-CMP kinase isoform a	-3.5584	-1.83123	3.5584	down	chr1	+	47799468	47844511
ENST00000412362	RP11-236B18.2	-2.85394	-1.51295	2.85394	down	Ensembl	380	chr10	+	92754376	92766147	downstream	NM_032373	PCGF5	polycomb group RING finger protein 5	-2.1429	-1.09957	2.1429	down	chr10	+	92980368	93044021
ENST00000429099	RP11-117D22.1	2.40891	1.26838	2.40891	up	Ensembl	383	chr1	-	53814159	53814905	downstream	NM_001007099	SCP2	non-specific lipid-transfer protein isoform 5	-5.81303	-2.53929	5.81303	down	chr1	+	53480609	53517289
ENST00000429099	RP11-117D22.1	2.40891	1.26838	2.40891	up	Ensembl	383	chr1	-	53814159	53814905	downstream	NM_002370	MAGOH	protein mago nashi homolog	3.31347	1.72834	3.31347	up	chr1	-	53692563	53704282
ENST00000437867	RP11-478K15.2	3.2506	1.70071	3.2506	up	Ensembl	266	chr13	+	44717728	44813010	downstream	NM_001010897	SERP2	stress-associated endoplasmic reticulum protein	-3.84322	-1.94232	3.84322	down	chr13	+	44947977	44971850
ENST00000443579	RP1-159A19.4	-2.23376	-1.15947	2.23376	down	Ensembl	283	chr1	+	27852315	27857072	upstream	NM_005281	GPR3	G-protein coupled receptor 3	-7.89971	-2.9818	7.89971	down	chr1	+	27719151	27722317
ENST00000417659	RP11-206L10.5	2.75808	1.46367	2.75808	up	Ensembl	295	chr1	-	694411	700305	upstream	NM_032129	PLEKHN1	pleckstrin homology domain-containing family N	-13.6475	-3.77057	13.6475	down	chr1	+	901876	910484
ENST00000417659	RP11-206L10.5	2.75808	1.46367	2.75808	up	Ensembl	295	chr1	-	694411	700305	upstream	NM_198576	AGRN	agrin precursor	29.2272	4.86924	29.2272	up	chr1	+	955502	991492
ENST00000437350	RP5-843L14.1	-3.39674	-1.76415	3.39674	down	Ensembl	298	chr20	+	55171365	55173677	upstream	NM_080821	C20orf108	transmembrane protein C20orf108	4.6376	2.21338	4.6376	up	chr20	+	54933982	54943718
ENST00000432108	RP11-219F10.1	-3.57161	-1.83658	3.57161	down	Ensembl	309	chr10	-	85671409	85672678	upstream	NM_014394	GHITM	growth hormone-inducible transmembrane protein	-3.27749	-1.71259	3.27749	down	chr10	+	85899184	85913311
ENST00000432108	RP11-219F10.1	-3.57161	-1.83658	3.57161	down	Ensembl	309	chr10	-	85671409	85672678	upstream	NM_001171971	CDHR1	cadherin-related family member 1 isoform 2	-6.0845	-2.60514	6.0845	down	chr10	+	85954411	85979376
ENST00000436739	RP5-858B6.1	-4.95507	-2.30891	4.95507	down	Ensembl	311	chr1	-	230959386	230960453	upstream	NM_022786	ARV1	protein ARV1	4.42681	2.14627	4.42681	up	chr1	+	231114822	231136479
ENST00000436739	RP5-858B6.1	-4.95507	-2.30891	4.95507	down	Ensembl	311	chr1	-	230959386	230960453	upstream	NM_198552	FAM89A	family with sequence similarity 89, member A	-2.18286	-1.12622	2.18286	down	chr1	-	231154703	231175995
ENST00000455671	AC051649.16	-4.59052	-2.19866	4.59052	down	Ensembl	315	chr11	+	1923876	1929145	upstream	NM_001012416	KRTAP5-6	keratin-associated protein 5-6	-3.53617	-1.82219	3.53617	down	chr11	+	1718424	1718985
ENST00000455671	AC051649.16	-4.59052	-2.19866	4.59052	down	Ensembl	315	chr11	+	1923876	1929145	upstream	NM_002339	LSP1	lymphocyte-specific protein 1 isoform 1	-5.91462	-2.56429	5.91462	down	chr11	+	1874199	1913493
ENST00000457746	AP006216.5	-3.27031	-1.70943	3.27031	down	Ensembl	333	chr11	-	116683919	116684719	upstream	NM_000482	APOA4	apolipoprotein A-IV precursor	-330.565	-8.36879	330.565	down	chr11	-	116691417	116694011
ENST00000457746	AP006216.5	-3.27031	-1.70943	3.27031	down	Ensembl	333	chr11	-	116683919	116684719	upstream	NM_000040	APOC3	apolipoprotein C-III precursor	-1305.15	-10.35	1305.15	down	chr11	+	116700623	116703787
ENST00000428643	RP11-216B9.7	3.81148	1.93035	3.81148	up	Ensembl	334	chr9	-	131425412	131425857	downstream	NM_001003722	GLE1	nucleoporin GLE1 isoform 1	2.56475	1.35882	2.56475	up	chr9	+	131266970	131304580
ENST00000428643	RP11-216B9.7	3.81148	1.93035	3.81148	up	Ensembl	334	chr9	-	131425412	131425857	upstream	NM_003011	SET	protein SET isoform 2	-4.406	-2.13947	4.406	down	chr9	+	131451508	131458675
ENST00000428643	RP11-216B9.7	3.81148	1.93035	3.81148	up	Ensembl	334	chr9	-	131425412	131425857	upstream	NM_006336	ZER1	protein zer-1 homolog	3.16546	1.66242	3.16546	up	chr9	-	131492066	131534198
ENST00000428643	RP11-216B9.7	3.81148	1.93035	3.81148	up	Ensembl	334	chr9	-	131425412	131425857	upstream	NM_004435	ENDOG	endonuclease G, mitochondrial precursor	-3.65621	-1.87035	3.65621	down	chr9	+	131580778	131584955
ENST00000433825	XX-FW83128A1.2	-2.02465	-1.01767	2.02465	down	Ensembl	341	chrX	-	153562309	153563387	downstream	NM_004992	MECP2	methyl-CpG-binding protein 2 isoform 1	4.71671	2.23778	4.71671	up	chrX	-	153287263	153363188
NR_033380	NCRNA00103	-5.92117	-2.56588	5.92117	down	RefSeq_NR	2915	chrX	+	2527305	2575270	upstream	NM_001171135	ZBED1	zinc finger BED domain-containing protein 1	7.1449	2.83691	7.1449	up	chrX	-	2404454	2418580
NR_033380	NCRNA00103	-5.92117	-2.56588	5.92117	down	RefSeq_NR	2915	chrX	+	2527305	2575270	downstream	NM_001184703	GYG2	glycogenin-2 isoform d	-3.18532	-1.67144	3.18532	down	chrX	+	2746862	2800861
NR_033380	NCRNA00103	-5.92117	-2.56588	5.92117	down	RefSeq_NR	2915	chrX	+	2527305	2575270	downstream	NM_003918	GYG2	glycogenin-2 isoform b	-2.88371	-1.52793	2.88371	down	chrX	+	2746862	2800861
uc002jiu.1	AK094963	-2.75881	-1.46405	2.75881	down	UCSC_knowngene	3032	chr17	-	70067183	70112157	upstream	NM_000346	SOX9	transcription factor SOX-9	-2.14193	-1.09891	2.14193	down	chr17	+	70117160	70122560
ENST00000437712	RP11-168K11.3	-3.42091	-1.77438	3.42091	down	Ensembl	3043	chr9	+	116381507	116384914	upstream	NM_130795	RGS3	regulator of G-protein signaling 3 isoform 1	-2.45342	-1.29479	2.45342	down	chr9	+	116263706	116360018
ENST00000437712	RP11-168K11.3	-3.42091	-1.77438	3.42091	down	Ensembl	3043	chr9	+	116381507	116384914	upstream	NM_134427	RGS3	regulator of G-protein signaling 3 isoform 4	-3.43672	-1.78103	3.43672	down	chr9	+	116327360	116360018
uc001lkg.1	AK124226	-2.0655	-1.04649	2.0655	down	UCSC_knowngene	3086	chr10	+	129979399	130115990	upstream	NM_152311	CLRN3	clarin-3	-69.4707	-6.11833	69.4707	down	chr10	-	129676113	129691211
uc002hrd.1	FLJ43826	-2.51869	-1.33268	2.51869	down	UCSC_knowngene	3580	chr17	+	37186158	37209458	upstream	NM_001136498	CISD3	CDGSH iron-sulfur domain-containing protein 3,	37.5455	5.23057	37.5455	up	chr17	+	36886509	36891858
uc002hrd.1	FLJ43826	-2.51869	-1.33268	2.51869	down	UCSC_knowngene	3580	chr17	+	37186158	37209458	upstream	NM_007144	PCGF2	polycomb group RING finger protein 2	3.97705	1.9917	3.97705	up	chr17	-	36890149	36904558
uc002hrd.1	FLJ43826	-2.51869	-1.33268	2.51869	down	UCSC_knowngene	3580	chr17	+	37186158	37209458	upstream	NM_000978	RPL23	60S ribosomal protein L23	10.106	3.33714	10.106	up	chr17	-	37006320	37010053
NR_002733	DGCR5	3.45554	1.78891	3.45554	up	RefSeq_NR	5427	chr22	+	18958026	18982141	upstream	NM_017414	USP18	ubl carboxyl-terminal hydrolase 18	17.9845	4.16868	17.9845	up	chr22	+	18632757	18660162
NR_026790	HCG11	15.8188	3.98357	15.8188	up	RefSeq_NR	5688	chr6	+	26521933	26527610	upstream	NM_003540	HIST1H4F	histone H4	-4.25916	-2.09057	4.25916	down	chr6	+	26240653	26241021
NR_026790	HCG11	15.8188	3.98357	15.8188	up	RefSeq_NR	5688	chr6	+	26521933	26527610	upstream	NM_001145009	BTN3A1	butyrophilin subfamily 3 member A1 isoform d	6.75725	2.75644	6.75725	up	chr6	+	26402464	26415444
NR_026790	HCG11	15.8188	3.98357	15.8188	up	RefSeq_NR	5688	chr6	+	26521933	26527610	upstream	NM_006994	BTN3A3	butyrophilin subfamily 3 member A3 isoform a	-2.22525	-1.15397	2.22525	down	chr6	+	26440699	26453643
ENST00000445225	RP11-277L2.2	2.59417	1.37527	2.59417	up	Ensembl	5730	chr1	+	149576489	149651107	downstream	NM_001034077	HIST2H4B	histone H4	-2.19875	-1.13669	2.19875	down	chr1	+	149804220	149804616
ENST00000445225	RP11-277L2.2	2.59417	1.37527	2.59417	up	Ensembl	5730	chr1	+	149576489	149651107	downstream	NM_001040874	HIST2H2AA4	histone H2A type 2-A	-2.7909	-1.48073	2.7909	down	chr1	+	149822627	149823161
ENST00000445225	RP11-277L2.2	2.59417	1.37527	2.59417	up	Ensembl	5730	chr1	+	149576489	149651107	downstream	NM_003517	HIST2H2AC	histone H2A type 2-C	3.86465	1.95034	3.86465	up	chr1	+	149858524	149858961
ENST00000445225	RP11-277L2.2	2.59417	1.37527	2.59417	up	Ensembl	5730	chr1	+	149576489	149651107	downstream	NM_016074	BOLA1	bolA-like protein 1	2.23583	1.16081	2.23583	up	chr1	+	149871154	149872348
NR_027418	LOC651250	36.5822	5.19307	36.5822	up	RefSeq_NR	11210	chr17	+	66097695	66132068	upstream	NM_004459	BPTF	nucleosome-remodeling factor subunit BPTF	3.99618	1.99862	3.99618	up	chr17	+	65821779	65980494
NR_027418	LOC651250	36.5822	5.19307	36.5822	up	RefSeq_NR	11210	chr17	+	66097695	66132068	downstream	NM_001033571	AMZ2	archaemetzincin-2 isoform 1	2.16773	1.11619	2.16773	up	chr17	+	66244144	66253305
ENST00000419627	RP3-323P13.2	-5.62308	-2.49136	5.62308	down	Ensembl	244	chr6	-	134081322	134167089	upstream	NM_198392	TCF21	transcription factor 21	-5.04105	-2.33372	5.04105	down	chr6	+	134210258	134216675
ENST00000419627	RP3-323P13.2	-5.62308	-2.49136	5.62308	down	Ensembl	244	chr6	-	134081322	134167089	upstream	NM_003206	TCF21	transcription factor 21	-24.9592	-4.6415	24.9592	down	chr6	+	134210259	134213393
ENST00000435559	RP11-86H7.7	-9.22923	-3.20621	9.22923	down	Ensembl	2272	chr1	-	95086706	95089740	downstream	NM_002858	ABCD3	ATP-binding cassette sub-family D member 3	-2.08157	-1.05767	2.08157	down	chr1	+	94883932	94984219
ENST00000419956	RP1-187N21.2	3.82561	1.93569	3.82561	up	Ensembl	2279	chr6	+	34252266	34254545	upstream	NM_145902	HMGA1	high mobility group protein HMG-I/HMG-Y isoform	-9.18103	-3.19866	9.18103	down	chr6	+	34204649	34214008
NR_028379	NCRNA00182	9.04112	3.1765	9.04112	up	RefSeq_NR	2356	chrX	-	73247970	73513409	upstream	NM_006517	SLC16A2	monocarboxylate transporter 8	-2.05394	-1.03839	2.05394	down	chrX	+	73641084	73753752
ENST00000422732	RP11-314P12.2	-2.18463	-1.12739	2.18463	down	Ensembl	2444	chr10	-	47096453	47099716	downstream	NM_181519	SYT15	synaptotagmin-15 isoform b	8.94375	3.16088	8.94375	up	chr10	-	46955443	46970601
ENST00000439926	RP11-402P6.11	-3.45431	-1.7884	3.45431	down	Ensembl	220	chrX	-	70980624	70981509	downstream	NM_181672	OGT	UDP-N-acetylglucosamine--peptide	-2.46235	-1.30003	2.46235	down	chrX	+	70752911	70795747
uc002ydh.2	BC141903	-16.4623	-4.04109	16.4623	down	UCSC_knowngene	221	chr20	-	61405787	61406753	upstream	NM_001853	COL9A3	collagen alpha-3(IX) chain precursor	12.6612	3.66234	12.6612	up	chr20	+	61448413	61472511
uc002ydh.2	BC141903	-16.4623	-4.04109	16.4623	down	UCSC_knowngene	221	chr20	-	61405787	61406753	upstream	NM_033081	DIDO1	death-inducer obliterator 1 isoform c	3.39527	1.76352	3.39527	up	chr20	-	61509089	61569304
ENST00000422732	RP11-314P12.2	-2.18463	-1.12739	2.18463	down	Ensembl	2444	chr10	-	47096453	47099716	downstream	NM_014696	GPRIN2	G protein-regulated inducer of neurite outgrowth	-9.30743	-3.21838	9.30743	down	chr10	+	46993545	47000568
uc004bya.1	BC037833	4.17027	2.06014	4.17027	up	UCSC_knowngene	2449	chr9	+	132337687	132346835	downstream	NM_001110303	USP20	ubiquitin carboxyl-terminal hydrolase 20	-5.80687	-2.53776	5.80687	down	chr9	+	132597695	132644107
NR_015365	LOC553137	-54.7391	-5.7745	54.7391	down	RefSeq_NR	2491	chr6	-	107218006	107222877	upstream	NM_016487	C6orf203	hypothetical protein LOC51250 isoform a	5.78175	2.53151	5.78175	up	chr6	+	107349406	107372547
NR_015365	LOC553137	-54.7391	-5.7745	54.7391	down	RefSeq_NR	2491	chr6	-	107218006	107222877	upstream	NM_020381	PDSS2	decaprenyl-diphosphate synthase subunit 2	-2.08262	-1.0584	2.08262	down	chr6	-	107473760	107780779
ENST00000437515	AL358175.1	2.53124	1.33984	2.53124	up	Ensembl	2504	chr1	-	121102016	121139765	downstream	NM_001100910	FAM72B	amyloid-beta peptide-induced protein p17	29.5548	4.88532	29.5548	up	chr1	+	120839004	120855681
ENST00000454935	C10orf75	14.1705	3.82482	14.1705	up	Ensembl	2551	chr10	+	102133371	102143125	upstream	NM_173809	BLOC1S2	biogenesis of lysosome-related organelles	-5.96018	-2.57536	5.96018	down	chr10	-	102033712	102046439
uc004ebr.1	AK057701	6.20791	2.63411	6.20791	up	UCSC_knowngene	2597	chrX	-	73498208	73512435	upstream	NM_006517	SLC16A2	monocarboxylate transporter 8	-2.05394	-1.03839	2.05394	down	chrX	+	73641084	73753752
ENST00000433673	AC068282.3	7.91611	2.98479	7.91611	up	Ensembl	2690	chr2	+	128146705	128158156	upstream	NM_139348	BIN1	myc box-dependent-interacting protein 1 isoform	-5.8142	-2.53958	5.8142	down	chr2	-	127805606	127864864
NR_024493	NCRNA00087	-3.637	-1.86275	3.637	down	RefSeq_NR	2808	chrX	-	134229014	134232733	downstream	NM_001078173	FAM127C	family with sequence similarity 127, member C	2.40682	1.26713	2.40682	up	chrX	-	134154533	134156566
NR_024493	NCRNA00087	-3.637	-1.86275	3.637	down	RefSeq_NR	2808	chrX	-	134229014	134232733	downstream	NM_001078171	FAM127A	family with sequence similarity 127, member A	5.61973	2.4905	5.61973	up	chrX	+	134166332	134167575
ENST00000442318	RP11-576D8.4	-3.38432	-1.75886	3.38432	down	Ensembl	2885	chr1	+	205425056	205438152	downstream	NM_033102	SLC45A3	solute carrier family 45 member 3	3.76143	1.91128	3.76143	up	chr1	-	205626980	205649630
uc002khh.2	LOC388312	-2.57947	-1.36708	2.57947	down	UCSC_knowngene	4812	chr1	-	661139	679736	upstream	NM_032129	PLEKHN1	pleckstrin homology domain-containing family N	-13.6475	-3.77057	13.6475	down	chr1	+	901876	910484
ENST00000491363	AC000123.2	6.14721	2.61993	6.14721	up	Ensembl	4975	chr7	-	126999838	127004813	upstream	NM_006193	PAX4	paired box protein Pax-4	-3.4744	-1.79676	3.4744	down	chr7	-	127250345	127255780
uc003nsj.1	AK094433	-2.47826	-1.30933	2.47826	down	UCSC_knowngene	1980	chr6	+	31021983	31027653	upstream	NM_020442	VARS2	valyl-tRNA synthetase, mitochondrial isoform 2	-6.27478	-2.64957	6.27478	down	chr6	+	30881981	30894235
NR_026790	HCG11	15.8188	3.98357	15.8188	up	RefSeq_NR	5688	chr6	+	26521933	26527610	downstream	NM_006353	HMGN4	high mobility group nucleosome-binding	4.95864	2.30994	4.95864	up	chr6	+	26538571	26547164
uc002qgt.1	BC131616	-14.5177	-3.85974	14.5177	down	UCSC_knowngene	2014	chr19	+	55219699	55224842	upstream	NM_001130917	LILRA2	leukocyte immunoglobulin-like receptor subfamily	-7.39922	-2.88737	7.39922	down	chr19	+	55085256	55099027
uc002qgt.1	BC131616	-14.5177	-3.85974	14.5177	down	UCSC_knowngene	2014	chr19	+	55219699	55224842	upstream	NM_006866	LILRA2	leukocyte immunoglobulin-like receptor subfamily	-5.33033	-2.41423	5.33033	down	chr19	+	55085256	55099027
uc002qgt.1	BC131616	-14.5177	-3.85974	14.5177	down	UCSC_knowngene	2014	chr19	+	55219699	55224842	downstream	NM_153443	KIR3DL3	killer cell immunoglobulin-like receptor 3DL3	-2.96132	-1.56624	2.96132	down	chr19	+	55235983	55248003
ENST00000445225	RP11-277L2.2	2.59417	1.37527	2.59417	up	Ensembl	5730	chr1	+	149576489	149651107	downstream	NM_001005464	HIST2H3A	histone H3.2	2.41262	1.2706	2.41262	up	chr1	+	149824180	149824687
ENST00000449605	RP11-147O5.1	-2.49536	-1.31925	2.49536	down	Ensembl	7619	chrX	+	21911717	21920026	upstream	NM_015884	MBTPS2	membrane-bound transcription factor site-2	3.82568	1.93572	3.82568	up	chrX	+	21857655	21903541
ENST00000427447	AP000569.8	5.80264	2.53671	5.80264	up	Ensembl	9124	chr21	+	35303463	35349992	downstream	NM_006933	SLC5A3	sodium/myo-inositol cotransporter	9.32725	3.22145	9.32725	up	chr21	+	35445869	35478561
NR_027418	LOC651250	36.5822	5.19307	36.5822	up	RefSeq_NR	11210	chr17	+	66097695	66132068	upstream	NM_002266	KPNA2	importin subunit alpha-2	12.5915	3.65438	12.5915	up	chr17	+	66031847	66042970
uc002qgt.1	BC131616	-14.5177	-3.85974	14.5177	down	UCSC_knowngene	2014	chr19	+	55219699	55224842	downstream	NM_133274	FCAR	immunoglobulin alpha Fc receptor isoform f	-6.60264	-2.72304	6.60264	down	chr19	+	55385548	55401839
NR_024100	C21orf130	-3.07509	-1.62063	3.07509	down	RefSeq_NR	2019	chr21	-	42513426	42519991	upstream	NM_138992	BACE2	beta-secretase 2 isoform B preproprotein	2.07165	1.05078	2.07165	up	chr21	+	42539727	42648524
NR_026885	LOC100270804	19.9697	4.31974	19.9697	up	RefSeq_NR	2034	chr20	+	18774692	18776708	upstream	NM_006363	SEC23B	protein transport protein Sec23B isoform 1	2.27919	1.18852	2.27919	up	chr20	+	18488187	18542050
NR_026951	C17orf44	-4.98583	-2.31783	4.98583	down	RefSeq_NR	2115	chr17	-	8123948	8127361	downstream	NM_053051	CNTROB	centrobin isoform alpha	4.05735	2.02054	4.05735	up	chr17	+	7835472	7852896
NR_026951	C17orf44	-4.98583	-2.31783	4.98583	down	RefSeq_NR	2115	chr17	-	8123948	8127361	downstream	NM_001039131	ALOX15B	arachidonate 15-lipoxygenase B isoform b	3.4482	1.78584	3.4482	up	chr17	+	7942357	7952451
NR_026951	C17orf44	-4.98583	-2.31783	4.98583	down	RefSeq_NR	2115	chr17	-	8123948	8127361	downstream	NM_014232	VAMP2	vesicle-associated membrane protein 2	139.326	7.12232	139.326	up	chr17	-	8062464	8066293
ENST00000424052	XXbac-B444P24.8	-6.95845	-2.79877	6.95845	down	Ensembl	2183	chr22	+	20186295	20192440	upstream	NM_022727	TRMT2A	tRNA (uracil-5-)-methyltransferase homolog A	-4.98583	-2.31783	4.98583	down	chr22	-	20099397	20104768
AK025759		-2.09034	-1.06374	2.09034	down	NRED	2209	chr6	-	34250999	34253191	downstream	NM_145902	HMGA1	high mobility group protein HMG-I/HMG-Y isoform	-9.18103	-3.19866	9.18103	down	chr6	+	34204649	34214008
uc004ebo.2	LOC554203	-3.06909	-1.61781	3.06909	down	UCSC_knowngene	2212	chrX	+	73164158	73220326	upstream	NM_001039840	CHIC1	cysteine-rich hydrophobic domain 1 protein	-2.21984	-1.15046	2.21984	down	chrX	+	72782983	72906937
NR_026927	LOC115110	-13.1751	-3.71974	13.1751	down	RefSeq_NR	2216	chr1	-	2481358	2484284	downstream	NM_003036	SKI	ski oncogene	-3.08641	-1.62593	3.08641	down	chr1	+	2160133	2241652
uc001ksy.1	AX747408	4.00658	2.00237	4.00658	up	UCSC_knowngene	2222	chr10	-	103012577	103023307	downstream	NM_001136123	FAM178A	hypothetical protein LOC55719 isoform 2	2.24345	1.16572	2.24345	up	chr10	+	102672325	102719347
uc001ksy.1	AX747408	4.00658	2.00237	4.00658	up	UCSC_knowngene	2222	chr10	-	103012577	103023307	downstream	NM_018121	FAM178A	hypothetical protein LOC55719 isoform 1	21.0329	4.39458	21.0329	up	chr10	+	102672325	102724891
ENST00000443593	RP1-212P9.2	-6.18435	-2.62862	6.18435	down	Ensembl	1746	chr1	+	29194086	29197779	upstream	NM_016258	YTHDF2	YTH domain family protein 2 isoform 1	-7.65861	-2.93708	7.65861	down	chr1	+	29063135	29096287
NR_026903	AMZ2P1	10.6867	3.41775	10.6867	up	RefSeq_NR	3442	chr17	-	62962667	62971703	downstream	NM_199340	LRRC37A3	leucine-rich repeat-containing protein 37A3	7.08226	2.82421	7.08226	up	chr17	-	62850487	62914903
ENST00000466530	RP3-477O4.15	2.23588	1.16085	2.23588	up	Ensembl	3965	chr20	+	34101395	34105360	upstream	NM_181468	EIF6	eukaryotic translation initiation factor 6	-3.76687	-1.91337	3.76687	down	chr20	-	33866724	33872506
ENST00000466530	RP3-477O4.15	2.23588	1.16085	2.23588	up	Ensembl	3965	chr20	+	34101395	34105360	upstream	NM_002212	EIF6	eukaryotic translation initiation factor 6	-3.94113	-1.97861	3.94113	down	chr20	-	33866724	33872594
ENST00000466530	RP3-477O4.15	2.23588	1.16085	2.23588	up	Ensembl	3965	chr20	+	34101395	34105360	upstream	NM_181466	EIF6	eukaryotic translation initiation factor 6	-3.53422	-1.82139	3.53422	down	chr20	-	33866724	33872594
ENST00000466530	RP3-477O4.15	2.23588	1.16085	2.23588	up	Ensembl	3965	chr20	+	34101395	34105360	downstream	NM_003116	SPAG4	sperm-associated antigen 4 protein	7.43529	2.89439	7.43529	up	chr20	+	34203808	34208965
uc001aio.1	AK054708	2.51716	1.3318	2.51716	up	UCSC_knowngene	1954	chr1	-	1944651	1946969	upstream	NM_003036	SKI	ski oncogene	-3.08641	-1.62593	3.08641	down	chr1	+	2160133	2241652
AK055023		-5.18966	-2.37564	5.18966	down	misc_RNA	1974	chr10	-	72689681	72695453	downstream	NM_000281	PCBD1	pterin-4-alpha-carbinolamine dehydratase	-2.59169	-1.37389	2.59169	down	chr10	-	72643266	72648541
NR_024475	LOC100216001	6.56625	2.71507	6.56625	up	RefSeq_NR	1394	chr10	-	4692377	4720262	upstream	NM_001353	AKR1C1	aldo-keto reductase family 1 member C1	-2.0463	-1.03302	2.0463	down	chr10	+	5005453	5020158
BC064349		4.67957	2.22638	4.67957	up	RNAdb	1448	chr9	+	96938739	96940172	downstream	NM_032558	HIATL1	hippocampus abundant transcript-like 1	2.73025	1.44903	2.73025	up	chr9	+	97136832	97223202
uc001yjz.1	AK094562	-19.2561	-4.26724	19.2561	down	UCSC_knowngene	2638	chr14	+	101536247	101539271	upstream	NM_001134888	RTL1	retrotransposon-like protein 1	-6.83185	-2.77228	6.83185	down	chr14	-	101346991	101351184
uc002ytn.2	CR626360	-3.80844	-1.9292	3.80844	down	UCSC_knowngene	2657	chr21	+	35303425	35343487	downstream	NM_006933	SLC5A3	sodium/myo-inositol cotransporter	9.32725	3.22145	9.32725	up	chr21	+	35445869	35478561
ENST00000433673	AC068282.3	7.91611	2.98479	7.91611	up	Ensembl	2690	chr2	+	128146705	128158156	downstream	NM_000312	PROC	vitamin K-dependent protein C preproprotein	-45.0555	-5.49363	45.0555	down	chr2	+	128175995	128186822
ENST00000445428	RP1-206D15.3	-2.23224	-1.15849	2.23224	down	Ensembl	1491	chr1	-	169411875	169429690	upstream	NM_000130	F5	coagulation factor V precursor	-238.189	-7.89596	238.189	down	chr1	-	169481191	169555769
NR_024493	NCRNA00087	-3.637	-1.86275	3.637	down	RefSeq_NR	2808	chrX	-	134229014	134232733	downstream	NM_001170783	FAM122C	hypothetical protein LOC159091 isoform 6	-3.53255	-1.82071	3.53255	down	chrX	+	133941222	133957015
NR_024493	NCRNA00087	-3.637	-1.86275	3.637	down	RefSeq_NR	2808	chrX	-	134229014	134232733	downstream	NM_138819	FAM122C	hypothetical protein LOC159091 isoform 2	5.25687	2.3942	5.25687	up	chrX	+	133941222	133988641
NR_024493	NCRNA00087	-3.637	-1.86275	3.637	down	RefSeq_NR	2808	chrX	-	134229014	134232733	downstream	NM_001163438	LOC644538	hypothetical protein LOC644538	2.84366	1.50775	2.84366	up	chrX	+	134124967	134126503
ENST00000455005	RP5-1120P11.3	2.4433	1.28883	2.4433	up	Ensembl	1608	chr6	+	44041649	44045689	upstream	NM_001025366	VEGFA	vascular endothelial growth factor A isoform a	-3.59124	-1.84448	3.59124	down	chr6	+	43737945	43754223
ENST00000455005	RP5-1120P11.3	2.4433	1.28883	2.4433	up	Ensembl	1608	chr6	+	44041649	44045689	upstream	NM_153246	C6orf223	hypothetical protein LOC221416 isoform 1	-3.45244	-1.78762	3.45244	down	chr6	+	43968336	43973694
NR_027036	LOC100271722	17.5283	4.13162	17.5283	up	RefSeq_NR	1625	chr22	-	46435788	46440748	downstream	NM_013236	ATXN10	ataxin-10 isoform 1	2.86693	1.51951	2.86693	up	chr22	+	46067677	46241187
ENST00000442318	RP11-576D8.4	-3.38432	-1.75886	3.38432	down	Ensembl	2885	chr1	+	205425056	205438152	upstream	NM_014858	TMCC2	transmembrane and coiled-coil domains protein 2	-8.51641	-3.09024	8.51641	down	chr1	+	205197037	205242471
ENST00000437712	RP11-168K11.3	-3.42091	-1.77438	3.42091	down	Ensembl	3043	chr9	+	116381507	116384914	upstream	NM_017688	BSPRY	B box and SPRY domain-containing protein	-4.95559	-2.30906	4.95559	down	chr9	+	116111811	116133513
uc001lkg.1	AK124226	-2.0655	-1.04649	2.0655	down	UCSC_knowngene	3086	chr10	+	129979399	130115990	upstream	NM_006504	PTPRE	receptor-type tyrosine-protein phosphatase	-2.90931	-1.54068	2.90931	down	chr10	+	129705324	129884164
ENST00000420330	AC009404.2	4.24373	2.08533	4.24373	up	Ensembl	3090	chr2	+	118591512	118599234	upstream	NM_006773	DDX18	ATP-dependent RNA helicase DDX18	5.26771	2.39718	5.26771	up	chr2	+	118572254	118589953
uc001eng.1	AX747132	-5.68423	-2.50697	5.68423	down	UCSC_knowngene	1711	chr1	-	145372087	145373798	upstream	NM_032305	POLR3GL	DNA-directed RNA polymerase III subunit	-7.47948	-2.90294	7.47948	down	chr1	-	145456235	145470387
uc001eng.1	AX747132	-5.68423	-2.50697	5.68423	down	UCSC_knowngene	1711	chr1	-	145372087	145373798	upstream	NM_153713	LIX1L	LIX1-like protein	4.49434	2.16811	4.49434	up	chr1	+	145477084	145499091
ENST00000435559	RP11-86H7.7	-9.22923	-3.20621	9.22923	down	Ensembl	2272	chr1	-	95086706	95089740	downstream	NM_001122674	ABCD3	ATP-binding cassette sub-family D member 3	5.40207	2.43351	5.40207	up	chr1	+	94883932	94944260
ENST00000419956	RP1-187N21.2	3.82561	1.93569	3.82561	up	Ensembl	2279	chr6	+	34252266	34254545	upstream	NM_145903	HMGA1	high mobility group protein HMG-I/HMG-Y isoform	-2.95137	-1.56139	2.95137	down	chr6	+	34204576	34214008
uc004bxu.2	BC094873	-6.85757	-2.7777	6.85757	down	UCSC_knowngene	1213	chr9	+	132105694	132106907	upstream	NM_203434	IER5L	immediate early response gene 5-like protein	7.09919	2.82765	7.09919	up	chr9	-	131937830	131940540
uc004bxu.2	BC094873	-6.85757	-2.7777	6.85757	down	UCSC_knowngene	1213	chr9	+	132105694	132106907	downstream	NM_177999	ASB6	ankyrin repeat and SOCS box protein 6 isoform 2	3.25062	1.70072	3.25062	up	chr9	-	132396882	132404448
ENST00000453951	AC104135.4	2.40157	1.26398	2.40157	up	Ensembl	1266	chr2	+	75167384	75169797	upstream	NM_000189	HK2	hexokinase-2	54.9502	5.78005	54.9502	up	chr2	+	75059781	75120481
ENST00000453951	AC104135.4	2.40157	1.26398	2.40157	up	Ensembl	1266	chr2	+	75167384	75169797	downstream	NM_019896	POLE4	DNA polymerase epsilon subunit 4	9.8045	3.29344	9.8045	up	chr2	+	75185774	75196859
ENST00000458351	AC020601.1	-2.1901	-1.13099	2.1901	down	Ensembl	1269	chr2	-	138636323	138683977	upstream	NM_001024075	HNMT	histamine N-methyltransferase isoform 3	-4.0128	-2.00461	4.0128	down	chr2	+	138721807	138739248
uc002wrm.1	BC090059	2.01399	1.01006	2.01399	up	UCSC_knowngene	1294	chr20	+	19780217	19790937	upstream	NM_020689	SLC24A3	sodium/potassium/calcium exchanger 3 precursor	-14.2154	-3.82938	14.2154	down	chr20	+	19193289	19703541
uc002wrm.1	BC090059	2.01399	1.01006	2.01399	up	UCSC_knowngene	1294	chr20	+	19780217	19790937	downstream	NM_016100	NAA20	N-alpha-acetyltransferase 20, NatB catalytic	5.2236	2.38504	5.2236	up	chr20	+	19997936	20014269
uc002tcj.1	AK096621	5.83329	2.54431	5.83329	up	UCSC_knowngene	2436	chr2	-	105363095	105374177	upstream	NM_182640	MRPS9	28S ribosomal protein S9, mitochondrial	2.06267	1.04451	2.06267	up	chr2	+	105654482	105716418
uc004bya.1	BC037833	4.17027	2.06014	4.17027	up	UCSC_knowngene	2449	chr9	+	132337687	132346835	downstream	NM_177999	ASB6	ankyrin repeat and SOCS box protein 6 isoform 2	3.25062	1.70072	3.25062	up	chr9	-	132396882	132404448
uc010tgn.1	XTP6	-5.45944	-2.44875	5.45944	down	UCSC_knowngene	1348	chr13	+	50656413	51102670	upstream	NM_001127482	C13orf1	chronic lymphocytic leukemia deletion region	2.619	1.38902	2.619	up	chr13	-	50486841	50510625
uc003ojj.2	CR624291	4.61526	2.20641	4.61526	up	UCSC_knowngene	2513	chr6	-	34247456	34249969	downstream	NM_145903	HMGA1	high mobility group protein HMG-I/HMG-Y isoform	-2.95137	-1.56139	2.95137	down	chr6	+	34204576	34214008
uc003ojj.2	CR624291	4.61526	2.20641	4.61526	up	UCSC_knowngene	2513	chr6	-	34247456	34249969	downstream	NM_145902	HMGA1	high mobility group protein HMG-I/HMG-Y isoform	-9.18103	-3.19866	9.18103	down	chr6	+	34204649	34214008
ENST00000454935	C10orf75	14.1705	3.82482	14.1705	up	Ensembl	2551	chr10	+	102133371	102143125	upstream	NM_005063	SCD	acyl-CoA desaturase	-3.78795	-1.92142	3.78795	down	chr10	+	102106771	102124588
uc002qgt.1	BC131616	-14.5177	-3.85974	14.5177	down	UCSC_knowngene	2014	chr19	+	55219699	55224842	upstream	NM_001081638	LILRB1	leukocyte immunoglobulin-like receptor subfamily	-7.52634	-2.91195	7.52634	down	chr19	+	55141907	55149004
uc002qgt.1	BC131616	-14.5177	-3.85974	14.5177	down	UCSC_knowngene	2014	chr19	+	55219699	55224842	upstream	NM_001081637	LILRB1	leukocyte immunoglobulin-like receptor subfamily	-2.16092	-1.11164	2.16092	down	chr19	+	55141967	55149004
uc002qgt.1	BC131616	-14.5177	-3.85974	14.5177	down	UCSC_knowngene	2014	chr19	+	55219699	55224842	downstream	NM_001080772	KIR2DL4	killer cell immunoglobulin-like receptor 2DL4	-3.39032	-1.76142	3.39032	down	chr19	+	55315066	55325972
uc003bcm.2	BC038245	-2.78952	-1.48002	2.78952	down	UCSC_knowngene	1074	chr22	-	42760536	42765180	downstream	NM_001002034	FAM109B	sesquipedalian-2	4.25131	2.08791	4.25131	up	chr22	+	42470254	42475442
uc003bcm.2	BC038245	-2.78952	-1.48002	2.78952	down	UCSC_knowngene	1074	chr22	-	42760536	42765180	downstream	NM_005650	TCF20	transcription factor 20 isoform 1	-2.80585	-1.48844	2.80585	down	chr22	-	42556018	42611445
uc003bcm.2	BC038245	-2.78952	-1.48002	2.78952	down	UCSC_knowngene	1074	chr22	-	42760536	42765180	upstream	NM_001165877	ATP5L2	ATP synthase subunit g 2, mitochondrial	157.974	7.30354	157.974	up	chr22	-	43035808	43036607
uc002qgt.1	BC131616	-14.5177	-3.85974	14.5177	down	UCSC_knowngene	2014	chr19	+	55219699	55224842	downstream	NM_001145457	NCR1	natural cytotoxicity triggering receptor 1	-2.75544	-1.46228	2.75544	down	chr19	+	55417507	55424439
uc002qgt.1	BC131616	-14.5177	-3.85974	14.5177	down	UCSC_knowngene	2014	chr19	+	55219699	55224842	downstream	NM_001174081	NLRP2	NACHT, LRR and PYD domains-containing protein 2	-3.45159	-1.78726	3.45159	down	chr19	+	55476651	55512510
NR_026951	C17orf44	-4.98583	-2.31783	4.98583	down	RefSeq_NR	2115	chr17	-	8123948	8127361	upstream	NM_016492	RANGRF	ran guanine nucleotide release factor isoform A	-4.9823	-2.31681	4.9823	down	chr17	+	8191968	8193409
ENST00000423943	RP11-48O20.4	2.45538	1.29595	2.45538	up	Ensembl	1113	chr1	+	159931013	159948851	upstream	NM_020125	SLAMF8	SLAM family member 8 precursor	104.918	6.71312	104.918	up	chr1	+	159796478	159807282
ENST00000423943	RP11-48O20.4	2.45538	1.29595	2.45538	up	Ensembl	1113	chr1	+	159931013	159948851	upstream	NM_001135050	IGSF9	protein turtle homolog A isoform a	-8.20719	-3.03689	8.20719	down	chr1	-	159896828	159915386
NR_015413	LOC254312	-3.46863	-1.79437	3.46863	down	RefSeq_NR	1127	chr10	-	10976903	10994126	upstream	NM_006561	CELF2	CUGBP Elav-like family member 2 isoform 2	-2.66044	-1.41166	2.66044	down	chr10	+	11059892	11378672
NR_026951	C17orf44	-4.98583	-2.31783	4.98583	down	RefSeq_NR	2115	chr17	-	8123948	8127361	upstream	NM_153007	ODF4	outer dense fiber protein 4	4.04562	2.01636	4.04562	up	chr17	+	8243187	8249363
NR_026951	C17orf44	-4.98583	-2.31783	4.98583	down	RefSeq_NR	2115	chr17	-	8123948	8127361	upstream	NM_030808	NDEL1	nuclear distribution protein nudE-like 1 isoform	-3.22349	-1.68862	3.22349	down	chr17	+	8339178	8371481
ENST00000381105	RP11-706O15.7	-8.48549	-3.085	8.48549	down	Ensembl	2118	chrX	-	3847909	3855896	downstream	NM_005044	PRKX	serine/threonine-protein kinase PRKX	2.53	1.33914	2.53	up	chrX	-	3522383	3631675
NR_026821	FAM138B	-8.52848	-3.09229	8.52848	down	RefSeq_NR	1130	chr2	+	114334958	114336428	downstream	NM_007082	RABL2A	rab-like protein 2A	2.52265	1.33494	2.52265	up	chr2	+	114384816	114400975
uc001kat.2	CR592318	66.7294	6.06025	66.7294	up	UCSC_knowngene	1146	chr10	-	81451255	81586183	downstream	NM_001099692	EIF5AL1	eukaryotic translation initiation factor	-4.01787	-2.00643	4.01787	down	chr10	+	81272356	81276192
uc002zsa.1	AK094309	-6.21711	-2.63625	6.21711	down	UCSC_knowngene	2167	chr22	+	20378629	20381779	upstream	NM_002882	RANBP1	ran-specific GTPase-activating protein	503.857	8.97687	503.857	up	chr22	+	20105023	20114704
ENST00000424052	XXbac-B444P24.8	-6.95845	-2.79877	6.95845	down	Ensembl	2183	chr22	+	20186295	20192440	upstream	NM_006440	TXNRD2	thioredoxin reductase 2, mitochondrial	16.0332	4.00299	16.0332	up	chr22	-	19863039	19929359
ENST00000424052	XXbac-B444P24.8	-6.95845	-2.79877	6.95845	down	Ensembl	2183	chr22	+	20186295	20192440	upstream	NM_002882	RANBP1	ran-specific GTPase-activating protein	503.857	8.97687	503.857	up	chr22	+	20105023	20114704
ENST00000451618	AP001476.2	-6.21569	-2.63592	6.21569	down	Ensembl	2198	chr21	+	47456965	47459721	upstream	NM_020528	PCBP3	poly(rC)-binding protein 3 isoform 1	-6.98888	-2.80506	6.98888	down	chr21	+	47269874	47362368
ENST00000451618	AP001476.2	-6.21569	-2.63592	6.21569	down	Ensembl	2198	chr21	+	47456965	47459721	upstream	NM_001848	COL6A1	collagen alpha-1(VI) chain precursor	4.45639	2.15588	4.45639	up	chr21	+	47401662	47424963
ENST00000451618	AP001476.2	-6.21569	-2.63592	6.21569	down	Ensembl	2198	chr21	+	47456965	47459721	downstream	NM_001849	COL6A2	collagen alpha-2(VI) chain isoform 2C2	3.42273	1.77515	3.42273	up	chr21	+	47518032	47552763
ENST00000451618	AP001476.2	-6.21569	-2.63592	6.21569	down	Ensembl	2198	chr21	+	47456965	47459721	downstream	NM_001145437	LSS	lanosterol synthase isoform 3	-2.48585	-1.31374	2.48585	down	chr21	-	47609037	47648738
uc001ksy.1	AX747408	4.00658	2.00237	4.00658	up	UCSC_knowngene	2222	chr10	-	103012577	103023307	downstream	NM_176793	MRPL43	39S ribosomal protein L43, mitochondrial isoform	5.38007	2.42762	5.38007	up	chr10	-	102741133	102747272
uc001ksy.1	AX747408	4.00658	2.00237	4.00658	up	UCSC_knowngene	2222	chr10	-	103012577	103023307	downstream	NM_032112	MRPL43	39S ribosomal protein L43, mitochondrial isoform	3.30157	1.72315	3.30157	up	chr10	-	102746026	102747272
ENST00000414054	AL121656.4	-4.08454	-2.03017	4.08454	down	Ensembl	1794	chr2	+	33050509	33151760	downstream	NM_001166266	LTBP1	latent-transforming growth factor beta-binding	20.3337	4.3458	20.3337	up	chr2	+	33359663	33624575
NR_024411	LOC254312	-2.04966	-1.03538	2.04966	down	RefSeq_NR	946	chr10	-	10976903	10994126	upstream	NM_006561	CELF2	CUGBP Elav-like family member 2 isoform 2	-2.66044	-1.41166	2.66044	down	chr10	+	11059892	11378672
uc001hmu.2	BC045735	-9.68213	-3.27532	9.68213	down	UCSC_knowngene	959	chr1	+	221002596	221005768	upstream	NM_017898	MOSC2	MOSC domain-containing protein 2, mitochondrial	-33.0261	-5.04554	33.0261	down	chr1	+	220921675	220957596
ENST00000441809	CTA-520D8.2	10.1666	3.34577	10.1666	up	Ensembl	1007	chr1	-	13983805	13987033	upstream	NM_015866	PRDM2	PR domain zinc finger protein 2 isoform b	-3.66271	-1.87291	3.66271	down	chr1	+	14031349	14114574
ENST00000450206	RP11-432J24.3	-5.76621	-2.52762	5.76621	down	Ensembl	1013	chr10	-	134247236	134254988	upstream	NM_005539	INPP5A	type I inositol-1,4,5-trisphosphate	6.27354	2.64928	6.27354	up	chr10	+	134351352	134596984
AK055023		-5.18966	-2.37564	5.18966	down	misc_RNA	1974	chr10	-	72689681	72695453	downstream	NM_003901	SGPL1	sphingosine-1-phosphate lyase 1	20.2672	4.34108	20.2672	up	chr10	+	72575703	72640932
uc003nsj.1	AK094433	-2.47826	-1.30933	2.47826	down	UCSC_knowngene	1980	chr6	+	31021983	31027653	upstream	NM_013994	DDR1	epithelial discoidin domain-containing receptor	-2.33679	-1.22453	2.33679	down	chr6	+	30856464	30867933
ENST00000417705	RP11-54O7.3	21.1433	4.40213	21.1433	up	Ensembl	1389	chr1	-	852249	855072	upstream	NM_017891	C1orf159	hypothetical protein LOC54991	9.40603	3.23359	9.40603	up	chr1	-	1017197	1051736
uc003qmb.2	BC043173	14.3043	3.83838	14.3043	up	UCSC_knowngene	1473	chr6	+	147708803	147711601	upstream	NM_001127715	STXBP5	syntaxin-binding protein 5 isoform b	5.21417	2.38244	5.21417	up	chr6	+	147525507	147708707
ENST00000455005	RP5-1120P11.3	2.4433	1.28883	2.4433	up	Ensembl	1608	chr6	+	44041649	44045689	downstream	NM_007355	HSP90AB1	heat shock protein HSP 90-beta	3.58678	1.84269	3.58678	up	chr6	+	44214848	44221614
ENST00000455005	RP5-1120P11.3	2.4433	1.28883	2.4433	up	Ensembl	1608	chr6	+	44041649	44045689	downstream	NM_004556	NFKBIE	NF-kappa-B inhibitor epsilon	5.75449	2.52469	5.75449	up	chr6	-	44225902	44233525
NR_027036	LOC100271722	17.5283	4.13162	17.5283	up	RefSeq_NR	1625	chr22	-	46435788	46440748	upstream	NM_017931	TTC38	tetratricopeptide repeat protein 38	-7.79194	-2.96198	7.79194	down	chr22	+	46663860	46689905
uc001ggd.2	BC041451	-2.52453	-1.33601	2.52453	down	UCSC_knowngene	1707	chr1	-	169411876	169429907	upstream	NM_000130	F5	coagulation factor V precursor	-238.189	-7.89596	238.189	down	chr1	-	169481191	169555769
uc001eng.1	AX747132	-5.68423	-2.50697	5.68423	down	UCSC_knowngene	1711	chr1	-	145372087	145373798	downstream	NM_004892	SEC22B	vesicle-trafficking protein SEC22b	8.27313	3.04843	8.27313	up	chr1	+	145096406	145116922
uc001eng.1	AX747132	-5.68423	-2.50697	5.68423	down	UCSC_knowngene	1711	chr1	-	145372087	145373798	downstream	NM_203458	NOTCH2NL	notch homolog 2 N-terminal-like protein	6.58939	2.72015	6.58939	up	chr1	+	145209110	145285912
uc001eng.1	AX747132	-5.68423	-2.50697	5.68423	down	UCSC_knowngene	1711	chr1	-	145372087	145373798	upstream	NM_145277	HFE2	hemojuvelin isoform b	-13.7159	-3.77778	13.7159	down	chr1	+	145413190	145417545
uc001eng.1	AX747132	-5.68423	-2.50697	5.68423	down	UCSC_knowngene	1711	chr1	-	145372087	145373798	upstream	NM_006472	TXNIP	thioredoxin-interacting protein	-3.87862	-1.95554	3.87862	down	chr1	+	145438461	145442628
uc001eng.1	AX747132	-5.68423	-2.50697	5.68423	down	UCSC_knowngene	1711	chr1	-	145372087	145373798	upstream	NM_014455	RNF115	E3 ubiquitin-protein ligase RNF115	-2.17033	-1.11792	2.17033	down	chr1	+	145611035	145688776
NR_029407	LOC642361	2.06745	1.04786	2.06745	up	RefSeq_NR	1712	chr10	+	81585657	81587355	upstream	NM_001164645	SFTPA1	pulmonary surfactant-associated protein A1	-2.53707	-1.34316	2.53707	down	chr10	+	81370694	81375199
NR_029407	LOC642361	2.06745	1.04786	2.06745	up	RefSeq_NR	1712	chr10	+	81585657	81587355	downstream	NM_025125	C10orf57	transmembrane protein C10orf57	-3.02621	-1.59751	3.02621	down	chr10	+	81838425	81852307
ENST00000449713	AP001065.15	2.20466	1.14055	2.20466	up	Ensembl	912	chr21	+	45905459	45910171	upstream	NM_030891	LRRC3	leucine-rich repeat-containing protein 3	49.4085	5.62669	49.4085	up	chr21	+	45875392	45878739
ENST00000449713	AP001065.15	2.20466	1.14055	2.20466	up	Ensembl	912	chr21	+	45905459	45910171	downstream	NM_198696	KRTAP10-3	keratin-associated protein 10-3	-3.40083	-1.76588	3.40083	down	chr21	-	45977905	45978643
ENST00000449713	AP001065.15	2.20466	1.14055	2.20466	up	Ensembl	912	chr21	+	45905459	45910171	downstream	NM_198699	KRTAP10-12	keratin-associated protein 10-12	-2.61266	-1.38552	2.61266	down	chr21	+	46117086	46117959
ENST00000443593	RP1-212P9.2	-6.18435	-2.62862	6.18435	down	Ensembl	1746	chr1	+	29194086	29197779	upstream	NM_001173128	YTHDF2	YTH domain family protein 2 isoform 1	-5.62242	-2.49119	5.62242	down	chr1	+	29063132	29096287
ENST00000428750	RP1-60O19.1	-12.363	-3.62795	12.363	down	Ensembl	805	chr6	-	107165866	107235306	upstream	NM_016487	C6orf203	hypothetical protein LOC51250 isoform a	5.78175	2.53151	5.78175	up	chr6	+	107349406	107372547
NR_015395	LOC541471	-2.01321	-1.0095	2.01321	down	RefSeq_NR	809	chr2	-	112124590	112252692	downstream	NM_006538	BCL2L11	bcl-2-like protein 11 isoform 6	3.26073	1.7052	3.26073	up	chr2	+	111878490	111926022
uc001kat.2	CR592318	66.7294	6.06025	66.7294	up	UCSC_knowngene	1146	chr10	-	81451255	81586183	upstream	NM_025125	C10orf57	transmembrane protein C10orf57	-3.02621	-1.59751	3.02621	down	chr10	+	81838425	81852307
ENST00000457157	AP000688.8	5.60143	2.48579	5.60143	up	Ensembl	811	chr21	+	37377635	37379899	downstream	NM_001757	CBR1	carbonyl reductase [NADPH] 1	2.45548	1.29601	2.45548	up	chr21	+	37442284	37445462
uc004bxu.2	BC094873	-6.85757	-2.7777	6.85757	down	UCSC_knowngene	1213	chr9	+	132105694	132106907	upstream	NM_032809	FAM73B	hypothetical protein LOC84895	2.79438	1.48253	2.79438	up	chr9	+	131799252	131834351
uc004bxu.2	BC094873	-6.85757	-2.7777	6.85757	down	UCSC_knowngene	1213	chr9	+	132105694	132106907	upstream	NM_020438	DOLPP1	dolichyldiphosphatase 1 isoform a	-3.8086	-1.92926	3.8086	down	chr9	+	131843382	131852717
ENST00000448347	RP11-282I1.1	-2.70144	-1.43373	2.70144	down	Ensembl	831	chr10	+	125115965	125277224	upstream	NM_004725	BUB3	mitotic checkpoint protein BUB3 isoform a	4.10431	2.03714	4.10431	up	chr10	+	124913759	124924886
ENST00000419463	AC019117.1	-4.03178	-2.01142	4.03178	down	Ensembl	837	chr7	+	17414490	17506288	upstream	NM_001621	AHR	aryl hydrocarbon receptor precursor	2.94758	1.55953	2.94758	up	chr7	+	17338275	17385775
uc010tgn.1	XTP6	-5.45944	-2.44875	5.45944	down	UCSC_knowngene	1348	chr13	+	50656413	51102670	upstream	NM_052811	TRIM13	E3 ubiquitin-protein ligase TRIM13 isoform 1	-2.41908	-1.27446	2.41908	down	chr13	+	50571142	50592603
uc010tgn.1	XTP6	-5.45944	-2.44875	5.45944	down	UCSC_knowngene	1348	chr13	+	50656413	51102670	upstream	NM_213590	TRIM13	E3 ubiquitin-protein ligase TRIM13 isoform 1	5.17862	2.37257	5.17862	up	chr13	+	50571142	50592603
ENST00000445172	RP1-153P14.3	2.51513	1.33064	2.51513	up	Ensembl	735	chr6	-	37511328	37514531	downstream	NM_003958	RNF8	E3 ubiquitin-protein ligase RNF8 isoform 1	29.4895	4.88213	29.4895	up	chr6	+	37321747	37362514
ENST00000450206	RP11-432J24.3	-5.76621	-2.52762	5.76621	down	Ensembl	1013	chr10	-	134247236	134254988	downstream	NM_173575	STK32C	serine/threonine-protein kinase 32C	12.244	3.61401	12.244	up	chr10	-	134020995	134121477
ENST00000450206	RP11-432J24.3	-5.76621	-2.52762	5.76621	down	Ensembl	1013	chr10	-	134247236	134254988	downstream	NM_001143757	LRRC27	leucine-rich repeat-containing protein 27	-2.17474	-1.12084	2.17474	down	chr10	+	134145740	134195010
ENST00000450206	RP11-432J24.3	-5.76621	-2.52762	5.76621	down	Ensembl	1013	chr10	-	134247236	134254988	downstream	NM_001098637	PWWP2B	PWWP domain-containing protein 2B isoform 2	-6.34377	-2.66534	6.34377	down	chr10	+	134210701	134231358
ENST00000447250	RP4-625H18.2	3.21405	1.68439	3.21405	up	Ensembl	1016	chr6	-	19803601	19804877	upstream	NM_001546	ID4	DNA-binding protein inhibitor ID-4	-2.48067	-1.31073	2.48067	down	chr6	+	19837616	19840915
ENST00000447250	RP4-625H18.2	3.21405	1.68439	3.21405	up	Ensembl	1016	chr6	-	19803601	19804877	upstream	NM_001080480	MBOAT1	lysophospholipid acyltransferase 1	-4.33294	-2.11535	4.33294	down	chr6	-	20100934	20212670
ENST00000424605	RP11-125B21.2	-4.00618	-2.00223	4.00618	down	Ensembl	746	chr9	-	2535651	2570754	upstream	NM_001018056	VLDLR	very low-density lipoprotein receptor isoform b	6.03623	2.59365	6.03623	up	chr9	+	2621792	2654485
ENST00000417262	RP11-480I12.3	8.06655	3.01195	8.06655	up	Ensembl	748	chr1	+	202780089	202781041	downstream	NM_021633	KLHL12	kelch-like protein 12	5.05074	2.33649	5.05074	up	chr1	-	202860229	202896371
NR_023919	HSPC157	-3.97315	-1.99028	3.97315	down	RefSeq_NR	1039	chr1	+	22352041	22357713	upstream	NM_001013693	LDLRAD2	low-density lipoprotein receptor class A	-3.42717	-1.77702	3.42717	down	chr1	+	22138757	22151714
NR_023919	HSPC157	-3.97315	-1.99028	3.97315	down	RefSeq_NR	1039	chr1	+	22352041	22357713	upstream	NM_005747	CELA3A	chymotrypsin-like elastase family member 3A	-2.9105	-1.54127	2.9105	down	chr1	+	22328148	22339035
NR_023919	HSPC157	-3.97315	-1.99028	3.97315	down	RefSeq_NR	1039	chr1	+	22352041	22357713	downstream	NM_001791	CDC42	cell division control protein 42 homolog isoform	4.1412	2.05005	4.1412	up	chr1	+	22379119	22419436
ENST00000455754	AC106875.1	-2.7264	-1.447	2.7264	down	Ensembl	1059	chr2	+	11821585	11823449	upstream	NM_033090	GREB1	protein GREB1 isoform b	17.0888	4.09498	17.0888	up	chr2	+	11682850	11732272
uc003bcm.2	BC038245	-2.78952	-1.48002	2.78952	down	UCSC_knowngene	1074	chr22	-	42760536	42765180	downstream	NM_181492	TCF20	transcription factor 20 isoform 2	4.05158	2.01848	4.05158	up	chr22	-	42556018	42611445
ENST00000417884	RP3-340N1.2	-3.31751	-1.7301	3.31751	down	Ensembl	1083	chr1	+	20480830	20487061	downstream	NM_152376	UBXN10	UBX domain-containing protein 10	4.27683	2.09654	4.27683	up	chr1	+	20512577	20519942
ENST00000366097	RP11-560A15.3	-2.30796	-1.20662	2.30796	down	Ensembl	770	chr20	+	55689970	55697148	downstream	NM_183425	RBM38	RNA-binding protein 38 isoform b	-4.26334	-2.09198	4.26334	down	chr20	+	55966462	55984386
NR_027354	LOC645166	2.46	1.29866	2.46	up	RefSeq_NR	1104	chr1	+	148930404	148953054	upstream	NM_001144032	PPIAL4E	peptidylprolyl isomerase A (cyclophilin A)-like	18.6203	4.2188	18.6203	up	chr1	+	148644010	148644795
ENST00000423943	RP11-48O20.4	2.45538	1.29595	2.45538	up	Ensembl	1113	chr1	+	159931013	159948851	upstream	NM_017823	DUSP23	dual specificity protein phosphatase 23	-2.47135	-1.3053	2.47135	down	chr1	+	159750758	159752333
ENST00000423943	RP11-48O20.4	2.45538	1.29595	2.45538	up	Ensembl	1113	chr1	+	159931013	159948851	downstream	NM_000702	ATP1A2	sodium/potassium-transporting ATPase subunit	2.21199	1.14535	2.21199	up	chr1	+	160085519	160113374
ENST00000423943	RP11-48O20.4	2.45538	1.29595	2.45538	up	Ensembl	1113	chr1	+	159931013	159948851	downstream	NM_002857	PEX19	peroxisomal biogenesis factor 19 isoform a	-4.49042	-2.16685	4.49042	down	chr1	-	160246598	160254941
ENST00000457669	AP000696.2	-4.85601	-2.27977	4.85601	down	Ensembl	1133	chr21	-	38004978	38009331	downstream	NM_015358	MORC3	MORC family CW-type zinc finger protein 3	6.07298	2.6024	6.07298	up	chr21	+	37692486	37748944
ENST00000431300	RP11-182L21.2	-4.16984	-2.05999	4.16984	down	Ensembl	886	chr10	+	81586458	81598237	downstream	NM_025125	C10orf57	transmembrane protein C10orf57	-3.02621	-1.59751	3.02621	down	chr10	+	81838425	81852307
ENST00000449713	AP001065.15	2.20466	1.14055	2.20466	up	Ensembl	912	chr21	+	45905459	45910171	upstream	NM_004928	C21orf2	hypothetical protein LOC755	2.16341	1.1133	2.16341	up	chr21	-	45748826	45759285
ENST00000449713	AP001065.15	2.20466	1.14055	2.20466	up	Ensembl	912	chr21	+	45905459	45910171	downstream	NM_198694	KRTAP10-5	keratin-associated protein 10-5	-4.60536	-2.20331	4.60536	down	chr21	-	45999563	46000481
ENST00000449713	AP001065.15	2.20466	1.14055	2.20466	up	Ensembl	912	chr21	+	45905459	45910171	downstream	NM_198697	KRTAP12-3	keratin-associated protein 12-3	-2.43247	-1.28242	2.43247	down	chr21	+	46077848	46078258
ENST00000422194	CXorf49B	-5.8257	-2.54243	5.8257	down	Ensembl	697	chrX	-	70882844	70885603	downstream	NM_004606	TAF1	transcription initiation factor TFIID subunit 1	12.7651	3.67413	12.7651	up	chrX	+	70586113	70685855
ENST00000419796	RP11-716O23.1	-3.5584	-1.83123	3.5584	down	Ensembl	699	chr6	+	11417582	11481472	upstream	NM_006403	NEDD9	enhancer of filamentation 1 isoform 1	-2.57919	-1.36692	2.57919	down	chr6	-	11183530	11232915
AF088026		3.41568	1.77217	3.41568	up	RNAdb	703	chr1	+	173832385	173833077	downstream	NM_014857	RABGAP1L	rab GTPase-activating protein 1-like isoform A	2.70443	1.43532	2.70443	up	chr1	+	174128633	174927327
ENST00000435469	AC005332.1	28.9498	4.85548	28.9498	up	Ensembl	707	chr17	+	66097707	66111659	upstream	NM_002266	KPNA2	importin subunit alpha-2	12.5915	3.65438	12.5915	up	chr17	+	66031847	66042970
ENST00000435469	AC005332.1	28.9498	4.85548	28.9498	up	Ensembl	707	chr17	+	66097707	66111659	downstream	NM_001033571	AMZ2	archaemetzincin-2 isoform 1	2.16773	1.11619	2.16773	up	chr17	+	66244144	66253305
ENST00000445589	RP5-859D4.3	-24.4585	-4.61226	24.4585	down	Ensembl	932	chr20	-	6711904	6716783	upstream	NM_001200	BMP2	bone morphogenetic protein 2 preproprotein	36.4282	5.18698	36.4282	up	chr20	+	6748744	6760910
ENST00000434384	AC004383.5	-4.43371	-2.14851	4.43371	down	Ensembl	724	chrX	+	133684002	133693953	downstream	NM_138819	FAM122C	hypothetical protein LOC159091 isoform 2	5.25687	2.3942	5.25687	up	chrX	+	133941222	133988641
NR_026775	C6orf41	-2.92923	-1.55052	2.92923	down	RefSeq_NR	983	chr6	+	26924771	26991752	downstream	NM_003495	HIST1H4I	histone H4	2.51397	1.32997	2.51397	up	chr6	+	27107087	27107457
ENST00000430562	NCRNA00103	13.5588	3.76115	13.5588	up	Ensembl	984	chrX	+	2527434	2556370	downstream	NM_001184703	GYG2	glycogenin-2 isoform d	-3.18532	-1.67144	3.18532	down	chrX	+	2746862	2800861
ENST00000430562	NCRNA00103	13.5588	3.76115	13.5588	up	Ensembl	984	chrX	+	2527434	2556370	downstream	NM_003918	GYG2	glycogenin-2 isoform b	-2.88371	-1.52793	2.88371	down	chrX	+	2746862	2800861
ENST00000422346	AC008280.4	-4.58285	-2.19625	4.58285	down	Ensembl	732	chr2	+	54309690	54312203	upstream	NM_001127398	ERLEC1	endoplasmic reticulum lectin 1 isoform 3	58.5347	5.87122	58.5347	up	chr2	+	54014067	54046495
ENST00000422346	AC008280.4	-4.58285	-2.19625	4.58285	down	Ensembl	732	chr2	+	54309690	54312203	upstream	NM_015701	ERLEC1	endoplasmic reticulum lectin 1 isoform 1	6.46777	2.69327	6.46777	up	chr2	+	54014067	54046495
ENST00000441809	CTA-520D8.2	10.1666	3.34577	10.1666	up	Ensembl	1007	chr1	-	13983805	13987033	downstream	NM_006474	PDPN	podoplanin isoform a	55.3137	5.78956	55.3137	up	chr1	+	13910251	13944452
ENST00000441809	CTA-520D8.2	10.1666	3.34577	10.1666	up	Ensembl	1007	chr1	-	13983805	13987033	upstream	NM_012231	PRDM2	PR domain zinc finger protein 2 isoform a	-2.68083	-1.42268	2.68083	down	chr1	+	14031349	14151574
NR_024444	LOC100133985	-6.45281	-2.68993	6.45281	down	RefSeq_NR	661	chr2	-	70351168	70352448	upstream	NM_016297	PCYOX1	prenylcysteine oxidase 1 precursor	11.6609	3.54361	11.6609	up	chr2	+	70485230	70508317
ENST00000413945	C6orf155	-3.89506	-1.96165	3.89506	down	Ensembl	662	chr6	-	72054046	72129806	downstream	NM_024576	OGFRL1	opioid growth factor receptor-like protein 1	2.14864	1.10342	2.14864	up	chr6	+	71998476	72011973
ENST00000434627	RP11-195F19.9	3.75969	1.91061	3.75969	up	Ensembl	665	chr9	+	34665661	34681295	upstream	NM_198573	ENHO	adropin precursor	-6.41346	-2.6811	6.41346	down	chr9	-	34521039	34523037
ENST00000421937	RP11-458D21.2	-2.31016	-1.20799	2.31016	down	Ensembl	666	chr1	-	145373053	145375554	downstream	NM_022359	PDE4DIP	myomegalin isoform 3	2.91142	1.54172	2.91142	up	chr1	-	144951760	145076186
ENST00000421937	RP11-458D21.2	-2.31016	-1.20799	2.31016	down	Ensembl	666	chr1	-	145373053	145375554	downstream	NM_004892	SEC22B	vesicle-trafficking protein SEC22b	8.27313	3.04843	8.27313	up	chr1	+	145096406	145116922
ENST00000421937	RP11-458D21.2	-2.31016	-1.20799	2.31016	down	Ensembl	666	chr1	-	145373053	145375554	upstream	NM_014455	RNF115	E3 ubiquitin-protein ligase RNF115	-2.17033	-1.11792	2.17033	down	chr1	+	145611035	145688776
ENST00000437892	RP11-124L5.7	-5.49796	-2.4589	5.49796	down	Ensembl	674	chr10	+	86039746	86048751	upstream	NM_001012722	RGR	RPE-retinal G protein-coupled receptor isoform	-2.02173	-1.01559	2.02173	down	chr10	+	86004808	86018944
ENST00000457044	RP11-331F9.3	-2.34409	-1.22903	2.34409	down	Ensembl	679	chr9	+	35642510	35643514	upstream	NM_001782	CD72	B-cell differentiation antigen CD72	7.01414	2.81027	7.01414	up	chr9	-	35609975	35618424
ENST00000457044	RP11-331F9.3	-2.34409	-1.22903	2.34409	down	Ensembl	679	chr9	+	35642510	35643514	downstream	NM_006289	TLN1	talin-1	3.07007	1.61827	3.07007	up	chr9	-	35697333	35732392
ENST00000440735	RP11-365P13.3	3.56641	1.83447	3.56641	up	Ensembl	684	chr13	+	111635653	111642911	downstream	NM_001113511	ARHGEF7	rho guanine nucleotide exchange factor 7 isoform	-12.6493	-3.66099	12.6493	down	chr13	+	111767623	111947542
ENST00000445083	AC019100.3	-4.14241	-2.05047	4.14241	down	Ensembl	611	chr2	-	108784203	108834297	upstream	NM_001008743	SULT1C3	sulfotransferase 1C3	-4.25356	-2.08867	4.25356	down	chr2	+	108863650	108881807
ENST00000412357	RP5-1114G22.2	-8.3394	-3.05994	8.3394	down	Ensembl	775	chr1	-	175172363	175173985	downstream	NM_001035230	RABGAP1L	rab GTPase-activating protein 1-like isoform B	-2.89984	-1.53598	2.89984	down	chr1	+	174844683	174927327
ENST00000412357	RP5-1114G22.2	-8.3394	-3.05994	8.3394	down	Ensembl	775	chr1	-	175172363	175173985	downstream	NM_001007214	CACYBP	calcyclin-binding protein isoform 2	-3.0649	-1.61584	3.0649	down	chr1	+	174968570	174981163
ENST00000437559	RP11-456H18.2	-8.54076	-3.09436	8.54076	down	Ensembl	784	chr6	+	12007902	12009089	downstream	NM_002114	HIVEP1	zinc finger protein 40	-2.38727	-1.25536	2.38727	down	chr6	+	12012723	12165232
ENST00000431171	RP11-125I23.3	-3.5357	-1.822	3.5357	down	Ensembl	580	chr13	+	27947484	27948503	downstream	NM_002097	GTF3A	transcription factor IIIA	-3.21287	-1.68386	3.21287	down	chr13	+	27998680	28009846
ENST00000455981	RP11-344B5.2	-2.75864	-1.46396	2.75864	down	Ensembl	583	chr9	+	132044736	132048007	upstream	NM_020438	DOLPP1	dolichyldiphosphatase 1 isoform a	-3.8086	-1.92926	3.8086	down	chr9	+	131843382	131852717
ENST00000440735	RP11-365P13.3	3.56641	1.83447	3.56641	up	Ensembl	684	chr13	+	111635653	111642911	upstream	NM_198217	ING1	inhibitor of growth protein 1 isoform C	-3.93728	-1.9772	3.93728	down	chr13	+	111365082	111373421
ENST00000440735	RP11-365P13.3	3.56641	1.83447	3.56641	up	Ensembl	684	chr13	+	111635653	111642911	downstream	NM_145735	ARHGEF7	rho guanine nucleotide exchange factor 7 isoform	-3.77058	-1.91479	3.77058	down	chr13	+	111767623	111947542
ENST00000440735	RP11-365P13.3	3.56641	1.83447	3.56641	up	Ensembl	684	chr13	+	111635653	111642911	downstream	NM_001113513	ARHGEF7	rho guanine nucleotide exchange factor 7 isoform	-6.48419	-2.69693	6.48419	down	chr13	+	111839172	111958081
ENST00000457321	RP5-1011O1.3	4.46641	2.15911	4.46641	up	Ensembl	684	chr1	+	192498708	192507232	downstream	NM_002922	RGS1	regulator of G-protein signaling 1	22.5203	4.49316	22.5203	up	chr1	+	192544856	192549159
AF088026		3.41568	1.77217	3.41568	up	RNAdb	703	chr1	+	173832385	173833077	downstream	NM_001122770	ZBTB37	zinc finger and BTB domain-containing protein 37	-2.44779	-1.29148	2.44779	down	chr1	+	173837492	173855774
ENST00000435469	AC005332.1	28.9498	4.85548	28.9498	up	Ensembl	707	chr17	+	66097707	66111659	upstream	NM_182641	BPTF	nucleosome-remodeling factor subunit BPTF	3.48993	1.8032	3.48993	up	chr17	+	65821779	65980494
ENST00000435469	AC005332.1	28.9498	4.85548	28.9498	up	Ensembl	707	chr17	+	66097707	66111659	downstream	NM_016627	AMZ2	archaemetzincin-2 isoform 1	10.251	3.3577	10.251	up	chr17	+	66244144	66253305
ENST00000452944	RP1-230L10.1	2.32951	1.22003	2.32951	up	Ensembl	719	chr6	+	164124935	164180873	upstream	NM_206854	QKI	protein quaking isoform HQK-7	20.1923	4.33573	20.1923	up	chr6	+	163835674	163999628
ENST00000434384	AC004383.5	-4.43371	-2.14851	4.43371	down	Ensembl	724	chrX	+	133684002	133693953	downstream	NM_021796	PLAC1	placenta-specific protein 1 precursor	-5.76156	-2.52646	5.76156	down	chrX	-	133699872	133792513
ENST00000434384	AC004383.5	-4.43371	-2.14851	4.43371	down	Ensembl	724	chrX	+	133684002	133693953	downstream	NM_001170783	FAM122C	hypothetical protein LOC159091 isoform 6	-3.53255	-1.82071	3.53255	down	chrX	+	133941222	133957015
ENST00000422346	AC008280.4	-4.58285	-2.19625	4.58285	down	Ensembl	732	chr2	+	54309690	54312203	upstream	NM_001127397	ERLEC1	endoplasmic reticulum lectin 1 isoform 2	10.9157	3.44833	10.9157	up	chr2	+	54014067	54046495
ENST00000367276	C9orf44	-5.15738	-2.36664	5.15738	down	Ensembl	738	chr9	+	94903579	94910588	upstream	NM_178324	SPTLC1	serine palmitoyltransferase 1 isoform b	7.87542	2.97736	7.87542	up	chr9	-	94841345	94877690
ENST00000424605	RP11-125B21.2	-4.00618	-2.00223	4.00618	down	Ensembl	746	chr9	-	2535651	2570754	upstream	NM_014878	KIAA0020	KIAA0020 protein	2.11883	1.08327	2.11883	up	chr9	-	2804154	2844130
NR_024444	LOC100133985	-6.45281	-2.68993	6.45281	down	RefSeq_NR	661	chr2	-	70351168	70352448	downstream	NM_001153	ANXA4	annexin A4	-4.02612	-2.00939	4.02612	down	chr2	+	69969126	70053596
ENST00000434627	RP11-195F19.9	3.75969	1.91061	3.75969	up	Ensembl	665	chr9	+	34665661	34681295	upstream	NM_001842	CNTFR	ciliary neurotrophic factor receptor subunit	-6.7859	-2.76254	6.7859	down	chr9	-	34551430	34589722
ENST00000434627	RP11-195F19.9	3.75969	1.91061	3.75969	up	Ensembl	665	chr9	+	34665661	34681295	upstream	NM_005866	SIGMAR1	sigma non-opioid intracellular receptor 1	-6.0789	-2.60381	6.0789	down	chr9	-	34634719	34637768
ENST00000434627	RP11-195F19.9	3.75969	1.91061	3.75969	up	Ensembl	665	chr9	+	34665661	34681295	upstream	NM_004512	IL11RA	interleukin-11 receptor subunit alpha isoform 1	2.47215	1.30577	2.47215	up	chr9	+	34653931	34661884
ENST00000421937	RP11-458D21.2	-2.31016	-1.20799	2.31016	down	Ensembl	666	chr1	-	145373053	145375554	downstream	NM_203458	NOTCH2NL	notch homolog 2 N-terminal-like protein	6.58939	2.72015	6.58939	up	chr1	+	145209110	145285912
ENST00000421937	RP11-458D21.2	-2.31016	-1.20799	2.31016	down	Ensembl	666	chr1	-	145373053	145375554	upstream	NM_145277	HFE2	hemojuvelin isoform b	-13.7159	-3.77778	13.7159	down	chr1	+	145413190	145417545
ENST00000421937	RP11-458D21.2	-2.31016	-1.20799	2.31016	down	Ensembl	666	chr1	-	145373053	145375554	upstream	NM_006472	TXNIP	thioredoxin-interacting protein	-3.87862	-1.95554	3.87862	down	chr1	+	145438461	145442628
ENST00000421937	RP11-458D21.2	-2.31016	-1.20799	2.31016	down	Ensembl	666	chr1	-	145373053	145375554	upstream	NM_032305	POLR3GL	DNA-directed RNA polymerase III subunit	-7.47948	-2.90294	7.47948	down	chr1	-	145456235	145470387
ENST00000421937	RP11-458D21.2	-2.31016	-1.20799	2.31016	down	Ensembl	666	chr1	-	145373053	145375554	upstream	NM_153713	LIX1L	LIX1-like protein	4.49434	2.16811	4.49434	up	chr1	+	145477084	145499091
NR_027355	LOC645166	12.0566	3.59175	12.0566	up	RefSeq_NR	670	chr1	+	148928285	148951595	upstream	NM_001144032	PPIAL4E	peptidylprolyl isomerase A (cyclophilin A)-like	18.6203	4.2188	18.6203	up	chr1	+	148644010	148644795
ENST00000457044	RP11-331F9.3	-2.34409	-1.22903	2.34409	down	Ensembl	679	chr9	+	35642510	35643514	upstream	NM_001135999	RUSC2	iporin	-3.57702	-1.83876	3.57702	down	chr9	+	35538628	35561895
ENST00000457044	RP11-331F9.3	-2.34409	-1.22903	2.34409	down	Ensembl	679	chr9	+	35642510	35643514	upstream	NM_001164310	FAM166B	hypothetical protein LOC730112 isoform 1	-5.20517	-2.37995	5.20517	down	chr9	-	35561944	35563896
ENST00000457044	RP11-331F9.3	-2.34409	-1.22903	2.34409	down	Ensembl	679	chr9	+	35642510	35643514	upstream	NM_006285	TESK1	dual specificity testis-specific protein kinase	2.75153	1.46024	2.75153	up	chr9	+	35605280	35610038
ENST00000457044	RP11-331F9.3	-2.34409	-1.22903	2.34409	down	Ensembl	679	chr9	+	35642510	35643514	downstream	NM_001216	CA9	carbonic anhydrase 9 precursor	4.46208	2.15772	4.46208	up	chr9	+	35673914	35681154
ENST00000457044	RP11-331F9.3	-2.34409	-1.22903	2.34409	down	Ensembl	679	chr9	+	35642510	35643514	downstream	NM_006368	CREB3	cyclic AMP-responsive element-binding protein 3	5.08809	2.34712	5.08809	up	chr9	+	35732316	35737005
ENST00000457044	RP11-331F9.3	-2.34409	-1.22903	2.34409	down	Ensembl	679	chr9	+	35642510	35643514	downstream	NM_001042590	TMEM8B	transmembrane protein 8B isoform a	-3.64108	-1.86437	3.64108	down	chr9	+	35829512	35854844
ENST00000457044	RP11-331F9.3	-2.34409	-1.22903	2.34409	down	Ensembl	679	chr9	+	35642510	35643514	downstream	NM_001039792	HRCT1	histidine-rich carboxyl terminus protein 1	43.079	5.42891	43.079	up	chr9	+	35906188	35907138
ENST00000423122	RP11-65J3.1	-6.65309	-2.73402	6.65309	down	Ensembl	545	chr9	+	132104121	132121817	upstream	NM_203434	IER5L	immediate early response gene 5-like protein	7.09919	2.82765	7.09919	up	chr9	-	131937830	131940540
ENST00000461248	RP1-300I2.2	-4.4979	-2.16925	4.4979	down	Ensembl	556	chr20	+	43859508	43861972	upstream	NM_006282	STK4	serine/threonine-protein kinase 4	-3.41771	-1.77303	3.41771	down	chr20	+	43595119	43708593
ENST00000461248	RP1-300I2.2	-4.4979	-2.16925	4.4979	down	Ensembl	556	chr20	+	43859508	43861972	upstream	NM_002638	PI3	elafin preproprotein	11.7638	3.55629	11.7638	up	chr20	+	43803539	43805185
ENST00000461248	RP1-300I2.2	-4.4979	-2.16925	4.4979	down	Ensembl	556	chr20	+	43859508	43861972	downstream	NM_003064	SLPI	antileukoproteinase precursor	-7.4435	-2.89598	7.4435	down	chr20	-	43880878	43883206
ENST00000461248	RP1-300I2.2	-4.4979	-2.16925	4.4979	down	Ensembl	556	chr20	+	43859508	43861972	downstream	NM_006103	WFDC2	WAP four-disulfide core domain protein 2	-20.7389	-4.37427	20.7389	down	chr20	+	44098393	44110172
ENST00000446476	RP5-826L7.1	-7.78247	-2.96023	7.78247	down	Ensembl	600	chr6	+	164007614	164009197	upstream	NM_206854	QKI	protein quaking isoform HQK-7	20.1923	4.33573	20.1923	up	chr6	+	163835674	163999628
ENST00000445083	AC019100.3	-4.14241	-2.05047	4.14241	down	Ensembl	611	chr2	-	108784203	108834297	downstream	NM_182588	RGPD4	ranBP2-like and GRIP domain-containing protein	-2.1639	-1.11364	2.1639	down	chr2	+	108443387	108509000
ENST00000445083	AC019100.3	-4.14241	-2.05047	4.14241	down	Ensembl	611	chr2	-	108784203	108834297	upstream	NM_001056	SULT1C2	sulfotransferase 1C2 isoform a	-2.36282	-1.24051	2.36282	down	chr2	+	108905094	108926371
ENST00000445083	AC019100.3	-4.14241	-2.05047	4.14241	down	Ensembl	611	chr2	-	108784203	108834297	upstream	NM_006588	SULT1C4	sulfotransferase 1C4	-9.3416	-3.22367	9.3416	down	chr2	+	108994420	109004270
ENST00000437330	AC103564.7	-5.03835	-2.33295	5.03835	down	Ensembl	562	chr2	-	132587373	132589604	downstream	NM_138770	CCDC74A	coiled-coil domain-containing protein 74A	31.771	4.98964	31.771	up	chr2	+	132285491	132291239
ENST00000441348	RP11-472G21.2	-8.29361	-3.052	8.29361	down	Ensembl	525	chr10	+	73638113	73638865	upstream	NM_022124	CDH23	cadherin-23 isoform 1	-6.5766	-2.71734	6.5766	down	chr10	+	73156690	73575704
ENST00000418836	AC009413.3	-4.35001	-2.12102	4.35001	down	Ensembl	534	chr2	-	42104213	42105095	upstream	NM_138370	PKDCC	protein kinase domain-containing protein,	-11.2139	-3.48722	11.2139	down	chr2	+	42275160	42285668
ENST00000418836	AC009413.3	-4.35001	-2.12102	4.35001	down	Ensembl	534	chr2	-	42104213	42105095	upstream	NM_019063	EML4	echinoderm microtubule-associated protein-like 4	-7.28064	-2.86407	7.28064	down	chr2	+	42396489	42559688
ENST00000420389	RP1-290I10.3	-13.9016	-3.79718	13.9016	down	Ensembl	539	chr6	-	10423372	10426409	upstream	NM_001165258	TMEM14C	transmembrane protein 14C	-3.7363	-1.90161	3.7363	down	chr6	+	10723147	10731362
ENST00000412500	RP5-885L7.10	-2.13412	-1.09364	2.13412	down	Ensembl	540	chr20	-	61405479	61406764	downstream	NM_178463	C20orf166	hypothetical protein LOC128826	-5.62625	-2.49217	5.62625	down	chr20	+	61147659	61167971
ENST00000412500	RP5-885L7.10	-2.13412	-1.09364	2.13412	down	Ensembl	540	chr20	-	61405479	61406764	downstream	NM_016354	SLCO4A1	solute carrier organic anion transporter family	2.36342	1.24088	2.36342	up	chr20	+	61273796	61303647
ENST00000412500	RP5-885L7.10	-2.13412	-1.09364	2.13412	down	Ensembl	540	chr20	-	61405479	61406764	upstream	NM_018270	C20orf20	MRG-binding protein	13.8135	3.78801	13.8135	up	chr20	+	61427804	61431945
ENST00000412500	RP5-885L7.10	-2.13412	-1.09364	2.13412	down	Ensembl	540	chr20	-	61405479	61406764	upstream	NM_080750	DPH3P1	putative DPH3 homolog B	125.212	6.96823	125.212	up	chr20	+	61476475	61477543
ENST00000427722	RP11-509J21.3	2.47284	1.30617	2.47284	up	Ensembl	537	chr9	+	3674545	3691814	downstream	NM_001042413	GLIS3	zinc finger protein GLIS3 isoform a	-2.06161	-1.04377	2.06161	down	chr9	-	3824127	4300035
ENST00000412500	RP5-885L7.10	-2.13412	-1.09364	2.13412	down	Ensembl	540	chr20	-	61405479	61406764	upstream	NM_033081	DIDO1	death-inducer obliterator 1 isoform c	3.39527	1.76352	3.39527	up	chr20	-	61509089	61569304
ENST00000412500	RP5-885L7.10	-2.13412	-1.09364	2.13412	down	Ensembl	540	chr20	-	61405479	61406764	upstream	NM_022082	SLC17A9	solute carrier family 17 member 9	2.77486	1.47242	2.77486	up	chr20	+	61583998	61599949
ENST00000417473	AC099344.4	-2.52574	-1.33671	2.52574	down	Ensembl	499	chr2	+	11534106	11542372	upstream	NM_004850	ROCK2	rho-associated protein kinase 2	6.01048	2.58748	6.01048	up	chr2	-	11321777	11484711
ENST00000414795	AC017076.5	-2.3437	-1.22879	2.3437	down	Ensembl	506	chr2	-	6969010	6980595	upstream	NM_014746	RNF144A	probable E3 ubiquitin-protein ligase RNF144A	-3.52789	-1.81881	3.52789	down	chr2	+	7057522	7184309
ENST00000427825	RP11-469A15.2	-11.2457	-3.4913	11.2457	down	Ensembl	507	chr1	+	200443047	200447421	upstream	NM_001105517	FAM58B	cyclin-related protein FAM58B	2.20576	1.14128	2.20576	up	chr1	+	200182655	200183643
ENST00000427825	RP11-469A15.2	-11.2457	-3.4913	11.2457	down	Ensembl	507	chr1	+	200443047	200447421	downstream	NM_203459	CAMSAP1L1	calmodulin-regulated spectrin-associated protein	9.23046	3.2064	9.23046	up	chr1	+	200708685	200829831
ENST00000423122	RP11-65J3.1	-6.65309	-2.73402	6.65309	down	Ensembl	545	chr9	+	132104121	132121817	upstream	NM_032809	FAM73B	hypothetical protein LOC84895	2.79438	1.48253	2.79438	up	chr9	+	131799252	131834351
ENST00000423122	RP11-65J3.1	-6.65309	-2.73402	6.65309	down	Ensembl	545	chr9	+	132104121	132121817	upstream	NM_020438	DOLPP1	dolichyldiphosphatase 1 isoform a	-3.8086	-1.92926	3.8086	down	chr9	+	131843382	131852717
ENST00000423122	RP11-65J3.1	-6.65309	-2.73402	6.65309	down	Ensembl	545	chr9	+	132104121	132121817	downstream	NM_177999	ASB6	ankyrin repeat and SOCS box protein 6 isoform 2	3.25062	1.70072	3.25062	up	chr9	-	132396882	132404448
ENST00000425609	RP11-460G11.1	3.02613	1.59748	3.02613	up	Ensembl	547	chr13	+	43732766	43733602	upstream	NM_001002264	EPSTI1	epithelial-stromal interaction protein 1 isoform	11.2189	3.48786	11.2189	up	chr13	-	43462121	43566377
ENST00000446520	AC069394.1	-5.15175	-2.36506	5.15175	down	Ensembl	553	chr2	+	138859453	138863475	upstream	NM_001024075	HNMT	histamine N-methyltransferase isoform 3	-4.0128	-2.00461	4.0128	down	chr2	+	138721807	138739248
ENST00000461248	RP1-300I2.2	-4.4979	-2.16925	4.4979	down	Ensembl	556	chr20	+	43859508	43861972	upstream	NM_001124756	PABPC1L	polyadenylate-binding protein 1-like	3.66565	1.87407	3.66565	up	chr20	+	43538702	43567962
ENST00000461248	RP1-300I2.2	-4.4979	-2.16925	4.4979	down	Ensembl	556	chr20	+	43859508	43861972	downstream	NM_014276	RBPJL	recombining binding protein suppressor of	-3.18893	-1.67307	3.18893	down	chr20	+	43935490	43946464
ENST00000444259	RP5-1112D6.4	2.74664	1.45767	2.74664	up	Ensembl	557	chr6	+	111599134	111599945	upstream	NM_032194	RPF2	ribosome production factor 2 homolog	4.04174	2.01498	4.04174	up	chr6	+	111303290	111346794
NR_024373	LOC541471	3.71769	1.89441	3.71769	up	RefSeq_NR	557	chr2	-	112186889	112252692	downstream	NM_138621	BCL2L11	bcl-2-like protein 11 isoform 1	-3.33672	-1.73843	3.33672	down	chr2	+	111878490	111926022
ENST00000430449	CTA-342B11.1	-2.53418	-1.34152	2.53418	down	Ensembl	473	chr22	+	32359343	32366387	upstream	NM_001136029	DEPDC5	DEP domain-containing protein 5 isoform 3	-4.40755	-2.13998	4.40755	down	chr22	+	32150852	32302599
ENST00000421071	AC068057.2	-3.80331	-1.92725	3.80331	down	Ensembl	482	chr2	-	105365841	105371333	upstream	NM_182640	MRPS9	28S ribosomal protein S9, mitochondrial	2.06267	1.04451	2.06267	up	chr2	+	105654482	105716418
ENST00000444956	RP11-384P7.6	-2.40797	-1.26782	2.40797	down	Ensembl	486	chr9	-	33732972	33738414	upstream	NM_018449	UBAP2	ubiquitin-associated protein 2	-2.60104	-1.37909	2.60104	down	chr9	-	33921690	34048947
ENST00000417473	AC099344.4	-2.52574	-1.33671	2.52574	down	Ensembl	499	chr2	+	11534106	11542372	downstream	NM_033090	GREB1	protein GREB1 isoform b	17.0888	4.09498	17.0888	up	chr2	+	11682850	11732272
ENST00000467630	AC000123.3	23.9042	4.57919	23.9042	up	Ensembl	461	chr7	-	126989886	126990347	upstream	NM_006193	PAX4	paired box protein Pax-4	-3.4744	-1.79676	3.4744	down	chr7	-	127250345	127255780
ENST00000455973	RP11-359N11.1	-4.75048	-2.24807	4.75048	down	Ensembl	470	chr6	-	14230005	14231801	downstream	NM_001165034	RNF182	E3 ubiquitin-protein ligase RNF182	-3.1239	-1.64335	3.1239	down	chr6	+	13924676	13980240
ENST00000455568	NCRNA00087	-12.0085	-3.58598	12.0085	down	Ensembl	471	chrX	-	134229142	134232388	downstream	NM_001170781	FAM122C	hypothetical protein LOC159091 isoform 4	10.4194	3.3812	10.4194	up	chrX	+	133941222	133945211
ENST00000455568	NCRNA00087	-12.0085	-3.58598	12.0085	down	Ensembl	471	chrX	-	134229142	134232388	downstream	NM_001078173	FAM127C	family with sequence similarity 127, member C	2.40682	1.26713	2.40682	up	chrX	-	134154533	134156566
ENST00000455568	NCRNA00087	-12.0085	-3.58598	12.0085	down	Ensembl	471	chrX	-	134229142	134232388	downstream	NM_001078171	FAM127A	family with sequence similarity 127, member A	5.61973	2.4905	5.61973	up	chrX	+	134166332	134167575
ENST00000443688	RP11-390F4.3	-2.0379	-1.02708	2.0379	down	Ensembl	472	chr9	+	6718809	6719370	downstream	NM_015061	KDM4C	lysine-specific demethylase 4C isoform 1	12.3386	3.6251	12.3386	up	chr9	+	6757640	7175648
ENST00000424812	AC023490.1	-2.19821	-1.13633	2.19821	down	Ensembl	463	chr22	+	20378813	20380089	upstream	NM_022727	TRMT2A	tRNA (uracil-5-)-methyltransferase homolog A	-4.98583	-2.31783	4.98583	down	chr22	-	20099397	20104768
ENST00000458693	RP1-249I4.2	2.92053	1.54623	2.92053	up	Ensembl	465	chr6	+	110147724	110149988	upstream	NM_014845	FIG4	polyphosphoinositide phosphatase	16.6912	4.06102	16.6912	up	chr6	+	110012423	110146634
ENST00000455568	NCRNA00087	-12.0085	-3.58598	12.0085	down	Ensembl	471	chrX	-	134229142	134232388	downstream	NM_138819	FAM122C	hypothetical protein LOC159091 isoform 2	5.25687	2.3942	5.25687	up	chrX	+	133941222	133988641
ENST00000455568	NCRNA00087	-12.0085	-3.58598	12.0085	down	Ensembl	471	chrX	-	134229142	134232388	downstream	NM_001163438	LOC644538	hypothetical protein LOC644538	2.84366	1.50775	2.84366	up	chrX	+	134124967	134126503
ENST00000443688	RP11-390F4.3	-2.0379	-1.02708	2.0379	down	Ensembl	472	chr9	+	6718809	6719370	downstream	NM_001146696	KDM4C	lysine-specific demethylase 4C isoform 4	2.24242	1.16506	2.24242	up	chr9	+	6720862	7077264
ENST00000430449	CTA-342B11.1	-2.53418	-1.34152	2.53418	down	Ensembl	473	chr22	+	32359343	32366387	upstream	NM_014662	DEPDC5	DEP domain-containing protein 5 isoform 1	4.32525	2.11278	4.32525	up	chr22	+	32150068	32303001
ENST00000430449	CTA-342B11.1	-2.53418	-1.34152	2.53418	down	Ensembl	473	chr22	+	32359343	32366387	upstream	NM_003405	YWHAH	14-3-3 protein eta	322.58	8.33351	322.58	up	chr22	+	32340478	32353590
ENST00000417161	RP11-554K11.2	-3.67545	-1.87792	3.67545	down	Ensembl	440	chr1	+	213665643	213719790	upstream	NM_001136138	RPS6KC1	ribosomal protein S6 kinase delta-1 isoform b	6.2284	2.63886	6.2284	up	chr1	+	213224587	213446808
ENST00000424689	RP11-431K24.4	-2.72067	-1.44396	2.72067	down	Ensembl	477	chr1	-	8278249	8280589	downstream	NM_001123377	PARK7	protein DJ-1	2.77807	1.47408	2.77807	up	chr1	+	8021713	8045342
ENST00000424689	RP11-431K24.4	-2.72067	-1.44396	2.72067	down	Ensembl	477	chr1	-	8278249	8280589	upstream	NM_001080397	SLC45A1	proton-associated sugar transporter A	4.27392	2.09556	4.27392	up	chr1	+	8384389	8404227
ENST00000451792	AC017060.1	-6.62719	-2.7284	6.62719	down	Ensembl	442	chr7	-	17503068	17598533	downstream	NM_001621	AHR	aryl hydrocarbon receptor precursor	2.94758	1.55953	2.94758	up	chr7	+	17338275	17385775
ENST00000435092	RP11-408N14.1	-10.2183	-3.35308	10.2183	down	Ensembl	443	chr9	-	22203988	22214671	upstream	NM_022160	DMRTA1	doublesex- and mab-3-related transcription	2.80253	1.48673	2.80253	up	chr9	+	22446839	22452472
ENST00000366224	RP11-571E6.3	2.284	1.19156	2.284	up	Ensembl	477	chrX	+	47157250	47158120	upstream	NM_004683	RGN	regucalcin	-8.84705	-3.1452	8.84705	down	chrX	+	46937774	46952712
ENST00000453810	RP11-1148L6.5	-10.9592	-3.45407	10.9592	down	Ensembl	450	chrX	-	48438161	48439545	downstream	NM_022825	PORCN	probable protein-cysteine N-palmitoyltransferase	-2.45912	-1.29814	2.45912	down	chrX	+	48367370	48379202
ENST00000453810	RP11-1148L6.5	-10.9592	-3.45407	10.9592	down	Ensembl	450	chrX	-	48438161	48439545	upstream	NM_017883	WDR13	WD repeat-containing protein 13 isoform 1	-3.47613	-1.79748	3.47613	down	chrX	+	48455879	48463582
ENST00000453810	RP11-1148L6.5	-10.9592	-3.45407	10.9592	down	Ensembl	450	chrX	-	48438161	48439545	upstream	NM_006044	HDAC6	histone deacetylase 6	2.07801	1.0552	2.07801	up	chrX	+	48660486	48683380
ENST00000453810	RP11-1148L6.5	-10.9592	-3.45407	10.9592	down	Ensembl	450	chrX	-	48438161	48439545	downstream	NM_001040612	SSX4B	protein SSX4 isoform b	-3.23736	-1.69482	3.23736	down	chrX	+	48242967	48252781
ENST00000453810	RP11-1148L6.5	-10.9592	-3.45407	10.9592	down	Ensembl	450	chrX	-	48438161	48439545	downstream	NM_006579	EBP	3-beta-hydroxysteroid-Delta(8),	3.25024	1.70054	3.25024	up	chrX	+	48380163	48387104
ENST00000447956	RP11-128M1.1	7.52677	2.91203	7.52677	up	Ensembl	415	chr20	+	2187862	2193797	upstream	NM_001040023	SIRPA	tyrosine-protein phosphatase non-receptor type	-2.02987	-1.02138	2.02987	down	chr20	+	1875825	1920540
ENST00000429512	AP001476.4	-5.76201	-2.52657	5.76201	down	Ensembl	415	chr21	+	47472509	47473019	upstream	NM_020528	PCBP3	poly(rC)-binding protein 3 isoform 1	-6.98888	-2.80506	6.98888	down	chr21	+	47269874	47362368
ENST00000438148	AC104655.3	-2.48091	-1.31087	2.48091	down	Ensembl	415	chr2	+	105760599	105761882	upstream	NM_182640	MRPS9	28S ribosomal protein S9, mitochondrial	2.06267	1.04451	2.06267	up	chr2	+	105654482	105716418
ENST00000447524	XXyac-YM21GA2.4	-3.40237	-1.76654	3.40237	down	Ensembl	452	chr9	+	90479080	90481205	upstream	NM_001912	CTSL1	cathepsin L1 preproprotein	-2.55334	-1.35238	2.55334	down	chr9	+	90340973	90346384
ENST00000447524	XXyac-YM21GA2.4	-3.40237	-1.76654	3.40237	down	Ensembl	452	chr9	+	90479080	90481205	upstream	NM_145918	CTSL1	cathepsin L1 preproprotein	4.81721	2.2682	4.81721	up	chr9	+	90340973	90346384
ENST00000359838	RP3-337D23.3	-2.22135	-1.15144	2.22135	down	Ensembl	453	chr6	+	147480060	147502128	downstream	NM_001127715	STXBP5	syntaxin-binding protein 5 isoform b	5.21417	2.38244	5.21417	up	chr6	+	147525507	147708707
uc001fuu.2	AF088076	2.20552	1.14112	2.20552	up	UCSC_knowngene	423	chr1	+	159931073	159946734	upstream	NM_001135050	IGSF9	protein turtle homolog A isoform a	-8.20719	-3.03689	8.20719	down	chr1	-	159896828	159915386
ENST00000418403	RP11-462G2.1	1847.8	10.8516	1847.8	up	Ensembl	397	chr6	+	71104589	71109120	downstream	NM_020819	FAM135A	hypothetical protein LOC57579 isoform b	2.01874	1.01346	2.01874	up	chr6	+	71123106	71270877
ENST00000433761	RP1-40E16.2	-5.32678	-2.41326	5.32678	down	Ensembl	398	chr6	+	3056123	3056995	downstream	NM_001128592	PSMG4	proteasome assembly chaperone 4 isoform a	-2.85857	-1.5153	2.85857	down	chr6	+	3259161	3268300
ENST00000433761	RP1-40E16.2	-5.32678	-2.41326	5.32678	down	Ensembl	398	chr6	+	3056123	3056995	downstream	NM_015482	SLC22A23	solute carrier family 22 member 23 isoform a	-2.95598	-1.56364	2.95598	down	chr6	-	3269206	3456793
ENST00000412339	RP11-390F4.10	-2.42924	-1.2805	2.42924	down	Ensembl	422	chr9	+	6704470	6707780	downstream	NM_015061	KDM4C	lysine-specific demethylase 4C isoform 1	12.3386	3.6251	12.3386	up	chr9	+	6757640	7175648
uc001fuu.2	AF088076	2.20552	1.14112	2.20552	up	UCSC_knowngene	423	chr1	+	159931073	159946734	upstream	NM_017823	DUSP23	dual specificity protein phosphatase 23	-2.47135	-1.3053	2.47135	down	chr1	+	159750758	159752333
uc001fuu.2	AF088076	2.20552	1.14112	2.20552	up	UCSC_knowngene	423	chr1	+	159931073	159946734	downstream	NM_145167	PIGM	GPI mannosyltransferase 1	7.38324	2.88425	7.38324	up	chr1	-	159997461	160001783
uc001fuu.2	AF088076	2.20552	1.14112	2.20552	up	UCSC_knowngene	423	chr1	+	159931073	159946734	downstream	NM_001001734	ATP1A4	sodium/potassium-transporting ATPase subunit	-5.62926	-2.49294	5.62926	down	chr1	+	160147200	160156767
uc001fuu.2	AF088076	2.20552	1.14112	2.20552	up	UCSC_knowngene	423	chr1	+	159931073	159946734	downstream	NM_002857	PEX19	peroxisomal biogenesis factor 19 isoform a	-4.49042	-2.16685	4.49042	down	chr1	-	160246598	160254941
ENST00000415101	RP11-402G3.5	-2.03855	-1.02754	2.03855	down	Ensembl	404	chr9	-	117418583	117424654	downstream	NM_153045	C9orf91	transmembrane protein C9orf91	20.32	4.34483	20.32	up	chr9	+	117373705	117408703
ENST00000431981	RP11-112J3.16	2.502	1.32308	2.502	up	Ensembl	407	chr9	+	35786642	35790429	upstream	NM_001164310	FAM166B	hypothetical protein LOC730112 isoform 1	-5.20517	-2.37995	5.20517	down	chr9	-	35561944	35563896
ENST00000431981	RP11-112J3.16	2.502	1.32308	2.502	up	Ensembl	407	chr9	+	35786642	35790429	upstream	NM_006285	TESK1	dual specificity testis-specific protein kinase	2.75153	1.46024	2.75153	up	chr9	+	35605280	35610038
ENST00000431981	RP11-112J3.16	2.502	1.32308	2.502	up	Ensembl	407	chr9	+	35786642	35790429	upstream	NM_001216	CA9	carbonic anhydrase 9 precursor	4.46208	2.15772	4.46208	up	chr9	+	35673914	35681154
ENST00000431981	RP11-112J3.16	2.502	1.32308	2.502	up	Ensembl	407	chr9	+	35786642	35790429	upstream	NM_006289	TLN1	talin-1	3.07007	1.61827	3.07007	up	chr9	-	35697333	35732392
ENST00000431981	RP11-112J3.16	2.502	1.32308	2.502	up	Ensembl	407	chr9	+	35786642	35790429	downstream	NM_016446	TMEM8B	transmembrane protein 8B isoform b	44.5542	5.47749	44.5542	up	chr9	+	35829221	35847232
ENST00000412855	RP11-396C23.2	3.34093	1.74025	3.34093	up	Ensembl	407	chr1	+	226274581	226277993	upstream	NM_001130440	SRP9	signal recognition particle 9 kDa protein	2.03209	1.02296	2.03209	up	chr1	+	225965514	225978168
ENST00000415530	XX-C2158C6.3	-2.10222	-1.07192	2.10222	down	Ensembl	439	chr6	-	171045260	171046865	downstream	NM_003194	TBP	TATA-box-binding protein isoform 1	-4.18421	-2.06495	4.18421	down	chr6	+	170863420	170881958
ENST00000443778	RP11-760M1.2	-3.62026	-1.85609	3.62026	down	Ensembl	398	chr13	+	24044185	24060449	upstream	NM_014363	SACS	sacsin	5.68646	2.50753	5.68646	up	chr13	-	23902964	24007841
ENST00000429853	RP4-726N1.2	-5.12578	-2.35777	5.12578	down	Ensembl	400	chr20	+	18040136	18051652	downstream	NM_001164811	PET117	cytochrome c oxidase assembly factor-like	89.4346	6.48276	89.4346	up	chr20	+	18118498	18123812
ENST00000429099	RP11-117D22.1	2.40891	1.26838	2.40891	up	Ensembl	383	chr1	-	53814159	53814905	downstream	NM_000098	CPT2	carnitine O-palmitoyltransferase 2,	-9.29405	-3.21631	9.29405	down	chr1	+	53662100	53679869
ENST00000426374	RP1-135L22.1	-2.02005	-1.01439	2.02005	down	Ensembl	387	chr6	+	21354641	21355527	downstream	NM_003107	SOX4	transcription factor SOX-4	5.32354	2.41239	5.32354	up	chr6	+	21593971	21598849
ENST00000417149	RP11-298E9.6	-2.14955	-1.10403	2.14955	down	Ensembl	390	chr10	-	3282562	3299402	downstream	NM_002627	PFKP	6-phosphofructokinase type C isoform 1	5.75743	2.52543	5.75743	up	chr10	+	3109751	3178996
ENST00000417149	RP11-298E9.6	-2.14955	-1.10403	2.14955	down	Ensembl	390	chr10	-	3282562	3299402	downstream	NM_014889	PITRM1	presequence protease, mitochondrial isoform 2	3.62294	1.85716	3.62294	up	chr10	-	3179919	3215003
ENST00000431981	RP11-112J3.16	2.502	1.32308	2.502	up	Ensembl	407	chr9	+	35786642	35790429	downstream	NM_001042590	TMEM8B	transmembrane protein 8B isoform a	-3.64108	-1.86437	3.64108	down	chr9	+	35829512	35854844
ENST00000431981	RP11-112J3.16	2.502	1.32308	2.502	up	Ensembl	407	chr9	+	35786642	35790429	downstream	NM_001039792	HRCT1	histidine-rich carboxyl terminus protein 1	43.079	5.42891	43.079	up	chr9	+	35906188	35907138
ENST00000412855	RP11-396C23.2	3.34093	1.74025	3.34093	up	Ensembl	407	chr1	+	226274581	226277993	upstream	NM_003133	SRP9	signal recognition particle 9 kDa protein	20.4459	4.35374	20.4459	up	chr1	+	225965514	225978168
ENST00000412855	RP11-396C23.2	3.34093	1.74025	3.34093	up	Ensembl	407	chr1	+	226274581	226277993	upstream	NM_001136018	EPHX1	epoxide hydrolase 1	-13.365	-3.74039	13.365	down	chr1	+	225997796	226033262
ENST00000412855	RP11-396C23.2	3.34093	1.74025	3.34093	up	Ensembl	407	chr1	+	226274581	226277993	upstream	NM_000120	EPHX1	epoxide hydrolase 1	-5.75206	-2.52408	5.75206	down	chr1	+	226013001	226033262
ENST00000447956	RP11-128M1.1	7.52677	2.91203	7.52677	up	Ensembl	415	chr20	+	2187862	2193797	downstream	NM_003091	SNRPB	small nuclear ribonucleoprotein-associated	3.21883	1.68654	3.21883	up	chr20	-	2442280	2451499
ENST00000447956	RP11-128M1.1	7.52677	2.91203	7.52677	up	Ensembl	415	chr20	+	2187862	2193797	downstream	NM_198216	SNRPB	small nuclear ribonucleoprotein-associated	-5.73064	-2.5187	5.73064	down	chr20	-	2442280	2451499
ENST00000429512	AP001476.4	-5.76201	-2.52657	5.76201	down	Ensembl	415	chr21	+	47472509	47473019	upstream	NM_001130141	PCBP3	poly(rC)-binding protein 3 isoform 2	-3.22671	-1.69007	3.22671	down	chr21	+	47269874	47362368
ENST00000429512	AP001476.4	-5.76201	-2.52657	5.76201	down	Ensembl	415	chr21	+	47472509	47473019	downstream	NM_001145437	LSS	lanosterol synthase isoform 3	-2.48585	-1.31374	2.48585	down	chr21	-	47609037	47648738
ENST00000438148	AC104655.3	-2.48091	-1.31087	2.48091	down	Ensembl	415	chr2	+	105760599	105761882	downstream	NM_024093	C2orf49	ashwin	7.18081	2.84415	7.18081	up	chr2	+	105954012	105961984
ENST00000426374	RP1-135L22.1	-2.02005	-1.01439	2.02005	down	Ensembl	387	chr6	+	21354641	21355527	upstream	NM_017774	CDKAL1	CDK5 regulatory subunit-associated protein	3.29372	1.71972	3.29372	up	chr6	+	20534687	21232634
ENST00000418403	RP11-462G2.1	1847.8	10.8516	1847.8	up	Ensembl	397	chr6	+	71104589	71109120	downstream	NM_145267	C6orf57	hypothetical protein LOC135154 precursor	3.65717	1.87073	3.65717	up	chr6	+	71276624	71298606
ENST00000433761	RP1-40E16.2	-5.32678	-2.41326	5.32678	down	Ensembl	398	chr6	+	3056123	3056995	upstream	NM_130395	WRNIP1	ATPase WRNIP1 isoform 2	-2.59238	-1.37427	2.59238	down	chr6	+	2765665	2785979
ENST00000456795	RP3-331H24.4	-2.41981	-1.2749	2.41981	down	Ensembl	352	chr6	+	72038644	72039509	upstream	NM_024576	OGFRL1	opioid growth factor receptor-like protein 1	2.14864	1.10342	2.14864	up	chr6	+	71998476	72011973
ENST00000427901	RP11-63P12.7	-27.5163	-4.78222	27.5163	down	Ensembl	361	chr9	+	74872251	74872699	upstream	NM_182505	C9orf85	hypothetical protein LOC138241	8.33854	3.0598	8.33854	up	chr9	+	74526422	74588371
ENST00000442416	AC009502.3	-2.43478	-1.28379	2.43478	down	Ensembl	361	chr2	+	220594831	220602464	upstream	NM_001005209	TMEM198	transmembrane protein 198	2.16357	1.11342	2.16357	up	chr2	+	220408744	220415317
ENST00000442416	AC009502.3	-2.43478	-1.28379	2.43478	down	Ensembl	361	chr2	+	220594831	220602464	upstream	NM_002191	INHA	inhibin alpha chain preproprotein	8.25067	3.04451	8.25067	up	chr2	+	220436953	220440435
ENST00000444042	RP1-18D14.3	2.84739	1.50964	2.84739	up	Ensembl	363	chr1	-	47643840	47644943	upstream	NM_003189	TAL1	T-cell acute lymphocytic leukemia protein 1	-3.05873	-1.61293	3.05873	down	chr1	-	47681962	47695443
ENST00000444042	RP1-18D14.3	2.84739	1.50964	2.84739	up	Ensembl	363	chr1	-	47643840	47644943	upstream	NM_001136140	CMPK1	UMP-CMP kinase isoform b	-2.11325	-1.07946	2.11325	down	chr1	+	47799468	47844511
ENST00000444042	RP1-18D14.3	2.84739	1.50964	2.84739	up	Ensembl	363	chr1	-	47643840	47644943	upstream	NM_012186	FOXE3	forkhead box protein E3	-3.04799	-1.60786	3.04799	down	chr1	+	47881743	47883724
ENST00000442416	AC009502.3	-2.43478	-1.28379	2.43478	down	Ensembl	361	chr2	+	220594831	220602464	upstream	NM_001173476	SPEG	striated muscle preferentially expressed protein	31.529	4.97861	31.529	up	chr2	+	220325533	220331584
ENST00000430921	RP11-66A2.1	4.11656	2.04144	4.11656	up	Ensembl	372	chr1	+	232853816	232857996	downstream	NM_032324	NTPCR	cancer-related nucleoside-triphosphatase	2.26955	1.18241	2.26955	up	chr1	+	233086369	233114219
ENST00000446887	RP1-111C20.3	-2.06078	-1.04319	2.06078	down	Ensembl	331	chr6	-	159485759	159486305	upstream	NM_032532	FNDC1	fibronectin type III domain-containing protein	-2.26717	-1.18089	2.26717	down	chr6	+	159590428	159693140
ENST00000457746	AP006216.5	-3.27031	-1.70943	3.27031	down	Ensembl	333	chr11	-	116683919	116684719	upstream	NM_000039	APOA1	apolipoprotein A-I preproprotein	-416.518	-8.70224	416.518	down	chr11	-	116706468	116708338
ENST00000455327	RP1-40E16.3	-3.77909	-1.91804	3.77909	down	Ensembl	335	chr6	-	3051334	3053987	downstream	NM_000904	NQO2	ribosyldihydronicotinamide dehydrogenase	-3.31354	-1.72837	3.31354	down	chr6	+	3000066	3019994
ENST00000455327	RP1-40E16.3	-3.77909	-1.91804	3.77909	down	Ensembl	335	chr6	-	3051334	3053987	upstream	NM_015482	SLC22A23	solute carrier family 22 member 23 isoform a	-2.95598	-1.56364	2.95598	down	chr6	-	3269206	3456793
ENST00000428643	RP11-216B9.7	3.81148	1.93035	3.81148	up	Ensembl	334	chr9	-	131425412	131425857	upstream	NM_013355	PKN3	serine/threonine-protein kinase N3	46.8801	5.5509	46.8801	up	chr9	+	131464801	131483199
ENST00000428643	RP11-216B9.7	3.81148	1.93035	3.81148	up	Ensembl	334	chr9	-	131425412	131425857	upstream	NM_001127244	LRRC8A	leucine-rich repeat-containing protein 8A	2.60596	1.38181	2.60596	up	chr9	+	131644780	131680317
ENST00000428643	RP11-216B9.7	3.81148	1.93035	3.81148	up	Ensembl	334	chr9	-	131425412	131425857	upstream	NM_174933	PHYHD1	phytanoyl-CoA dioxygenase domain-containing	-144.888	-7.1788	144.888	down	chr9	+	131683173	131704320
ENST00000455327	RP1-40E16.3	-3.77909	-1.91804	3.77909	down	Ensembl	335	chr6	-	3051334	3053987	downstream	NM_130395	WRNIP1	ATPase WRNIP1 isoform 2	-2.59238	-1.37427	2.59238	down	chr6	+	2765665	2785979
ENST00000455327	RP1-40E16.3	-3.77909	-1.91804	3.77909	down	Ensembl	335	chr6	-	3051334	3053987	upstream	NM_001128592	PSMG4	proteasome assembly chaperone 4 isoform a	-2.85857	-1.5153	2.85857	down	chr6	+	3259161	3268300
ENST00000425153	RP11-205K6.2	-4.31559	-2.10956	4.31559	down	Ensembl	339	chr9	+	129289896	129292622	upstream	NM_033446	FAM125B	multivesicular body subunit 12B isoform 1	2.26435	1.17909	2.26435	up	chr9	+	129089127	129269319
ENST00000425153	RP11-205K6.2	-4.31559	-2.10956	4.31559	down	Ensembl	339	chr9	+	129289896	129292622	downstream	NM_001174146	LMX1B	LIM homeobox transcription factor 1-beta isoform	-10.358	-3.37268	10.358	down	chr9	+	129376721	129463311
ENST00000432331	RP11-478K15.1	-5.59644	-2.48451	5.59644	down	Ensembl	340	chr13	-	44680513	44711372	upstream	NM_001010897	SERP2	stress-associated endoplasmic reticulum protein	-3.84322	-1.94232	3.84322	down	chr13	+	44947977	44971850
ENST00000433825	XX-FW83128A1.2	-2.02465	-1.01767	2.02465	down	Ensembl	341	chrX	-	153562309	153563387	downstream	NM_001145934	TKTL1	transketolase-like protein 1 isoform c	-3.9804	-1.99291	3.9804	down	chrX	+	153533408	153558713
ENST00000433825	XX-FW83128A1.2	-2.02465	-1.01767	2.02465	down	Ensembl	341	chrX	-	153562309	153563387	upstream	NM_001493	GDI1	rab GDP dissociation inhibitor alpha	11.6519	3.54249	11.6519	up	chrX	+	153665258	153671814
ENST00000433825	XX-FW83128A1.2	-2.02465	-1.01767	2.02465	down	Ensembl	341	chrX	-	153562309	153563387	upstream	NM_004699	FAM50A	XAP-5 protein	2.40327	1.265	2.40327	up	chrX	+	153672484	153679002
ENST00000452795	RP4-798A10.4	5.74937	2.5234	5.74937	up	Ensembl	342	chr1	+	16847188	16848303	upstream	NM_001145277	NECAP2	adaptin ear-binding coat-associated protein 2	-6.09684	-2.60806	6.09684	down	chr1	+	16767166	16786584
ENST00000433825	XX-FW83128A1.2	-2.02465	-1.01767	2.02465	down	Ensembl	341	chrX	-	153562309	153563387	upstream	NM_001110556	FLNA	filamin-A isoform 2	2.62443	1.392	2.62443	up	chrX	-	153576899	153603006
ENST00000433825	XX-FW83128A1.2	-2.02465	-1.01767	2.02465	down	Ensembl	341	chrX	-	153562309	153563387	upstream	NM_000117	EMD	emerin	2.33598	1.22403	2.33598	up	chrX	+	153607596	153609883
ENST00000433825	XX-FW83128A1.2	-2.02465	-1.01767	2.02465	down	Ensembl	341	chrX	-	153562309	153563387	upstream	NM_017514	PLXNA3	plexin-A3 precursor	366.261	8.51673	366.261	up	chrX	+	153686622	153701985
ENST00000452795	RP4-798A10.4	5.74937	2.5234	5.74937	up	Ensembl	342	chr1	+	16847188	16848303	upstream	NM_001114600	C1orf144	putative MAPK activating protein PM20,PM21	-8.46894	-3.08218	8.46894	down	chr1	+	16693582	16724640
ENST00000452795	RP4-798A10.4	5.74937	2.5234	5.74937	up	Ensembl	342	chr1	+	16847188	16848303	upstream	NM_015609	C1orf144	putative MAPK activating protein PM20,PM21	-2.47839	-1.3094	2.47839	down	chr1	+	16693582	16724640
ENST00000452795	RP4-798A10.4	5.74937	2.5234	5.74937	up	Ensembl	342	chr1	+	16847188	16848303	downstream	NM_017940	NBPF1	hypothetical protein LOC55672	-2.04658	-1.03321	2.04658	down	chr1	-	16890411	16939982
uc004dgl.1	BC015977	8.67672	3.11715	8.67672	up	UCSC_knowngene	271	chrX	-	46185713	46187080	upstream	NM_001129898	ZNF673	protein ZNF673 isoform 1	4.26467	2.09243	4.26467	up	chrX	+	46306623	46334074
uc004dgl.1	BC015977	8.67672	3.11715	8.67672	up	UCSC_knowngene	271	chrX	-	46185713	46187080	upstream	NM_019886	CHST7	carbohydrate sulfotransferase 7	27.7777	4.79586	27.7777	up	chrX	+	46433191	46457838
ENST00000443579	RP1-159A19.4	-2.23376	-1.15947	2.23376	down	Ensembl	283	chr1	+	27852315	27857072	downstream	NM_022873	IFI6	interferon alpha-inducible protein 6 isoform c	2.46913	1.304	2.46913	up	chr1	-	27992571	27998724
ENST00000443579	RP1-159A19.4	-2.23376	-1.15947	2.23376	down	Ensembl	283	chr1	+	27852315	27857072	downstream	NM_001143915	FAM76A	hypothetical protein LOC199870 isoform 5	-2.37583	-1.24843	2.37583	down	chr1	+	28052489	28089423
ENST00000443579	RP1-159A19.4	-2.23376	-1.15947	2.23376	down	Ensembl	283	chr1	+	27852315	27857072	upstream	NM_015023	WDTC1	WD and tetratricopeptide repeats protein 1	2.05482	1.03901	2.05482	up	chr1	+	27561006	27635110
ENST00000443579	RP1-159A19.4	-2.23376	-1.15947	2.23376	down	Ensembl	283	chr1	+	27852315	27857072	downstream	NM_002038	IFI6	interferon alpha-inducible protein 6 isoform a	-10.0943	-3.33547	10.0943	down	chr1	-	27992571	27998724
ENST00000437350	RP5-843L14.1	-3.39674	-1.76415	3.39674	down	Ensembl	298	chr20	+	55171365	55173677	upstream	NM_198435	AURKA	serine/threonine-protein kinase 6	4.52967	2.17941	4.52967	up	chr20	-	54944444	54967351
ENST00000437350	RP5-843L14.1	-3.39674	-1.76415	3.39674	down	Ensembl	298	chr20	+	55171365	55173677	upstream	NM_001164115	CASS4	cas scaffolding protein family member 4 isoform	-4.87259	-2.28469	4.87259	down	chr20	+	54987313	55034396
ENST00000437350	RP5-843L14.1	-3.39674	-1.76415	3.39674	down	Ensembl	298	chr20	+	55171365	55173677	upstream	NM_016407	C20orf43	hypothetical protein LOC51507	4.97108	2.31356	4.97108	up	chr20	+	55043646	55093942
ENST00000437350	RP5-843L14.1	-3.39674	-1.76415	3.39674	down	Ensembl	298	chr20	+	55171365	55173677	upstream	NM_001164114	CASS4	cas scaffolding protein family member 4 isoform	-2.76026	-1.46481	2.76026	down	chr20	+	54987313	55034396
ENST00000437350	RP5-843L14.1	-3.39674	-1.76415	3.39674	down	Ensembl	298	chr20	+	55171365	55173677	downstream	NM_003222	TFAP2C	transcription factor AP-2 gamma	-4.39012	-2.13426	4.39012	down	chr20	+	55204357	55214338
ENST00000455671	AC051649.16	-4.59052	-2.19866	4.59052	down	Ensembl	315	chr11	+	1923876	1929145	upstream	NM_001012709	KRTAP5-4	keratin-associated protein 5-4	-2.72837	-1.44804	2.72837	down	chr11	-	1642187	1643368
ENST00000455671	AC051649.16	-4.59052	-2.19866	4.59052	down	Ensembl	315	chr11	+	1923876	1929145	downstream	NM_001042780	TNNT3	troponin T, fast skeletal muscle isoform 3	3.37981	1.75694	3.37981	up	chr11	+	1940798	1959936
ENST00000455671	AC051649.16	-4.59052	-2.19866	4.59052	down	Ensembl	315	chr11	+	1923876	1929145	downstream	NM_000207	INS	insulin preproprotein	-2.41655	-1.27295	2.41655	down	chr11	-	2181008	2182439
uc004aul.1	DM004128	-2.00141	-1.00102	2.00141	down	UCSC_knowngene	103	chr9	+	96941107	96941210	downstream	NM_032558	HIATL1	hippocampus abundant transcript-like 1	2.73025	1.44903	2.73025	up	chr9	+	97136832	97223202
ENST00000427547	AL162400.1	-4.2901	-2.10101	4.2901	down	Ensembl	157	chr1	-	63543751	63544702	upstream	NM_013339	ALG6	dolichyl pyrophosphate Man9GlcNAc2	2.42081	1.27549	2.42081	up	chr1	+	63833260	63904233
ENST00000443207	RP4-580N22.2	-4.09263	-2.03303	4.09263	down	Ensembl	190	chr1	-	236121178	236135125	downstream	NM_000081	LYST	lysosomal-trafficking regulator	4.8617	2.28146	4.8617	up	chr1	-	235824344	236030220
ENST00000443207	RP4-580N22.2	-4.09263	-2.03303	4.09263	down	Ensembl	190	chr1	-	236121178	236135125	upstream	NM_003272	GPR137B	integral membrane protein GPR137B	2.02706	1.01939	2.02706	up	chr1	+	236305831	236372209
ENST00000450310	RP3-471C18.2	-6.5648	-2.71475	6.5648	down	Ensembl	191	chr6	-	19690055	19753344	upstream	NM_001546	ID4	DNA-binding protein inhibitor ID-4	-2.48067	-1.31073	2.48067	down	chr6	+	19837616	19840915
ENST00000420391	CTA-796E4.3	-7.10144	-2.82811	7.10144	down	Ensembl	188	chr22	+	26557799	26560269	downstream	NM_020437	ASPHD2	aspartate beta-hydroxylase domain-containing	3.966	1.98769	3.966	up	chr22	+	26825279	26840978
ENST00000439926	RP11-402P6.11	-3.45431	-1.7884	3.45431	down	Ensembl	220	chrX	-	70980624	70981509	downstream	NM_004606	TAF1	transcription initiation factor TFIID subunit 1	12.7651	3.67413	12.7651	up	chrX	+	70586113	70685855
uc002ydh.2	BC141903	-16.4623	-4.04109	16.4623	down	UCSC_knowngene	221	chr20	-	61405787	61406753	downstream	NM_016354	SLCO4A1	solute carrier organic anion transporter family	2.36342	1.24088	2.36342	up	chr20	+	61273796	61303647
uc002ydh.2	BC141903	-16.4623	-4.04109	16.4623	down	UCSC_knowngene	221	chr20	-	61405787	61406753	upstream	NM_018270	C20orf20	MRG-binding protein	13.8135	3.78801	13.8135	up	chr20	+	61427804	61431945
uc002ydh.2	BC141903	-16.4623	-4.04109	16.4623	down	UCSC_knowngene	221	chr20	-	61405787	61406753	downstream	NM_178463	C20orf166	hypothetical protein LOC128826	-5.62625	-2.49217	5.62625	down	chr20	+	61147659	61167971
uc002ydh.2	BC141903	-16.4623	-4.04109	16.4623	down	UCSC_knowngene	221	chr20	-	61405787	61406753	upstream	NM_080750	DPH3P1	putative DPH3 homolog B	125.212	6.96823	125.212	up	chr20	+	61476475	61477543
uc002ydh.2	BC141903	-16.4623	-4.04109	16.4623	down	UCSC_knowngene	221	chr20	-	61405787	61406753	upstream	NM_022082	SLC17A9	solute carrier family 17 member 9	2.77486	1.47242	2.77486	up	chr20	+	61583998	61599949
ENST00000419627	RP3-323P13.2	-5.62308	-2.49136	5.62308	down	Ensembl	244	chr6	-	134081322	134167089	downstream	NM_004100	EYA4	eyes absent homolog 4 isoform a	-4.57927	-2.19512	4.57927	down	chr6	+	133562494	133853258
ENST00000419627	RP3-323P13.2	-5.62308	-2.49136	5.62308	down	Ensembl	244	chr6	-	134081322	134167089	upstream	NM_145176	SLC2A12	solute carrier family 2, facilitated glucose	-3.18285	-1.67032	3.18285	down	chr6	-	134308718	134373789
