# Supplementary material for: The Long Noncoding RNA Expression Profile of Hepatocellular Carcinoma Identified by Microarray Analysis
Source: PLoS One. 2014 Jul 15;9(7):e101707. doi: 10.1371/journal.pone.0101707 (PMC4099127; doi:10.1371/journal.pone.0101707)
Supplement: Table S6 — Rinn lincRNAs profiling. (XLS) [file pone.0101707.s008.xls]

## Sheet: Rinn lincRNAs profiling
Table S6: Rinn lincRNAs profiling. This table contains profiling data of all probes for lincRNAs based on John Rinn's papers (Guttman, M., et al. 2009, Khalil, A.M., et al. 2009). # Column A: ProbeName, it represents the probe name. # Column B ~ G: Raw Intensity of each sample. # Column H ~ M: Normalized Intensity of each sample (log2 transformed). # Column N ~ W: Annotations to each probe, inclu…
	Raw Intensity						Normalized Intensity						Annotations
ProbeName	[H1T](Raw)	[H1N](Raw)	[H2T](Raw)	[H2N](Raw)	[H3T](Raw)	[H3N](Raw)	[H1T](normalized)	[H1N](normalized)	[H2T](normalized)	[H2N](normalized)	[H3T](normalized)	[H3N](normalized)	type	seqname	GeneSymbol	source	RNAlength	chrom	strand	txStart	txEnd	probeSeq
ASHG19A3A000094	1018.21	1143.22	1428.74	604.994	1455.09	370.664	8.97603	9.22205	9.15734	8.85475	9.34254	10.1734	noncoding	ENST00000412736	MEG3	Ensembl	1670	chr14	+	101292454	101327308	TGACTTGAGTAAGAACACGAATTATGCATTACCACTCCCCTGCCCCAGGAGCCACTCCCA
ASHG19A3L0003581	115.051	130.171	129.575	265.651	107.913	151.349	6.15747	6.3006	6.00313	7.69644	5.73894	8.81816	noncoding	chr13:40809650-40814850+	lincRNA-FOXO1-1	lincRNA	5201	chr13	+	40809650	40814850	GTTCACAAGTCATAACATCAGAATCCAACTCAGACCTCCTCATTCCATGCTTTCTAATTT
ASHG19A3A044660	19.954	11.8348	7.45215	23.5589	37.9953	4.06773	3.95603	3.2428	2.59445	3.94492	4.37198	2.14248	noncoding	uc001lkl.2	CR592586	UCSC_knowngene	870	chr10	+	131910185	131919004	TGTGGCCCAATTCCAGTTCTCCAGGGTGCTCATCACTCTGTGGCAGTTTGTCTTCTGGTT
ASHG19A3L0003241	91.1612	71.2316	102.354	69.9351	145.165	74.7548	5.87628	5.50462	5.6914	5.73056	6.14024	7.68065	noncoding	BI763082	lincRNA-TBC1D22A	lincRNA	830	chr22	+	47154429	47287216	TTACCTTCCCCGCCAATGTAGACCGGAGACCAGCCACTCTCCAGAGAAACCACAAATGAA
ASHG19A3A038476	5717.89	31024	8186.73	11750.9	392.639	1410.81	11.3438	14.2257	11.71	13.2769	7.47824	12.0659	noncoding	ENST00000452496	ASS1P12	Ensembl	1227	chr9	+	32945993	32947220	TTGAAATTTGCTGAGCTGGTGTATACCGGTTTCTGGCATAGCCCTGAGTGTGAATTTGTC
ASHG19A3A048298	5.58962	4.46383	46.6004	4.303	4.25932	3.68413	1.84704	2.13335	4.62921	1.70117	2.25962	1.95742	noncoding	ENST00000433544	RP11-488P3.1	Ensembl	1671	chr1	-	94218479	94241000	TCTGTGAGATATCAAATAGAGAGGTGAAGCCTGCAGTAATAAAAAATACTGCCATAGCTA
ASHG19A3L0000032	2746.99	5114.81	6591.1	1714.18	3636.12	1512.15	10.2782	11.3338	11.3946	10.3788	10.6707	12.1742	noncoding	DB327252	lincRNA-PBX1-3	lincRNA	544	chr1	-	165092806	165093350	TGATTTTATGCTTTGAACATAAGGCTGGGTCCTTCAGCTCTCCTTCCCCTCTCAGAAACA
ASHG19A3L0000152	85.7348	147.03	220.437	193.986	170.983	62.0794	5.79261	6.45706	6.69262	7.2434	6.36586	7.40016	noncoding	exon99-	lincRNA-C1orf83	lincRNA	715	chr1	-	54587441	54588155	TTTGCATATGTGCCTGTGGATCTAATGTTACCCCCCACACCTCACGCGAGACTGTCTCCC
ASHG19A3A025593	30.2256	15.4019	28.1065	12.6344	27.6391	17.8383	4.47258	3.55354	3.99813	2.93559	3.97782	5.3439	noncoding	NR_015439	LOC550112	RefSeq_NR	2301	chr4	+	68566995	68588220	TAGGATAAACTTATGAAAAGAAAGGAGTAGCAGTCCCACAGACAAAGCATCCAGCCCCTG
ASHG19A3A050802	501.473	315.728	353.687	318.215	191.212	15.44	8.05827	7.49813	7.30101	7.95054	6.52089	5.10585	noncoding	ENST00000433591	RP11-423O2.2	Ensembl	593	chr1	-	142790582	142791175	AAGCCGCTGCCTGATATCAACACTTTGTAGATGTAGTATGACTATTCTTGTATGTTTCTA
ASHG19A3A018856	79.6047	97.4911	103.772	70.4256	71.2859	64.9572	5.70225	5.91104	5.7079	5.74022	5.18714	7.46691	noncoding	ENST00000457669	AP000696.2	Ensembl	1133	chr21	-	38004978	38009331	ATGGGTTTATCTTTTGGGACCAAGACATTGGGTCCCTACATGTTTTCCCCTACCCTTCTT
ASHG19A3A018495	48.8339	34.5001	40.8124	64.2269	187.336	38.9242	5.0702	4.54626	4.46164	5.6067	6.49127	6.6226	noncoding	uc002xyu.1	CR612603	UCSC_knowngene	2570	chr20	+	56285238	56287808	AGTTAATTCAGTGGCTTAAAGAAACCAAACCTACCCACAACGCTTGACCTCCCATTGATC
ASHG19A3A045027	24.2304	23.131	14.3517	33.1422	8.82407	10.1768	4.20138	4.04443	3.1941	4.53155	2.72564	4.13705	noncoding	uc009yjc.1	EF565102	UCSC_knowngene	403	chr11	-	27645540	27656128	AATGACGGGAGTGTGAGATCCACCACATGGCGAGGCACCCCAGGAACCTGTTTTCTTCTT
ASHG19A3A014240	37.787	107.848	76.3478	50.7114	68.1759	35.2948	4.75361	6.04008	5.29084	5.22845	5.12589	6.45681	noncoding	ENST00000435407	AC024704.2	Ensembl	416	chr2	-	114586966	114588696	TGAATCACTCCCCCACTGAGGAAGAAACCATCTGTGGAAAAGACTGTATAAGGTACTTCC
ASHG19A3A051572	264.729	234.509	285.006	266.514	546.894	98.3857	7.23509	7.10913	7.01401	7.70043	7.95548	8.13035	noncoding	NR_027046	LOC145474	RefSeq_NR	1859	chr14	+	71954577	71956418	ATATATTCTTCAGTGTGATTTAGGTGAGTCAGGAATTTTTCCTCTGGAGACTGCCTAAAT
ASHG19A3A032777	18022.5	15064.7	15539.5	15324.7	10623.9	3520.25	13.0224	13.0343	12.8309	13.6723	12.3994	13.4655	noncoding	ENST00000455449	AC073115.5	Ensembl	532	chr7	-	46037138	46037670	TCACTTCCTAGATGAGGAAGTTAAACTCATCAAGAAGATGGGTGACCACCTGACCAACCT
ASHG19A3L0000808	379.665	203.904	877.118	347.76	561.188	137.234	7.69837	6.90896	8.526	8.08387	7.99339	8.67447	noncoding	AK226132	lincRNA-ZFP106	lincRNA	5684	chr15	-	42707320	42783303	TTTTCCAGGAAAGGCTCCAGTGGTTCTTACTTGATCCAAAAAATGTCAAGAATTAATCTA
ASHG19A3A033174	13.5841	22479.9	48.7701	80.1547	177.738	19.8427	3.47755	13.7168	4.70103	5.94544	6.41877	5.51507	noncoding	ENST00000424151	AC006378.3	Ensembl	314	chr7	-	93594721	93597702	GGGTACAAACTGTATTTCCAACACTTCTAGCCCTATATATACCTGTCAATGATATTATAC
ASHG19A3A043572	109.143	95.6057	149.272	104.153	129.611	52.197	6.09088	5.88194	6.18718	6.33701	5.98592	7.11552	noncoding	ENST00000417112	RP11-554I8.2	Ensembl	917	chr10	+	6779343	6780988	TGACTTTTGGAAATCTGATTGACTGGCACACTCTCTCTGCCTCTTTCTTTCTCAACATTT
ASHG19A3L0002300	14.6426	20.4625	14.5326	10.722	91.0937	17.7186	3.56914	3.89232	3.20981	2.7328	5.49887	5.33126	noncoding	BG925695	lincRNA-CASK-2	lincRNA	461	chrX	-	43134151	43134491	TCATGGTTCTTCAGTGTCAAATGACTTTCCCCTCATTTCTGGAATCCATACGTAGGCATA
ASHG19A3L0000103	113.199	169.611	224.164	355.327	200.766	181.311	6.13551	6.65487	6.71519	8.11877	6.58219	9.10176	noncoding	BF511988	lincRNA-TOMM20-1	lincRNA	521	chr1	+	235062091	235062598	ATTTACTTGAAAGAGACCTCATGCCAAAAAATGCATAGCATCATCCCCCACCTGCTCAGT
ASHG19A3A034077	61.4758	39.7903	41.799	33.7307	18.1476	21.9747	5.36534	4.72612	4.49098	4.56035	3.48623	5.67399	noncoding	NR_015364	LOC441204	RefSeq_NR	1649	chr7	+	26443106	26535982	ACTCTGAATCCAGTGCTCTTTCTACTTCACCATAGACACATGCCCCTTGAGTATAAGGGA
ASHG19A3L0003197	7.0454	12.7311	20.8188	33.1946	20.2205	22.0665	2.76377	3.32668	3.63126	4.53449	3.60256	5.68014	noncoding	BU533451	lincRNA-ATP6V1C1-2	lincRNA	834	chr8	-	104091398	104092160	ACAAAAAACCAAGAAAGAAAGTGGGGGGTGGGATACTCTTACATCAAGAACCGCTTCTCC
ASHG19A3L0000181	11.4218	31.9337	52.6037	35.5231	91.6454	15.7275	3.26406	4.45188	4.79735	4.6453	5.50916	5.13634	noncoding	AK309032	lincRNA-LMO4-3	lincRNA	1152	chr1	+	87678351	87717014	GTTTCTCTTTTCTCTCTGAGAATGTTAGACCTCTGATCTAATTCTCCACTGCTTCCTGCT
ASHG19A3A045566	45.8091	25.4042	56.8054	70.6394	99.0658	4.77975	4.98893	4.15963	4.89716	5.74638	5.61236	2.36023	noncoding	AK129753		misc_RNA	2007	chr11	-	86620031	86622038	TGTCCTCTTTTTACTGAAATAGGGGCCCTTGTTGATGGTAGTCACTGCCCATGCTGTTTA
ASHG19A3A031817	49.3134	60.6977	12.4819	71.9022	66.5932	7.47457	5.07929	5.28988	3.04027	5.77562	5.09204	3.1448	noncoding	ENST00000403367	RP1-72A23.1	Ensembl	482	chr6	+	89769346	89769828	TTCGTTGTGGTTGGAGTTAATGACACTGAGAACAAGATGGCTATTTATGAATTCATTCAT
ASHG19A3A029430	24.172	70.9717	88.6147	47.9281	41.715	41.3209	4.19934	5.49887	5.48824	5.13306	4.48469	6.73276	noncoding	ENST00000455973	RP11-359N11.1	Ensembl	470	chr6	-	14230005	14231801	TAGGCTCTGCAAATTTCATCCCCACCTTTGGCCCTTCAGGCCTAGGGCAAGTCACAGCTC
ASHG19A3L0002225	5014.32	3524.55	13109.6	2629.79	7057.79	535.78	11.1428	10.7789	12.529	11.0328	11.6829	10.7137	noncoding	BC036853	lincRNA-PDCD1LG2-2	lincRNA	1660	chr9	-	5357968	5630071	GGAGGTGCTCTAAATAACTTTTAGATTTCCTCTCTCTGTGTGCATTACCAATATCTAAGT
ASHG19A3A044659	76.3417	134.183	68.0163	107.014	36.6955	3.58624	5.65452	6.3385	5.13005	6.37435	4.32398	1.92438	noncoding	ENST00000417351	CTAGE7	Ensembl	2823	chr10	+	131904272	131907095	CTGGCAATATTTTTGCTCTCTTCAAAAGTAATTCTGACTGATCTCATTTCAAGTAACTGC
ASHG19A3A026163	78.5428	32.7314	80.7719	32.0217	40.2004	3.27244	5.6876	4.48035	5.37006	4.4735	4.4386	1.83817	noncoding	BC034819		NRED	2882	chr4	+	153457444	153460292	GTGGCTTTTACTGTCAAAGATTGTGTAAGCTAAATTATCTGGCAAAATTTTGCTTTCCAG
ASHG19A3A041539	20.4051	10.4004	193.939	9.99525	198.669	3.0398	3.98321	3.10289	6.53019	2.66247	6.5711	1.77594	noncoding	ENST00000441399	RP5-842K24.2	Ensembl	3474	chrX	+	131352534	131566890	TATTCTCCTTGCTGGTATTTCTTCCACTTGCTATTTTGCTGAGAGATGCATGCAAACTAC
ASHG19A3L0002292	6.74973	14.3947	29.8806	23.3787	62.6057	5.85208	2.7285	3.46933	4.07691	3.93024	5.01413	2.6339	noncoding	chrX:38863681-38944131-	lincRNA-MID1IP1-2	lincRNA	80451	chrX	-	38863681	38944131	TTAATTAGGTGCCTAACCTTGATTGCAGGGAGTCAGGATATCTCTCCAACTCCACCTTCT
ASHG19A3A008475	465.504	208.287	503.383	158.853	352.261	133.592	7.96214	6.9387	7.76723	6.96143	7.33498	8.61876	noncoding	uc010wkl.1	DQ589083	UCSC_knowngene	1661	chr17	-	45126240	45127901	AACTCTGCTTAGGATTATTTCATTGATCCCCAGGGTCCAATTGCCCAGTGCTCAGTCAAA
ASHG19A3L0000752	55.6245	88.9719	90.7005	38.1756	99.2565	16.9207	5.23731	5.79697	5.52422	4.76757	5.61627	5.25604	noncoding	chr14:66457497-66472547+	lincRNA-GPHN-4	lincRNA	15051	chr14	+	66457497	66472547	GTAGAAAAGATTTGCTCATCCCAAGTCAAGATGTTCTCCCATGTTTTTTCTTAGCAGCTT
ASHG19A3L0000937	1909.51	1504.26	1782.6	1441.19	1790.2	728.237	9.78363	9.59309	9.43883	10.1267	9.63059	11.1507	noncoding	exon1959+	lincRNA-RBBP8-2	lincRNA	93	chr18	+	20043793	20043885	AAGATGTCAAGGACACACACCAAGCCCATCTTGTTCAAAACCTAATGAGCTCCCCTCCCT
ASHG19A3A014203	1094.72	260.68	1225.03	459.93	1016.99	290.185	9.0629	7.25028	8.96208	8.4661	8.8315	9.841	noncoding	NR_015395	LOC541471	RefSeq_NR	809	chr2	-	112124590	112252692	TTATAAATCTTCAATACATCCTGTCCCCCTAAAACGGCATCTGGGTCTTTTGAGGGTTAA
ASHG19A3L0002896	1139.86	14.9398	49.4484	21.1271	31.9852	14.1632	9.10763	3.51666	4.71788	3.75594	4.15121	4.95661	noncoding	chr2:105731762-105737443+	lincRNA-GPR45	lincRNA	5682	chr2	+	105731762	105737443	GGACAAACTTGTTTATTTGTTGACTCAATCATTCACACATTCTCCAGCCATTTACTCTTT
ASHG19A3A027720	65.1951	23.4938	87.8333	35.7263	42.507	4.29128	5.44447	4.06391	5.47811	4.65548	4.51094	2.22122	noncoding	ENST00000515403	RP11-844P9.2	Ensembl	3632	chr5	-	175570087	175612158	CCTGCCTGTTATGAGGGACAGGTAGGAGAGGATGGGCTTTCCATCAAAACAAACAAAAAA
ASHG19A3A043608	14.0268	35.6156	26.4809	22.5944	58.3603	23.7301	3.51437	4.59015	3.92451	3.87355	4.92169	5.8037	noncoding	AK126099		misc_RNA	2985	chr10	+	11437806	11440791	GATCCAGCTCTGCTTCATTAATCTTTCCCTTCTAGAAATGCTTCCTCATGCACTACTTTT
ASHG19A3A000510	28.4353	29.1975	13.7727	86.022	36.5448	9.21041	4.39866	4.33657	3.14629	6.05683	4.31862	3.78423	noncoding	ENST00000514568	AC092279.2	Ensembl	842	chr19	-	24224401	24225364	ctccacgtcctcaccagagcagctagatacagtgtggattggtgcactcacaaaccttga
ASHG19A3A036131	19.3766	2.11939	86.3805	19.309	35.4761	2.9771	3.91775	1.57376	5.455	3.60146	4.2781	1.76018	noncoding	uc003ysg.2	BC042052	UCSC_knowngene	3296	chr8	-	128698589	128746210	AAGAGATGGTGAAAATTAACCTATCACCACTGCTAATGAACATCACCCTATGGAGAACCG
ASHG19A3L0001531	53.4267	156.263	119.992	140.831	393.721	2.69468	5.18442	6.53661	5.89669	6.78257	7.4821	1.64072	noncoding	DN920247	lincRNA-SCARB2	lincRNA	527	chr4	-	77102106	77155656	GCCTATGTTTTTGAACAAGACCAATCTGTTGGAGACCCTAAAATTGACTTAAATAGAACA
ASHG19A3A039633	1171.74	187.372	489.273	481.128	883.046	19.6437	9.14965	6.77943	7.7289	8.52791	8.63783	5.49803	noncoding	ENST00000399997	RP11-431J24.4	Ensembl	855	chrX	-	16216550	16217414	ATCTGCTATGTGTTGCAGAAAGGCCATGTACAAGCGGAAGTACTCAGCTGCTAAATCCAA
ASHG19A3L0002146	9.32186	14.6464	24.5071	13.1203	20.9452	9.49913	3.03673	3.49145	3.83023	2.9897	3.64029	3.89316	noncoding	DB239440	lincRNA-SLC7A13	lincRNA	578	chr8	-	87229854	87333375	GGCCAGCTGCCTTTGCTATTTAATACACTTAATAGTCACTCTTCTCCATTTACAGCTGTG
ASHG19A3L0000558	147.234	407.58	438.058	164.265	205.543	136.157	6.47101	7.83496	7.58313	7.0087	6.61128	8.65423	noncoding	AI014992	lincRNA-KLRB1	lincRNA	458	chr12	+	9486815	9488187	TATAAACACTTCCTCCCAGATTCTGAGCAGGATGACAGATCCCAGGACCAACTCTAAAGT
ASHG19A3A051854	172.692	126.434	224.23	133.629	225.113	68.7655	6.66877	6.25794	6.71564	6.69588	6.73411	7.55551	noncoding	NR_024396	MGC23270	RefSeq_NR	2518	chr14	+	105287537	105290055	AGCATTTTCATGGATTACAAATGTCTTAGCCCCTGCCCTTTCAAGCAGTTCCTTAGCTCC
ASHG19A3A023441	80.0708	85.8591	48.2075	42.1333	26.7066	23.0806	5.71127	5.74674	4.68276	4.92478	3.93594	5.75848	noncoding	ENST00000487238	RP11-550I24.2	Ensembl	483	chr3	+	156893057	157099054	TCAAGTTAAACCTTTAAGCTGTTCATTTCCTAAAAGGGTGAAAACGCGGGCACCCCTCGA
ASHG19A3A030636	17.5928	6.26066	14.0658	26.2006	10.0525	4.34614	3.79777	2.58155	3.1718	4.13316	2.84762	2.23702	noncoding	ENST00000454588	RP1-45I4.3	Ensembl	552	chr6	-	143360561	143363461	GGTCCAAGTCAATCATCTTTGCTTCTCTCACATTGTCATCGACATTTACCCCAGCATTAT
ASHG19A3A027345	223.759	152.551	145.383	193.76	116.359	2.96348	7.01424	6.50763	6.15419	7.24126	5.84084	1.75704	noncoding	NR_015360	FLJ33630	RefSeq_NR	2977	chr5	-	127357245	127418766	GAGCCAATACACTGAGGTCACTGGATAAATAAACAGATTCTTGCAAGTGCTTTGGAAATG
ASHG19A3L0000384	32.3041	27.1116	38.4644	8.13025	23.2247	20.3627	4.55724	4.23697	4.38705	2.49335	3.76513	5.55151	noncoding	chr11:44557524-44573924-	lincRNA-ALX4	lincRNA	16401	chr11	-	44557524	44573924	GTATAAGCACCCAGCACCTTACATACATATTGCTAGATCCTTTCTTTTCTCTCTCTATCT
ASHG19A3L0002833	1090.85	2312.64	2123.7	801.353	1860.12	346.203	9.05686	10.1985	9.67581	9.27852	9.68739	10.081	noncoding	chrX:118607438-118617354+	lincRNA-CXorf56-3	lincRNA	9917	chrX	+	118607438	118617354	ATGGGACAAATCTTGGCTCAACAATATCATACTTTGCATTTCTCCCCCGAGTCACACACG
ASHG19A3A039998	73.6662	45.1872	59.8207	36.6883	162.067	3.858	5.60921	4.88842	4.96731	4.70141	6.2896	2.0493	noncoding	ENST00000426799	RP11-314A15.2	Ensembl	995	chrX	-	65041096	65042091	CTTCGCTCCTTAGCAGATGACAATAACCTGAATTTTCTATTTGCTCCTCTTAGCAAAAAA
ASHG19A3A000070	5.62974	8.12067	19.5177	11.3541	16.1014	3.85559	1.8618	2.84796	3.55731	2.80379	3.3521	2.0475	noncoding	ENST00000380334	CA5BP	Ensembl	889	chrX	+	15693668	15721472	GATGTGTAGCCAGAGCGCAGAGCAGTGCATCCACTCTGGGAGAGCGTGGACCTGGTTCCT
ASHG19A3A030634	27.3266	35.4487	35.3306	79.3491	31.6616	14.4961	4.35001	4.58387	4.28116	5.92646	4.13896	5.00108	noncoding	ENST00000446115	RP11-439L18.3	Ensembl	783	chr6	-	143288169	143343090	GCAGCAACATCAGAAAGCCCCTCTGCTGTGCTTCAGGATCACTCTTATCACTGCATAAAG
ASHG19A3A046506	17.5059	20.7851	23.5661	33.8326	33.0778	21.9995	3.7899	3.91145	3.78168	4.56439	4.19269	5.67525	noncoding	AF083120		misc_RNA	158	chr11	+	62321164	62321291	TACCAAGCTACCCTTACCAAGCTACGGGTGCAGGAAGCCTTTAGATGCCTCGCTCTCCCT
ASHG19A3A025216	53.9283	7.10413	22.5875	10.8774	91.4314	3.41757	5.19511	2.72731	3.72737	2.74986	5.50624	1.88171	noncoding	uc003gid.2	BC025734	UCSC_knowngene	2403	chr4	+	4543930	4712662	CTGCATCTTTTTTGTTCTTTCTGCTGTGAAAATAATTTTGTCGGAAAATGTAACCAGTGC
ASHG19A3L0000058	1869.04	2879.43	1808.55	6148.98	9640.29	419.24	9.75495	10.5116	9.45397	12.2361	12.2053	10.3585	noncoding	Y00062	lincRNA-ATP6V1G3-2	lincRNA	4597	chr1	+	198284952	198726330	GCTGTCTTTACATGGGGTTTTCAATTTTGCATGCTCGATTATTCCCTGTACAATATTTAA
ASHG19A3A039081	23.5158	39.8656	58.3301	31.6696	42.7405	35.1197	4.16419	4.72857	4.93406	4.45441	4.52016	6.4494	noncoding	ENST00000435485	RP11-308N19.1	Ensembl	1686	chr9	+	109040672	109367076	TGTGTCTTAAGCTGGGTCATTGAAGTGGAATGTTTTCACAAGACCTCCTCCACTTGCTAC
ASHG19A3A009370	152.972	232.245	235.877	238.395	204.894	104.232	6.52381	7.09537	6.77783	7.53317	6.60703	8.23243	noncoding	AF086167		misc_RNA	550	chr1	-	200295521	200296221	ATGATTACTGGACTTCTGTGCTGCCCAGTTCCACCACACCCCTACTGTGCCTTTCCTTTT
ASHG19A3A049789	5.63995	9.63906	18.3576	14.6451	29.6289	5.40201	1.866	3.02151	3.4841	3.1474	4.05581	2.52451	noncoding	AK125572		RNAdb	3355	chr13	-	100504863	100609401	ATGACAATGTGTCTGGCAAGTTCTTCCCCTGTGTGACTTGCTCATATTTCAAATAGTGGA
ASHG19A3A052798	133.661	362.826	390.407	221.445	222.974	61.2461	6.34093	7.68786	7.42704	7.42465	6.72293	7.37536	noncoding	uc001znn.1	LOC729082	UCSC_knowngene	1379	chr15	+	41576200	41601901	CTGCATTTCCCCTCCATTCTTGAAGCCAATCTTTTTCAAGAAATGACTAAGCAGCACCTG
ASHG19A3L0001037	42.5911	14.3074	28.1347	25.3761	20.9389	15.0939	4.8984	3.46139	3.99978	4.07872	3.63972	5.06488	noncoding	chr2:113359154-113374304-	lincRNA-CHCHD5-1	lincRNA	15151	chr2	-	113359154	113374304	TGGTTATACAGTCAAATAATACTCTAGGCAATATCCCCCATGGGATGGTGTTCTCCCCAG
ASHG19A3L0002962	14.8574	35.5479	47.6415	27.0927	27.3345	8.37011	3.58683	4.5879	4.66414	4.19135	3.96396	3.473	noncoding	AA769057	lincRNA-UBE2G1	lincRNA	456	chr17	-	4298328	4298629	TTAAAGTGCTTAGAATGGGGGTTCTTGCTGCCCCTGAGAGATATCTTCATTTGGGATTGG
ASHG19A3A015206	58477.9	32019.2	44668.7	33641.2	49803.2	4792.7	14.9357	14.2924	14.723	14.8955	15.1074	13.8685	noncoding	ENST00000436229	RP11-185B14.1	Ensembl	259	chr1	+	8891172	8891431	GCATATGTTCGACTGGCTCCTGATTATGATGCTTTGAATGTTGCCGACAAAATTGGGATC
ASHG19A3L0003228	84.5797	40.018	5.73888	72.8937	55.6972	29.1172	5.77514	4.73297	2.43356	5.79606	4.86306	6.13759	noncoding	AK289744	lincRNA-SUN2	lincRNA	2725	chr22	-	39131913	39190148	ATGTAGCATATCATGGGGGACTGGGAAGTTGGGAGAGGTAGGACCTGACTGGTCTTGGCT
ASHG19A3A052698	29.7972	21.6361	25.1818	22.4563	125.741	6.25032	4.45515	3.96262	3.86327	3.86282	5.94708	2.74371	noncoding	uc001zcp.1	BC043570	UCSC_knowngene	2525	chr15	+	29967193	29971367	ATTACCTGTGCTGTCCCTGCATTCTCAAGCTCCAAATTGTCAACTAAGAAATGGTCACTT
ASHG19A3L0002796	25.8798	40.728	51.0468	69.6946	63.2666	20.414	4.28116	4.75562	4.75849	5.72525	5.02955	5.55656	noncoding	BP232819	lincRNA-EPHB1-1	lincRNA	582	chr3	+	134400866	134670682	CTCGCTTTTCAGGAATTATGGAGCCTGTATGTCTCTTCTTTTCTGTCCGTGTCTTCTTCA
ASHG19A3L0000017	23.4655	53.7414	86.2714	59.7116	31.7286	25.2702	4.16194	5.12926	5.45278	5.48759	4.14071	5.91159	noncoding	CR738423	lincRNA-CTTNBP2NL-1	lincRNA	700	chr1	+	112548412	112550748	ACCCAGGCCTTCAACTCCTAGCTACGGCCCCTTCCTGGAAAAATATCTGTTAGATTAAAA
ASHG19A3A022766	115.712	122.508	151.19	169.14	196.199	85.9788	6.16542	6.2142	6.20199	7.05008	6.55239	7.90284	noncoding	ENST00000481312	CTD-2230D16.1	Ensembl	1970	chr3	+	64670803	64997143	GATTTGTATATTTTCGCTTTCTCCTCAAGTAACACCTGGACCTGCTCCTTTCCCTTCAAA
ASHG19A3A053272	10.0963	13.3324	21.4629	61.5448	11.1518	4.77019	3.12767	3.38333	3.66657	5.53416	2.94929	2.35784	noncoding	ENST00000423422	RP11-336K24.4	Ensembl	420	chr1	-	155955165	155976861	TGTCATCCATCTGCTGGCCCTTTGGACCACTCGGCCACTGGCATGCTTTCCAAGTCTGTA
ASHG19A3A014896	5790.6	4857.88	5647.77	5062.7	3212.61	1973.75	11.3713	11.2595	11.1138	11.9644	10.4849	12.5844	noncoding	ENST00000415349	AC125238.4	Ensembl	1299	chr2	-	204629017	204630316	CCAACAGTGGATGGCAAAGTGGTGTCTGAGACCAATGACACCAAAGTTCTGAGACATTAA
ASHG19A3A030476	28.9742	23.4994	56.4049	26.2875	36.9261	3.24433	4.42282	4.0642	4.88769	4.13765	4.33245	1.82969	noncoding	ENST00000439075	RP11-510H23.1	Ensembl	4507	chr6	-	125230238	125284185	TGTGTGCATGAAATTCTACAGGCATATGGGGTCGTGATCTGCTAATCTCCAGTTATTATA
ASHG19A3A030882	258.619	101.585	134.877	196.628	136.228	15.3004	7.20805	5.9639	6.05719	7.26351	6.05389	5.08754	noncoding	uc003mts.1	AK023629	UCSC_knowngene	2287	chr6	+	2246031	2284008	AATTCTCGGGCTGTGCTGGGATGGAGATTAGAGGCCAAATAAAAACCTCTGGTAAGTAGT
ASHG19A3A024075	20.9868	12.1409	19.369	32.1517	16.9195	9.17498	4.02293	3.27315	3.55038	4.48241	3.40272	3.77137	noncoding	ENST00000515436	RP11-617D20.1	Ensembl	513	chr4	-	38619907	38621217	TTCTGCCAGTTCCTTGCTCCATAACCCCTAGAAAATTACTTCTGTCTGAGCCTTGGGATT
ASHG19A3A022958	18.4631	17.4387	22.5191	31.677	22.3445	10.5601	3.85784	3.70277	3.7227	4.45499	3.71359	4.26897	noncoding	ENST00000465177	MT-ND1	Ensembl	898	chr3	+	106619914	106620812	TAGTGCTTTGCAGATGACACATCTCTATGCCTGTCCTAATATCTAGTACCCCACCTCGAA
ASHG19A3A030728	174.695	91.4901	104.173	58.4509	6.56859	3.48551	6.6852	5.82954	5.71232	5.4584	2.50383	1.89909	noncoding	AK124909		misc_RNA	4625	chr6	-	154718118	154722738	GCCAACATAAAATACAAAGCCAGGGTATAAGACTTCATGTAGGTGGTAATTTAAACTAAC
ASHG19A3A033628	1312.75	495.93	1056.28	480.987	805.477	79.0563	9.29208	8.09086	8.76057	8.5271	8.50167	7.7719	noncoding	uc003vwb.1	AK098095	UCSC_knowngene	2750	chr7	-	140419137	140421887	CTGCTCAGGTCCCTTCATTTGTACTTTGGAGTTTTTCTCATGTAAATTTGTATAACAGAA
ASHG19A3L0000836	21.0292	37.5751	38.6698	42.8864	30.4801	24.4846	4.02556	4.65565	4.39384	4.95622	4.09253	5.85397	noncoding	Z41842	lincRNA-RASGRF1-2	lincRNA	336	chr15	-	79413452	79413788	AGTAGGGTCCTCCCCAGCCTTAGAGACCTTTCCAGTCAAGACCACCATGTACAGTGATTC
ASHG19A3L0000128	18.3023	96.5104	115.027	61.0659	63.1868	10.2296	3.84572	5.89493	5.84289	5.52342	5.02732	4.15502	noncoding	chr1:39116163-39128263+	lincRNA-RRAGC-1	lincRNA	12101	chr1	+	39116163	39128263	GGTAAAAAGATGCCTCAAGGAACATCTACCGATCCCCTCTAGAACACTGTTTTGAGAAGG
ASHG19A3L0000765	1732.21	4446.04	3629.02	1598.85	4022.88	1018.44	9.64461	11.1146	10.4491	10.2782	10.8221	11.6295	noncoding	AI734132	lincRNA-RGS6-1	lincRNA	438	chr14	-	73058669	73059107	ATTCATCTTTGTCTTGGACATTTTGGATGACTCTCCCCTCCTGGGACTAGAGACAAACTG
ASHG19A3A012638	21.9673	34.5889	35.4824	36.5216	43.7647	19.6867	4.08123	4.54954	4.28802	4.69538	4.54828	5.50085	noncoding	ENST00000317122	RP11-169K16.9	Ensembl	2468	chr1	-	16160973	16174642	GGGCGTCTTTCACTAATTTTTCCTAGGTTTTCTCTTCTATCGGGCTCTGTGGTCCTTTCA
ASHG19A3L0001135	5.67238	14.1266	94.9488	25.0076	22.1702	3.46834	1.88636	3.44759	5.58953	4.05406	3.70487	1.89469	noncoding	chr2:19979944-19990294-	lincRNA-OSR1-1	lincRNA	10351	chr2	-	19979944	19990294	TCTTGTGTTTGTGATCAGCACTTCCAATCCTCTTTGCCCTGAGTAGTATTTGATTGTAGA
ASHG19A3A041679	159.617	53.1931	167.925	100.441	207.318	28.2578	6.57267	5.1154	6.33952	6.28115	6.62411	6.09452	noncoding	U66048		NRED	2959	chrX	+	149128983	149131935	AAGAAGTGTACTCACACTGCCCCAACACCAGTGAGTGGAAATATTTATAGGTCTCTCATT
ASHG19A3A024204	41.1704	38.1603	55.5616	81.6822	129.196	30.7065	4.85691	4.67297	4.86848	5.97759	5.98215	6.22646	noncoding	CR604878		NRED	1220	chr4	-	56814122	56815341	ATATTAATCCAGGGCTGACACCACTTGAAGATAAGCCCGTTCCTCTCTCTGGTATATTCT
ASHG19A3A038206	82.8788	109.204	211.817	101.093	210.639	47.67	5.75327	6.056	6.6415	6.28888	6.64064	6.9708	noncoding	HIT000086764		H-invDB	724	chr9	-	138999587	139000884	TTTCAAATTGTGCTGTGATAACCCTGGCTGTCTTCCTGCTCCCATAGTGGATAAAAGCGT
ASHG19A3L0002274	66.6924	63.8897	133.165	80.9175	113.785	44.6347	5.47377	5.35699	6.04182	5.96257	5.80734	6.8691	noncoding	AW391396	lincRNA-ATP11C-2	lincRNA	766	chrX	-	138516716	139115600	TGCTGTAGTCCACTATAATTTCCAAAATCATTATAGTTCCCACCACCACCATAGTTACCA
ASHG19A3L0000291	267.468	336.489	406.678	257.276	386.381	172.324	7.25361	7.57836	7.48448	7.65385	7.46073	9.02439	noncoding	AK296262	lincRNA-PTEN-1	lincRNA	1121	chr10	-	89892056	90343015	AGTCTTCATATTTTGAGCCTGTCGTTCCTCTCATATGTCCCACTCCCTTTTCATACTGTA
ASHG19A3A036817	27.041	21.8958	176.937	16.4059	177.422	3.65621	4.33591	3.97635	6.40822	3.32337	6.41684	1.94812	noncoding	uc003ykw.1	CR608006	UCSC_knowngene	2774	chr8	+	103819049	103822203	ATTCTGTGACGTGTACCCAGTATTTATTGGAGGGTATTTCCTAGCAAGAAAATGAGGGCG
ASHG19A3A013635	14.6024	18.8707	13.1996	25.7112	13.2367	3.85985	3.56498	3.7989	3.10017	4.10149	3.13374	2.05087	noncoding	ENST00000418851	AC008280.1	Ensembl	412	chr2	-	54256688	54257819	GAAAAAGAAGGAAGCCAAAGAGAAAGTTACCTGGATTCAACTGAAGCACCAGTCAGCTCC
ASHG19A3L0001866	151.051	252.603	276.725	266.61	275.932	224.825	6.5072	7.20948	6.98304	7.70075	6.9968	9.43711	noncoding	chr7:1348449-1366599+	lincRNA-MICALL2	lincRNA	18151	chr7	+	1348449	1366599	TTATATTGAAGTATTATTATTATTCGATGTCTGTCCCCACACTCCTAGCCAGCCTCCACC
ASHG19A3A035125	12.3515	19.5869	31.1452	23.3633	14.0393	18.0619	3.35587	3.84025	4.12494	3.92894	3.1995	5.36259	noncoding	ENST00000440744	AC024084.1	Ensembl	457	chr7	+	135710508	135769416	ACATCTCCATTTTCACATAAGCTCCCCAACTCTCAAGAAGACATGTCAAACTTCAAAGAA
ASHG19A3A046467	1289.34	1626.39	4119.31	1853.93	3833.09	722.586	9.27285	9.69813	10.6312	10.4966	10.748	11.1437	noncoding	ENST00000427762	RP4-592A1.2	Ensembl	690	chr1	-	59096512	59097202	ATCAGATGATAATGAAAAGGCCTTGAAAATCTGCCGGCAAGCCTACCACACTCAAACCAC
ASHG19A3A031214	20.2675	37.9627	51.5887	66.3892	24.5937	36.0215	3.97432	4.66632	4.77258	5.6543	3.83683	6.49646	noncoding	ENST00000435408	HCG9P5	Ensembl	225	chr6	+	29716065	29716290	AGAGAAGTCGCAGGAAGAATCCTCTGCCCGGAGCCTGCAGACTCCAACCCCTCAGCGTGA
ASHG19A3A034710	73.0214	35.2116	52.9497	25.1585	197.607	14.6688	5.59635	4.57437	4.80725	4.06391	6.56301	5.01966	noncoding	ENST00000435695	AC002454.1	Ensembl	432	chr7	+	92465796	92546501	ATTAAAACCCCTGAAAGCTGCCACACCGTGAAAACAAGGCCTCCTTCACATTAAAGGCAA
ASHG19A3L0002573	54.883	78.5044	73.0886	68.5342	85.6841	60.2735	5.21773	5.6345	5.23253	5.70225	5.41843	7.34666	noncoding	DB299428	lincRNA-PAIP2B	lincRNA	543	chr2	-	71534130	71534673	TAAAATACCATTATAATGAGCAGCTGCTATTTTTGCCTTCCCAGCGTTCATCCCCTCTTC
ASHG19A3L0001479	420.394	699.969	706.184	520.721	535.517	597.011	7.83496	8.53089	8.2226	8.64383	7.92381	10.865	noncoding	chr4:25089927-25101952+	lincRNA-SEPSECS-1	lincRNA	12026	chr4	+	25089927	25101952	TTTACTCATGAAAAAGAAAACAGTGAAGGCCCCCTCCTCATGGCTTTCTTCCAACAAACT
ASHG19A3L0000634	91.4097	82.7434	108.478	56.2391	87.188	3.81721	5.87861	5.70009	5.76729	5.39885	5.444	2.02052	noncoding	CR590107	lincRNA-NUDT15-2	lincRNA	950	chr13	-	48627461	48669198	GTCCTGTCTAGGGAACTTATAGAAATGCTGGCAATTTCAAGAAACCAAAAGTTGTTACAG
ASHG19A3L0001452	42.0654	107.872	170.038	50.1345	106.049	32.6742	4.88473	6.04073	6.35936	5.20917	5.71232	6.32915	noncoding	BG677629	lincRNA-ARSJ-2	lincRNA	928	chr4	-	115399874	115400748	AATATTTAGCCCGTGTGCTTCTCCCGAAAGCCCCATTTGGCTTTCCCTTCTTATCTAATT
ASHG19A3A015714	5.66997	21.3466	24.3342	23.4644	10.9127	7.85121	1.8842	3.94728	3.82115	3.93696	2.92691	3.27888	noncoding	ENST00000416845	AC093159.1	Ensembl	424	chr2	+	62690261	62691205	ACAAGAGGTGCCATGAGACAGTATATAGTTCATTTCCCCACCGCAAGAGTAAAGGGCTTA
ASHG19A3L0002508	159.373	12.0642	20.0244	4.74119	5.20827	2.50504	6.57018	3.26502	3.5872	1.78848	2.35713	1.58456	noncoding	CN413083	lincRNA-UFC1	lincRNA	687	chr1	+	161106389	161107075	TTTTGTAAAACCTCCCAGGATGATAGTAAGAGTTGGCACAAAAAGAGGTTAATAGGTGCT
ASHG19A3A013540	12351.3	3637.69	10774.4	10616.5	6132.96	175.076	12.4708	10.8266	12.2094	13.0925	11.4605	9.04793	noncoding	ENST00000414823	AC009413.2	Ensembl	399	chr2	-	42077342	42077741	TATGGCACGGAGTCCCAGGCCAAGGATGTCATTGAAGAGTACTTCAAATGCAAGAAATGA
ASHG19A3L0000086	5301.7	830.903	2655.04	1694.86	3326.24	18.2411	11.2283	8.77368	9.97494	10.3644	10.5283	5.38021	noncoding	BI048312	lincRNA-WNT9A	lincRNA	393	chr1	+	227598421	228286740	CGAAAAAGACAACCTCTACTTTTTTCTTTAGTATTTGGATAAACACTGAAGCTGGAGCTG
ASHG19A3A043149	14.7995	2768.1	44.8689	14.0882	25.5123	12.9225	3.58169	10.4519	4.58149	3.09058	3.88	4.79997	noncoding	ENST00000451364	RP11-429G19.2	Ensembl	716	chr10	-	97621069	97849912	TTATAATCGGAGTGGATTCCATACCTCTCATCCCTGGATTTTCATCTTGTGGCACTGGAT
ASHG19A3A046486	33344.3	10080.6	16419.1	7996.79	18617.5	4476.75	14.0836	12.369	12.9167	12.7009	13.3522	13.7726	noncoding	ENST00000490750	RPLP0P2	Ensembl	961	chr11	+	61404151	61405112	TTCCAGGCTTTAGGTATCATCACTAAAATCTCCAGGGGCGCCATTGAAATCCTGAGTGAT
ASHG19A3A013578	57.7597	129.972	135.015	94.9154	66.2858	31.271	5.28773	6.29792	6.05929	6.20259	5.08663	6.25853	noncoding	ENST00000430650	AC009236.1	Ensembl	721	chr2	-	45419317	45550434	AAACCAATCGTCCCCCCACCTGATTCCAAAGGAATTACAGAAAAATGGAAAGCCAGGAAC
ASHG19A3A040291	365.968	158.835	832.078	184.481	360.798	59.0324	7.64982	6.5561	8.45422	7.17382	7.36752	7.31046	noncoding	ENST00000423016	CTD-2230M5.1	Ensembl	168	chrX	-	113623440	113623608	AACTTACAGACTTCCACAAGCAAGTCACTAGTGCTGAGGAATGTAACCAAGTTTGCTGGG
ASHG19A3L0000851	23.868	69.7783	456.35	117.592	503.78	13.0144	4.18433	5.47631	7.63749	6.51395	7.83211	4.81123	noncoding	BC041387	lincRNA-MCTP2-2	lincRNA	4605	chr15	+	94774954	95023632	CACAGTATTTCCCTGCCATGTAAAAATCCTGACTTTGTGCGTATATAAAATGTATGCAAT
ASHG19A3L0003445	57.8732	49.2928	49.4931	36.3691	71.0345	15.936	5.2901	5.00993	4.71901	4.68865	5.18079	5.15916	noncoding	chr10:95567958-95575624+	lincRNA-TMEM20-2	lincRNA	7667	chr10	+	95567958	95575624	AAGAATTTTGATATCTGAGCTGCTGGATGCATGCGCTTTCTTTCTCTCTCTGATTCCCCC
ASHG19A3A007192	24.368	45.7223	129.048	33.9228	90.537	6.52207	4.20828	4.90811	5.9964	4.56791	5.49088	2.82674	noncoding	NR_015442	LOC401397	RefSeq_NR	1055	chr7	-	112756773	112758637	GCCATTCCTGTAATGGCTGCTTCCTAGAAGGTCGTGTCACGTGGAACCTCTTAATCTCAG
ASHG19A3L0001472	28.9182	31.6731	28.4997	28.6402	31.1584	17.2201	4.42009	4.44214	4.01778	4.28145	4.11989	5.28397	noncoding	chr4:1774152-1786902-	lincRNA-TACC3	lincRNA	12751	chr4	-	1774152	1786902	TGGTGCCATAAGTGCCCCCTGACAGTAGCCTGAGTTTCCCATGCTTTGAGATGGGGTGGT
ASHG19A3A009938	16.1108	30.4571	49.7004	10.3993	28.2207	13.8161	3.68194	4.38831	4.72487	2.70034	4.00308	4.9166	noncoding	NR_003587	MYO15B	RefSeq_NR	9424	chr17	+	73584138	73622925	ACATTCCTCCAACAGCTGTTGGCTGACCGTCTGCCTCATCTACCCTTGGGCCAGATGCTG
ASHG19A3L0003377	5.66939	10.0053	34.4938	30.3221	20.5801	9.6529	1.88386	3.06157	4.25149	4.38201	3.62066	3.95021	noncoding	chr5:137822391-137830175+	lincRNA-ETF1	lincRNA	7785	chr5	+	137822391	137830175	GGAACCCCAGGCCTCTGCTTGGGTAGGGCTTTTATTCTCTTCTGTGTGCAGGGTCCTTGA
ASHG19A3L0002606	17.1625	16.4103	27.6451	33.7311	19.0953	19.7458	3.76323	3.62905	3.97895	4.56047	3.53922	5.50462	noncoding	H00916	lincRNA-NTF3-1	lincRNA	500	chr12	+	5454390	5454785	ATGTGGGGAATTACTTACCTCTTCTCTGGAAACCTTTCAACCTTTCTCTGGACTTCATCC
ASHG19A3L0000333	317.828	908.856	1196.87	353.997	739.49	240.892	7.4836	8.90162	8.93378	8.11213	8.38282	9.54528	noncoding	DB030353	lincRNA-RPUSD4-2	lincRNA	613	chr11	+	125976772	125977385	CCCCACACTGGAAGTGGTTTGCACACTCCCTCCAACCAGACAAAAAAGAGAGGGTTTCCA
ASHG19A3A013654	9210.82	1197.33	3325.02	1464.51	2933.83	16.5204	12.0073	9.28767	10.318	10.147	10.3486	5.21773	noncoding	CR609715		misc_RNA	1695	chr1	-	247350699	247352392	GTTTGGAGGAGTAGTTAGTATTTGGCTCATATAATGTGTTAGGTAACTATTCTAAGCCAT
ASHG19A3L0000362	5.71399	21.2452	21.4859	39.8164	30.6627	4.83318	1.92031	3.9401	3.66783	4.83365	4.10149	2.37575	noncoding	exon678+	lincRNA-KCNA4-3	lincRNA	279	chr11	+	29337947	29338225	CCAGTGACTTCCTGGCTCCATGATGTTGGCAAACGATTTAATTTTGTACATCCGTTTTTT
ASHG19A3A049664	297.197	266.677	292.077	317.806	359.435	136.572	7.39387	7.28063	7.04726	7.94778	7.36343	8.6647	noncoding	ENST00000443621	RP11-30C8.2	Ensembl	282	chr13	-	73987609	74120978	TTGACAACTTGAGAACTGCGTTCAAGGAAAGTCTTTAACAATTCTCCTCCTCACCTCCAC
ASHG19A3A033216	12.3339	31.0021	36.8313	26.8398	178.021	17.1645	3.35308	4.41224	4.3343	4.17648	6.42005	5.27893	noncoding	uc001fuu.2	AF088076	UCSC_knowngene	423	chr1	+	159931073	159946734	TAAAAGGCCAAACCTTTGCTCCAACTTTCTCCTTAGCTTCCCTTTGGATCTGGAAAGCTG
ASHG19A3L0002286	36.388	32.8585	103.412	52.0513	52.6872	28.5738	4.70728	4.48589	5.70342	5.26663	4.78466	6.1095	noncoding	chrX:20419404-20431504+	lincRNA-CNKSR2-2	lincRNA	12101	chrX	+	20419404	20431504	GTAGTGGTCCTTCTAAATTCGGGCCACTCGACTCATTCCTTCCTGTCTCATTTTGTTCTT
ASHG19A3L0000717	237.818	171.147	135.162	95.5606	240.101	4.07318	7.08507	6.66517	6.06081	6.21124	6.81616	2.14441	noncoding	GD141660	lincRNA-BAZ1A	lincRNA	274	chr14	-	35433120	35438502	CTTTATGGAGTAGAATTGAAAGGAGACTTTTCGCCAATTGCAGGAAATGGTCATAAAAAA
ASHG19A3L0002991	29.6974	45.9152	39.1163	27.9152	43.5377	12.5955	4.45238	4.9141	4.4096	4.24201	4.54094	4.75182	noncoding	DA335567	lincRNA-NT5C1B-RDH14-4	lincRNA	585	chr2	+	18059960	18542882	TTTGGCCTGTACAACCAGAGAACAGGATTCTTCCCTTCTTTTTGGCCACCAAATGCCTAT
ASHG19A3L0002155	33.8666	24000.1	71.0984	14.5581	196.513	26.1976	4.61616	13.8485	5.19364	3.13853	6.55417	5.97027	noncoding	DB530028	lincRNA-MMP16-2	lincRNA	439	chr8	-	90623514	90623953	TGATCATTGTTTGCTTATTCTTATATGGCCCCTGTATTTCAGACTCACTCTGTGTCAGGC
ASHG19A3L0003507	30.6612	3.21141	10.8106	11.2224	49.4842	3.65625	4.48907	1.89771	2.89248	2.78874	4.70415	1.94816	noncoding	CN273898	lincRNA-TMCO5A-2	lincRNA	807	chr15	+	37400695	37401493	AGGATGTGTTTTCATTTCCATAACACTGGAAGCACTTTCTGTAAACCTTTTGATGGACTT
ASHG19A3A007449	126.362	101.05	147.381	244.511	70.2462	40.848	6.27627	5.95474	6.17167	7.5717	5.16572	6.71308	noncoding	NR_026966	LOC100130691	RefSeq_NR	5223	chr2	-	178148235	178257419	CAAACTCCACGCCACCTGGTTTGCTCAACAGCAAAAGACACGGCCGGGTGCGGTGGCTCA
ASHG19A3L0000088	51.3886	148.528	160.023	132.463	70.3953	41.1466	5.13396	6.4686	6.27677	6.68148	5.16793	6.72574	noncoding	CB265955	lincRNA-RAB4A-5	lincRNA	616	chr1	+	228918736	228919347	TCTATTGAGTGGGTGAGGTCTTGCCTCCCTTTCTCGTGCAACTCTTTTAGTGGTTTACAA
ASHG19A3L0001875	21.3615	25.8579	77.5997	28.2754	45.9092	30.7898	4.04397	4.17992	5.31693	4.26029	4.60637	6.23099	noncoding	DB522844	lincRNA-LOC100131199	lincRNA	463	chr7	-	141212709	141228978	TTATGTATCCAGGATCCTTCTACTGTGTTTCTCCTCCATTGCGAAGTCCTTCACTTCCAG
ASHG19A3L0002412	42.8634	41.4677	50.2436	56.6379	62.6617	41.9875	4.90674	4.78142	4.73593	5.40977	5.01546	6.76113	noncoding	DB049930	lincRNA-PDP1-2	lincRNA	551	chr8	-	95003771	95004321	ATAAAGAAAATAAAAGGGACGGATTTCCTGTGTCTTCCCAAGCAGGCCCCGCCTTTTTCT
ASHG19A3A025970	117.221	97.1373	156.182	98.4547	53.009	33.683	6.18422	5.90602	6.24697	6.25382	4.79343	6.37857	noncoding	ENST00000510011	RP11-33B1.1	Ensembl	979	chr4	+	120375974	120419058	TACATAACTGAAGACTCCCACCTTCAGGCAGGATTGGGTAGTACGTGTTTGTAACTACCT
ASHG19A3A050025	17.5645	15.4335	23.4003	26.782	26.0795	28.741	3.79479	3.5564	3.77269	4.1721	3.90595	6.11839	noncoding	ENST00000425638	RP11-173P16.2	Ensembl	1082	chr13	+	31651390	31689836	TTTGAAAAGTCATCTCAGGCCACATATCATACAAGCTGAACACTTCCAGCCCCTCTGATG
ASHG19A3L0000009	312.873	458.536	600.84	221.353	442.298	158.055	7.46073	7.98719	8.01126	7.4238	7.64882	8.8978	noncoding	BX104325	lincRNA-FAM102B-1	lincRNA	451	chr1	+	109073813	109074249	TCTGCTAGGGGATTAGTATAGCATTTTAACATTTGATCTTATTTTCTCCCTTCTGGATCA
ASHG19A3L0000470	410.013	571.897	932.425	379.651	547.88	273.961	7.80605	8.27543	8.60515	8.20585	7.95804	9.75164	noncoding	U26161	lincRNA-FKBP4	lincRNA	422	chr12	+	2877503	2877919	AGAGAGAAGCTCACAACAAGGCCACACAGAGAAGACAGCCAGGCCCTCCCTATGTCCTCT
ASHG19A3L0000385	13.1132	38.5043	34.9194	34.0248	60.438	21.2039	3.43548	4.68556	4.2676	4.57307	4.96751	5.61784	noncoding	AI239901	lincRNA-CD82-1	lincRNA	229	chr11	+	44559191	44559355	TGGCCAAGGGAGTGAGGTCCTTGTCCTGTCATCCTAGGCTCCAACGGCTTTCTTTGTCTG
ASHG19A3L0002616	5.68117	26.703	29.358	26.8965	25.362	17.3746	1.89371	4.21641	4.0557	4.18011	3.87368	5.2996	noncoding	AW293169	lincRNA-ZNF507	lincRNA	480	chr19	+	31844049	31844530	AGTTGCAGATTATCTTTGAAAAACAACAGGCTCTGGCCCTGCCAGCCCTAGTAACTTCTA
ASHG19A3A014789	17.0579	32.9382	36.8752	64.7915	34.5709	31.9918	3.75466	4.48893	4.3351	5.62041	4.24626	6.29469	noncoding	ENST00000425911	AC092638.2	Ensembl	885	chr2	-	194141387	194142336	AGAAGGTGGCAGACAAAGAGGTGGAGAAGGCATATAGGCAGAAGGCCTCCTCCTGCTACC
ASHG19A3A049176	146.983	70.9356	92.6602	46.4065	114.934	5.26204	6.46776	5.49803	5.55489	5.08371	5.82533	2.48792	noncoding	BC033539		misc_RNA	2851	chr12	+	124570307	124573135	AATGCTGCTATCATTTTCAATTGCTCTCCCAATAAAACAGGCCCTGGAGCCGAGGTGAAT
ASHG19A3A021889	5.76759	40.5228	47.4276	14.7809	25.3244	32.0888	1.97294	4.7492	4.65583	3.16	3.87222	6.29955	noncoding	ENST00000468910	RP11-12N13.4	Ensembl	766	chr3	-	165878990	165879756	AGCCACCTCCCGATATTGACACTTTGTTGATGTAGCATGACTATTCTTATACGTCTCTGT
ASHG19A3A027249	169.961	51.5417	133.473	67.8189	71.1963	12.9381	6.6488	5.06938	6.04499	5.68626	5.18385	4.80194	noncoding	ENST00000507241	CTC-428G20.3	Ensembl	2231	chr5	-	114539712	114541943	ATTTTCATCTTGTCATTTAAGTTTCAGCAATTGAGTACCACACTAGAACACCCACAAATG
ASHG19A3A022111	22.5516	26.1276	50.5544	36.6969	51.9222	30.9057	4.1129	4.19161	4.74447	4.70179	4.767	6.23639	noncoding	NR_024480	LOC100131551	RefSeq_NR	3021	chr3	-	194018990	194030593	AGATTTCCCATCTCAGCCAATGGCGAGTCCAAAAATCCTTTGTGTCCCCTTTGATTCTTA
ASHG19A3L0003294	16.9631	62.0725	24.4311	87.4603	11.2823	46.7293	3.74824	5.32167	3.82555	6.08218	2.96091	6.9408	noncoding	chr3:122764889-122778226-	lincRNA-SEMA5B-1	lincRNA	13338	chr3	-	122764889	122778226	TTTCCAGGAGTGAGATTGGCCCTTCTTCATTTTTTCAGTTCCTCAACTTCCCAGGATAGG
ASHG19A3L0000909	801.234	279.684	213.268	387.597	1318.89	28.0647	8.6595	7.33998	6.65199	8.23865	9.20628	6.08125	noncoding	AB074181	lincRNA-CDRT4	lincRNA	2838	chr17	-	15339337	15466875	TTTGTGTCCATGGAACGTTTATAGACATGGAGGCAGGCAATAAATTCCTCCAATAATTAA
ASHG19A3A032178	1820.06	2729.42	2904.31	1186.84	2695	852.034	9.71562	10.4318	10.1139	9.84547	10.2198	11.3713	noncoding	ENST00000359838	RP3-337D23.3	Ensembl	453	chr6	+	147480060	147502128	TAACAGTGCTGGACCTAAAAAAGGTGTTGGCCCACGAGTGCCTCTCTCTCCCTGCCTGAG
ASHG19A3A041069	25.4149	48.8938	83.6188	58.1416	64.2201	26.751	4.26081	4.99882	5.41302	5.45044	5.04857	6.00336	noncoding	ENST00000452532	RP13-188A5.1	Ensembl	1007	chrX	+	55934555	56041606	TACACTCTTCTGCCTTCCCTTGAGATAATTAAAATAGACTGTACACCGGCCCTAGTCGGT
ASHG19A3A034625	67.6971	264.327	285.536	129.867	451.886	119.913	5.496	7.2685	7.01595	6.65517	7.68129	8.44842	noncoding	ENST00000426835	AC004945.2	Ensembl	738	chr7	+	79082426	79100516	AAATTTTATGCCAGATAAAATATTCACCTTCTCGGACTCCCTGGCACCAGGCATGGCCAT
ASHG19A3L0001045	112.497	122.72	153.952	123.52	140.295	72.8149	6.12851	6.2166	6.22836	6.58781	6.09897	7.63727	noncoding	exon2234-	lincRNA-INHBB-4	lincRNA	451	chr2	-	121153496	121153946	GATTGGTGGCTGTGCTGAGTGACCTGTACACCCTCTCATTGCCTCTCTCCAACAACCCCA
ASHG19A3L0002393	68.7067	63.2464	105.734	84.6843	109.584	36.7654	5.51659	5.34117	5.73319	6.03487	5.76111	6.53043	noncoding	DB455579	lincRNA-ABCD3	lincRNA	459	chr1	+	94713413	94800136	TTTAATTAGACATTTCTCAGAGAATCCTGCCTCTGCTCTGAAGCCTTTCTGTTCGCTCCG
ASHG19A3A020677	53.1197	21.4508	98.9089	43.819	36.1298	3.74684	5.17531	3.95391	5.64301	4.99367	4.30357	1.97858	noncoding	uc003brm.2	BC036698	UCSC_knowngene	3252	chr3	-	9391373	9438338	ATGACCACATGTGGGACTATTTCAACTGCCACGAGAAATCCCAGAAGGATTATTGTTTTG
ASHG19A3L0003366	218.884	293.118	416.145	382.085	485.872	136.915	6.98388	7.39635	7.51539	8.21798	7.78259	8.66949	noncoding	BX111887	lincRNA-ZEB1-5	lincRNA	500	chr10	-	32048015	32049105	TGGCTGCCAGCACTTAATGTGATTTCCCCCCATCTCTGGCAACTGAGAGAATAAAAAACT
ASHG19A3A009460	187.074	40.1633	29.553	48.2532	16.7118	8.7742	6.77751	4.73733	4.06427	5.1437	3.38955	3.62436	noncoding	AK096059		misc_RNA	2036	chr17	+	37705193	37707229	TTACATGCAAAATGGCATGCAAATGAGGCCTGGTGCCTTTTGGGGTATGAATCGTAGAAC
ASHG19A3L0003163	142.39	264.772	201.311	235.62	247.639	153.786	6.42569	7.27034	6.57416	7.51447	6.85559	8.84616	noncoding	chr2:223964483-223968702-	lincRNA-KCNE4-1	lincRNA	4220	chr2	-	223964483	223968702	GATTTGATGTCATAGCTTAAGCCCAAAGGCAAAAGAAAGTCCCTTCTCCTCATCCTCCAC
ASHG19A3L0002520	13.7186	33.9903	47.7095	26.8668	33.005	6.35615	3.49038	4.52606	4.66632	4.17785	4.18987	2.77407	noncoding	BF575745	lincRNA-MED13L-5	lincRNA	818	chr12	+	115661844	115662417	TGTAATCTGGTCTTCTGGTGCCAGCCATCCTTGAAGTGACCTTCCTTTTTTGGTCGGTGG
ASHG19A3L0001808	15.2484	23.383	8.89261	15.2298	11.6604	15.7599	3.61885	4.05824	2.71255	3.20325	2.99497	5.13966	noncoding	chr6:47389241-47404066-	lincRNA-TNFRSF21-2	lincRNA	14826	chr6	-	47389241	47404066	CAGTCTTGGTTTTATTACTGATTATCTACATAATTTCATTGATCTGTCCCGCTACTCCCC
ASHG19A3A040076	5.69559	155.569	24.4069	17.1723	15.7436	9.01526	1.90522	6.53154	3.82463	3.40383	3.32742	3.71246	noncoding	NR_001564	XIST	RefSeq_NR	19271	chrX	-	73040494	73072588	TTCGTAAATTAAATAGGTCTGGCCCAGAAGACCCACTCAATTGCCTTTGAGATTAAAAAA
ASHG19A3A025129	161.302	116.511	372.329	80.5025	361.19	7.0907	6.58639	6.15065	7.35936	5.95177	7.36895	3.00872	noncoding	ENST00000397097	ZNF732	Ensembl	1032	chr4	+	212428	248643	CCCAGCAGAATGTATATAGAGATGTGATGTTGGAGAACTATAGAAACCTGGTCTCCCTGG
ASHG19A3L0002953	17.5669	49.5339	74.9553	16.0036	45.2208	5.88007	3.79508	5.01692	5.26352	3.28156	4.5921	2.63989	noncoding	DB288399	lincRNA-ZNF672	lincRNA	558	chr1	+	249123012	249123570	CAATGATGAGAAAAAGGACACTATCTCACTTCCCATGTAGGTGATAGTCTATGGTGCTCA
ASHG19A3L0000239	31.0535	60.5049	71.6658	51.9502	67.1632	35.2467	4.50539	5.28461	5.20613	5.26464	5.1049	6.45404	noncoding	EL585127	lincRNA-ZNF37A-2	lincRNA	805	chr10	-	38779976	39150281	GATCCTATTCAAATCCCTTTACCTCCCATTTAATTTCCATTCCATTTCGGGTTGGTTCCA
ASHG19A3A051299	1904.76	4765.11	6160.08	1399.04	5428.74	932.144	9.77609	11.2235	11.2546	10.0855	11.2857	11.4973	noncoding	uc001wkc.1	AX746599	UCSC_knowngene	2524	chr14	+	23982557	24013485	TGTATCCATATTAGCATATGAACTTCATCAGACAAGCACTCTCCCTCCAACAGAGGGAGA
ASHG19A3L0002079	39.2733	56.2903	45.2555	21.916	44.2567	17.8055	4.80178	5.18685	4.59165	3.8198	4.56166	5.3407	noncoding	BQ446632	lincRNA-KCNU1-3	lincRNA	496	chr8	-	37541867	37542350	ATTGATGAGGTCAGCACCACTGCTTTCTTCCAGGGGGTGTTTGTTTTTCTCCTTAATCCT
ASHG19A3L0003298	3475.25	6129.37	5977.63	2748.03	4861.89	3563.91	10.6125	11.5721	11.1944	11.0871	11.099	13.4807	noncoding	AW269809	lincRNA-KPNA1	lincRNA	382	chr3	-	122233924	122236198	AGCTCCAGTCTTTGCCATGGTCTGCAAACCTCCTTCTTAGCGAGACCCCCTCCCCGACCC
ASHG19A3L0000301	44.3629	112.897	157.271	70.5578	105.627	51.0163	4.95154	6.10932	6.25449	5.7447	5.70606	7.07679	noncoding	chr11:102425615-102440915+	lincRNA-MMP20	lincRNA	15301	chr11	+	102425615	102440915	ATCTACTTAAAATTACAAGCTACCTCCCCAGCTCATGATTCTCAAATGTCTGGGCACTGC
ASHG19A3L0001681	16.1679	26.2937	38.5188	21.6983	16.398	14.1729	3.68638	4.19934	4.38907	3.80331	3.37217	4.95793	noncoding	exon2995+	lincRNA-FOXD1-2	lincRNA	180	chr5	+	72715548	72715727	GCGAGCCCCGCCGCGCCGAGCCTCCCGGGCGTCCGCAGGCCTGGCGCACACCGAAGCGGG
ASHG19A3L0003459	11.9532	56.0631	38.1255	35.1697	42.9876	22.8414	3.31794	5.18111	4.37496	4.62626	4.52771	5.73894	noncoding	DB452487	lincRNA-EN1-2	lincRNA	475	chr2	+	119068121	119068596	TTCATATTTTGATTCCTTTGTTTAGACAGTTTCTCTCAGGTTCTCCTGTGTCGGCCCGGG
ASHG19A3A049932	19.9468	205.54	153.142	68.1208	51.8483	3.46729	3.95549	6.92111	6.22044	5.69249	4.76401	1.89444	noncoding	uc001uoi.2	AK054845	UCSC_knowngene	2406	chr13	+	22615113	22850657	CCTTCCAAATATATGTATGTTTCTTTTCTGAAGATAGACGTGTGTGTGTTTGTGTGTATC
ASHG19A3L0002558	65.0489	48.4661	103.625	62.2046	72.1099	50.8673	5.44083	4.98612	5.70606	5.55239	5.20294	7.07301	noncoding	AW450413	lincRNA-NFE2L3-2	lincRNA	431	chr7	+	25895917	25896427	TCTTCTTCAGGAAGAGTAAAGCATGTCTTCTAGTTCTACTTCCTTCCCGGTTAGCCAGCT
ASHG19A3A032043	64.5154	17.8894	36.1558	23.0628	11.6041	9.73842	5.4287	3.73379	4.31176	3.90788	2.98902	3.97971	noncoding	ENST00000444229	RP11-527F13.1	Ensembl	583	chr6	+	126498338	126523385	AAGATAGAATTTTGGACCTGGATCACCTGTAGCCTGCCTAGCAATGAAGACCTCATCAGT
ASHG19A3A010451	25.5999	34.5534	58.7885	39.056	10.1426	5.76399	4.26776	4.54864	4.94347	4.80357	2.85684	2.61229	noncoding	uc010dko.2	LOC339290	UCSC_knowngene	5487	chr18	+	5238098	5246503	GGTAACATACTAGCAGACCAGATAACTACTTATGCAAACCTCAGATAACCACTAATTTAA
ASHG19A3A040283	595.848	128.514	112.54	140.689	301.784	3.27485	8.27674	6.28481	5.81763	6.78102	7.11898	1.83895	noncoding	ENST00000430258	RP1-298J18.1	Ensembl	551	chrX	-	110867403	110867954	AAAGAAGATGAAGAAGTTTTCAGGGGAGATTGCCTACTCTGGGTGGGTGTTTGAGAAGTC
ASHG19A3A041340	30.1764	33.2485	30.7811	26.5496	24.5674	16.4415	4.46977	4.50042	4.11086	4.15755	3.83599	5.20814	noncoding	AK091319		misc_RNA	2297	chrX	+	102851535	102853832	TCAAGAAGTAGAATACTGTTAGCAGTCCAGAAATGCCATTGATGTCCCCTTCAGTCATCC
ASHG19A3L0003113	5.68954	20.0505	28.9385	28.5755	24.7722	11.8696	1.90006	3.87	4.03609	4.27901	3.84536	4.64893	noncoding	BF869762	lincRNA-FLJ37543-1	lincRNA	115	chr5	-	61582993	61583108	TAAGGACCTTGTCCAGCCTCCATTCCTGACACCCTTTCTGAAAGGATATCACTTCTGTTA
ASHG19A3L0000352	30.7364	53.649	59.9503	36.9126	48.7779	28.7177	4.49186	5.12787	4.96975	4.71107	4.68776	6.11691	noncoding	chr11:2448349-2458849-	lincRNA-TRPM5	lincRNA	10501	chr11	-	2448349	2458849	TCTTGCCTCAGTTTCCTTATCTTTAGCAGGGAGGATCCCCGCTTCCCTGGGCTGTGAAGG
ASHG19A3L0002399	18.6988	33.0634	48.0576	31.1468	33.3995	20.4031	3.87324	4.49282	4.67777	4.42313	4.20224	5.5553	noncoding	chr1:87222750-87234290+	lincRNA-SEP15	lincRNA	11541	chr1	+	87222750	87234290	AACCATATGTGACTTGTGTGCTTCCCCTTTCCAGCTCAGTAATACAAAGAAGAAGCGTTC
ASHG19A3L0000820	67.546	64.8147	165.819	51.59	51.9162	3.8437	5.49254	5.3736	6.32095	5.25342	4.7667	2.04014	noncoding	BC036541	lincRNA-ZNF280D	lincRNA	4811	chr15	-	56945018	57210767	CTACAGATTTTGTGTAGCTGCCTATTTGTAGATTTTAAATTTGGCTGTTACTAAGCCCAT
ASHG19A3A022854	41.7648	20.5473	36.5525	33.2058	26.3724	34.405	4.87638	3.8963	4.32333	4.53567	3.91982	6.41399	noncoding	ENST00000464531	RP11-171G7.1	Ensembl	1192	chr3	+	83986195	83987387	TAGCAAGTCCTCAAAGGTAAATGCACTGGCTGTTACCTCCAGCAACTCCCTTATCCAAAA
ASHG19A3L0003107	74.7393	22.3146	18.1629	23.9175	8.18812	20.336	5.62664	4.00106	3.47038	3.97236	2.65951	5.54992	noncoding	AA992250	lincRNA-ERBB2IP-2	lincRNA	552	chr5	-	65372703	65415636	ATCATCATCAGGTCTGAAATGGGTTCTGCATACCCCGACACCACCTTATATGCTATATCG
ASHG19A3A033949	1222.47	538.957	1554.19	529.266	1165.33	12.2275	9.2037	8.19766	9.26068	8.6647	9.02256	4.69579	noncoding	uc003srb.1	CR609701	UCSC_knowngene	3988	chr7	+	7284224	7288212	AAACTAATCTTACTGCTAAGCAGTGTGTTGTACTACATAGTGAATGTTCGTGTTTTGGAA
ASHG19A3L0001642	44.1036	28.6656	52.9962	64.0327	48.0517	10.9247	4.94373	4.3116	4.80876	5.59967	4.66632	4.39342	noncoding	BU663707	lincRNA-RANBP3L-1	lincRNA	654	chr5	-	36446938	36447567	GAGCTGTATTTCCTGTTTTCACCCACTCCTCTTGTACCATCTTTTCATTAACATGAAACT
ASHG19A3L0000520	73.4507	115.165	142.162	136.892	99.4446	70.169	5.6041	6.13982	6.12151	6.73843	5.61959	7.58399	noncoding	chr12:62007583-62044158+	lincRNA-FAM19A2-4	lincRNA	36576	chr12	+	62007583	62044158	TACTTTATCTTCCCTCTTTATAAAACAGCCCCATCCCCTGAAGAGCTTGAATGAAAACTC
ASHG19A3L0002754	313.894	419.219	486.931	375.67	419.222	68.088	7.46527	7.87273	7.72218	8.18711	7.57214	7.54099	noncoding	AW075897	lincRNA-SIN3A	lincRNA	521	chr15	-	75750735	75751256	TAGTCCTTATCTCCTGGCCTTTCCCTCTCCATACTTTTCACCCAGTGATTCAATTGACTG
ASHG19A3L0001340	50.2113	33.665	7.24526	49.1198	69.0363	11.6579	5.10166	4.51454	2.57879	5.17354	5.14512	4.62144	noncoding	AK094780	lincRNA-GALNTL2-1	lincRNA	3105	chr3	+	15935568	16270147	GTACCAGCACAATTTGAGCATTCCCATTAACAAAGGTGTTCACAGTTGAGAAACTCTCCT
ASHG19A3A025532	11470.8	3991.93	4159.45	1568.42	3676.59	1137.79	12.3472	10.9516	10.6423	10.2523	10.6843	11.7802	noncoding	ENST00000508241	RP11-231C18.2	Ensembl	540	chr4	+	55242168	55242919	TGACCCTGCCACATTGTATATTCTTGTTCTCCCCCCATGATGCATTTTATTTCAGTATCC
ASHG19A3L0000699	3847.74	7453.28	5240.43	3909.09	6588.89	287.919	10.7566	11.8513	10.9973	11.5818	11.5795	9.82826	noncoding	CR749802	lincRNA-MBNL2-1	lincRNA	4571	chr13	+	97794089	98046372	TGTATCAATACTATGTTTTGGTTGTAATATTCAGTTCACCCACCCAATGTACAACCAATG
ASHG19A3A039964	57.2597	24.8276	36.3544	32.73	29.8398	14.9201	5.27796	4.12861	4.31769	4.51175	4.06603	5.045	noncoding	NR_027139	SPIN3	RefSeq_NR	1721	chrX	-	57002804	57021988	TATGGTTTCCTTCACCCCACACCAATGTTATGAATGAGACCAGCAGACCAACAGCAAACA
ASHG19A3A040883	19.2875	35.3631	34.5807	30.8805	72.4056	22.89	3.90968	4.58055	4.25411	4.41145	5.20893	5.74193	noncoding	ENST00000430261	RP4-551E13.2	Ensembl	1569	chrX	+	44325936	44328201	GTGAAGAAATCATAGACTGAGATTGCTAAAAAGGTCCTCATGCCTTCAGCCCACATTGCC
ASHG19A3A022005	521.753	380.23	256.455	291.934	269.753	97.8882	8.10709	7.74805	6.88275	7.82911	6.9694	8.12082	noncoding	AK095773		misc_RNA	2533	chr3	-	182655947	182658477	ATTCAAATAAGATTCCTACATTGCATACATCTCAAATGTCCTACCCAGTGGATCCCCACA
ASHG19A3L0001715	14.3478	17.4743	35.1364	25.3856	27.049	22.1288	3.54346	3.70532	4.27438	4.07967	3.95048	5.68421	noncoding	chr6:125843301-125854226+	lincRNA-HEY2-1	lincRNA	10926	chr6	+	125843301	125854226	AATTTATTACTCCAATGGCAGTTATTTCCCTTGACCCTAGGATCACTTCTCTCTGTCTCC
ASHG19A3L0000477	1564.31	962.04	2412.98	892.952	1634.73	185.139	9.51134	8.98659	9.84595	9.43842	9.49843	9.13339	noncoding	EC575964	lincRNA-TMTC1	lincRNA	106	chr12	-	30748167	30748215	ATTCCATCTGTGTTTGTCATTTCTGACTGGAAAACTTCTTACTCCATACCTTGTTCGATA
ASHG19A3L0003024	76.9684	65.9553	163.523	60.764	83.4558	55.1067	5.6652	5.39721	6.30557	5.51528	5.38216	7.197	noncoding	DB325375	lincRNA-SIX6	lincRNA	551	chr14	-	61110277	61110827	TCGCATATTCCAGATGTGTTTAATAAGAAATTGCACAATGTGCCTCCTTCCGCCATCCTC
ASHG19A3L0002481	30163	28563.8	97617.2	22581.3	105183	13684.6	13.924	14.1128	16.3867	14.2634	16.5644	15.1074	noncoding	BC050642	lincRNA-ENO1-1	lincRNA	1898	chr1	-	8921062	9288096	ATTGGCCCAAGTCATTGTTTTTCTCGCCTCACTTTCCACCAAGTGTCTAGAGTCATGTGA
ASHG19A3A033220	9.43772	24.273	13.4134	18.7488	350.292	27.2358	3.0516	4.10109	3.11663	3.55186	7.32803	6.03208	noncoding	ENST00000423943	RP11-48O20.4	Ensembl	1113	chr1	+	159931013	159948851	AAGATGAACAACATGACCGGGAAGATTTCCTAATCTCACCACAGCCTGGCTCTACCTTAA
ASHG19A3L0002528	19.443	29.9096	42.5731	34.2335	31.2757	23.9745	3.92235	4.36473	4.51438	4.58131	4.12465	5.82033	noncoding	chr7:73684091-73687309+	lincRNA-CLIP2	lincRNA	3219	chr7	+	73684091	73687309	AGACACTAGGAATGCCCTGTGGTTTCCTAAACTCTACTCCAGCCTCTGGTACAAACAAAT
ASHG19A3A032268	857.985	163.856	1242.79	197.357	109.232	26.2837	8.74553	6.60016	8.98576	7.2682	5.75551	5.97479	noncoding	ENST00000432358	RP11-732M18.3	Ensembl	424	chr6	+	158703294	158733390	GGGAGAAAAATACATCACTAATGGCCAGTTTTCCATATGGTCTGCACGGGTAAAGAAAGT
ASHG19A3A014880	12.0232	2.42784	49.6164	11.151	406.099	2.86834	3.32499	1.62902	4.7225	2.78078	7.52607	1.72893	noncoding	ENST00000405197	AC064836.3	Ensembl	704	chr2	-	203200746	203201450	CTGTCCCAAGAGCTAGATGAAGCCATTATGGCGGAAGAGAGTGGTGACATCATCTCTCTC
ASHG19A3L0002858	18.1172	97.0514	64.4206	89.2335	47.568	17.3439	3.83473	5.90457	5.06453	6.11212	4.65228	5.29628	noncoding	chrX:68350530-68358250+	lincRNA-PJA1-4	lincRNA	7721	chrX	+	68350530	68358250	AGAGCTCTCTTAGTTCCCAACCATTTTCCTGGAGCCCCCTGAGATAAATTAGTTGTGTCT
ASHG19A3A009982	492.845	135.415	248.737	127.191	353.659	3.4193	8.03789	6.34711	6.84698	6.62807	7.33952	1.88212	noncoding	NR_027058	C17orf86	RefSeq_NR	2183	chr17	+	75084724	75091067	CTCTGCATGCTTGTCTTTAGAGGAAGGAAATGTATTAATTGCCCAAAGTAATATATTGTG
ASHG19A3A031129	48.4756	96.6471	250.398	195.921	112.232	39.9108	5.06132	5.89746	6.85309	7.25709	5.79067	6.6706	noncoding	uc003nih.2	BC033330	UCSC_knowngene	2883	chr6	+	26569551	26574925	TTCCCCCTTCTCCTTTTAATTGTCATGGTGGTGTCTTTCGACCCTAGCAGAGAATATGTG
ASHG19A3A023438	58.45	74.4919	92.295	88.7376	89.7735	43.9274	5.3033	5.56742	5.54936	6.10267	5.48202	6.84208	noncoding	ENST00000471719	RP11-6F2.6	Ensembl	791	chr3	+	156807669	156818924	TGTATTGGCTCTTGACAGCTCTTCAGAAGAAAATACCTCCTGCCTGTTCTGTTCAGTCCT
ASHG19A3A028235	35.6071	22.6904	72.0182	30.221	65.317	3.20705	4.68103	4.02034	5.21147	4.37716	5.07044	1.81824	noncoding	ENST00000513734	RP11-155L15.2	Ensembl	295	chr5	+	55677607	55677902	TGCAGAAAATGGAGAAACTAAACCAAGGAGAGTCCAGCCTCTGATGAAGCGGTAGAGAAA
ASHG19A3L0003391	9.71935	25.2966	28.7391	35.2059	51.172	6.30495	3.083	4.15257	4.02879	4.62788	4.74822	2.75851	noncoding	chr5:117728562-117735189+	lincRNA-DTWD2-3	lincRNA	6628	chr5	+	117728562	117735189	TGATTCAGAAGACAAATGGCTATCTGCTCTCTCTTTCAGTTCTATTTCTTTACTGGACCT
ASHG19A3L0000818	5.92879	12.6299	21.0349	20.2071	15.2156	10.7027	2.11725	3.31437	3.64271	3.67781	3.28942	4.31744	noncoding	chr15:56580983-56592133-	lincRNA-RFX7	lincRNA	11151	chr15	-	56580983	56592133	TCACATTCTGTTACCAATGAGGTGGCAGGGGTGCCTGCTCCCTGGGCACCAATGCCATTA
ASHG19A3A020252	92.9394	63.4781	114.338	69.0144	185.256	37.3633	5.89596	5.34705	5.83523	5.71195	6.47451	6.55768	noncoding	ENST00000415709	CRYBB2P1	Ensembl	538	chr22	+	25851678	25855648	CTGCTGCCCAGGAACCCTCCAGACCTCCCAGAGAGTGAATGAAGTGTGACTTGCAACTTG
ASHG19A3L0000906	5.9169	20.9376	24.6935	18.9944	17.1393	12.2437	2.10869	3.92179	3.8384	3.57429	3.41795	4.69856	noncoding	FN073667	lincRNA-COX10-2	lincRNA	97	chr17	+	13737557	13737663	TAACGACAGCATTGACTCTGCTCCCAGTGCTTCTCATACTATGGCCAAAACAGAAACAGT
ASHG19A3A010902	634.195	210.181	587.748	201.505	291.277	3.288	8.35649	6.95473	7.98514	7.29957	7.06834	1.84295	noncoding	uc001hje.2	CR624623	UCSC_knowngene	838	chr1	-	212731175	212732013	GTGGAAAGAGTCGTGGAATAAAGGTAGCTTTGGGGATTATGACGTGAATAAATGACAGAA
ASHG19A3L0000074	7.80405	7.60216	15.9723	42.5104	27.0723	13.5039	2.85398	2.78474	3.31935	4.9395	3.95237	4.87518	noncoding	chr1:214288602-214300602-	lincRNA-PROX1-1	lincRNA	12001	chr1	-	214288602	214300602	AACCAAATTATATAATGAAGAAGAGTTTAATGAGGCCACGGGACCCTCTGGCACCTCTCA
ASHG19A3L0000775	360.852	634.94	240.023	414.598	395.795	4.7777	7.63328	8.40538	6.79769	8.32876	7.49064	2.35951	noncoding	AB208948	lincRNA-STON2-2	lincRNA	4302	chr14	-	81726999	81893748	CTGTAGAGGTGAGGTTTTGTTTTTAGTTGTTCTACTGATTATATCCTTTTCTGAGCTATG
ASHG19A3A027882	31.1262	133.461	153.79	68.233	38.1536	56.8946	4.50756	6.33386	6.22754	5.69428	4.37716	7.25412	noncoding	ENST00000399853	CTD-2247C11.3	Ensembl	1565	chr5	+	5038633	5070107	TCAACCTTCTCTCCCCAGAAAGATGTCAACACTGTGGAGATTGTGCTATGAAGATACCTG
ASHG19A3A036488	160.313	100.486	1016.85	123.682	165.659	59.5562	6.57794	5.9478	8.71102	6.59107	6.32451	7.32803	noncoding	BC042009		misc_RNA	1288	chr8	+	28427271	28428544	ATTAGATGCCCAGCCTTTCTCATTCAGAGATGCCTGTATTATTATGTTATTTCGATTGCC
ASHG19A3L0001430	40.312	8.68843	200.638	271.183	310.136	4.1862	4.82922	2.9124	6.56833	7.72605	7.15395	2.18183	noncoding	AX747038	lincRNA-BANK1-2	lincRNA	3544	chr4	+	102341117	102995967	CAGAGTTCCAGTCATTATTGTTACATCATGTTTGCAGAAACCTTGTCTTATTTAGTGTCT
ASHG19A3A031012	18.49	7.73465	55.6029	37.4152	19.2063	4.31462	3.8592	2.80048	4.86971	4.7319	3.54441	2.22798	noncoding	ENST00000434947	RP3-448I9.1	Ensembl	405	chr6	+	14394556	14404520	AACAGAGCTTGGAAGACCGACAAGTGAACAGTTGATAGTGTCCTGTTCTCCTGTTGTGTA
ASHG19A3L0001905	192.569	482.925	568.022	227.419	310.001	158.988	6.81821	8.05106	7.94043	7.46527	7.15305	8.9062	noncoding	AI201851	lincRNA-NFE2L3-3	lincRNA	347	chr7	+	25988284	25988606	CTTCCTCCATTATCATCCCTCTCCCGATGATAAACCACTGGAATATACCTAAGTAAAAAA
ASHG19A3A025780	1768.6	593.691	963.231	210.218	1000	3.82781	9.67992	8.32042	8.6481	7.35561	8.81076	2.02971	noncoding	ENST00000505987	HSP90AA4P	Ensembl	2173	chr4	+	88812994	88815167	CTTCTCTGAGCTGGCAGAAGACAAGGAGATTATAAGAAATTCTATGAGGCATTTTCTAAA
ASHG19A3L0003380	25.9034	25.7338	35.6903	19.1231	32.3295	12.9091	4.28329	4.17376	4.29658	3.5872	4.16526	4.79761	noncoding	chr5:141438289-141445854-	lincRNA-GNPDA1	lincRNA	7566	chr5	-	141438289	141445854	GTATTTTGACAACTTTTTGTCTCCCATCACAGGTATGGGACCTAACTCTGACTCCCATTT
ASHG19A3A007764	75.4762	11.591	12.6005	10.3703	235.972	6.73902	5.63882	3.21864	3.04975	2.69814	6.79588	2.89011	noncoding	NR_033360	MEG3	RefSeq_NR	1621	chr14	+	101292444	101327358	TGTCCACGGGCTCTCCTTGCATCAGGGCTAATCTCGGGCCTTGTCGAAGGAAGAGGCTGC
ASHG19A3A034200	111.483	143.995	165.576	100.13	126.701	85.4623	6.1175	6.43026	6.31936	6.27478	5.95715	7.89317	noncoding	HIT000243085		H-invDB	1541	chr7	+	36118694	36125390	AGCAGAGTTTTCTCAAATGCAGAGTTGCCCTTGATTTTGAATGCCGTTCTCTCCCTGATC
ASHG19A3A049080	77.376	55.7025	126.89	130.732	161.747	36.6824	5.67039	5.17201	5.975	6.66382	6.28716	6.52747	noncoding	ENST00000477702	NCRNA00173	Ensembl	314	chr12	+	116973868	116974323	TGGAGACTCCTATTCACCCTTCAGATCAATATCCCCCAAATAAACTCCCAGTCACTCTGG
ASHG19A3L0002204	19.5966	46.3074	74.67	35.7146	40.2905	5.79469	3.93333	4.92424	5.25874	4.65524	4.44108	2.62009	noncoding	EG328305	lincRNA-NCS1	lincRNA	333	chr9	-	133231603	133234745	TGATGTTCTCACCCCCAATGATACTGACCGATGGGAACTCATGCACAGACACCTCCACCT
ASHG19A3L0003451	14.6868	43.0328	60.7179	32.1473	58.2594	12.5841	3.57309	4.82804	4.98775	4.48225	4.91938	4.74909	noncoding	chr10:112147868-112175330+	lincRNA-DUSP5-3	lincRNA	27463	chr10	+	112147868	112175330	TTCTACTTCAGTCTGTATCCAGCCCCTGCACCCAGTATAATGTAGTAGAGTATTTCTCGG
ASHG19A3A015325	800.534	1100.28	1211.15	597.16	1136.55	411.448	8.65616	9.16265	8.94748	8.83493	8.98777	10.3245	noncoding	ENST00000417473	AC099344.4	Ensembl	499	chr2	+	11534106	11542372	GAACCTTCTCAGCTTATTCAGAGAGGCTTCTTCTTCCTATTTAGTCTCCCTCTGGCTTTC
ASHG19A3L0001152	303.74	309.583	690.665	325.689	304.701	33.7364	7.42584	7.47153	8.19236	7.98213	7.12993	6.38099	noncoding	CD514437	lincRNA-WDFY1	lincRNA	836	chr2	+	224717164	224717876	TGAAGTTACTGAGTTTGAGGAATGGCAAATTAAATTTGCCTAACCCCCAAAACAAATGAA
ASHG19A3A014169	40.5939	12.1166	19.8971	20.2722	13.7512	16.6101	4.83784	3.26992	3.58075	3.68336	3.1764	5.22687	noncoding	ENST00000445083	AC019100.3	Ensembl	611	chr2	-	108784203	108834297	TACTAGAATGTTCTCTGCCATCCACTAAGCATTGAATCCCTCCAGACACTGTTACAACAG
ASHG19A3L0000485	616.492	1792.69	2048.75	516.493	1493.84	380.65	8.31906	9.83337	9.62828	8.63148	9.38024	10.2183	noncoding	chr12:38784383-38812908-	lincRNA-ALG10B-1	lincRNA	28526	chr12	-	38784383	38812908	CAAGTTACTCCCCTTCCCTAAAGTAGCTACTGTTAATCTTTTGTTGTGTGTTCTTAAAAT
ASHG19A3A044647	41.6452	62.1512	111.952	150.72	91.8632	37.3819	4.8735	5.32295	5.8099	6.87838	5.51279	6.55928	noncoding	uc001lkg.1	AK124226	UCSC_knowngene	3086	chr10	+	129979399	130115990	TGTCCTCATGTTAACCCCCTTATGCTGTCTCCTCCAATAATGCATGTGGTTTGGTCTCTA
ASHG19A3L0002546	14.7553	25.8706	64.6054	73.134	46.7325	3.60862	3.57852	4.18058	5.0685	5.8011	4.63203	1.93063	noncoding	chr7:117584264-117586960+	lincRNA-NAA38	lincRNA	2697	chr7	+	117584264	117586960	ACACTTACATTCAGTACCAGGATTGTGTTAACTCCTATGCCCTCATAATATAGTCCAGAG
ASHG19A3A034234	1945.01	3646.23	3433.11	2472.4	3188.5	1255.82	9.80933	10.8298	10.3652	10.9326	10.4729	11.8952	noncoding	ENST00000340510	AC004987.7	Ensembl	3049	chr7	+	39773230	39832691	TTTTCTCAACACGGCCTCCTAGTCTCCTTCCCGCTTGGGCATCTGTTTTTCTTATATAGA
ASHG19A3L0002017	12.8658	31.2746	11.6113	28.2159	11.384	3.73369	3.41285	4.42501	2.96073	4.25793	2.96855	1.97393	noncoding	chr8:135201218-135216768-	lincRNA-ST3GAL1-2	lincRNA	15551	chr8	-	135201218	135216768	GACACCTTTTCCCCATCAGACTGAAGGACAAATTTTGTTCGTATTTCAGCATAATTTATT
ASHG19A3L0002975	9662.3	10443	19448.2	8330.76	858.498	768.53	12.072	12.4233	13.2071	12.7684	8.58752	11.2164	noncoding	AK097341	lincRNA-GPRC5C	lincRNA	2227	chr17	+	72130786	72443566	CCTGGATCTTGCTCCTCTGTGAGGAACAAGGGTGCCTAATAAATACATTTCTGCTTTATT
ASHG19A3L0000967	27.7547	31.5303	33.1096	34.9571	30.1179	16.6409	4.36752	4.43536	4.20224	4.61496	4.07744	5.2313	noncoding	chr18:47271277-47283077-	lincRNA-LIPG-2	lincRNA	11801	chr18	-	47271277	47283077	TTAGTCCTGACCACCCTTCCTTCTCTTGGAGGAAGACTTTCCTTCATTCAGGTACTTACA
ASHG19A3L0001645	13.0624	28.8925	30.2694	21.148	30.5344	21.4689	3.43074	4.3235	4.09071	3.75743	4.09613	5.63882	noncoding	chr5:3737400-3749175+	lincRNA-ADAMTS16-4	lincRNA	11776	chr5	+	3737400	3749175	AAGATACTTCTAAGGTGTGAGGCCACAGCTCTGAGGCTCCTGGGTGTCATCACCTTCTTG
ASHG19A3L0000807	41.2239	51.7483	60.9415	28.4918	48.5127	27.972	4.85873	5.07585	4.99209	4.27288	4.68023	6.07289	noncoding	chr15:38053658-38074458+	lincRNA-TMCO5A-3	lincRNA	20801	chr15	+	38053658	38074458	CTTCTAAGCTTTTTCTACATTAAATCCAGATACTCAATCTTCTCCCAGTGATTGAAGGAT
ASHG19A3A050755	233.191	1028.81	942.522	535.662	15.5999	51.783	7.06002	9.06898	8.62	8.68488	3.31893	7.10291	noncoding	ENST00000437523	AL592494.4	Ensembl	369	chr1	-	121236176	121252295	GCATCAGGTTACTCACCTGTCTTGGAGCTTATCAACGATCTACTTTACATCTCATATTTG
ASHG19A3L0003232	131.681	109.32	140.152	106.658	116.159	116.751	6.32139	6.05865	6.10394	6.3685	5.83801	8.40227	noncoding	AI763350	lincRNA-SREBF2	lincRNA	486	chr22	-	42307296	42310570	CAGGGCGCTGACAGAGCTTCTGAAGCAGCCGGGCCCCCAGGAGCCACTGCCTCCCACCCT
ASHG19A3L0001793	47.9245	47.3774	64.9873	50.5281	47.0982	22.9457	5.04908	4.95406	5.0762	5.22171	4.64047	5.74705	noncoding	AL711564	lincRNA-PIM1	lincRNA	605	chr6	+	37085130	37085729	AGAGGGAAAATACAGGCCTCAGTCCCAAGTCTGCTCCCAACTCTGGGTCCTTGAGTAATT
ASHG19A3A000389	22.1948	23.4582	42.5914	32.8624	30.1057	13.4189	4.09418	4.0617	4.51539	4.51762	4.07704	4.86291	noncoding	ENST00000471496	RP11-393B14.1	Ensembl	1490	chr3	+	183165395	183173801	ACACTGCCTGAGCCCGCTGCTGTTGCCAAGagtctcacttcatcaccatgctggagtgca
ASHG19A3A021600	29.5717	49.4979	58.021	63.1067	142.791	13.8473	4.44585	5.01525	4.92711	5.57625	6.12122	4.92032	noncoding	ENST00000502521	RP11-933H2.4	Ensembl	1978	chr3	-	131043935	131100319	TATTCATTCTCCTGCTGAAGTACATTTCAGGTTGTTGCTATTCCTCTGCTGATCCCCCTC
ASHG19A3L0002157	25.613	49.0165	69.3189	34.9828	42.2202	25.3173	4.26828	5.00175	5.15732	4.61669	4.50129	5.91441	noncoding	chr8:90889605-90908427-	lincRNA-RIPK2-3	lincRNA	18823	chr8	-	90889605	90908427	AGGCTCCTCCCTGCTTTAAGAGACATAAGGAATTCATTTAAGGTAAGTTATTTCTTACCA
ASHG19A3A021998	105.027	120.324	176.423	113.592	169.893	73.7543	6.04035	6.19054	6.40618	6.47029	6.35869	7.65877	noncoding	ENST00000392635	RP11-252O18.3	Ensembl	486	chr3	-	181584132	181584942	GATTCTTCATCAGAGAGTGAAGAAACATCTACCTCTTCCTCCTCAGAGGACAGTGACACA
ASHG19A3A015592	48620.9	18529.2	23723.2	20587.7	28880.8	11185.8	14.6522	13.3892	13.5422	14.1157	14.1541	14.8812	noncoding	ENST00000429825	AC013717.3	Ensembl	488	chr2	+	44497759	44498247	AACATTGCTCGACAGATGCAGCACTGATCCTTAGCCAGAGAACTCTCTGGAACCATTAAA
ASHG19A3A029945	730.288	256.565	523.988	396.312	1519.88	21.5119	8.53897	7.22908	7.82527	8.2702	9.39907	5.64231	noncoding	AL832122		misc_RNA	5572	chr1	-	23607802	23613245	GGTAGGTAATTTACTTTCTATTGTACTCATAGTTTGTTTGAAACCTCTTCACCTCTATCC
ASHG19A3A032951	343.059	115.506	562.762	257.309	168.186	163.836	7.57864	6.14334	7.92786	7.65508	6.34487	8.94748	noncoding	uc010lac.1	LOC493754	UCSC_knowngene	4265	chr7	-	65993445	66057363	AATGATGACCATGTGGACATGCTTTCGGGCCTTCAGGATCTTCTCCAGCCAGTGGATGTC
ASHG19A3L0000338	19.968	47.6789	39.7501	59.1583	26.7423	32.5814	3.95749	4.96399	4.4312	5.47474	3.93765	6.32493	noncoding	AA827066	lincRNA-KIRREL3-1	lincRNA	472	chr11	-	128165590	128166053	TTCCCTCACTCCTCATCTTCAGCCAGGAAAGATCTGCAAGGCAGTTTTGTTAATTTCCTA
ASHG19A3L0003126	2839.97	5063.9	6126.23	2337.23	6456.37	1085.7	10.3321	11.3196	11.2441	10.8473	11.5404	11.7126	noncoding	BU729004	lincRNA-MAP3K1-2	lincRNA	599	chr5	+	55838650	56109992	TCAGGCTTTTGTCTAAATATGTGAAGACTGACAAGACTATCTCCCCTCGTGCCGAATTCT
ASHG19A3L0001849	38.1369	67.182	64.8563	49.0235	32.0029	28.3545	4.76464	5.4252	5.07273	5.17201	4.15257	6.10038	noncoding	AI621345	lincRNA-SLC26A3	lincRNA	351	chr7	-	107517667	107517966	AACCCATAGATGCCTTCTCGCTTCCTTTCTCTCTCTAACTGAGACTGAGATAAGAGGAAC
ASHG19A3L0002069	66.8147	138.98	138.203	148.987	126.057	63.6567	5.47753	6.38429	6.08876	6.86134	5.95029	7.43577	noncoding	DB078790	lincRNA-EBF2-1	lincRNA	568	chr8	-	26047433	26047981	TTAACTAAAGCCCTGGTCTCACTTTACCTGCCTTATCCCACCACCAGAGTTGTTGTTGTT
ASHG19A3L0002672	47.5831	24.4957	19.1524	12.7477	26.3751	3.70338	5.04145	4.11276	3.53721	2.94901	3.92007	1.96365	noncoding	chr4:178294426-178298806-	lincRNA-NEIL3	lincRNA	4381	chr4	-	178294426	178298806	TGTGAAGATTCCTTGTGTCCTCCAGGTTGAAATGGGAGTTCTTTTTCCTGTTTTCTCTTT
ASHG19A3L0002327	120.769	25.2576	115.303	24.8137	149.322	2.59061	6.2201	4.15086	5.84543	4.04126	6.17227	1.60636	noncoding	BX096636	lincRNA-STARD8	lincRNA	670	chrX	+	67791644	67792306	TGGCAAGATGTTAGTGAATCTAACTGGTGTGTATATGGGTGTTCAATGTGCTATTTTTTC
ASHG19A3A008093	658.164	122.195	147.746	147.845	393.848	7.88648	8.40171	6.20933	6.17627	6.84819	7.48305	3.29179	noncoding	uc001gjk.2	GAS5	UCSC_knowngene	1695	chr1	-	173833039	173837125	AATGGTGAGTTGGGGAACATAGAGAGTACACCTAAGTTCACATGAAGTTGTTTCTTCCCA
ASHG19A3L0003057	82.346	100.015	119.128	79.5255	89.7087	46.4138	5.74381	5.9406	5.88741	5.93067	5.4808	6.92856	noncoding	FN091184	lincRNA-INHBA-1	lincRNA	83	chr7	+	41046322	41046402	GAAAGGCCTGTTGTAAAATACTTGGTTCTGTCTTGGATACTCACCCTTCTCCTTCTTGAC
ASHG19A3A009981	248.04	97.0885	166.12	77.6084	351.797	3.29216	7.15082	5.90517	6.32352	5.89104	7.33403	1.84395	noncoding	ENST00000366365	C17orf86	Ensembl	1028	chr17	+	75084949	75086180	TGTAGTTAGTATCAGAGAGCCCTTGCTTTTCAAAACTTCATAAACAATGTTACTGTCATG
ASHG19A3A037062	12.9164	11.5545	39.8339	23.409	21.3574	21.8678	3.41816	3.21482	4.43403	3.93285	3.66321	5.66544	noncoding	ENST00000424605	RP11-125B21.2	Ensembl	746	chr9	-	2535651	2570754	ATATGAGAAATGTCACCTCCTGGCTACCACAATAATGCAACTAGGAGTTCTGGTTCTCCG
ASHG19A3L0002750	253.514	201.893	347.314	230.245	162.368	59.7271	7.18239	6.8963	7.27595	7.48136	6.29271	7.33309	noncoding	EB386665	lincRNA-SLN	lincRNA	821	chr11	-	107644071	107644892	GCACAGCCATTTTGTATACTCCCCTGAACTCTTATTCTTTAAGAACGTTGACTTTTCCCC
ASHG19A3A055152	246.531	115.485	301.556	48.0573	462.356	3.99916	7.14072	6.14302	7.0879	5.13717	7.71284	2.12369	noncoding	uc002nrw.1	AK094188	UCSC_knowngene	2480	chr19	-	28221180	28237138	ACACATTTAATGACAGAAGTCTCAGGCTGGAAACACTCTTTTTGTAGAACATACAAATGG
ASHG19A3L0002376	220.122	308.485	343.364	209.986	321.146	135.191	6.99158	7.46658	7.26108	7.3551	7.20204	8.64209	noncoding	AA457263	lincRNA-GPR61	lincRNA	451	chr1	+	110072368	110072818	TATAACCCTGTAAGTAAGAATCCAGCTCATTAGGTACTACTGAACTCCCCTCTGACAGCC
ASHG19A3L0001739	106.351	187.236	266.865	128.644	225.471	83.1243	6.05752	6.77885	6.93622	6.6426	6.73684	7.8444	noncoding	chr6:140889232-140902332-	lincRNA-CITED2-2	lincRNA	13101	chr6	-	140889232	140902332	CTATCTCGCAGATCTTCTGGTCTCTTGCTCCCACCCATAGAGAATTCAATTGTATTTTTT
ASHG19A3L0002722	183.68	542.46	783.423	255.205	319.696	271.902	6.75554	8.20281	8.36249	7.64269	7.19636	9.73625	noncoding	BF679456	lincRNA-OPCML	lincRNA	700	chr11	-	133309334	133559552	TAAAAAACAACAAGCAAACGAGCTGATGACAAACTCCCGCCCAACAGTGAAGGAACCACA
ASHG19A3L0002142	49.4661	57.3671	63.2268	64.7548	65.5759	41.9116	5.08288	5.21652	5.03865	5.61959	5.07731	6.75835	noncoding	chr8:86474623-86517048-	lincRNA-CA2	lincRNA	42426	chr8	-	86474623	86517048	ATAGTTCAGCAGAATGTCTGGCTGTTCTTGGCTGAGTTCTCCTTCTCTTGCCTTAGCTAT
ASHG19A3A044503	7.56416	12.8123	16.9017	27.2964	23.1012	10.0351	2.82726	3.33609	3.38543	4.20542	3.75815	4.09084	noncoding	AK130806		misc_RNA	1439	chr10	+	114590927	114592210	TACAACACGTAAAATGTGAAAAAGACCTCTGACCCTGAAAGTCTCATTCTGCCCAGGCCA
ASHG19A3L0001572	127.774	1892.65	112.983	313.198	278.134	3.70086	6.28855	9.90608	5.82169	7.93127	7.00672	1.96279	noncoding	BG897081	lincRNA-CSNK1G3-1	lincRNA	416	chr5	-	123716880	123717209	TATTCTCAATAACAGAGAAGAAAAATAGAATTTCTTGCTTTGGGTGTGTGTGTGTGTGTG
ASHG19A3A037807	19.1419	37.431	25.4452	10.9169	20.9891	3.59217	3.90099	4.65028	3.8768	2.75406	3.64292	1.92615	noncoding	uc004bad.1	AK057451	UCSC_knowngene	1544	chr9	-	102348067	102582171	TTCGAGAAGATTTTGTGGCCTTTCTCAGCTGTCTAGGTGCTGTAGGTGCTGTGTTTCTAT
ASHG19A3A036816	308.344	320.724	433.271	289.914	257.317	207.379	7.44211	7.51714	7.57032	7.81851	6.91017	9.29664	noncoding	ENST00000405813	AP003356.1	Ensembl	534	chr8	+	103819069	103819607	TAAGACTCTGGGTCTGTCTGTGGGAAGAGCTTTCATTCCCCACCCCACTCTATGCCGACC
ASHG19A3L0002748	47.4412	9.94368	75.2599	26.0833	147.066	5.28845	5.03596	3.05504	5.26922	4.1257	6.15466	2.49474	noncoding	DQ916738	lincRNA-ZC3H12C-2	lincRNA	2761	chr11	-	110066286	110167437	GCAGAAATCGATGCAACATTTCTTTCCTGTCTGGGCTGTTTGTATAATTGTATATAAATG
ASHG19A3L0000718	12.6502	18.8877	26.1822	33.9098	4.0125	3.54659	3.39224	3.80029	3.90999	4.56735	2.23597	1.91461	noncoding	BX485243	lincRNA-SRP54	lincRNA	590	chr14	+	35432234	35432824	ATGGCATCATTCCCCCATGAACTGCTATTCTGTGGCATACACGATACCTGCTGAAAAAGA
ASHG19A3L0000899	15.437	19.8115	25.5106	25.4409	27.0102	7.59712	3.63394	3.85428	3.88041	4.08564	3.94821	3.18793	noncoding	chr16:87577874-87589624-	lincRNA-ZCCHC14	lincRNA	11751	chr16	-	87577874	87589624	ACTTATAAAAATCCCTCCACACAGAAAACTGTGCCTTTCCAGGCTGAGTCCACTCGGATA
ASHG19A3L0001511	6.56526	12.8522	43.4082	46.6635	16.9665	17.3548	2.70576	3.33975	4.54008	5.09277	3.4055	5.29753	noncoding	chr4:5995874-6009524-	lincRNA-CRMP1-2	lincRNA	13651	chr4	-	5995874	6009524	AGCACCCACTGAATGGCTAGCTCACTTCCTCCTTATCATGTCCCGATGACGCAGGGAGAG
ASHG19A3L0000455	129.332	293.897	329.453	167.505	337.624	142.853	6.30088	7.39912	7.20805	7.03732	7.27148	8.73919	noncoding	chr12:132296472-132307497-	lincRNA-SFSWAP-1	lincRNA	11026	chr12	-	132296472	132307497	TTGCTCTCCCTCATCCCAACTGTGGAGCCCAGGAAGCAGCTTCCTGAGTCCCTCTAGGGC
ASHG19A3A015366	105.795	151.238	239.843	118.563	223.93	63.6619	6.04984	6.49313	6.79675	6.52638	6.72868	7.43618	noncoding	uc002rdf.2	BC068572	UCSC_knowngene	3008	chr2	+	20068620	20084807	ACAAAACACAGTCTGACTTAGAGATTCTCTGGCATGACTCTCTTCCCCACTGTGTACACT
ASHG19A3A029214	139.925	22.0992	152.316	43.5086	232.526	3.37418	6.40185	3.98939	6.21265	4.98189	6.77586	1.86935	noncoding	ENST00000433327	RP11-423O2.4	Ensembl	153	chr1	+	142799586	142799739	TCCTGTTTTGAGAATGTTAATGGATACACCAGCTGCTGCTTTGGATTTCACCCATTGGCG
ASHG19A3A029633	6782.81	6467.24	9064.2	4954.8	7431.65	1606.22	11.5682	11.6525	11.8723	11.9369	11.7713	12.2746	noncoding	NR_001590	IFITM4P	RefSeq_NR	342	chr6	-	29718584	29718925	ATTCACCTACTCCCTGAAGTCTAGGGACAGGAAGATGGTTGGAGACCTGACTGGGGCCCA
ASHG19A3A033600	6313.46	2105.17	4514.36	2649.48	5569.24	155.171	11.48	10.0592	10.7724	11.041	11.3177	8.86094	noncoding	ENST00000421078	AC008155.1	Ensembl	329	chr7	-	138088939	138089268	GCTGAAGATGATGCGGATGACGATGTCGATACCAAGAAGCAGAAGACCCACGAGGATGAC
ASHG19A3L0001813	14.9239	24.9175	44.7157	35.5253	45.4904	6.0871	3.59065	4.13316	4.57697	4.64557	4.59731	2.69567	noncoding	AV723845	lincRNA-KIAA1586	lincRNA	673	chr6	-	56933276	56933924	GGAATGTGTGTCACATAATTCCAAAGATCCAGAATCTCTTTCTTTTCCTTTTCCTCTCTT
ASHG19A3L0002165	9.00141	24.0737	24.3064	23.6961	23.6696	17.5067	2.99743	4.09366	3.81893	3.95571	3.7858	5.31299	noncoding	AW661714	lincRNA-TP53INP1-2	lincRNA	451	chr8	-	95962452	95963624	TTGGTCTGGAAAACACTTTCAAGCCCACTGTCTCACTCTCTTGTCACTATAAATAACCTG
ASHG19A3A041206	167.456	185.091	217.075	131.58	180.159	92.3519	6.63183	6.76239	6.67467	6.67349	6.43794	8.01543	noncoding	ENST00000445336	RP11-451L9.3	Ensembl	2725	chrX	+	74802493	74805341	AGAAAAGAGATGAGAGACCACTCTTTCCCCAAATTCTCACCTCTATTAAGCTGCTGACCC
ASHG19A3L0002203	68.5596	101.64	132.294	212.222	82.3577	39.0161	5.51418	5.96495	6.03161	7.36832	5.36259	6.62668	noncoding	AA972029	lincRNA-MPDZ-1	lincRNA	419	chr9	+	12958862	12959235	TCATTGAGGTCTCTTTCCTACCCCCTGCATGCCTATAATGTCCCAGACCAAGAGTTTTTT
ASHG19A3A036325	22571.5	9570.09	13446.3	7565.2	13693.7	3380.96	13.4242	12.2594	12.587	12.5902	12.8309	13.4085	noncoding	ENST00000438775	AC087763.1	Ensembl	303	chr8	+	8819268	8819573	GGGGTCAAGTATACCCCCAATCGTGACCCTCCGGACAAGCGGTGGGCCCTGCACTCATGA
ASHG19A3A000236	675.922	186.915	717.035	390.757	295.971	793.718	8.43984	6.7771	8.24291	8.24723	7.09225	11.2575	noncoding	ENST00000435588	RP11-445O3.1	Ensembl	418	chr5	+	4208807	4581523	acacacacacacacacacacacacacacacacatacacacacacacacacacacacacac
ASHG19A3A055144	5.98169	3.25674	180.861	13.2061	134.482	3.56731	2.15689	1.90927	6.43776	2.99939	6.03664	1.9197	noncoding	uc002lal.1	LOC647946	UCSC_knowngene	2306	chr18	-	36786887	37380282	GCGCAATGTGGGGGCACCAGAAGCGGGCACCGTTGAGCTGTTGCAACTGTTCTGCTGGTA
ASHG19A3A019187	101.178	22.2819	68.4589	61.0174	43.3231	3.78666	5.9964	3.99912	5.14026	5.52131	4.53585	1.99914	noncoding	ENST00000427447	AP000569.8	Ensembl	9124	chr21	+	35303463	35349992	CTATGTGAGATTGTATTGCAGGGCTCACATTTATTCTCTCAGCAGCTCATTGCACAGACA
ASHG19A3A035956	22.2264	27.1636	40.7641	34.9577	37.5585	24.9666	4.09657	4.23992	4.46056	4.61513	4.35636	5.88813	noncoding	ENST00000501400	AC011118.2	Ensembl	1914	chr8	-	94358694	94712661	TGTAGTTTCCAATGAAACAGGAAGGACTCTAATTGAGTGCCTGCCCACATCTCTACAGCT
ASHG19A3A054558	13.0968	41.7305	34.7591	32.6554	12.3372	27.3559	3.43401	4.78851	4.26226	4.50812	3.05522	6.0384	noncoding	AK094311		misc_RNA	2618	chr16	+	49331053	49333673	ATTAAAAACATTGCTGCCGCCTACTTCTTCCAGCTGGGACTTCAGGACCATCTTTGAATC
ASHG19A3L0001968	17.3851	23.1975	23.2228	29.4542	16.2777	7.75521	3.78307	4.04727	3.76286	4.33129	3.36516	3.24617	noncoding	DB454079	lincRNA-CSMD3-2	lincRNA	478	chr8	+	111779094	111784988	GGGAAAAGTACACCCATGACCTAAATAAGTTTTCTGAACAATCCTTCCTTTTTAGTTTGT
ASHG19A3A035501	32.2272	29.1681	55.8849	41.6429	41.9892	6.1743	4.55253	4.33525	4.87566	4.907	4.4948	2.72111	noncoding	AK091593		NRED	3013	chr8	-	9757575	9760588	TGCTGCTTCCACAGAGAAAACATTTTCTCTTTCCTCCTCTTGAACTTACATAATATCCTC
ASHG19A3A000042	140.15	47.2009	129.761	58.2665	216.405	2.57266	6.40347	4.94908	6.00437	5.45342	6.67816	1.6011	noncoding	BC052961		NRED	4283	chr3	-	9430536	9438342	ATCAAATTTGAATGGATGAGGAGTTGCTTTTTAGGTTGCTCCTTGAGGGCAGGACAGTTC
ASHG19A3A028338	24.9489	57.8072	593.452	25.5117	52.7741	3.29437	4.23676	5.22544	7.99485	4.09098	4.78761	1.8444	noncoding	uc001edc.1	BC047723	UCSC_knowngene	1208	chr1	+	113499036	113542118	GAAAATGCCGGACTGTTGTTTGCAAGCTGGTTAAGTGAGCAAATCTTGGGAAGATTTCAA
ASHG19A3A008537	20.3891	34.0362	39.7778	22.7698	35.1636	28.1446	3.98225	4.5279	4.43245	3.88626	4.2673	6.08636	noncoding	uc002ioy.1	AK097622	UCSC_knowngene	1754	chr17	-	47535222	47539111	TGAGATGCTGTGCAGTTATGACATATCCTCCCACCACAAAAGAACATTCCAGCTTGTCCA
ASHG19A3A029582	7.20173	24.8048	25.5986	20.6103	105.742	5.94325	2.78057	4.1276	3.88436	3.71416	5.7079	2.65646	noncoding	AX721103		misc_RNA	642	chr6	-	28083684	28084323	CTCTGGTGTCAAATAACATCTGAGCTGTGATGAAAGACTTTCCCACACTCACTACATTGG
ASHG19A3L0001932	46.67	18.5162	65.1897	37.2918	29.6309	8.44082	5.01566	3.77552	5.08042	4.72628	4.05594	3.49828	noncoding	BM682695	lincRNA-ZNF92-3	lincRNA	234	chr7	+	64442423	64467056	TCCAGGCATTGCCACTCCTCCAAAGAGAATTCTATGGCCACATCCATAAATGTCAATGGT
ASHG19A3A018947	85.9051	175.451	14.6852	81.5596	77.4942	3.45371	5.79575	6.69361	3.22118	5.9752	5.29104	1.89086	noncoding	ENST00000427188	C21orf84	Ensembl	967	chr21	-	44890312	44891472	GGAAGACCTGTTTCTTTTACTTTCCTTGAGGAGAAAAAATTAAAGTTCTGAGCAAACGCA
ASHG19A3A041680	69.9871	51.2321	88.9591	110.693	190.072	23.8403	5.54232	5.05884	5.49311	6.42873	6.51247	5.81075	noncoding	NR_027456	LOC100272228	RefSeq_NR	3285	chrX	+	149106765	149185018	ATGGATTTCCAAATCTGACACACCATAGCCTGAATTCTCACCAGTTTGCTCCTGGAAAGG
ASHG19A3A000482	365.509	191.145	415.624	196.614	154.258	84.2435	7.64882	6.81299	7.51227	7.26324	6.2193	7.86472	noncoding	ENST00000510652	AL358933.1	Ensembl	1517	chr6	-	28089594	28104644	AGAAAACGGACGGAAGAAAAGGTCTGGCCGGAGATGGGTCTCACTCTGTCACCCAGACTG
ASHG19A3L0003212	290.506	396.255	422.168	222.094	342.348	251.818	7.36676	7.79999	7.5363	7.42841	7.29375	9.60699	noncoding	chr8:129178878-129187868-	lincRNA-MYC-1	lincRNA	8991	chr8	-	129178878	129187868	GTCAGAGACATAGAGTTATTATCATCTCATCTCAGAATACTCTCCTCCTTCATTTCCATC
ASHG19A3A007222	64.9202	126.248	178.834	84.6124	153.894	70.3178	5.43685	6.25449	6.42456	6.0342	6.215	7.58759	noncoding	NR_024053	HCG18	RefSeq_NR	6600	chr6	-	30255173	30294927	TTAGCCTTTTAACATTCAAGGATTAGAGCTCCCTCTTTGCCCACTAGCAGGGCATTAGCT
ASHG19A3L0001890	375.893	920.009	992.265	622.422	677.424	303.649	7.68559	8.92053	8.68032	8.90564	8.26033	9.9084	noncoding	AK124321	lincRNA-RNF32-3	lincRNA	2538	chr7	+	155755325	155759037	ATTGACTAAGGAAAGGAGAAAATGGAAGAAGAACCCCCTCCTGCTTAGATGCAGTCATTT
ASHG19A3A024341	5.71653	6.6543	354.368	39.5211	428.236	4.2398	1.92269	2.67186	7.30258	4.82024	7.60272	2.20325	noncoding	AF086310		misc_RNA	578	chr4	-	76007137	76007705	GTATCAACTTAGCAAACCAAGTCCAAAACATTTTATATGTGTCTATCTTTCCTGCTGTTC
ASHG19A3A036526	5.71547	17.2006	180.052	22.284	114.769	3.51288	1.92169	3.68735	6.4308	3.85052	5.82305	1.90596	noncoding	uc003xjb.2	BC034319	UCSC_knowngene	837	chr8	+	32785487	32902372	CTGCAGGTTAAGAGAAATTGAGAAACGATGGAGAATTTAAGTGTTTTAGATCCTACATAC
ASHG19A3L0000014	112.528	168.4	125.825	137.854	163.326	53.6941	6.12908	6.64095	5.96449	6.75095	6.3032	7.15706	noncoding	BX478947	lincRNA-CD53	lincRNA	685	chr1	-	111460165	111460747	AGTTATAGATCTCAAACTAATCCCAGTCCCTTACCTATATCACCCCTTAGCTGATCTAAT
ASHG19A3A033187	24.7459	29.3611	50.7496	42.0556	44.7473	89.4396	4.22689	4.34252	4.75035	4.92169	4.57716	7.96784	noncoding	uc010lfm.1	AK310300	UCSC_knowngene	1228	chr7	-	96251317	96293650	ATCATCTCTACCCATAAAAGATGGCATTCTGCAAGACTGAGAAGATGCCCACCTCCATTC
ASHG19A3A024385	35.5879	62.7829	99.5874	25.8446	23.1227	3.93691	4.6805	5.33383	5.65082	4.10964	3.75892	2.09434	noncoding	ENST00000509878	RP11-792D21.1	Ensembl	289	chr4	-	79570107	79570396	TGTGTATTAGGAATTCTGGGCAAAGCCTAAGCCTTGGAAGGAGGATGCTGTCTTGATCTT
ASHG19A3L0001759	34.9719	95.0726	110.907	55.9074	107.059	41.4972	4.6604	5.87555	5.79801	5.3878	5.72548	6.74066	noncoding	AI354683	lincRNA-FRMD1-1	lincRNA	439	chr6	-	168501721	168502166	TGGGGTCCCTGCCCCGGGCTAAGTGCACCCTGCCTGCCTTCTGGAGGGAGCATTGGGCTT
ASHG19A3A032658	5.91397	28.159	39.1359	32.595	27.8516	14.1222	2.10666	4.28654	4.41007	4.50525	3.98775	4.95254	noncoding	ENST00000420185	RP11-89N17.4	Ensembl	1589	chr7	-	33832779	33842742	TAACACATGGTACAAAGTCATGACGAGAAGACATGTGCCCCCTGGCCAAAACTATTCAAC
ASHG19A3L0002586	409.051	162.796	4.4262	169.487	242.241	89.8621	7.80291	6.59107	2.24401	7.05393	6.82774	7.97574	noncoding	AK304777	lincRNA-FBLN2-2	lincRNA	3873	chr3	+	13573823	13679512	AGCCCAGGGCTCACACTGCGTGGGAGGGACTGGGTCACTATTGTGGTTTTTACTATAACT
ASHG19A3L0003083	1282.11	2638.27	2618.67	1203.89	2186.47	1099.23	9.26151	10.3846	9.95725	9.86442	9.9075	11.7334	noncoding	chr9:87653896-87666946-	lincRNA-NTRK2	lincRNA	13051	chr9	-	87653896	87666946	GAAAAAACAAATAAAATTAAGGCTATCTTTAAGTTAACAAACACCACCCTCCCACCCAAC
ASHG19A3L0000538	7002.55	21592.3	18850	8392.24	13446.5	6122.4	11.6079	13.6547	13.1556	12.7797	12.789	14.1695	noncoding	CD242216	lincRNA-ALX1-1	lincRNA	808	chr12	-	86094197	86094916	AACCCCTTAAAAATCTCCCTCCTATTTAACAAGGTTCCCGGGTTTTTGGATTGGAAAAAA
ASHG19A3L0001241	178.15	762.943	964.885	213.634	563.749	117.537	6.71138	8.6476	8.64943	7.37862	8.00119	8.412	noncoding	chr20:2142500-2155375-	lincRNA-STK35	lincRNA	12876	chr20	-	2142500	2155375	GCTCCCTCCTCTGCAACTCACCTATGCTTTCATTCTGAGCTATGGGCAGGAGGAGGTGAC
ASHG19A3L0001315	352.852	33.5861	48.7449	45.6024	47.7254	33.5235	7.60827	4.51151	4.70014	5.05559	4.656	6.37088	noncoding	chr3:136790035-136808485-	lincRNA-IL20RB-1	lincRNA	18451	chr3	-	136790035	136808485	AAAGTCACCATGATTTCAATTCCGTCTCTCGTTTCTGATCCTCTCTGCACATCTGCTTTA
ASHG19A3A028237	26.648	23.5568	34.9802	16.5743	31.9819	22.7658	4.31937	4.06782	4.26897	3.34421	4.15086	5.73396	noncoding	ENST00000512947	CTC-236F12.1	Ensembl	712	chr5	+	55749652	55750364	TAATTACAGGTTGGCTTGTTTTGTTGCGCAATAGTGCCCCAGCCCGGATGAATGTCATTT
ASHG19A3L0002779	85.1952	136.776	155.011	89.3123	132.234	56.4755	5.78353	6.36165	6.23639	6.11297	6.015	7.24514	noncoding	chr15:56088155-56092624-	lincRNA-PRTG	lincRNA	4470	chr15	-	56088155	56092624	GTCCTCTAGGATTTTACATTCTTAGTTATCCATCCCCCCTGGCATTTTCAAACTATCTCT
ASHG19A3L0000138	9.35099	5.81229	20.4855	29.2667	15.4116	14.177	3.04104	2.45927	3.61282	4.32091	3.30553	4.95827	noncoding	exon94-	lincRNA-DMBX1	lincRNA	161	chr1	-	46996996	46997156	TTTCTGTTTCCAAGACAGGCTTTGCTACTACTCTGCCATGACCCAGACACTTCCCACCAG
ASHG19A3L0002952	2416.49	594.312	1239.33	699.356	858.655	58.6688	10.1032	8.32258	8.9794	9.07992	8.58784	7.29986	noncoding	AK125138	lincRNA-SH3BP5L	lincRNA	3859	chr1	-	249104650	249120832	TGGTGTGTAAGGGGGAAAGGGTCTTTCCTGGTTTTATTTAAATAAAGTAGTTTATGTAAC
ASHG19A3A049662	5632.78	744.065	3831.81	1834.36	2457.88	56.7759	11.3215	8.61118	10.52	10.4812	10.0656	7.25157	noncoding	ENST00000420287	RP11-505F3.4	Ensembl	408	chr13	-	73674715	73675123	TTAGTGGTGGAGTGTGTCATGAACCATGTCGCCTGTACTCGGATCTATGAAAAAGTAGAA
ASHG19A3A052309	36.4051	54.5532	70.3603	36.8999	19.7388	23.4614	4.70819	5.14565	5.17986	4.71019	3.5781	5.78362	noncoding	uc002aqr.1	BC047537	UCSC_knowngene	3969	chr15	-	67697735	67814182	GAGCGCCGTGAAGAAGCGGTTCTGCCGGGCCAGGTCCTGCCAGGGAGCCTTGGAGCAGTG
ASHG19A3A016607	9975.75	3410.14	3513.44	4472.28	10389	698.498	12.1154	10.7291	10.4045	11.8059	12.3551	11.0949	noncoding	ENST00000433054	RP11-1O7.1	Ensembl	884	chr2	+	174162356	174163240	AAGGAGACTGTATTAACCAAGTCTCCCTATCAGGAATTCACTGACCACTCCATCAAGACC
ASHG19A3L0002245	64.7963	114.526	143.805	66.1358	95.349	47.0399	5.43466	6.13058	6.14063	5.64843	5.5646	6.94963	noncoding	DB567533	lincRNA-AMOT-1	lincRNA	468	chrX	-	113320730	113696298	GATTTACTTTGAACAGTTTGCCTTAAAAACTACCTCCCGAATTTACTAAGGCCTTTTTCT
ASHG19A3L0003505	10.9883	20.052	23.5151	33.9586	16.4173	17.7547	3.2234	3.87016	3.77999	4.56939	3.37309	5.33509	noncoding	chr15:35025782-35036455+	lincRNA-GJD2-1	lincRNA	10674	chr15	+	35025782	35036455	AAAGATGACAATTATGTGGCACTGCCACAGAAAACCTCACTGTCTCATGCCCTGCAAAGA
ASHG19A3L0003327	592.701	85.219	464.119	181.093	125.048	3.68416	8.26895	5.73539	7.66191	7.14859	5.9392	1.95743	noncoding	chr19:22497397-22499384+	lincRNA-ZNF98	lincRNA	1988	chr19	+	22497397	22499384	CTTATGAAACATAAGATAATTCATACTGGGGAGAAACCCTACAAATGTGAAGAATGTGGT
ASHG19A3L0000252	111.759	421.786	296.981	445.952	187.029	111.916	6.1224	7.87941	7.06774	8.4206	6.48944	8.34056	noncoding	AA564591	lincRNA-PPYR1-2	lincRNA	385	chr10	+	46744329	47220766	AAGAACAGAGACTCACTCTGTCAAGTACACACCCACATCCCTCTTATCCCAAATACCAAA
ASHG19A3A050192	212.246	217.927	215.206	226.831	200.736	172.978	6.94663	7.00776	6.66405	7.46108	6.582	9.03075	noncoding	uc010tgn.1	XTP6	UCSC_knowngene	1348	chr13	+	50656413	51102670	TGCTTAAGAGGCATCACTGGAATCCTACGGTACCACAGACCAGAGCCTTCCCTTCCCTTC
ASHG19A3A054584	6.06707	40.5242	27.1662	34.8247	6.98255	16.2678	2.22886	4.7494	3.95472	4.60928	2.55137	5.19288	noncoding	ENST00000515084	AC007333.1	Ensembl	1972	chr16	+	52305527	52314201	GTATCCCAGTTCCTCATGCTTGGCCCCAAACCTCTTTTTCACAGTAATAAAGAAAACACA
ASHG19A3L0000059	45.0786	128.357	168.633	53.2295	79.8144	33.565	4.97088	6.28237	6.34632	5.30634	5.32722	6.37275	noncoding	chr1:199663652-199681527-	lincRNA-PTPRC-6	lincRNA	17876	chr1	-	199663652	199681527	CACTCCCCCACTGAATCCTAAACCTAAAATGATTTGGAACCAAATTATGATTTGAAGGAT
ASHG19A3L0000599	12.5173	19.9588	25.7278	14.1187	25.632	16.236	3.37569	3.86445	3.89034	3.0937	3.8853	5.19059	noncoding	chr13:24122375-24133325-	lincRNA-SACS	lincRNA	10951	chr13	-	24122375	24133325	AGAACGACTTATGTATCAGACTTGGTCCCCTTGATTTTGTCATTCTTCAGTTCTTTTTTC
ASHG19A3L0003257	479.516	10090.5	356.031	4952.5	1199.36	1241.37	8.0053	12.3736	7.3091	11.9357	9.0677	11.878	noncoding	AK131566	lincRNA-NR4A1	lincRNA	3513	chr12	+	52431498	52453285	CTTCCTACCCTCCTTCCACATGTACATAAACTGTCACTCTAGGAAGAAGACAAATGACAG
ASHG19A3A015964	410.018	1090.29	1385.56	420.4	1015.73	446.389	7.80639	9.14914	9.12326	8.34533	8.82849	10.4342	noncoding	ENST00000455863	IGKV1ORY-1	Ensembl	380	chr2	+	91678895	91679403	TATTACTGTCAACAGAGTGACAGTACCCCTCCCACAGCGTTACAAGTCATAACATAATCC
ASHG19A3A020284	843.58	336.304	310.392	470.17	390.8	209.756	8.72392	7.57698	7.12317	8.49428	7.47404	9.3146	noncoding	NR_026963	LOC284900	RefSeq_NR	5125	chr22	+	28315363	28398665	AACCCAAAGTGACACATGCCTGGCGGGATGTTCAGTCTCTGTAAACCCATATGGTTTTTT
ASHG19A3L0003381	78.389	2612.06	107.797	103.609	90.0226	37.7192	5.68541	10.3679	5.75696	6.32846	5.48448	6.57083	noncoding	chr5:141438289-141445854+	lincRNA-NDFIP1	lincRNA	7566	chr5	+	141438289	141445854	ACCCCTACCTTGAGTATCTCCTCAGACCATATATTCCCCTGGGATTTCCTCTTCATTTTC
ASHG19A3L0000636	11.2054	38.2999	20.6262	16.4713	17.9316	12.377	3.24359	4.67847	3.62066	3.33093	3.47343	4.71883	noncoding	BE048608	lincRNA-RCBTB2-2	lincRNA	282	chr13	-	49130167	49130440	GACCTCAATTCTCATTGTCAGCTCAATTCCTCAGTTCTCTTCCATGTGATCTCAAGGCTT
ASHG19A3A022387	22.8149	34.108	2125.8	45.3841	823.215	17.5961	4.12909	4.53155	9.67813	5.04857	8.53416	5.3221	noncoding	ENST00000414382	AC098973.2	Ensembl	543	chr3	+	27862978	27932792	AAACTCTATAGAATTATGATCTAGGTTTGACTGACTCCTGGCAAGAAGCCCTACCCGCCA
ASHG19A3L0000494	63.8998	108.494	133.679	75.1214	97.5656	71.7433	5.41537	6.04679	6.04799	5.84386	5.59318	7.61718	noncoding	AA432215	lincRNA-GXYLT1	lincRNA	352	chr12	+	42158024	42159360	AACATAAGAGAAGCCAGGAAAATGCAAGTCCTTCCTCCTGACCCTAGAAAATCTCTGCTG
ASHG19A3L0001091	71.2823	62.8792	94.6392	61.3147	51.7124	76.4698	5.56412	5.33509	5.58482	5.52887	4.76106	7.71451	noncoding	CD357617	lincRNA-RND3-5	lincRNA	749	chr2	-	151610615	151611356	AAATGGAATAACACTAGCACTTTTAAAAACCCTACTTGTTGACTCACCTCCTTTTCCCCA
ASHG19A3L0002483	15.2051	18.276	29.6829	20.8229	29.7914	18.6861	3.61387	3.76002	4.06964	3.73304	4.0642	5.41977	noncoding	chr1:2952104-2969716-	lincRNA-ACTRT2	lincRNA	17613	chr1	-	2952104	2969716	AAGAAGCTGAGCTACAAAGCCATTTTGTGGAGCTGAGCTGCCTTTCTTTCCATCTACACA
ASHG19A3L0003500	97.9419	113.113	124.534	83.6215	142.637	56.2735	5.95378	6.11345	5.95144	6.01454	6.12014	7.2331	noncoding	AA167479	lincRNA-TMCC2	lincRNA	552	chr1	-	205248383	205248933	GTCCAATGCCAGGGACCTGCGTGGTTGTTGTGGTTTGTGTTCCCTTCCTTTGGCTTTTTT
ASHG19A3L0002521	66.6414	69.0112	81.1465	80.34	88.7869	62.3845	5.47243	5.45983	5.37685	5.95047	5.46436	7.40547	noncoding	CB219568	lincRNA-TBX3-1	lincRNA	88	chr12	-	115334460	115334548	AAGACATCTAGGCATAAAACCCACACAGCCAACGCTTTGCTCCCTGGCCTCGCTCTGGGT
ASHG19A3L0000844	172.405	62.7684	146.963	68.4487	145.837	13.0148	6.66498	5.33355	6.16808	5.69941	6.14692	4.81142	noncoding	BC009210	lincRNA-KIAA1199	lincRNA	2959	chr15	-	81239669	81282169	GAGGGTGAGACTAAGCCACTTTTCTTATGATACTTTTGTTGAATAAAGGGCCACTTTCCA
ASHG19A3L0000153	178.255	280.675	309.866	255.339	216.584	118.465	6.71277	7.3441	7.12038	7.64366	6.67956	8.42217	noncoding	exon100+	lincRNA-CDCP2	lincRNA	251	chr1	+	54592707	54592957	TCTCCTGAAACCATGTACCTCATTCCTCCCTGGATCCGAACACCCCAGCCTGGGTCCTGG
ASHG19A3L0002934	1435.46	2189.35	2226.14	1059.53	1907.33	205.834	9.39543	10.113	9.73763	9.68627	9.72226	9.28468	noncoding	chr2:192293450-192304436+	lincRNA-OBFC2A-4	lincRNA	10987	chr2	+	192293450	192304436	TTATCAAGAGGGAGAACTCAATCATGGTCCTGCAATGTGTTAGTGCTATCTCCTTCCCAG
ASHG19A3L0002792	8.52744	9.84549	26.7458	18.6055	25.0721	10.269	2.93956	3.04442	3.93633	3.53524	3.86049	4.17141	noncoding	chr3:140718187-140723779+	lincRNA-SPSB4-2	lincRNA	5593	chr3	+	140718187	140723779	AATAAGTAAGGCTGTTAAGCCTCCAAGCACTTTTCCATGCTGCACTCCACCTAAAGTGTC
ASHG19A3L0000720	17.6332	28.3052	33.1277	21.6877	21.7676	14.3157	3.80063	4.29343	4.20306	3.8019	3.68509	4.97734	noncoding	AI890481	lincRNA-CTAGE5	lincRNA	538	chr14	-	39842524	39843049	GGTAGGTTGCTAATTTTCCAGACTATTATGTCTTCTGGTTTTCCCTCAGTGGCATGCTTT
ASHG19A3A046436	50.506	369.525	271.082	212.601	85.2385	53.2464	5.10984	7.71248	6.95818	7.37248	5.4127	7.14474	noncoding	uc001nnk.1	AB231722	UCSC_knowngene	158	chr11	+	58746331	58746843	ATCCCTCCTTCAGGTGTATGGCTCTGTGTACCACATAAATCACAGGAACCCCTTCAATAT
ASHG19A3A019001	25806.1	45376.1	44203.9	38529	33517.8	12797.2	13.6702	14.8305	14.6948	15.0992	14.4262	15.0211	noncoding	ENST00000429327	BX322559.2	Ensembl	192	chr21	-	46796105	46796297	ATACCCATCATAATCGGAGGCTTTGGCAATTGACTAGTCCCCTTAATAATTGGTACCCCC
ASHG19A3L0001038	971.291	1016.28	1743.85	462.776	1715.69	544.723	8.90776	9.05338	9.41102	8.47293	9.57112	10.7348	noncoding	BI522654	lincRNA-SLC20A1-1	lincRNA	846	chr2	+	113342057	113372157	TTTTGAGGCCTTCGAGGAGTGTCTTCGACAGAACGAGGCAGCTGTGGGCAACTGTGCAGA
ASHG19A3A049926	43.6498	45.5766	206.306	85.1972	118.926	23.9495	4.93211	4.90179	6.60581	6.04319	5.87368	5.81841	noncoding	uc001unz.1	AK093279	UCSC_knowngene	2100	chr13	+	21872311	21906571	TGTCTGCTCACATCTGGTCTGTTCCCCAGTATCCTCACTGTATTAAAGTTGTTTCTTTGT
ASHG19A3A040405	926.419	672.561	2335.71	594.811	1488.13	219.218	8.85112	8.48314	9.80418	8.82602	9.37089	9.38727	noncoding	ENST00000435914	RP1-197O17.2	Ensembl	430	chrX	-	130937339	130937769	TGTGAAACAGATGAGGGCTCGGCAGAACATGCGGGTGTCCAACACTGGCGAGTATGAGAG
ASHG19A3L0000954	1066.14	344.879	2491.64	490.788	1633	35.6336	9.02925	7.61528	9.88688	8.55795	9.49556	6.47638	noncoding	AK293062	lincRNA-GALNT1-2	lincRNA	2194	chr18	+	33161002	33290012	GCACACTGATGTTTACAAGATTGAAAGAGTCTTTCTCCGAAAATCATGGTAAAGAATACT
ASHG19A3A026237	38.3892	52.5252	53.2273	84.4877	24.4057	3.39545	4.77243	5.09971	4.81274	6.03045	3.82635	1.87551	noncoding	AF143322		misc_RNA	1415	chr4	+	160057456	160058861	GTTGGTAGTAACTGTATTTTGGCTCTGTTCAGTGGGCCTATAAATTCATTTGATTACATT
ASHG19A3A019260	72548.9	46993.5	60428.1	37783.1	62034.1	8449.1	15.3254	14.8887	15.3194	15.0433	15.6415	14.6004	noncoding	ENST00000467573	AF064859.2	Ensembl	473	chr21	+	40499493	40499966	GTTCCACTGGCTCCTGATTACGATGCTTTGGATGTTGCCAACAAAATTGGGATCATCTAA
ASHG19A3A043750	240.21	203.631	273.969	105.749	802.057	44.5098	7.10291	6.90554	6.97126	6.35654	8.49476	6.86444	noncoding	NR_003930	LOC387647	RefSeq_NR	2095	chr10	+	29698500	29711299	AGCTGGCCACTTGCATTTCCGTTTCAGTTTATAGAATACATGTTTTGGAAATAGTATCTT
ASHG19A3L0001784	6.195	17.0205	26.3013	19.8219	19.987	6.52368	2.3262	3.67454	3.91568	3.64675	3.59145	2.82703	noncoding	DB301608	lincRNA-DUSP22	lincRNA	507	chr6	-	383120	383627	TTCTAATGCTCTGAGGCTCCCATTCAGGAATGCAGTTGATTTTTCCCGTTTCAGAAGCGT
ASHG19A3L0003517	740.106	205.255	67.8256	712.597	101.9	44.8435	8.55338	6.9185	5.12408	9.11265	5.66045	6.87684	noncoding	BC150253	lincRNA-SEMA6D-3	lincRNA	5955	chr15	+	47476402	48066417	CGGCATAAAAAGTAACCCTCAAGTGAAGTGTCTCTATACTGTTTTATAGAGTACTTTAAC
ASHG19A3L0001298	20.5098	136.876	185.114	96.3281	107.889	102.604	3.98979	6.3628	6.47029	6.22347	5.73804	8.20676	noncoding	DB341809	lincRNA-CCDC54-2	lincRNA	544	chr3	+	105799683	105800229	TAGAAACACAGCTCATTAAATATTATGTCCAGGCCCACTTCCCTCTTTCTGAAGAACTAA
ASHG19A3L0001828	174.188	238.385	191.876	222.663	209.88	119.481	6.68107	7.13229	6.51526	7.43268	6.63747	8.44165	noncoding	DA428052	lincRNA-UBE2CBP-2	lincRNA	571	chr6	+	83152581	83153152	TCCAATTTTTATTCCATGTAGTTTTCGGGCAAACCCCTACCTCTGCCTTCTCTGGTGTCT
ASHG19A3L0001174	5.7321	3.04672	3.29449	5.02956	184.823	3.54918	1.93819	1.8501	1.65394	1.842	6.4715	1.91535	noncoding	DQ896053	lincRNA-TWIST2-1	lincRNA	523	chr2	+	239664123	239757337	TCTACCAGGTCCTGCAGAGCGACGAGATGGACAATAAGATGACCAGCTGCAGCTACGTGG
ASHG19A3L0001308	59.7256	62.7558	70.1523	125.439	75.7002	47.2438	5.32893	5.33336	5.17556	6.61072	5.26333	6.95568	noncoding	exon2751+	lincRNA-TPRA1-4	lincRNA	101	chr3	+	126878038	126878138	ATGCAACAATTACTGGGAGGACAAAATGAGGGAAGGTACCAAAGCAGCCCCCTTAACCCA
ASHG19A3L0000396	54.6232	87.713	92.4111	167.257	81.0414	63.0535	5.21192	5.77811	5.55034	7.03497	5.3451	7.42336	noncoding	DB036467	lincRNA-TPCN2	lincRNA	579	chr11	-	68999680	69002403	AAGGCTTAAAGCCGCACTCCACACCTAGGCCTGTGACACCTCCCACAAGCTTCTTCACCT
ASHG19A3L0001622	66.7648	145.622	187.857	138.235	121.686	51.2453	5.4759	6.44333	6.48916	6.75425	5.903	7.08691	noncoding	chr5:172618919-172633619+	lincRNA-NKX2-5-1	lincRNA	14701	chr5	+	172618919	172633619	ATCAGGGACACCAAATTCTTAACCCTGTGACTGCCCCTCTAGAGAACATCCTTTCATTTG
ASHG19A3A014315	64.7231	53.6262	62.0561	86.6979	51.1786	32.9852	5.43256	5.12739	5.01692	6.0693	4.74853	6.34645	noncoding	AK128224		misc_RNA	3579	chr2	-	129133041	129136621	TTCAGAAAAAATGGAATTCTAGCCCAGGCATACTCCCCACAACACATTCAGGGCTCCAAT
ASHG19A3L0000343	118.163	189.923	298.601	92.9099	222.472	49.2223	6.19364	6.80019	7.07447	6.17258	6.7196	7.02634	noncoding	CV346902	lincRNA-TMEM45B-1	lincRNA	589	chr11	+	129596130	129596709	GCATTTTTAAAACTTCCATCCAGTCCTGCATCGTCTTCCTCCTCAAAACTTTTTCAGAGG
ASHG19A3L0000633	73.102	80.1364	89.6808	42.0382	119.601	57.8371	5.59775	5.658	5.50363	4.92071	5.88194	7.28023	noncoding	BQ045000	lincRNA-NUDT15-1	lincRNA	615	chr13	+	48578770	48611972	CAGGAGTCGGAGTCGGAGTCGTGGTGACCAGCTGCAAGCATCCGCGTTGCGCCTCGTGCC
ASHG19A3L0002380	88.0872	40.663	32.5524	42.3607	39.5431	14.8716	5.83004	4.75361	4.18144	4.93277	4.4185	5.03886	noncoding	chr1:108595980-108600811-	lincRNA-VAV3-1	lincRNA	4832	chr1	-	108595980	108600811	CAAAGTTCTGTTTGGAACCATGAGCCCAATTAGTTTCCTTCTTCTCATCCCTGTGATACC
ASHG19A3A015656	18.0161	15.1983	16.0706	11.2398	35.6058	3.343	3.82891	3.53605	3.32499	2.79067	4.28297	1.85954	noncoding	ENST00000422521	AC008280.5	Ensembl	1115	chr2	+	54198244	54293184	GAAGTCATGCAATTTTTATTTGTTGTGCACTTATTTTGTACCAATCACTCTTCCAACCAC
ASHG19A3A031718	12.3405	16.9326	19.4494	19.5704	31.7275	14.0101	3.35418	3.66859	3.55394	3.62426	4.14051	4.94153	noncoding	uc003pgq.2	AL832252	UCSC_knowngene	3358	chr6	+	73977773	74001059	AATCTGTTGGATGATTACAACATTGCTGGATTGATAGCAGCCTCACCTGCCAGGCTCAAA
ASHG19A3L0002925	7.33002	20.7603	19.5656	52.3976	13.5896	18.8745	2.79831	3.90968	3.56025	5.27849	3.16483	5.43577	noncoding	BG260387	lincRNA-KRR1	lincRNA	749	chr12	-	75957052	76377795	TATATAGGAATCAAAGCGAAGCGTTGGAGTAGATGCCGAGATCACTCTCCTCAAACTCTG
ASHG19A3A016792	13.103	22.0108	29.4036	25.1425	17.214	9.77116	3.43473	3.98375	4.05757	4.063	3.42303	3.9932	noncoding	uc002uwa.2	AOX2	UCSC_knowngene	978	chr2	+	201635394	201658962	ACAAAATTCCAACCATCACTGATGTCCCAGAGGAGTTCAATGTCTCCTTGCTGCCATCAT
ASHG19A3A029224	58.3461	85.9431	126.281	60.5559	38.0649	3.91296	5.30139	5.74843	5.96823	5.50809	4.3741	2.0821	noncoding	ENST00000457776	RP11-423O2.6	Ensembl	1746	chr1	+	142803531	142827235	CAAAGAAAGAAAGATTGGGAAAACGTATCCTCAGCAATTTCCCAAGAAACTGAAGGAAGA
ASHG19A3L0000855	268.212	842.033	1032.63	370.642	520.774	273.771	7.25669	8.79256	8.731	8.1728	7.88619	9.74915	noncoding	AA587541	lincRNA-MEF2A	lincRNA	441	chr15	+	99976938	99977379	ATGAAGAGAGCCCTTCCCTCCCTGGCACTAGGCTGAGAGGGTTGGCTCTGGAAGTCAAAT
ASHG19A3A052796	590.935	599.023	1399.02	581.598	877.36	14.8353	8.26515	8.33207	9.13546	8.7985	8.62685	5.03554	noncoding	NR_026757	LOC729082	RefSeq_NR	1894	chr15	+	41576200	41591794	TCCAAATCAGCAGAGGACCATTGTATGTATTGTCAGGTCTTTATATAAGAGTGAAACCTT
ASHG19A3A025135	19.8643	16.7175	131.829	13.681	100.683	4.82976	3.95048	3.65242	6.0265	3.04899	5.63848	2.37449	noncoding	ENST00000514008	RP11-2H3.2	Ensembl	125	chr4	+	387322	387447	TCCTGCCCAGCAGAATTTATATAGAGATGTGATGTTGGAGAACTTCAGAAATCTGGTTCC
ASHG19A3A028579	26.0439	34.2585	27.0138	79.1893	57.4694	4.02366	4.29092	4.53763	3.94767	5.92323	4.90179	2.1303	noncoding	AJ227862		misc_RNA	457	chr5	+	102118475	102118934	AGGAAAATTGTATGTCAGGGTGTATTTCTGTGTGGGGTTGCAAGGGCAGGAAAGAAAAAA
ASHG19A3L0003490	19.2485	54.4578	54.0613	40.0065	42.9643	11.9883	3.90775	5.1437	4.83301	4.84135	4.52691	4.66502	noncoding	DB349331	lincRNA-CTNND1	lincRNA	556	chr11	-	57603513	57604068	CTGTACTTTCTTATTTATTTATTTAAAGATGGGGTCTCACTCTGTCACCCTAGCTATGCA
ASHG19A3A050856	290.075	894.644	1242.69	303.758	680.976	324.995	7.3649	8.87384	8.98535	7.88952	8.26701	10.0001	noncoding	ENST00000508827	AL355916.1	Ensembl	5103	chr14	-	62023037	62037371	TTTACAGATATTTATAGGACAATTTCCCTCCTGAGAGTGCCCAAGCATGGGGGATGGTGA
ASHG19A3A042359	7.52475	14.5886	13.9538	32.5567	35.8447	18.3901	2.82343	3.48533	3.16093	4.50284	4.29092	5.39495	noncoding	ENST00000417149	RP11-298E9.6	Ensembl	390	chr10	-	3282562	3299402	TAATCGCTAAGTAAAAACCACTGAAGAACAGGACAGAAGCCAATGACCACCTCACCTCCA
ASHG19A3L0000793	5.75231	12.6319	34.8921	9.5006	22.2116	4.87597	1.96029	3.31452	4.26631	2.62117	3.70757	2.38674	noncoding	BE727398	lincRNA-TCL1B	lincRNA	971	chr14	+	96108384	96109176	TAGCAATCCTGTTAAAGACCTATTCCTGGCTCTTGCTCCTGGTCTGATGGAGTTGATGAA
ASHG19A3L0001224	33.3101	13.6854	17.0225	15.4955	16.9886	4.78837	4.59188	3.4126	3.39353	3.2282	3.40645	2.36363	noncoding	chr2:84696639-84713689-	lincRNA-SUCLG1-3	lincRNA	17051	chr2	-	84696639	84713689	TAGTGCAGAAACCCTGACCCAATGGCTACCTTTGGGTAAGTGTTGGTGTCCTGTAACATA
ASHG19A3A019133	12.9714	20.8586	34.2263	20.7632	22.591	3.9322	3.42211	3.91594	4.24496	3.72772	3.72803	2.09217	noncoding	ENST00000429843	AP000240.7	Ensembl	406	chr21	+	30868366	30872706	TTGTTATCACAATAATTTATAGCCAGGATGCCTCTTCCACCTGAGAGTGAGCTGCCTGAG
ASHG19A3L0000921	5.85367	26.7261	26.355	15.7167	22.493	10.7509	2.06047	4.2177	3.91825	3.25349	3.72182	4.33591	noncoding	chr17:55283426-55307276+	lincRNA-MSI2	lincRNA	23851	chr17	+	55283426	55307276	ACTCCGCTAAATCCCTGGACTAAGAATTGTTAATTTTTCTGCTTATTCACTGATGCTCTT
ASHG19A3A014158	11699.8	11411	10686	13298.1	11303.3	1272.84	12.3909	12.5766	12.1786	13.4363	12.4833	11.9191	noncoding	ENST00000359165	EEF1A1P12	Ensembl	1341	chr2	-	107313786	107315132	GTGATATGAGACAGATAGTTACAGTGGGTGTCATCAAAGCAGTGGACAAGAAGACTGCTG
ASHG19A3A026064	18.1279	33.4083	26.8758	16.5451	22.3797	6.8505	3.8356	4.50588	3.94181	3.34077	3.71518	2.92774	noncoding	AK097799		misc_RNA	1756	chr4	+	140099193	140100951	ACTGCTGTTGCCTCTATTTTCTTGGGGGTGAGTCTTCTCTTCCTTTCTTAAAAAGCAACT
ASHG19A3A029661	10.1014	17.649	31.7239	24.4369	16.7667	5.14764	3.12901	3.71687	4.14908	4.01063	3.39251	2.45702	noncoding	AL049252		NRED	3343	chr6	-	30268570	30271892	AGAAAAGAGCACCTCCTCATTTTAGAGTACATGGTGTGAACTCACTCTCAGCTGCCAAGT
ASHG19A3A027248	212.861	86.2533	182.195	95.9067	130.85	4.59977	6.94963	5.75351	6.44825	6.21732	6.00103	2.30826	noncoding	AB002448		NRED	1270	chr5	-	114539717	114540652	GGATTTATGCTTTAAAAATATTGGTAGTTACTGCCAAGAATTGCCATCCAGAAACAGTGT
ASHG19A3L0002480	1700.54	537.491	602.371	345.239	522.933	3.96796	9.61722	8.19422	8.01396	8.07422	7.89419	2.10944	noncoding	BC037864	lincRNA-CD247	lincRNA	4577	chr1	+	167391146	167395664	TTTGTATGTTTTGGGTGTGTCTATGTATGTATTAACATAACAGTTTTCACTGCCTAGGTG
ASHG19A3L0002977	10.4024	56.996	50.058	5.27227	151.66	6.29333	3.16221	5.20613	4.73277	1.92315	6.19232	2.75513	noncoding	BM956062	lincRNA-PGS1	lincRNA	174	chr17	+	76360558	76360732	AAAGGAATGAAGACGAAAACGTTTCTGAAAATGTGGGTGGAGACACCTGGGCCTTTACAG
ASHG19A3L0000533	8.05518	44.8035	85.7794	18.2722	64.1805	15.8754	2.88603	4.87713	5.44553	3.50568	5.04729	5.15247	noncoding	BX093893	lincRNA-GLIPR1	lincRNA	464	chr12	+	75841430	75841894	TGCAATATCTCTCCCTAGTTTGCCATTTGCCTTAATATTTGCCTATGATGCTGTTTAGAA
ASHG19A3L0002131	14.3241	48.129	66.7731	23.5636	42.1022	20.971	3.54101	4.97542	5.10601	3.9456	4.498	5.60152	noncoding	BE093687	lincRNA-IL7-1	lincRNA	164	chr8	-	79767145	79767276	TAAAATGAATGTTCATAGTGCTTTCTCCCAGATAAGATCCCTTGCTAAGCACTTCATTTA
ASHG19A3L0000420	5.85829	9.14987	20.5275	8.15356	26.8873	19.1049	2.06472	2.96661	3.61509	2.49528	3.94361	5.455	noncoding	chr11:93702877-93731152-	lincRNA-C11orf90	lincRNA	28276	chr11	-	93702877	93731152	CATAAATCTATGTCTTGCTGCTCTTTTCATCCAGTTCTCCTTACTTTGCCAGGGTTTTAA
ASHG19A3A027359	20.0673	37.016	45.8987	21.9566	40.151	24.1474	3.96228	4.63888	4.6083	3.82313	4.43729	5.8284	noncoding	ENST00000442687	AC034228.7	Ensembl	1578	chr5	-	131142923	131281198	AAGAAAGCAATGCAGGTAGAACAGTTTAGTTCTGCTGCCTCAGTCCCCAAAACCTGCATT
ASHG19A3L0002060	692.06	870.831	917.831	785.701	1021.23	358.13	8.46972	8.83657	8.58319	9.25376	8.83657	10.1255	noncoding	BX953928	lincRNA-DOK2	lincRNA	442	chr8	+	21714378	21714822	GAATCCAGACTCCATCCCAGAGCCTCCCCACCTCCATCAGGAATCTGCTCTCAGCCTGAC
ASHG19A3L0001581	14.3585	17.2449	33.3401	6.66236	34.8414	8.0835	3.54484	3.68982	4.20912	2.35145	4.25768	3.36652	noncoding	AX748201	lincRNA-MARCH3	lincRNA	2633	chr5	+	126187125	126189758	TTTTGCTCATCTGTCTAGATGTTTTTCTTCCCCTGGGCCATGGAGGGCTTTGTTTCACAA
ASHG19A3L0002599	21.5657	53.32	59.0541	47.392	36.6565	22.5804	4.05562	5.11958	4.9506	5.11737	4.32253	5.72109	noncoding	AV651118	lincRNA-A2ML1	lincRNA	681	chr12	-	9065961	9066642	CTCTGTCAATCCACTCTTCCTTTTCTCCTTTAAAAGCCCATGCATGGTTTGTTTATTGAG
ASHG19A3L0001470	50.0041	175.586	161.671	64.6328	133.542	68.3875	5.09577	6.69563	6.2896	5.6165	6.02681	7.54753	noncoding	chr4:15911552-15921927-	lincRNA-CD38	lincRNA	10376	chr4	-	15911552	15921927	CAGTGTCCATCAAAGTAGAGATGGCTCCCCTCACTTGGCAAGCCAGGACTTTGATTTTTT
ASHG19A3L0002931	100.147	106.522	121.079	129.599	108.869	75.137	5.98235	6.02368	5.90931	6.65126	5.75136	7.68956	noncoding	BF352825	lincRNA-DYRK2-2	lincRNA	324	chr12	-	68315048	68315360	GGACATGCATCAATCAATGTTGGTTTGTTTCTTCCATCTCTTGCTCTTCCTAGCCCCACT
ASHG19A3A055303	398.693	213.405	131.592	171.321	570.357	163.571	7.7719	6.97846	6.0233	7.07142	8.01895	8.94578	noncoding	uc010txe.1	MEG3	UCSC_knowngene	1760	chr14	+	101292444	101327368	GAAAAACACACTGATTATCATAATGAGCAGGTTCCCAGTGCCCCCGACAAGCCCCTGCTG
ASHG19A3L0001606	105.955	138.051	257.11	149.578	121.298	68.9546	6.05318	6.37333	6.88653	6.8691	5.8989	7.55925	noncoding	BF515427	lincRNA-IL12B-2	lincRNA	478	chr5	-	159031098	159031576	TGCTGTAATAATTCTATGTAGCAACAACCCTCCTCCCAAACCTCAATAGCTAACAAAAAA
ASHG19A3L0002752	410.643	344.012	256.512	282.243	702.277	204.562	7.80859	7.61165	6.88387	7.78386	8.30721	9.27703	noncoding	EC495588	lincRNA-RCN2	lincRNA	90	chr15	-	77271632	77272065	ATTCCGGGTAGTCTGCAGTCCCCAGATCTCGGACACATCTGTGGTGCTGTCCATGGACAA
ASHG19A3L0001579	34.5212	66.1398	99.1258	33.3512	99.8377	19.5982	4.64162	5.40379	5.6442	4.54212	5.62534	5.49448	noncoding	exon3076+	lincRNA-GRAMD3-1	lincRNA	926	chr5	+	124747215	124748140	AGTACAGGCAAGTTCCCCAGACTCCCAAGCGTTTCTCTCCCATTAGGAGACATTTTAAAA
ASHG19A3A025860	36.4858	86.0846	95.2548	71.4643	44.1385	43.1129	4.71187	5.75042	5.59281	5.76187	4.55774	6.80797	noncoding	ENST00000506148	RP11-556I14.1	Ensembl	472	chr4	+	105828513	106038002	TAATGCCTCTCCCTGGATACTAAATTTACTGACCCTGCCTAGGACCGAGAAGATTGATGA
ASHG19A3L0001012	27.3806	28.0189	31.1683	7.16687	19.4428	18.7726	4.3521	4.28024	4.12603	2.39931	3.55962	5.42459	noncoding	AI638100	lincRNA-ADCYAP1	lincRNA	379	chr18	-	999612	999875	TCTCGTATTTCCTTGATCTTGCATCCACCTTTTCCAATGAGAGAGCCACACTGACTAGCA
ASHG19A3A029251	50.5222	4.92185	1295.29	56.6136	762.071	5.40426	5.11041	2.23779	9.03954	5.40913	8.4277	2.52505	noncoding	uc001eiw.1	CR936796	UCSC_knowngene	4096	chr1	+	142618798	143257763	GGCAAAGGTTCAGACATACGACGTTTGTTTTTAAAATCTTTCTACAGCCTTGTATCCTTT
ASHG19A3A018644	110.275	184.677	4256.97	337.214	16.9362	49.8502	6.10416	6.75985	10.6798	8.03239	3.40418	7.04091	noncoding	ENST00000449602	AJ006998.2	Ensembl	1000	chr21	-	16742840	16774624	TTGCTATAAAGAGTAGGCAAATGGAAATCTTTCCCCAAAGGGCACACTGGGATTGTTAGG
ASHG19A3A043334	270.83	95.1723	321.923	166.937	206.648	4.33456	7.27399	5.87606	7.17741	7.03128	6.61873	2.23387	noncoding	uc001lcv.1	DQ596646	UCSC_knowngene	2195	chr10	-	118588285	118590480	AGGCAACTGGTGTTTCTGCGAGAATGGAATGGAATGTGGTTGAAATTTTGTGTTGTTTTT
ASHG19A3L0001529	63.8397	73.9334	93.643	89.7218	68.8124	40.8984	5.41407	5.55675	5.57026	6.12014	5.14072	6.71544	noncoding	DB330880	lincRNA-THAP6	lincRNA	548	chr4	-	76469711	76472540	TGGGCTCAGGGCAATCTCATCTCTTCTTTTTTCTCCTGCTCACACCCTTTGTCTAAAAAA
ASHG19A3A032650	17.7182	15.1953	33.6891	4.78954	19.9759	14.5832	3.80765	3.53556	4.22253	1.79829	3.5908	5.00934	noncoding	BC068090		misc_RNA	1322	chr7	-	32953392	32954696	CACTCACGTCTTCAAACTCTTCCTTTCTATTGTGATCTTGCCCCAGTATTTAAAAATTGT
ASHG19A3L0000922	34.5712	65.5005	83.2794	44.4778	54.6791	28.9121	4.64443	5.3878	5.40774	5.01296	4.84105	6.12687	noncoding	AA594021	lincRNA-GNA13	lincRNA	359	chr17	-	63099542	63099901	CTCCCTCTGACCCCATGAAAAGCTGTCATTTCCTAGGTAACTGGAGTTGCAGACAGCACA
ASHG19A3L0000168	95.8897	122.783	150.874	83.9778	141.32	52.7372	5.92904	6.21759	6.19918	6.02127	6.10687	7.13229	noncoding	BE091553	lincRNA-LRRIQ3-2	lincRNA	192	chr1	+	73033756	73033934	TGTAGAAAACTAATTCTGATTAGCACTAAGATTAGTCATTCTAGTCTCCCCGGGATACAG
ASHG19A3A040745	29.6868	51.9748	134.186	63.4644	69.6879	35.6219	4.45188	5.08252	6.05318	5.58542	5.15583	6.47508	noncoding	ENST00000449605	RP11-147O5.1	Ensembl	7619	chrX	+	21911717	21920026	TTCTTTCATTCAAAGACAGGACTTACATGAGCCTTCCTTTCTGCTGTTCCTTTTCTTAAA
ASHG19A3A027913	76.6499	85.3037	543.898	48.4233	57.3028	4.42147	5.65955	5.73695	7.87882	5.15056	4.89785	2.25833	noncoding	uc003jei.2	BX648541	UCSC_knowngene	3239	chr5	+	8457803	8463208	GAGACAGGCAGGCCAGATATTGGTTACTTTGATTTTAGTTGACAAAGTTTATTTGCTTTT
ASHG19A3A039320	118.917	96.3892	107.177	105.819	172.809	182.528	6.2017	5.89394	5.75042	6.35741	6.3795	9.11352	noncoding	ENST00000423122	RP11-65J3.1	Ensembl	545	chr9	+	132104121	132121817	TTCTTTCCCTGAGGACCATCTGGAGTGGACGCGTGCACTACCCCTCTCTGAATACACCCT
ASHG19A3A018101	12.2169	26.9013	27.9404	21.2864	28.3682	14.5861	3.34317	4.22689	3.99109	3.76801	4.00977	5.00952	noncoding	ENST00000412571	RP1-122P22.2	Ensembl	415	chr20	+	19738791	19789926	TCGTCTTTGGGGCCACCGGTCGCCCCCGCCTCCGGGACCTGCGGGGAGGGCCCGCGAGAG
ASHG19A3A020788	11335	4804.33	5106.54	3383.11	9098.3	1340.45	12.3278	11.2381	10.9631	11.3759	12.0941	11.9897	noncoding	ENST00000393779	AC104297.1	Ensembl	870	chr3	-	17913220	17914090	AATCTGCCTGCACGGTACCAACAGATGTGGATAAGTGGTTCCATTACCAGAAAAACTTAA
ASHG19A3L0002946	5.94601	22.2464	19.8559	4.87578	15.415	23.8356	2.12786	3.99685	3.57797	1.81362	3.30619	5.81008	noncoding	CD557263	lincRNA-GABRP-1	lincRNA	870	chr5	-	170279763	170280597	TAGAGGTTTACTGTCAGGCCAACAGTTATGAAATGGTGCTACTCCACTCTTTCCTTACCC
ASHG19A3A017605	84.5374	158.787	123.51	61.0146	106.09	75.7995	5.77456	6.55555	5.93894	5.52116	5.71344	7.70373	noncoding	NR_023919	HSPC157	RefSeq_NR	1039	chr1	+	22352041	22357713	TTCCTGGAGTCATTTGTGGGAGTTAGGGTCTTATCCTGATCTTTCCTCGTCCCCCGCTCC
ASHG19A3A009287	2913.46	512.361	1223.54	681.776	441.521	7.8645	10.3644	8.12918	8.95905	9.04234	7.64434	3.28354	noncoding	AK093982		misc_RNA	2269	chr1	-	197473880	197476148	TCATCTCCAAACTTGACTACTATTGGGAAGATGTGTATAAAAGCATCGCTTTGGGAATTT
ASHG19A3L0001363	202.169	283.337	146.962	638.107	56.168	3.42263	6.88567	7.35907	6.16775	8.94173	4.87479	1.88299	noncoding	BQ187752	lincRNA-ATP13A3	lincRNA	642	chr3	-	194197527	194198173	TGTTGTGCGTTTGTAGACTTCAAACTTTGCTAGTGAGAGGCTGCTTATATTATTATCTAG
ASHG19A3A010250	10.6344	20.5478	89.2575	18.662	31.7063	13.2492	3.18869	3.89643	5.49887	3.54374	4.13977	4.84257	noncoding	uc010dmv.2	DM004440	UCSC_knowngene	109	chr18	-	33484780	33484889	CCCGGGCGCTGCTCTGACCCCTCGTGTCTTGTGTTGCAGCCGGAGGGACGCAGGTCCGCA
ASHG19A3L0000830	9.18924	17.9825	35.3997	18.2776	38.0359	31.1678	3.0191	3.74066	4.2846	3.50681	4.37324	6.25093	noncoding	BM982048	lincRNA-STRA6	lincRNA	667	chr15	-	74510857	74513896	ACACTGAGCCTTGTCTTCCGCTTCCTTCTCATTCTGGATCATCTTGATTATTGCATTCCT
ASHG19A3A044610	48.4038	51.4385	61.6241	37.7691	53.6765	30.9964	5.0597	5.06679	5.00798	4.74853	4.81037	6.24409	noncoding	ENST00000448347	RP11-282I1.1	Ensembl	831	chr10	+	125115965	125277224	ATGCTTGAAAATAAATGGCACCTGTGGAGAAAGTGCCCCATCCCTGATTATGTCATCGGA
ASHG19A3A049547	5.75258	20.718	25.0387	5.14918	25.9135	9.70876	1.96047	3.90775	3.85476	1.87368	3.89836	3.97222	noncoding	ENST00000433480	RP11-305D15.2	Ensembl	829	chr13	-	48870962	48877797	TAAAATACAGTTGTGCTGTGATGTAAATCCCCTCATCCTGGAGCAGCTGAGCAAGGTCTA
ASHG19A3A023900	347.659	259.408	174.791	136.099	705.669	50.0622	7.59759	7.2434	6.39391	6.72714	8.31354	7.04882	noncoding	ENST00000515205	RP11-539L10.3	Ensembl	422	chr4	-	6672451	6675557	GCTAGTTTAAGGAAATATCTGACGCTGATAACCATGTCCCAAGCACTGCTCTAAGTTCCC
ASHG19A3A034008	15.7305	35.8991	29.9754	43.4998	23.051	16.1723	3.65498	4.60026	4.08021	4.98132	3.75563	5.18494	noncoding	ENST00000425071	AC010082.1	Ensembl	471	chr7	+	18191397	18367235	AACGACAAAGGCTGTGAATCTGCATCCTAGTCTTAGCAGTCCCTCTGATTCTCATGATGA
ASHG19A3L0000069	496.797	567.61	641.626	425.066	722.263	131.683	8.04673	8.26568	8.09767	8.36018	8.34733	8.59753	noncoding	chr1:212300402-212317702+	lincRNA-PPP2R5A	lincRNA	17301	chr1	+	212300402	212317702	CTGTGTGGCTTCTTGGCTGGATTCTCTGTGTGTGTGTCCCCTCTCTTCCTGATTAGTCTA
ASHG19A3L0000115	75.9429	70.6394	29.4522	53.1114	170.889	69.4121	5.64843	5.4947	4.06046	5.30194	6.36488	7.56992	noncoding	AK292905	lincRNA-PHC2-1	lincRNA	3360	chr1	-	33790174	33896216	ATTCATCCGCTCTCTGCCAGGCTGCCAGGAGATAGCAGAGGAATTCCGTGCCCAGGAAAT
ASHG19A3L0002753	181.509	210.539	154.845	174.25	174.581	122.162	6.73646	6.95723	6.23532	7.09313	6.39367	8.48187	noncoding	BG977395	lincRNA-PSTPIP1	lincRNA	207	chr15	+	77271788	77271888	TTCATCTCAGAGATCTCAGTCTTTGTGCGCCGCAGGTCATCCCCTGTGCTTCCCATGCCA
ASHG19A3A000478	1806.79	1048.24	2885.14	689.617	2528.08	339.18	9.70622	9.09605	10.1054	9.05579	10.1067	10.0547	noncoding	ENST00000510145	CTD-2340E1.3	Ensembl	944	chr5	-	101944859	102007263	TGTTCCTATTCGGCCATCTTGTCTCCTCCCGTGAACTGGAAATTCCCTGTCTCCCCTTAA
ASHG19A3A042560	1213.18	642.489	1377.91	762.135	1645.57	112.037	9.19089	8.41615	9.11928	9.20953	9.50519	8.34214	noncoding	uc001iuc.2	BC043365	UCSC_knowngene	2078	chr10	-	28811613	28821460	GAATCTGGAGAGTCCTGGGGCCTTGTTTTGAAAAAGACTTGAAATACACATAGGAAGAAA
ASHG19A3A026590	6.05243	8.92595	160.025	12.348	131.543	12.8387	2.2166	2.93844	6.2771	2.90532	6.00869	4.78742	noncoding	ENST00000512978	CTD-2023M8.1	Ensembl	238	chr5	-	18704541	18746282	AAACCTTCAATTGGGAGGATACTTCTTATCTCATTTCTAGGGGCCCATCCGGGATTTCTC
ASHG19A3A035980	19138.1	6826.93	4713.11	5060.37	20131.4	2912.18	13.1339	11.7324	10.8413	11.963	13.5221	13.1424	noncoding	ENST00000492365	KB-1683C8.1	Ensembl	877	chr8	-	98636430	98637307	ATGATTGACTTTTTCCTGGGGGCCTCTCTCAAGCATGAGGTTTTGAAGATTATGCTGGTG
ASHG19A3L0002810	54.9378	119.884	151.298	82.4124	130.311	102.467	5.21972	6.18597	6.20348	5.98981	5.99449	8.20484	noncoding	chrX:39487152-39491369+	lincRNA-BCOR-7	lincRNA	4218	chrX	+	39487152	39491369	ATTTCCATGTGGGTGTGAATCTTTTTATCATGTGCAGATGCTTCACCTCCCTTCTAATTT
ASHG19A3A040282	3350.56	1603.15	1785.13	898.763	1865.62	17.6921	10.571	9.67326	9.44093	9.44877	9.68989	5.32893	noncoding	ENST00000432307	RP11-111F16.1	Ensembl	1813	chrX	-	110862904	110864717	GCAACTATGCTGCTCTCTCTTGATGGTGAAGATGAAAATGAGGGAGAAGATTATGCCGAA
ASHG19A3L0000418	139.915	331.539	359.964	220.465	271.471	102.036	6.40144	7.55925	7.32404	7.41902	6.97502	8.19524	noncoding	BE080482	lincRNA-CTSC	lincRNA	506	chr11	-	88123120	88123615	ATTAGTAGTTTTAGACATACTTCATTAACCTGCCCTCTGCCTCCAATGTGGATACACTCC
ASHG19A3A050028	2397.2	1203.49	1688.58	848.71	1292.7	73.4018	10.0947	9.29584	9.36962	9.36772	9.17727	7.64826	noncoding	uc001utu.2	EEF1DP3	UCSC_knowngene	1367	chr13	+	32420919	32527609	ATCACCAAGTTTGAAGAGTGTATGCAGAGTGTCGACATCGCAGCTTTCAACAAGATCTGG
ASHG19A3L0002063	19.8571	23.7509	30.3145	25.1183	42.5531	18.3656	3.94951	4.07676	4.09235	4.06127	4.51299	5.39185	noncoding	chr8:23609030-23619205-	lincRNA-NKX2-6	lincRNA	10176	chr8	-	23609030	23619205	AAAGGTTAAAAGGGAGAATTCCTTAGCAGGGTCCTCTTGTCCGCTTTTCTTCCAAACGTC
ASHG19A3L0000782	38.6582	81.3298	87.6441	79.7735	41.8891	31.1817	4.78142	5.67942	5.47561	5.93607	4.49168	6.25211	noncoding	chr14:84962047-84980772+	lincRNA-FLRT2-4	lincRNA	18726	chr14	+	84962047	84980772	GAAATTATTCTTACCACGACCCTTACCTTGCTTGCTTTTGCCTCTTATGACTTTGACCAT
ASHG19A3L0001648	125.958	458.206	373.665	425.722	649.756	8.71439	6.27134	7.9855	7.3651	8.36154	8.20484	3.6006	noncoding	AK297077	lincRNA-FYB	lincRNA	2747	chr5	-	39107403	39270759	GCCAATGTGAAGTCTGGATTTTAATTGGCATGTTATTGGGTATCAAGAAAATTAATGCAC
ASHG19A3L0002406	35.7924	66.4336	58.9867	58.6902	60.4807	38.8396	4.68814	5.40964	4.94908	5.46459	4.96916	6.61989	noncoding	chr1:77167210-77175109-	lincRNA-ST6GALNAC3	lincRNA	7900	chr1	-	77167210	77175109	AGCAAATTTCCAACTCCCTCTATCTTTTAAAGTTGTCTCTTCCACACCCAATTTGATTGT
ASHG19A3L0000156	11.5009	4.43249	13.7403	34.0752	19.2242	14.205	3.27224	2.12882	3.14378	4.57452	3.54539	4.96189	noncoding	exon99+	lincRNA-CDCP2	lincRNA	715	chr1	+	54587441	54588155	AGGTGTGGGGGGTAACATTAGATCCACAGGCACATATGCAAACACACCCAGGCACACCCG
ASHG19A3L0001778	5.95854	25.494	38.5349	10.2188	14.5792	22.9875	2.13628	4.16388	4.39003	2.68424	3.24163	5.75015	noncoding	AW167909	lincRNA-WRNIP1	lincRNA	518	chr6	-	2812462	2812980	TAACATCTTCATTGTTGTTTACTGTTGCCCTAACACCCTCCAATCAACCATTCATCGATG
ASHG19A3A029461	5.89961	24.3025	25.6989	22.7029	31.8078	44.3978	2.09652	4.10257	3.88921	3.88107	4.14407	6.85882	noncoding	ENST00000450310	RP3-471C18.2	Ensembl	191	chr6	-	19690055	19753344	GAATATCCTCTAAAAGGCAGCTAAGCACTCGCTGTCTTCTTCCTTTTGCCTCATCAAGCA
ASHG19A3A052888	38.7779	76.1483	65.035	76.1505	48.1394	24.8651	4.78555	5.59576	5.07747	5.86108	4.66875	5.88004	noncoding	NR_024490	LOC100129387	RefSeq_NR	4139	chr15	+	50646370	50650501	AGGGAAAGAAAATATGCCATTTCTAGCGCTTCAGCCACACAAAGAAAGCGGCGGAATGAT
ASHG19A3L0000389	27.1121	14.3764	31.3162	26.7028	23.1266	4.96796	4.33984	3.46794	4.13052	4.16742	3.75918	2.41106	noncoding	AA854104	lincRNA-MTCH2	lincRNA	547	chr11	+	47626129	47626679	ACCTCTGAGGGGATCTATTAGAAACCATTAACAGCAGTTGCTGTTAATATGTCTCCCATA
ASHG19A3A033810	243.194	193.036	213.915	77.8592	11.0768	17.2753	7.1209	6.82911	6.65517	5.89451	2.94223	5.28901	noncoding	ENST00000447933	AC073871.2	Ensembl	766	chr7	-	156264939	156398458	TTAAAATCCTCAAGAATAAGGAACATAGGCATGTGTCGTAACGGTCTCCACAGTGGGGGA
ASHG19A3L0003194	15.3766	23.2451	39.3366	5.00277	26.2106	15.3185	3.62918	4.0503	4.41623	1.83666	3.91289	5.09071	noncoding	AA431609	lincRNA-ZNF706-1	lincRNA	499	chr8	+	102141213	102145473	ATTCTTCATCTGGATGTAATCACCTTGCTTTTCCATCCCAGGCTCTGTTCTCACTCATGG
ASHG19A3A030746	305.828	129.679	196.71	54.2857	186.959	4.78793	7.43349	6.29529	6.5451	5.33715	6.48916	2.36325	noncoding	ENST00000344851	RP1-274L14.2	Ensembl	1979	chr6	-	158658367	158663829	TTATTTCTGCTTACTCACTTGCAGATCCAGAGAAAGGCACAGCTCTTAGTAAACATTTGC
ASHG19A3A019186	208.603	92.5487	190.331	90.4633	40.0579	33.345	6.92611	5.84271	6.50469	6.13345	4.43245	6.36165	noncoding	uc002ytn.2	CR626360	UCSC_knowngene	2657	chr21	+	35303425	35343487	TCTGTCACCTCTTTCTAAAAGCTGGGAAATGGTTATTGTCAACGCCAGCCCCATTTTGGA
ASHG19A3A009621	549.969	821.586	1813.14	778.669	796.265	531.96	8.16483	8.75557	9.45731	9.24231	8.48451	10.7016	noncoding	uc002ike.2	LOC644246	UCSC_knowngene	513	chr17	+	44270938	44274080	AATGATGGAGGAAAAAACAGTCCCTCTTCCTCAGACAGTGACACCTCAAACTGCTACAGT
ASHG19A3L0000238	15.6217	12.1225	10.5775	21.3727	36.1033	27.8715	3.64744	3.27074	2.86973	3.77628	4.30239	6.0682	noncoding	CA442294	lincRNA-PARD3	lincRNA	693	chr10	+	33653361	33654040	AATTGTCACCATATCCTGTGATCATACTGCAGAAAGGATCTCCTCATTTCATCCCCGCAT
ASHG19A3L0002702	6308.41	2160	2262.75	2802.99	3484.97	389.981	11.479	10.0947	9.76093	11.1156	10.6045	10.2523	noncoding	AX747237	lincRNA-KIFC3	lincRNA	3159	chr16	-	57792130	57896733	CTCTCGAATTTTCTTCCCTCTGAAATCCTATTTAAGAACTTTTGGAAGCTTAGCCATTTT
ASHG19A3L0003486	811.452	335.04	287.533	172.031	394.135	91.2961	8.67335	7.56992	7.02456	7.0775	7.48514	8.00003	noncoding	CR616945	lincRNA-ZNF385B-1	lincRNA	1801	chr2	-	180808862	180815459	TAGAACTTCTCCCACAGGAAATATTTCTTCTCTCTGGACTCCTTGATATCATTTAATTGA
ASHG19A3L0002363	1651.01	2352.78	2549.37	1371.15	2756.86	958.02	9.58295	10.2206	9.91455	10.0628	10.2516	11.5428	noncoding	BM043959	lincRNA-ADAMTSL4-2	lincRNA	754	chr1	-	150541859	150542587	AGCAGGGATGGACTGTGTAGGTAATTTGCTTATTCCATCTTCCTTCCCTGCCTTCTTTCT
ASHG19A3L0000625	13.4251	9.21137	56.9896	13.1591	23.281	24.0195	3.46139	2.97336	4.9029	2.99341	3.7677	5.82198	noncoding	chr13:43764375-43778425-	lincRNA-DNAJC15	lincRNA	14051	chr13	-	43764375	43778425	TATCAGGCTTAAAGGATCTTGCTGCCACTCCCAGAAGTAGCCCATTTCTCTTCAATATGC
ASHG19A3A008615	372.749	62.9348	86.2972	104.575	157.183	38.6589	7.67296	5.33597	5.45323	6.3412	6.24259	6.61393	noncoding	uc002ivh.1	AK126318	UCSC_knowngene	4722	chr17	-	56066404	56072211	TCAGAGCTTATGTGCAGAGTTCCAAGCCCCAAAGTTAATCTAGAACCACTCGATAACACC
ASHG19A3A014288	1101.92	614.564	616.294	711.464	6026.37	260.314	9.07107	8.3621	8.04319	9.10701	11.4319	9.66452	noncoding	ENST00000393071	AC013474.3	Ensembl	732	chr2	-	127315006	127315739	AATTACTGAGAGACAACTTGACATTGTGGACATCGGATACCCAAGGAGACGAAGCTGAAG
ASHG19A3A050364	1882.05	3991.8	6201.12	3738.04	3579.09	294.461	9.76334	10.9506	11.2742	11.5152	10.6446	9.86138	noncoding	ENST00000446970	RP11-568F20.1	Ensembl	266	chr13	+	87871258	87871524	CACAGGCAAGCAGCTGGAAGATGTCCACACTCTTTCTGACTATAAAATCCAGAAAGTGTC
ASHG19A3A026883	218.352	14.9247	61.7081	19.2673	19.6895	5.81954	6.98161	3.515	5.00921	3.59885	3.5747	2.62642	noncoding	ENST00000514578	RP11-83M16.4	Ensembl	389	chr5	-	66988639	66989028	TTTTAGATGTCAAAACCAACATGCACCAGTTCCAAAGGCTGTGAAGAAGCTTCATGACAC
ASHG19A3L0002719	9.54863	26.7532	45.8922	20.8931	14.3137	4.45532	3.06331	4.21874	4.60747	3.73836	3.22073	2.2679	noncoding	FN177586	lincRNA-IRF2BP2-3	lincRNA	119	chr1	+	234736258	234736389	ACCAATTCTGACCAGCCTCCTGTTCCAACTGGCCTCTTGATTGTATAAAGATAATGGGTC
ASHG19A3A009936	29.2595	75.7601	138.119	102.258	47.593	21.0241	4.43343	5.58905	6.08751	6.30974	4.65315	5.6048	noncoding	uc010wse.1	KIAA1783	UCSC_knowngene	9651	chr17	+	73584138	73622925	GCTTGTTCTGAACCCCCACCGGTCCTTGCCTCTTTTTTCACCTGAGGTCCAGGCAAGCTA
ASHG19A3L0000803	7601.57	10485.3	10565.1	6501.55	10513.3	3740.5	11.7086	12.4432	12.1564	12.3119	12.3776	13.5376	noncoding	AK311417	lincRNA-ATPBD4-2	lincRNA	1074	chr15	+	35473999	35530398	TATTTTGAAAAATTCCTATTGTGATTTGACTGTTTTTACCCATATCCCCTCCCCCGCTCC
ASHG19A3L0000652	344.83	849.693	810.909	718.904	743.87	297.055	7.58429	8.8034	8.41848	9.1249	8.39001	9.88088	noncoding	AI208830	lincRNA-OLFM4-6	lincRNA	409	chr13	-	55560449	55560854	GTTCATTATCTTCTCCTCCCTAATCCTAGCGAATACATAGCTGCCTTTGCCTAGTTTCTT
ASHG19A3A032652	249.235	166.107	667.31	90.3776	357.355	25.0024	7.15706	6.62144	8.14818	6.13178	7.3551	5.89077	noncoding	ENST00000450133	RP9P	Ensembl	1212	chr7	-	32956426	32982650	AATGAATACGCCAGAGAATTTCTGGCTCATGCACCAACTAAAGGACTTTGGTTGCCACTG
ASHG19A3L0001532	599.129	205.747	1619.88	414.395	52.1123	13.5423	8.28053	6.92303	9.31175	8.32786	4.7717	4.88049	noncoding	AK124936	lincRNA-FAM47E	lincRNA	1624	chr4	+	77135192	77204933	CTTTATCACCCATGAGATCAATATTCACATGTAATCTTCTCATATTTTTGTGGCACGTGA
ASHG19A3L0001208	103.312	84.3919	125.947	106.038	127.664	32.0226	6.02026	5.72511	5.96638	6.35995	5.96776	6.29658	noncoding	chr2:68206296-68223571+	lincRNA-C1D-1	lincRNA	17276	chr2	+	68206296	68223571	GCAGCCTCTTCTTAAACTAATGGCATTTGATTTAGTTTGTTCCCTTCCTTTTCTCTACCT
ASHG19A3A015657	91.7793	14.1332	32.6862	12.9677	7.54077	12.9315	5.88387	3.44801	4.18712	2.96999	2.60484	4.80109	noncoding	ENST00000422346	AC008280.4	Ensembl	732	chr2	+	54309690	54312203	TTATGGGCTGACATTCATGGTCTTGCAGGCAAAACTCAAGTTCCTAGGTAGGACTGAGAA
ASHG19A3L0002851	454.869	128.992	658.103	197.649	674.122	36.6776	7.93479	6.28934	8.12546	7.27194	8.25336	6.52721	noncoding	AK125219	lincRNA-HAUS7	lincRNA	2124	chrX	-	152713127	152760978	ATGAACTAATGGAGAAATAGAAAGTCTTCAGTGATGGCCTACGCCAAAGCACAGGATGGG
ASHG19A3L0003281	25.1265	150.747	145.387	54.0694	132.798	74.8291	4.24626	6.48863	6.15444	5.32893	6.01988	7.68129	noncoding	AI214699	lincRNA-HES1-5	lincRNA	382	chr3	+	193461410	193461788	AGTGTGGCAATTTCAGGCTCTGGTTTCACTCCTCACTGCCGCCCTTCACAGTCCTCCTGA
ASHG19A3L0001792	21.9421	28.8797	23.0802	15.7225	30.5689	14.4813	4.07986	4.32281	3.7553	3.25407	4.09817	4.99934	noncoding	CN412465	lincRNA-FGD2	lincRNA	563	chr6	-	37103028	37103592	TAAAATTAGAACTGACTTTCAGTACTGGCCCTACCTACCAGCTGAGTACCTTATTTTTAT
ASHG19A3L0001213	33.904	77.5438	47.4662	48.7131	44.1369	54.7612	4.61808	5.61911	4.65738	5.15871	4.5574	7.18639	noncoding	AW418755	lincRNA-APLF	lincRNA	635	chr2	-	68855011	68857996	TATTCCTGAAGAATGTCCTTGGTTGCCACAGAACCCATTCTGCTCCACCTTCTGAAAACT
ASHG19A3A041074	1148.81	1081.52	1405.29	910.577	7934.67	213.292	9.11715	9.13692	9.13847	9.46599	11.8747	9.33996	noncoding	NR_015367	LOC550643	RefSeq_NR	722	chrX	+	56755717	56844002	TATTTACAATGCTACCCTGCTTTTTCTGGTGTCCTGAACCTGGAAGTTGTGCTTTTTAAG
ASHG19A3L0003543	31.823	62.3924	73.6539	37.324	60.4306	36.019	4.53943	5.32722	5.23976	4.72761	4.96684	6.49625	noncoding	chr1:203291278-203297051+	lincRNA-FMOD	lincRNA	5774	chr1	+	203291278	203297051	ATGATTTTTGCACCTTCTCACGTTTGCAAGTCCCTCTTCCTCAATATGCTTGGTGGTGAG
ASHG19A3L0002259	6.01901	15.8419	29.6033	15.0948	20.3324	28.2893	2.18843	3.58638	4.06658	3.19098	3.60849	6.09618	noncoding	BF739255	lincRNA-APLN-1	lincRNA	163	chrX	-	128835377	128835612	AAGCTAAGTCTTGAAATGACACTTGCTTAGAAGTTTGTCCCAGGTGTCCACTCCGTCACT
ASHG19A3L0000018	65.0482	826.782	971.71	106.359	767.825	157.454	5.44046	8.76821	8.65684	6.36488	8.43844	8.88884	noncoding	chr1:116797827-116838952-	lincRNA-C1orf161	lincRNA	41126	chr1	-	116797827	116838952	ATTGTATTTTGCTCTGCAAAATCCTGAGAGTCTTCCCTTCCCTAGTGCATAAAGACCTGG
ASHG19A3A047784	971.574	9508.88	2408.4	1273.01	1815.94	717.842	8.90877	12.2495	9.844	9.95725	9.65371	11.137	noncoding	uc001stu.2	BC035381	UCSC_knowngene	3099	chr12	-	68102828	68123221	TTCAGGAATTTTCATCTGATTTGATGATTGATGCCCTCCCCATCATGAGCCCCAGGAAGT
ASHG19A3L0002477	7.72034	113.315	117.997	44.3474	77.5409	39.363	2.84455	6.11691	5.87434	5.00934	5.29154	6.64362	noncoding	chr1:13902316-13904644-	lincRNA-LRRC38	lincRNA	2329	chr1	-	13902316	13904644	TTTCAACACAGATCTACTTCCCCATCCCATTGTTTGTTCTTCCACTTTGCTATACAAAGA
ASHG19A3A055266	1965.57	6156.77	5885.77	1671.5	3198.95	1488.29	9.82826	11.5757	11.1727	10.346	10.4763	12.1437	noncoding	uc009wxq.1	BC039493	UCSC_knowngene	538	chr1	+	181143619	181151340	AAGGCCACTCCCTCCCCAGCCTGAGGAACACTCTACTGGTAAGGGGAGAAATGCCTCAAA
ASHG19A3L0000611	11.2541	56.5312	74.6063	34.6085	33.1746	29.3617	3.24769	5.19149	5.25724	4.59713	4.19477	6.15419	noncoding	CA307860	lincRNA-USPL1-2	lincRNA	747	chr13	+	31189988	31190719	CAAGTCAAGCCCCGCCTCCATTTTGTTTCTGTTACTAATTTTTCTTCTGAAAAAATACCA
ASHG19A3A043676	11.3178	45.5095	47.1359	15.6163	178.162	24.6486	3.25349	4.89964	4.64737	3.24163	6.4226	5.86861	noncoding	ENST00000419987	RP11-188P8.2	Ensembl	799	chr10	+	20036751	20037550	GTAATGTCTGGTATACTTCTGATATGACAAAAACTAGCCCCTATCTCGATTATGTTTCAA
ASHG19A3A047893	23.1613	236.119	151.356	19.7252	89.2618	19.8649	4.14744	7.1171	6.20368	3.63902	5.47418	5.51659	noncoding	uc001tcu.2	AK098304	UCSC_knowngene	3324	chr12	-	93936239	93965544	CAAGAGAAGCAGGCTCTCCCCTTCTGAAATGATGAGTGATAATGACCATACAGGTCAACT
ASHG19A3L0000348	97.4004	165.827	237.084	202.871	160.563	62.7014	5.94708	6.61918	6.7823	7.30649	6.27414	7.41347	noncoding	DA922283	lincRNA-TH	lincRNA	568	chr11	-	2229882	2230451	TTTCTGCTTGGCACCTGGCTTGCCATCCCGCTCTACCCCAGGGCACTCAGACCTCAAACT
ASHG19A3L0001277	10600.8	18267	19460.7	10675.6	18463.3	4515.65	12.23	13.3642	13.211	13.1014	13.3293	13.7917	noncoding	chr21:21942829-22002654+	lincRNA-NCAM2-6	lincRNA	59826	chr21	+	21942829	22002654	GATAAAATCCACTATGACTCAAATTCTTTCTCCCTCCTCATTGCAGTATTTTCACATTTG
ASHG19A3A029465	34.7415	5.83215	29.3565	4.94885	26.2451	4.89484	4.652	2.46561	4.05554	1.82634	3.91415	2.3922	noncoding	ENST00000446953	RP1-130G2.1	Ensembl	486	chr6	-	20042685	20043171	AAGTTCCTGGGGAACATGTGCTTTACCAAGAAGCACAAGAAGAAGGGCCTAAAGAAGATG
ASHG19A3A013684	53200.2	40402.4	90516.4	43557.9	41410.9	19527.3	14.7614	14.6566	16.1406	15.3141	14.7853	15.4908	noncoding	ENST00000451515	AC010733.5	Ensembl	400	chr2	-	61165339	61165739	GTTACGAACTATGGCAAGGAGTCTCAGGCCAAGGATGTCATTGAAGAGTACTTCAAATGC
ASHG19A3A036497	644.751	114.841	312.015	141.597	342.896	4.22664	8.37543	6.1343	7.13197	6.79099	7.29556	2.19855	noncoding	ENST00000498256	RP11-200A24.1	Ensembl	554	chr8	+	29489606	29490160	GTTCCTAAACCAGAAAAGGAAGTTGCCCAGAGGAAAAAGATATCCCAGAAGAAATTGAAG
ASHG19A3A051052	88.9936	58.0936	24.3274	95.3493	86.5177	3.60448	5.84405	5.23103	3.82064	6.20933	5.43016	1.9294	noncoding	AK055958		misc_RNA	2041	chr14	-	91314205	91316246	CAGTAAGGGCTTACTTTTTACCAACTTGTGTGTGTGTAAAGATGTATTTGTTCAAGCTTT
ASHG19A3L0000916	236.503	188.379	259.697	115.705	293.515	82.8372	7.07679	6.78605	6.90132	6.49537	7.0805	7.838	noncoding	AK126994	lincRNA-PLEKHM1-2	lincRNA	3857	chr17	-	43590550	43675867	ACAGCCCACCTCAGGCCTCCTGCAAAAATACATAGAATAAACAACAACAGTTACTAAATG
ASHG19A3L0002458	12887.2	2569.32	7255.93	2337.99	5573.96	29.7199	12.5227	10.3446	11.5376	10.8483	11.3185	6.17422	noncoding	EB388332	lincRNA-MYOC	lincRNA	699	chr1	+	171561933	171562679	ACAGGGGTAACGCACCTGTATTAAATATGTAAAGGTCTTATCTACATGGGTTTGATTACA
ASHG19A3L0000970	95.2301	50.1692	84.659	97.0882	85.811	27.5361	5.92086	5.03533	5.42963	6.23345	5.41977	6.04896	noncoding	AK303027	lincRNA-SMAD4	lincRNA	1207	chr18	+	48494409	48584514	ATTCAATTCAAACCATCCAGCATCCACCAAGTAATCGTGCATCGACAGAGACATACAGCA
ASHG19A3L0001454	85.4621	204.2	141.618	152.199	116.432	73.7214	5.78742	6.91073	6.1175	6.89223	5.84148	7.65811	noncoding	DT216591	lincRNA-RAB28-4	lincRNA	636	chr4	+	12129003	12129639	ATAGTATCACTGTTAAACACATTGCCCACCTTTAGCCCTCAGTCCCATCCAAAGTTGTTA
ASHG19A3L0001079	72.0541	69.8397	84.2446	70.5379	122.226	37.3781	5.57986	5.4778	5.42324	5.74334	5.90917	6.55869	noncoding	DA492035	lincRNA-GTDC1	lincRNA	564	chr2	-	144966196	145277686	TTTATACCCCTTCCTGCAAAGAAATGGCATTGGAGAGCCCGGACATCTGCTTTATATTTC
ASHG19A3L0000433	30.2735	75.0469	98.5872	28.782	31.6207	41.0534	4.47365	5.5785	5.63739	4.29078	4.13718	6.72243	noncoding	chr12:114569667-114608017-	lincRNA-RBM19-1	lincRNA	38351	chr12	-	114569667	114608017	TGAAGACTTCAGGAGTTTGAAGCATTGTCAGCCACCTCTCCTCATGGGTGGTTATTCTAA
ASHG19A3A035088	5.83513	15.8743	22.7261	8.24977	198.487	17.0961	2.04297	3.58882	3.73569	2.50482	6.57018	5.27468	noncoding	ENST00000457638	AC093106.4	Ensembl	1053	chr7	+	131350338	131812561	TTTTTATAAGCAAGATGGGCTGTGGCTCTGGATACCTGGCTCAAATTTCTCAGTCCCCAA
ASHG19A3A009980	144.9	55.3128	110.039	52.4184	208.217	3.56108	6.44495	5.16269	5.7871	5.27954	6.6283	1.91821	noncoding	NR_003013	SCARNA16	RefSeq_NR	187	chr17	+	75085388	75085574	AGTAACAGGTGTGAGCATTCTAGCAGCAGTTTGATGATCATGTATGATACTGCAAACAGG
ASHG19A3A012252	71.8335	22.9938	103.259	37.1163	170.801	27.0416	5.57547	4.03629	5.70132	4.71728	6.36381	6.01937	noncoding	uc002msx.1	AX747405	UCSC_knowngene	1801	chr19	+	12098431	12138553	TCCTGGACTGCTCACGGGAGTTCTGCAGGAGACGCCGGAATATCTGGAAGCTGAAAAATG
ASHG19A3A029344	48.0238	365.02	238.993	197.366	147.886	95.3685	5.05108	7.69614	6.79218	7.2685	6.16105	8.07271	noncoding	AK128360		misc_RNA	2848	chr6	-	3992747	3995592	TTCCGCCATGATTATAAAGCCCTTCCCTAGCCCCATGTGATACAATTTTCTTTCTTATAA
ASHG19A3A007147	635.494	248.457	172.401	223.54	957.233	166.818	8.36018	7.18998	6.37714	7.43932	8.74232	8.97443	noncoding	NR_003531	MEG3	RefSeq_NR	1735	chr14	+	101292444	101327358	ACTCCGTGGAAGCACGCTCACAAAGGTTCCCAGTGCCCCCGACAAGCCCCTGCTGGTGTC
ASHG19A3A018501	16.0953	20.0217	43.5436	30.4634	685.974	3.95537	3.68071	3.86809	4.54387	4.38937	8.27625	2.10332	noncoding	ENST00000439558	RP5-907D15.2	Ensembl	648	chr20	+	57090782	57149026	AAGTGTACTGGCTCCTGTCCTGGATCAACTCAGAAAATGAAACACATCGGATTCTGTCCA
ASHG19A3A049511	220.75	184.585	565.172	199.741	28.1617	58.8703	6.99516	6.75861	7.93325	7.28276	4.00122	7.3051	noncoding	uc001uzl.2	BC025370	UCSC_knowngene	976	chr13	-	44974387	44980021	AGGTGTGCGGCATTGCCTCTGGGTCCCTGCTTTGGTTTAATTAAACTAAGTCTGGTGGTG
ASHG19A3A016645	765.04	737.092	829.731	620.873	878.274	1453.76	8.58944	8.59923	8.44987	8.90045	8.6283	12.1037	noncoding	ENST00000392131	AC079305.6	Ensembl	550	chr2	+	178062712	178063262	ATGAGTATCCATACGAAGACCACCAGCAGCTATGCAGGTGGTCTGAGCTCGGCCTATGGG
ASHG19A3A055226	80.5432	43.5259	148.844	49.0201	272.337	6.65694	5.71906	4.84122	6.18228	5.17176	6.9802	2.86742	noncoding	uc003pqc.2	BC047952	UCSC_knowngene	879	chr6	+	99973939	100033082	ATAGAAAAGTGTGGCTGGTCTGAAGGTTTGACGTCAATAAAGGGAAACTGCCACAATTTT
ASHG19A3L0000388	366.045	5563.21	4361.98	442.411	4234.02	828.428	7.65011	11.4508	10.7153	8.40799	10.8995	11.329	noncoding	DA706379	lincRNA-C1QTNF4	lincRNA	574	chr11	-	47629926	47630498	TTTAAACAAGACTAATTCCATCATCTCCCCCAATCGAACTTTGAAATTTCTGTCCACCTT
ASHG19A3L0002823	54.0222	79.0624	64.2802	86.4958	50.9775	69.8768	5.19742	5.64301	5.06102	6.06554	4.74107	7.57673	noncoding	chrX:40874482-40878593-	lincRNA-MED14-4	lincRNA	4112	chrX	-	40874482	40878593	AAGTAAGATCAATGTTTCTTCAGCCTCTTCTCAACAAAATTCCACCCACCTCTTCTTGAT
ASHG19A3L0001176	197.713	248.081	876.267	252.129	344.146	3.85553	6.85385	7.1868	8.52472	7.62717	7.30101	2.04738	noncoding	BM704421	lincRNA-NDUFA10	lincRNA	436	chr2	+	240323441	240324049	CCTGTGATTCTTGGTGGGGGAAACTAGTTATGTGGATAAAAATACAGTTAGCAAAATAAA
ASHG19A3L0002638	2378.42	828.733	2529.59	1267.85	2603.72	82.4268	10.0869	8.77153	9.90534	9.95148	10.1561	7.82848	noncoding	AK096322	lincRNA-FBRS	lincRNA	2890	chr16	+	30671242	30682130	TGGGGCTTCTTCTGTAACATGACTTGCGAATATTTATATAAAAACGAGTGTTACAATGAG
ASHG19A3L0001157	14.586	15.3309	22.2694	8.90416	30.0074	16.6924	3.56392	3.54816	3.70876	2.56713	4.07295	5.23636	noncoding	chr2:234783886-234795411-	lincRNA-HJURP-1	lincRNA	11526	chr2	-	234783886	234795411	ATTGACTCAGGGCCTGACAAGAAGAAGAGTCCTGCCTGATCTTTGGCCAACTTTCTTATT
ASHG19A3A007182	25.5248	73.509	131.967	47.0491	32.2869	23.3375	4.26545	5.54797	6.02927	5.10669	4.16325	5.77514	noncoding	NR_015389	LOC339290	RefSeq_NR	3979	chr18	+	5238098	5246503	AGGCCCTGGCCACTACCAGGAAAAAATCCTTTGCACATGGCCTGCTATCAACAATCCTCT
ASHG19A3A029632	8419.5	5532.02	16817.1	7565.58	9477.29	1230.1	11.8644	11.4334	12.9643	12.592	12.1705	11.8628	noncoding	ENST00000441380	IFITM4P	Ensembl	420	chr6	-	29718505	29718925	ATCATGACCATTCTGCTCACCGTCATCATCCTAGTGTTGATCTTCCAAGTCTGTCGATAG
ASHG19A3L0001049	48.821	31.2789	25.3346	91.6322	35.9051	22.2412	5.06994	4.42531	3.87241	6.15131	4.29403	5.69301	noncoding	exon2235+	lincRNA-GLI2-4	lincRNA	102	chr2	+	121155131	121155232	GAAGAGCAGGGAAACGGACGGCAGACATGGGGGCAGGCATGGGGCGCAGAGGGGACCCCA
ASHG19A3L0002198	62.9098	56.126	69.4344	42.5806	80.1804	13.3953	5.3929	5.183	5.16006	4.94153	5.33236	4.85984	noncoding	chr9:126100254-126117679-	lincRNA-STRBP	lincRNA	17426	chr9	-	126100254	126117679	AAGAACAATCTCCTCAGTGTGGCCCTTGAGGTCCTGTGATCTGGCCTCTGTCCACCACCA
ASHG19A3L0000500	87.0575	80.787	110.112	88.7253	84.9178	61.6511	5.81392	5.66892	5.78863	6.1023	5.40774	7.38746	noncoding	AW976885	lincRNA-FAM113B-3	lincRNA	664	chr12	-	47659236	47659885	TGGTTAATGGATTCCAGAAAGAATGGAGCAACTCCTTCTGCTACTATCATCCTCCCTGTT
ASHG19A3L0002251	97.5031	68.615	155.82	41.8284	139.444	17.1155	5.94876	5.45288	6.24363	4.9136	6.09037	5.27636	noncoding	BM750448	lincRNA-FAM70A	lincRNA	517	chrX	-	119184894	119746242	TATCCATATTTAGCCCAAGTGCATTCCTTCTGAGGCTCATTTATATGTCTTCATATGCCA
ASHG19A3A047650	178.014	5816.52	4932.06	170.539	3634.39	515.093	6.70985	11.5078	10.9133	7.06201	10.6687	10.6514	noncoding	ENST00000513381	RP11-834C11.5	Ensembl	499	chr12	-	54478915	54519614	AGCAATTTTCTCCCTCTCCAGGCCTCTTACAGATGTGAAACAACTGGCAGATCTGACTTT
ASHG19A3A009612	273.436	67.0046	246.369	95.9056	68.4821	6.76051	7.28573	5.42091	6.83057	6.21712	5.13159	2.89775	noncoding	NR_026906	C17orf69	RefSeq_NR	942	chr17	+	43716340	43723594	GCTGCTTTTGTTACGTGTGCATTTTCTTGTAATCCCGTCATTCTGGGATTTAATAATAAT
ASHG19A3A039080	7.22021	57.0509	78.0503	24.7576	71.4176	6.88268	2.782	5.20743	5.32451	4.03629	5.19059	2.93907	noncoding	uc004bcw.2	BC039487	UCSC_knowngene	1005	chr9	+	108870331	109173662	TCCTGAGATGGCCCCGGCCCTGTTCATGTTACCTGTGTGTTGCTGAGTGGTCTTCTGTTG
ASHG19A3A053923	1104.16	373.396	491.24	569.973	251.423	253.79	9.07483	7.72956	7.736	8.76885	6.8759	9.61858	noncoding	ENST00000493458	AC009120.3	Ensembl	463	chr16	-	74346506	74347288	TTTGTGAGAACAGGGAAAACGAACCCAAGCTGCTGGAACCCAATCCTCTTGAATTAATGG
ASHG19A3A048492	33278.1	13926.8	19450.5	16926.1	21431.8	2063.24	14.0779	12.8804	13.2089	13.8093	13.612	12.6547	noncoding	ENST00000484010	RP11-428G5.2	Ensembl	494	chr12	+	32101267	32101761	ATGTTGATGGCCACTACCCTCATGACATCATAGATGACATCAACAGTGGTGCTGTGGAAT
ASHG19A3A055255	41.7747	38.5025	116.688	28.8261	61.496	14.8258	4.87684	4.68518	5.86179	4.29245	4.99154	5.03415	noncoding	uc004dvh.2	LOC92249	UCSC_knowngene	2713	chrX	-	62646438	62780873	GCAGTTGGATGGCGGTGACTGCGTGGTCCTGCAACCCTGGTTCCAGTCTGGCAAGCATTG
ASHG19A3A035457	12.3325	131.308	176.492	4.97631	203.362	38.6	3.35283	6.3134	6.40684	1.83177	6.59728	6.61072	noncoding	uc003wqb.1	AK128880	UCSC_knowngene	577	chr8	-	2554055	2585957	GAGCTGGCTGGCCCATCCTCTCTTCTTTCCCTTGTTTTTCTATTTTATCTTTCAAAGCAG
ASHG19A3L0000406	593.258	1165.78	1322.08	523.762	1296.36	441.461	8.27066	9.25877	9.06848	8.65126	9.1792	10.422	noncoding	BC038545	lincRNA-C11orf30	lincRNA	444	chr11	-	76336942	76337878	AATTTGTTCTGATCCTAAGGTCACTATCCTTAATCCCTCTCCCTGTGGGGTCTTCCCTAT
ASHG19A3A041423	18.5293	34.1238	126.398	25.5052	110.183	3.92115	3.86221	4.53214	5.96929	4.09054	5.76879	2.08642	noncoding	ENST00000449911	CTD-2230M5.2	Ensembl	585	chrX	+	113625126	113625711	TTGTGAAGAGAGCATTTATGACCAGGTGGTGGAAGATCTAAATTCCAGAGAACAGGAGAC
ASHG19A3L0000065	198.714	1660.32	1330.87	605.486	1196.98	744.593	6.86055	9.73268	9.07405	8.85634	9.06421	11.1825	noncoding	chr1:203164802-203174902+	lincRNA-CHIT1	lincRNA	10101	chr1	+	203164802	203174902	AAGAAGTGATGCTTGATGCCAAGTGGAGACTCTGACCCTCCCTTGCTTTCCTTATTTTCT
ASHG19A3A018199	140.297	41.6025	120.767	59.2912	59.5813	45.0117	6.4054	4.78555	5.90468	5.47894	4.94784	6.88161	noncoding	ENST00000503924	AL121583.1	Ensembl	4986	chr20	+	30940477	30945985	AAGCAGCTCAGGTTATCCTTCCTTTGAGGCCATTCTAGGGGGTCCCACAAATCTTTTTAA
ASHG19A3A037244	918.675	632.543	4499.65	603.299	2346.25	197.063	8.83911	8.40227	10.7666	8.84998	10.0063	9.2165	noncoding	ENST00000425356	RP11-54K16.2	Ensembl	484	chr9	-	33019679	33020163	TGAAGACTGTTGCCTGCTCCGAATTTCCCTTATCAACTTTCTCGACCATCTTTCTCTGGT
ASHG19A3L0003042	26.342	48.1478	48.0161	58.1725	56.07	34.4432	4.30517	4.97597	4.6759	5.45129	4.87232	6.41573	noncoding	chr14:77589570-77596097-	lincRNA-KIAA1737-2	lincRNA	6528	chr14	-	77589570	77596097	TATTTCCATCTCACCAAGATGTCTGTACTCCTGCTCTTTCCTTTGGCTAAAACGCTATTC
ASHG19A3L0001996	8.33707	28.737	14.0897	6.76464	68.7578	15.2871	2.91877	4.31614	3.17355	2.36137	5.13896	5.08554	noncoding	BX110954	lincRNA-ZNF572-1	lincRNA	620	chr8	+	125860978	125862459	AAAGGTTATGAAGCATCTCAACACAAGACCTCCTTTGCTCATCACAACCACCCAGTGAAG
ASHG19A3L0002611	558.566	337.32	587.335	276.507	555.852	100.422	8.18833	7.58313	7.98396	7.75767	7.97629	8.16643	noncoding	BC043232	lincRNA-ZSCAN5A	lincRNA	2472	chr19	-	56732680	56879752	TTTGAGTAAATATGTGTCCTCCCCACTGAGCTTTGTTTTCTGTTTCATTATGTCCATTGT
ASHG19A3A046829	36.1324	43.3585	48.0341	35.5731	84.1157	30.4425	4.69912	4.83603	4.6769	4.64893	5.39356	6.2142	noncoding	uc001pcd.2	AL832007	UCSC_knowngene	5341	chr11	+	86534418	86648860	TCTCTGCCTTAGCCCTAGATTTTTTAAAACCATATTTTAAAGCATGGCTCCCCTAATTAT
ASHG19A3A008082	561.005	112.353	142.999	92.2972	269.156	4.11067	8.19575	6.10439	6.1343	6.16326	6.96492	2.15745	noncoding	CR595169		RNAdb	1493	chr1	-	173833394	173836186	GAAACAGTAGTTGGGAAATCTTTTAGAAATCCACCTATTACTACCTATTGGTAAAGGAGA
ASHG19A3L0002840	11.9766	9.51976	16.6059	20.8733	97.9608	10.7982	3.32045	3.00838	3.36434	3.73724	5.59775	4.35173	noncoding	AA234012	lincRNA-AIFM1	lincRNA	486	chrX	+	129251231	129318597	AGATGACATCTTTCACCAACCTCAAAATGTGGATCCAAGAATGCAATGGGCATGCTGTGC
ASHG19A3A022402	37.3108	27.5513	37.9683	19.073	20.2028	11.9909	4.74045	4.2571	4.37167	3.58324	3.60186	4.66591	noncoding	ENST00000427353	AC115283.1	Ensembl	400	chr3	+	31310498	31310898	CAAATGTGTAACAATTAGACCAAAAGGCATCCAGCTAGCACGTGGAGAACGTAATTAAGA
ASHG19A3A043293	29.2776	48.2756	9.87092	65.0646	82.8103	19.0748	4.43427	4.98051	2.80578	5.6251	5.37132	5.45288	noncoding	ENST00000445730	RP11-525A16.1	Ensembl	497	chr10	-	112188597	112255954	ATTGTCTGAGTGTGTCCAGTCCAGTTCCTGCCTTAATAAAAATCACTGCTGCAAGGGAGA
ASHG19A3L0000904	27.3433	219.893	144.208	125.033	14.5626	27.5972	4.35102	7.01846	6.14334	6.60652	3.24003	6.05368	noncoding	BE551986	lincRNA-PIRT	lincRNA	455	chr17	+	10671491	10672306	GAGAGACCCCTTAGTACTGATTGCTTATGTGGGGCTCTGGCACTCCGCAGTGATCACCTA
ASHG19A3L0002888	26.2864	35.4678	27.758	53.8805	18.722	51.4158	4.30313	4.58508	3.98338	5.32239	3.51793	7.09279	noncoding	chr10:74002486-74020610+	lincRNA-DDIT4-1	lincRNA	18125	chr10	+	74002486	74020610	TAAAAAGATAAAGAGGCAAATAGGTATGTAGGTCAGCTCAAAAATAGCCACCCACCCGCC
ASHG19A3L0000719	47.8059	47.9986	55.6598	43.3383	40.9337	11.7504	5.04642	4.97143	4.87077	4.97427	4.46097	4.63556	noncoding	DA728743	lincRNA-FOXA1	lincRNA	789	chr14	-	38503496	38663486	CCAAAAGTTAAAGAGGAAACTATCACCCCCTAAGAGGAAGCCAATATCATTTGTCACAAG
ASHG19A3L0001513	12.1607	40.4021	52.5558	26.2728	69.6935	19.2016	3.33806	4.74531	4.79613	4.13692	5.1565	5.46314	noncoding	AK296474	lincRNA-PPP2R2C-1	lincRNA	1780	chr4	-	6324670	6565327	TCATTCACGTCCCTTCCTGTCTCGGTCTGCGGTCTTTACCACATCAATAGGACTTTTTAT
ASHG19A3A008480	61.4568	38.5437	72.849	33.6183	102.887	26.4803	5.36381	4.68715	5.22715	4.55527	5.67304	5.9863	noncoding	uc002ilc.1	CR602880	UCSC_knowngene	2080	chr17	-	45132466	45177627	TGTGTTTTCTGAAATACAGTCCCGCAGAGGGCAGTCTTGGGAAATTACTGTTCTCACACA
ASHG19A3A024490	54.8761	48.0257	56.1202	45.0213	38.2127	33.7284	5.2175	4.97233	4.88049	5.03511	4.37977	6.38043	noncoding	HIT000395606		H-invDB	386	chr4	-	93181518	93181902	TTGGATGGTTATTCTTAAATTCAACAGTGTACTCATGCATAACGCTCTCTCCTATTGGAA
ASHG19A3L0001743	63.6063	59.8091	72.533	67.2784	51.9154	27.379	5.40808	5.26847	5.22131	5.67659	4.76655	6.04099	noncoding	DB305613	lincRNA-AIG1-2	lincRNA	534	chr6	-	143675629	143676164	GAGAGATGATTGCCTCCTAAATATTGGTCTTGCTTCCTTCTTGCTTTTTCTTACATTTAA
ASHG19A3L0002000	204604	221901	267988	186207	137708	16126.1	17.1991	16.7766	17.591	17.1991	16.981	15.2589	noncoding	AK093407	lincRNA-FAM84B-5	lincRNA	1671	chr8	+	126625711	127132021	GGCATTTTGTAGATGTGGTTTGACTATTTCTGTATGTCTCCATCTATTGATGAGGGTCTT
ASHG19A3L0000166	5.84502	5.20333	24.4698	4.99424	23.3423	7.28821	2.05262	2.30123	3.82805	1.83513	3.77	3.07906	noncoding	DN918055	lincRNA-SGIP1	lincRNA	399	chr1	+	66890612	67423817	TTCATGAACTTCTCAGCCTTTATGGTTATGGTAGTACTGTTCGACTACCTGAAGAAGATG
ASHG19A3A020283	213.019	45.7826	70.4988	64.168	94.1573	25.3792	6.95163	4.90928	5.18205	5.60391	5.54707	5.91868	noncoding	NR_026962	LOC284900	RefSeq_NR	963	chr22	+	28315363	28320950	GGCAGAATGAAAGAATTATGAGTGGAACTAGAGAATAGGAAAGACATGAACCAACGCCCA
ASHG19A3A055233	55.1239	51.4644	111.044	28.839	64.0132	16.1236	5.22687	5.06779	5.7998	4.29391	5.04337	5.17923	noncoding	uc003tdd.2	RP9P	UCSC_knowngene	1403	chr7	-	32956427	32982782	CTACAGCTATTCAACTGAGGACAGAGTAGTTATGAAAAACCTCCTCCTGGGCTTATCAAG
ASHG19A3A023150	529.539	821.242	1152.98	631.406	1019.78	374.975	8.12023	8.75492	8.88322	8.92688	8.83531	10.1937	noncoding	ENST00000479610	RP11-59J16.2	Ensembl	697	chr3	+	127208395	127209630	AACAAAACTGGGATGAGAAGCTGGGGTTCCTCCCACCCCTCTCCAGGACCTGTGAATGTC
ASHG19A3L0002171	161.644	249.939	236.473	147.825	227.798	145.776	6.58924	7.19666	6.78102	6.84733	6.75173	8.76516	noncoding	DB307684	lincRNA-C8orf37-1	lincRNA	518	chr8	-	96311901	96312419	AAATTTAAGGAACGCTGATAAACACTCTACTGTCTCACAGTTCCTCCCCAGCTGTTCAGC
ASHG19A3A050377	14.8458	36.4353	65.1235	4.99028	44.1277	7.31213	3.58569	4.61971	5.07945	1.83442	4.5566	3.08721	noncoding	uc001vlo.2	BC038529	UCSC_knowngene	1000	chr13	+	91145541	91187593	GTTTTTAAGATGCATCAGTTCCCCTTTCCAGCCTGAAGCCTCATCATCAAACAATGCTTC
ASHG19A3L0000329	15.0703	24.7578	38.6441	5.07422	32.1818	13.9306	3.60328	4.1257	4.39315	1.85135	4.15895	4.93046	noncoding	BI059095	lincRNA-UBASH3B-1	lincRNA	330	chr11	+	122276676	122276991	TCAGCTATCTATCTACTCCCCACAATAAATGGCTGGTCAGTTCCACGTTTAAAGTATCTC
ASHG19A3L0000612	279.693	116.465	206.716	241.89	205.034	90.0393	7.31389	6.15001	6.60763	7.55258	6.6082	7.9783	noncoding	chr13:32382650-32393700-	lincRNA-RXFP2-2	lincRNA	11051	chr13	-	32382650	32393700	AGAAAAAATAAGAAGTTAGGAAATGTATATATGGACCCACCAGGGTTCTCATCTCCCCTC
ASHG19A3A030462	49.0611	69.8331	92.6267	55.683	71.348	41.7254	5.07393	5.47753	5.55379	5.38178	5.18867	6.75173	noncoding	ENST00000510677	AL360215.1	Ensembl	3298	chr6	-	119773711	119790879	GAGGATGGATTTTGAAGCATAGTTAAATGGTGTTGGCCATTTCCCCTCACTTTAATTATT
ASHG19A3A046228	130.815	99.9119	242.608	157.199	57.4675	9.89454	6.31327	5.93894	6.80997	6.94555	4.90166	4.03886	noncoding	NR_033314	BDNFOS	RefSeq_NR	1478	chr11	+	27528398	27699348	TATTGGGGGATACTGAGGTGAGCAGGGTATAAGTGGGGCAAGACTTTTCAGTGTAAACTT
ASHG19A3A052006	85.199	107.237	93.6588	111.666	82.2021	49.0378	5.78362	6.03067	5.57074	6.44252	5.36013	7.02137	noncoding	G36709		misc_RNA	463	chr15	-	39723159	39723622	GAACTATTCTCTGGATGCTTTTCCCCTTACGTTTTCCCCTTTATTGCCCTCATGGACAAA
ASHG19A3L0000006	18.1339	31.3157	42.0681	30.2562	35.0573	32.3636	3.83599	4.42703	4.49934	4.37838	4.2636	6.31427	noncoding	chr1:10911613-10923588-	lincRNA-CASZ1	lincRNA	11976	chr1	-	10911613	10923588	AAATTGCCACATTTGTAGATTATTGAGGTCTCACTAGCTGACTCACAGCCCCTCTGTCGA
ASHG19A3A041084	118.587	28.1297	55.5199	13.7381	82.454	3.65537	6.19961	4.28526	4.86731	3.05567	5.36416	1.94781	noncoding	ENST00000455793	RP11-3D23.1	Ensembl	1077	chrX	+	61998719	61999796	GGATGCTTGTTGAAATTTTCGGGTGATTTACACATACTTTTCTCAAGTCATGGTGAAATA
ASHG19A3A031719	25.5979	121.326	48.5984	102.308	83.7364	36.3004	4.2676	6.20259	4.69375	6.31042	5.3872	6.50883	noncoding	ENST00000441363	RP11-398K22.12	Ensembl	2403	chr6	+	73973081	74011124	TTGCCCTTCATTCCCCATTTCTATCATAATCTACACAGAGTTTTGAACAGGCATTTTAAA
ASHG19A3L0001156	47.6579	5.33341	25.4458	19.7051	84.8242	7.50776	5.04314	2.33528	3.87723	3.63744	5.40595	3.15784	noncoding	AB058771	lincRNA-B3GNT7	lincRNA	3748	chr2	+	232127057	232238606	AAGATAGTCTTTTAGAGAAGTGGGGAGTATCCAACTTAGGGTCAAAATACACTGAGATTA
ASHG19A3L0001163	23.9271	34.2063	32.7608	5.07468	30.0201	25.9301	4.18728	4.53515	4.1897	1.85146	4.07324	5.95397	noncoding	chr2:235518511-235598161-	lincRNA-ARL4C-6	lincRNA	79651	chr2	-	235518511	235598161	AACATACAGGCAGCCAAACTTATTCAGGCCTCACTCCCGTTTCAATTACACTGTTGTTGA
ASHG19A3A048082	344.376	137.784	410.162	302.37	174.704	9.57559	7.58282	6.3713	7.4936	7.88338	6.39474	3.91906	noncoding	AK130597		misc_RNA	2295	chr1	-	91377811	91380107	ACTGCATGGTTCTTAGATTAGACCAGAAGTCAAGGTGAACAAAGAGTGCATATAATCTAA
ASHG19A3L0001476	74.1423	75.9388	102.636	86.4306	103.517	66.0975	5.61627	5.59281	5.69467	6.06375	5.68129	7.49145	noncoding	BU621051	lincRNA-PPARGC1A-2	lincRNA	726	chr4	-	24337862	24338571	TTTTAGGAGAAAATATCCCAGCTCGAGATGTACCTTCACCATCCCTGTCTCTTCTCAGCA
ASHG19A3A000462	28.3845	80.5961	59.0484	30.5045	23.9175	24.6292	4.39675	5.6652	4.95034	4.39204	3.7989	5.86706	noncoding	ENST00000506795	RP11-462C24.1	Ensembl	1136	chr4	-	109461323	109541585	ccttggcctcccaaagtgctggaattacagGAATTAGCCTCCTTACTGTCAGACCAGCCA
ASHG19A3L0003264	27.0618	43.9645	42.6557	40.6155	37.0592	16.7881	4.33754	4.85496	4.51762	4.86678	4.3383	5.24467	noncoding	AA595877	lincRNA-C16orf72-1	lincRNA	169	chr16	-	9578862	9579031	AACAGAATGAATTAGAAGAAGTTTCCTGTTCTGCCTCATGGAGTCTTTTCTTTCCCTTAT
ASHG19A3L0002457	142.133	48.3081	77.2839	60.7392	71.2633	5.12697	6.42284	4.98132	5.3107	5.51375	5.18584	2.45203	noncoding	AW086055	lincRNA-PRRC2C	lincRNA	378	chr1	-	171562278	171562866	CAGGTTCTGCAGTCATCTGAATAAAATTATAGAGACATCCAGCACACTCCATTTAAAAAA
ASHG19A3A012948	42.3215	47.2247	60.979	23.7194	258.621	50.727	4.89341	4.95015	4.99352	3.95749	6.91812	7.06905	noncoding	NR_024330	NCRNA00085	RefSeq_NR	2017	chr19	+	52196592	52208442	CTGGGCGAGCTGCTGGCCAGGCCCGAGGCTCTGACGCCCAGCAATCTGTTCCTGCTTGCA
ASHG19A3L0000207	10.7224	56.0714	43.3358	33.7215	35.8725	14.0207	3.19671	5.18152	4.53825	4.55942	4.29164	4.94264	noncoding	AI028364	lincRNA-PRLHR-2	lincRNA	449	chr10	-	120375174	120375612	TAGAAGCCAATCTTTGAGTCTCTGCCTCTCCAACGCCAAGGATCTTCATCTGTGAAATGT
ASHG19A3A049382	52.1297	128.087	22.312	77.2267	4.00975	3.66313	5.15267	6.27667	3.71133	5.88226	2.23548	1.95044	noncoding	uc001usr.2	CR592782	UCSC_knowngene	2567	chr13	-	30677365	30683005	TTGGAATGCATCCTCCACTTTAGCAAAAGAATTATGTGTTTTGTTTGCTCTTCATCATGT
ASHG19A3A026814	353.61	499.912	585.402	326.851	462.416	237.379	7.61073	8.09767	7.97933	7.9855	7.71365	9.52651	noncoding	ENST00000504349	RP11-155L15.1	Ensembl	1227	chr5	-	55609731	55617224	CTGCCTTTGATTCTTTCTAATTGTCAGGAAACTTGCACTCATAATCCCTCCTGCCTCTGG
ASHG19A3A008477	1492.55	375.729	961.916	315.786	313.782	9.2441	9.44609	7.73552	8.64609	7.94269	7.16837	3.7988	noncoding	uc010wkm.1	CR624169	UCSC_knowngene	416	chr17	-	45128651	45129168	ATGCCAAGATGAGTTTGTCAGTATAGCCATATCCTGGAACTTATTTTGTGAGCTAAAAAA
ASHG19A3L0001125	1112.05	121.877	321.813	66.5722	41.1073	4.08767	9.0832	6.20587	7.17679	5.66045	4.46723	2.14954	noncoding	BX952962	lincRNA-OBFC2A-2	lincRNA	428	chr2	-	192564056	192564732	CTCTGGTTTTCAAAGGTAATATGGAATATTTGACACTTGGTAAAAGGTGAACTACCTTTG
ASHG19A3A015748	36.1144	47.4032	81.1975	50.1253	69.1847	29.6807	4.69871	4.95491	5.37793	5.20876	5.14748	6.17227	noncoding	uc010fcy.1	FLJ16124	UCSC_knowngene	1113	chr2	+	65663844	66299751	TCTGGGAGGAGAAGGAAGGAATTTATCTACCAGCTCCCATCTCTCATGGACCAAATTCTT
ASHG19A3A016048	52.5736	445.77	303.256	129.012	166.464	43.5488	5.16468	7.94586	7.09404	6.64597	6.33089	6.82686	noncoding	ENST00000441036	AC104782.3	Ensembl	581	chr2	+	100859092	100865724	ACAGAAAATGCTGTGCTGGCCTGGCCCTCCCACAAACACTCCAGTTTCACGGGCTGAAGA
ASHG19A3L0002263	3108.45	32.8229	373.601	6.32737	152.356	3.63962	10.4574	4.48436	7.36374	2.31881	6.19961	1.9411	noncoding	AB002362	lincRNA-IGSF1	lincRNA	5413	chrX	-	130407484	130712873	TAACTCCTCACTGTACTGATTTACTGGCGCATGAAATTCTATTAAAAATGCATTCTTCTG
ASHG19A3L0001831	58.6773	48.7634	79.2154	60.1629	71.5542	45.3563	5.30798	4.99582	5.3451	5.49672	5.19252	6.89223	noncoding	chr6:89272256-89285156-	lincRNA-CNR1	lincRNA	12901	chr6	-	89272256	89285156	TCAATTCTGGTCCAAATCTGTCACCTTTCTGGAAATTCTCCCTGTAGACCCCAATGTGTG
ASHG19A3L0001725	51.4458	81.1145	84.0684	60.8095	71.7197	29.9253	5.13516	5.67468	5.41977	5.5161	5.196	6.18718	noncoding	T02983	lincRNA-LOC285733-1	lincRNA	500	chr6	+	130917299	130917789	AACTAAAACCAGGTAAAATTGGCTTCCTCTGGCTTCTCTGAGTCTTCTTGTGGGGTTCTG
ASHG19A3A051277	22.0632	25.2346	50.5014	283.983	60.055	145.192	4.08564	4.14894	4.74206	7.79027	4.95695	8.76057	noncoding	uc010aja.1	TCRA	UCSC_knowngene	583	chr14	+	22392580	23016719	TCATTGAATTTCCAGAAGGCAAGAAAATCCGCCAACCTTGTCATCTCCGCTTCACAACTG
ASHG19A3A049798	20.1626	45.5327	40.2015	30.0213	31.5326	4.91031	3.96716	4.90051	4.44545	4.36507	4.13206	2.39635	noncoding	ENST00000454752	RP11-151A6.4	Ensembl	790	chr13	-	101189576	101232371	AGTCTGTGCTGCTTCCATAGGACTGTTCTCACTTCTTTCCATTTTGCAAGTTCTCAGCCT
ASHG19A3A028539	33.8958	159.127	320.759	64.2829	16.7019	33.9753	4.61732	6.56078	7.17216	5.60826	3.38917	6.39025	noncoding	uc003klp.2	FIS	UCSC_knowngene	2049	chr5	+	95187935	95195834	GGATTCTAAAAACTGACAACAAACCACTTACCCCTATTGCTCTTCTTCCTAAAGCTAAAG
ASHG19A3A023613	31.4503	59.4099	74.9114	38.7056	65.0463	27.6221	4.52192	5.26102	5.26308	4.79112	5.06438	6.05539	noncoding	uc003flq.1	AK057000	UCSC_knowngene	1623	chr3	+	183165438	183173795	AACGAAGCTCGAGCGGAAAGACAGGACCGCGACCGCTTGTCAGGGGATTCGGCTTCCAGT
ASHG19A3L0001653	48.6642	21.1578	36.7709	11.0241	13.7441	6.65856	5.06529	3.93554	4.33129	2.76548	3.17571	2.86768	noncoding	BX415539	lincRNA-MRPS30	lincRNA	932	chr5	-	44827705	44828637	GCTATCCACTTCCTGCCTTATTATACTAACAATATCCTGAAGCGTATAGAACTTTTAGTT
ASHG19A3A034136	18.4237	17.7374	12.2743	13.3799	17.7266	8.72065	3.85476	3.72495	3.0214	3.01901	3.4586	3.60409	noncoding	ENST00000414621	AC006027.2	Ensembl	230	chr7	+	30430523	30451991	AAACACTTGTCTGCTGTTTCTGTGGCCTGGCTGAGCCAAGAAAACATGTTAAAGCACAGA
ASHG19A3L0003246	165.823	335.603	407.691	178.641	305.985	156.707	6.62016	7.57246	7.48692	7.1279	7.13768	8.88077	noncoding	AV730200	lincRNA-CNTN1	lincRNA	687	chr12	-	41510490	41511173	AGCTCCAATATTTATATCCCCTCCACCTCTACTGAGTCAATGCCACATTTTAGATTTTTT
ASHG19A3L0002589	184.217	404.292	858.46	279.687	324.369	59.121	6.76012	7.82453	8.49631	7.77136	7.2138	7.31421	noncoding	BX116989	lincRNA-RYBP-4	lincRNA	467	chr3	-	72610324	72631587	GAGAGGAGAGAGACCAGCAATCAGACCCTCCCAGAGACAATCATTGTTAACATATTGTGT
ASHG19A3A029312	33.8021	54.9041	53.3974	23.294	71.2733	16.0338	4.61374	5.15341	4.81684	3.92399	5.18636	5.1706	noncoding	ENST00000404600	RP11-157J24.1	Ensembl	1589	chr6	-	1513935	1515524	ATTCATCCCCTATAAACTGCTCCAGAGCAGAGAAGGGTGTGGCTAGATTTGTGAGTATCA
ASHG19A3A011300	84.1057	49.1212	107.139	23.896	131.462	3.64515	5.76907	5.00505	5.75015	3.97097	6.00785	1.9435	noncoding	BC045720		RNAdb	1844	chr19	-	28281401	28284607	GTGGACATCTGTCTGGAGGAGCAATTTTACTGCGACATTTTAAAGAAACAAATTTAATTG
ASHG19A3A034481	19.6603	62.0541	28.4669	32.8475	9.08367	11.1556	3.93667	5.32113	4.01644	4.51683	2.75122	4.4718	noncoding	ENST00000455031	RP4-756H11.1	Ensembl	850	chr7	+	66021202	66022052	TGAAGGAGCTGGAGCAGGAGAAGGTGGTGCTGCTGCAGGGTTTGGAGATGATGGCGGGGT
ASHG19A3A019071	16.1602	76.9556	24.462	71.7751	5.96165	3.39906	3.68567	5.6089	3.82752	5.76985	2.43869	1.87663	noncoding	ENST00000413645	AP000473.5	Ensembl	550	chr21	+	18003145	18012952	TCTGGGAAAAGTCTGCAAAGCTAGTTAGGACATTCAGAAATTCATTTCATTTCAATCCTA
ASHG19A3A020678	34.1032	20.7359	30.8232	22.9065	77.532	12.1067	4.62444	3.90866	4.11276	3.89597	5.29127	4.68067	noncoding	NR_027007	LOC440944	RefSeq_NR	1907	chr3	-	9430536	9439174	GGGCCGCCTAGAGAAGAGGCTGTGCTTCGGCGCTCCGGCTCCTCAGAGAGCCTCGGCTAG
ASHG19A3L0001899	6.00325	50.0243	83.7955	5.0325	25.211	6.74204	2.17503	5.03297	5.41537	1.84272	3.86741	2.89088	noncoding	BF056782	lincRNA-ABCB5	lincRNA	511	chr7	+	20510663	20511322	AATGGATCTTCCTCTTCCTTATTCACCAGGCCCTGCCAATTCAATATTCAAGCAGACAAT
ASHG19A3A018873	151.444	101.869	282.826	214.733	543.051	10.1558	6.51211	5.96892	7.00594	7.38285	7.94431	4.13185	noncoding	ENST00000423089	AP001434.1	Ensembl	438	chr21	-	39610148	39610586	ATCAAGCCTGCTCAATGCTCATCATGGATCCCTGTGAATTACGAAAACTGCTACATCCGT
ASHG19A3A049414	98.0065	162.302	193.411	121.791	154.946	82.4568	5.955	6.58924	6.52685	6.56484	6.22448	7.82991	noncoding	ENST00000421002	RP11-380B4.2	Ensembl	903	chr13	-	33451568	33485788	TGAAAGTGGACATTTTTGCCTTGACAACTCCATCTGCTCCTCCTCTATGAAAGCTCCATC
ASHG19A3L0001236	43.0836	81.693	74.1149	60.2322	34.7579	28.0049	4.9117	5.68486	5.24766	5.49926	4.25448	6.07528	noncoding	chr2:88954435-88968860-	lincRNA-EIF2AK3	lincRNA	14426	chr2	-	88954435	88968860	AGGTCTATTGCATCATGCTGCCTCTCTGTTGCGATGCCACTGGCTCAGCCCTTTGTCCAT
ASHG19A3L0000493	11.6684	24.623	37.4541	25.3902	31.0662	14.7646	3.28976	4.11897	4.35516	4.08089	4.11626	5.02795	noncoding	AI073577	lincRNA-PDZRN4-1	lincRNA	331	chr12	-	42157990	42159371	TGCCTGGAGTGAAAGCTTCTTTCTTCTCCTCATCTGTGGAACTCTTGTTTTAAGCTCTCA
ASHG19A3L0001230	16.8537	44.816	74.7857	5.07113	49.8363	8.04585	3.7399	4.87747	5.26102	1.85074	4.71361	3.3504	noncoding	DW462947	lincRNA-GNLY	lincRNA	365	chr2	-	85969367	85969715	TGATCAATTCATTCAGGCTGCTGCCTCCCGCTAAAAGACTTACTCTGTTCTCATTCACAG
ASHG19A3L0001028	48.9779	403.515	356.767	39.5378	237.389	57.2594	5.0721	7.82334	7.31142	4.82091	6.80178	7.26434	noncoding	BU739232	lincRNA-TMEM182-1	lincRNA	670	chr2	-	103380796	103460297	AAGAAATTCCATCTGCAGCAATATATGAGCCTCCCCCAGCTTTGTAGAGAAAATGGCTGG
ASHG19A3A000285	241.346	413.007	534.684	391.063	937.713	531.681	7.11084	7.856	7.856	8.24864	8.71338	10.7007	noncoding	ENST00000444977	AP001434.2	Ensembl	287	chr21	-	39609138	39610123	TGTGGCCATCCCTGAGCACCCTGCCACCAGgaagctgaaaagaaggcccaggtgctccct
ASHG19A3L0002443	126.817	232.794	308.886	221.637	172.801	157.748	6.28053	7.09855	7.11662	7.42608	6.37913	8.89342	noncoding	DB303228	lincRNA-MYSM1-3	lincRNA	551	chr1	-	59230418	59230967	AAATCAGTAATATATTCACATGGTTTAGTCACCTTCCTCCATCCTGCTGCCTAGAATGTG
ASHG19A3A014148	12.6606	34.0534	56.0937	15.8077	14.9125	7.24248	3.39353	4.52875	4.87993	3.26339	3.26665	3.06239	noncoding	ENST00000413151	AC009505.4	Ensembl	424	chr2	-	106575539	106578462	TAACACACCGCTAAGAAAAAGACTTGTTCTGAGAGTGAGGACTGCCCCCGGATTTTGTAA
ASHG19A3A023987	56610.8	32727.6	55638.6	18346.2	47720.8	2702.89	14.8495	14.3225	15.1247	13.9012	15.0306	13.0363	noncoding	ENST00000487122	AC006427.1	Ensembl	248	chr4	-	16257930	16258178	TTTAAAACTTATGCTATCTGCGGGGCGATAGGATGGGTGAGTCAGATGATTCGATTCTCC
ASHG19A3A025251	97.597	256.889	339.194	84.1001	171.026	71.0465	5.95	7.23124	7.24655	6.02368	6.36671	7.5981	noncoding	AK091382		misc_RNA	2368	chr4	+	8495637	8498002	AAATTATGCAAGCTTGGAAATCACTGCCTCATATCTCCTTCCAGAATCAGGAGCAGGCAG
ASHG19A3L0000429	263.989	442.491	403.395	370.624	328.075	184.739	7.23217	7.93617	7.46828	8.1723	7.2331	9.13097	noncoding	CV396150	lincRNA-TXNRD1-1	lincRNA	296	chr12	-	104762832	104763108	TTACTGTGTCCAAAAGGGATGTAATGACCTTGCCCTCCTTCTGCCTGTGTAAATGCTTGT
ASHG19A3L0003545	12.3464	18.1586	22.9367	33.119	23.4178	6.54327	3.35465	3.75105	3.74647	4.53036	3.77376	2.83428	noncoding	chr20:48363997-48385346+	lincRNA-SLC9A8	lincRNA	21350	chr20	+	48363997	48385346	GGTTTCTCTTTTTCATCTCACTGCTCTGTCTCTGATGTGGCTTCATTCTCAGAGGATTGT
ASHG19A3L0003479	21.4513	58.5922	128.504	16.6222	37.6175	7.87362	4.04904	5.2432	5.99195	3.34876	4.35893	3.28761	noncoding	AL599814	lincRNA-ITGA6-1	lincRNA	655	chr2	+	173254424	173255061	GACAAAGCAAGTTTTGTGTACAGGAAACAACGGCTTCCCTTCTCCTTTGGAGGATCTAAA
ASHG19A3L0001717	16.9321	56.3568	50.3981	23.2702	40.4137	18.1784	3.74585	5.18797	4.73956	3.92151	4.44489	5.37428	noncoding	DB525109	lincRNA-CENPW-1	lincRNA	483	chr6	+	126397593	126398803	AAGAGTGACTTTCCTTTAACTTTGTCATCACTACAGCATCCAACCTGCCCTGTTCCAGAT
ASHG19A3L0002954	5.71159	37.1173	34.168	11.3192	35.1708	10.2959	1.91821	4.64221	4.24185	2.7994	4.2675	4.17938	noncoding	BF245637	lincRNA-C17orf103	lincRNA	825	chr17	-	21178547	21179156	TAAAGGTTGAAGACGATCACCCACCCATGTTTTCCCAGCAAGGAACAGGTCTTGCTTTAT
ASHG19A3L0003325	27.292	59.0733	302.082	337.243	207.132	70.022	4.34839	5.25382	7.08997	8.03272	6.6222	7.58051	noncoding	CF128868	lincRNA-DLL1-2	lincRNA	705	chr6	+	170349016	170349726	ACAGTTCGCATGCTTCTGAGGGAAAGAACCTATCCCTCTAGTTCCCAAATGTGTAGTCAA
ASHG19A3L0002927	32.9993	14.5442	16.6314	25.8914	20.8731	14.3511	4.58089	3.48148	3.36627	4.11193	3.6361	4.98256	noncoding	chr12:72131475-72142047-	lincRNA-TMEM19	lincRNA	10573	chr12	-	72131475	72142047	GTCAAAGCTAGACTTTTGCTTTCATGCTTAAAGAAGTAACTACTCTGGGACTCCTCTCCC
ASHG19A3L0001016	19.0642	19.629	23.3447	21.5026	19.8	7.33132	3.89728	3.84237	3.76914	3.78568	3.58169	3.09489	noncoding	BI029614	lincRNA-ERF	lincRNA	493	chr19	-	42777698	42778182	TTTAGTCACACCAGAGTCTAAGCTGTCACTCTTGGAAAGTCTGGGGCGGCTCCTCCACCC
ASHG19A3A022106	25.1216	57.7674	79.0507	28.1019	41.942	21.2197	4.24554	5.22451	5.34271	4.25126	4.49349	5.61942	noncoding	uc003ftp.3	BC038368	UCSC_knowngene	2666	chr3	-	193766708	193787318	TTAAAAGAAGTGAAACTTGTAGATATAGCTAGGGCTCCCCGTGTCCACTCACTGAAGTCC
ASHG19A3L0003465	61.102	37.0934	34.468	45.4399	21.4106	23.0777	5.35852	4.6413	4.25081	5.04999	3.66711	5.75783	noncoding	BF931474	lincRNA-EN1-4	lincRNA	370	chr2	+	118879699	118880061	TTTATTGGCTTTGGTCAGGTCAGGTGTCCATTGCTTGAAAACCAATTCCCATGGCTGGTT
ASHG19A3A022805	98.8815	313.822	385.029	88.8207	197.05	71.8515	5.9639	7.48743	7.40718	6.10337	6.55947	7.61913	noncoding	uc003dpd.1	AK055831	UCSC_knowngene	2693	chr3	+	72200407	72223483	ATCTTCCCTTCCAACGAATTCCTGCTCAGGCCAGCAAGGAAGAGAGTTTGAGTTGTTTAT
ASHG19A3A050871	6.48416	29.8973	18.779	17.4952	47.4131	8.49983	2.61909	4.36444	3.5136	3.4337	4.64871	3.51964	noncoding	ENST00000418607	BX004987.7	Ensembl	964	chr1	-	143527404	143533272	CCACAGTGGATTAGTGGATATTACAAAACCTCTGGTCCCACCTCATTAAGATGGAAAAAA
ASHG19A3A048117	5.85527	73.1029	109.503	5.04691	89.0476	20.8137	2.06215	5.53924	5.77916	1.84568	5.46945	5.5899	noncoding	NR_002809	LOC338799	RefSeq_NR	1521	chr12	-	122233173	122241390	TTTTTTGCATTTATCTTTTCCTTCCCCTTTCTTTATTAAAGGTCCGGGAGTGGCGGCGGC
ASHG19A3A035061	18.9754	239.443	176.612	29.1902	108.287	53.9959	3.89077	7.13867	6.40738	4.31716	5.74437	7.16494	noncoding	AY927588		misc_RNA	1178	chr7	+	129415052	129416229	TGATGAGGTGGTGATCTCAGGAAGTCACTCCTCAGCCTTCTGCCTCAGTTTCCCTTACTA
ASHG19A3A050860	16.4297	12.9259	209.218	5.52218	203.766	3.77128	3.70683	3.34721	6.62469	2.00598	6.60109	1.98823	noncoding	ENST00000443548	BX004987.4	Ensembl	681	chr1	-	143356064	143467532	GGGGGGCCAGACCAGTGTTCCCCATTTGTGGGGGCAGACGCGTGGGCGCATCGCGGGCAG
ASHG19A3L0001250	12.07	34.3834	50.5527	36.436	46.6435	35.7571	3.33	4.54239	4.74401	4.6925	4.6299	6.48332	noncoding	chr20:29804014-29834814+	lincRNA-DEFB115	lincRNA	30801	chr20	+	29804014	29834814	TTTTCAGAGTTAAAATATTTCCGTGCAAGCTGCCTCATGCCCCAAACACTGCTTTTGCCC
ASHG19A3A021887	2310.59	9364.15	7176.74	5471.66	3444	121.307	10.0481	12.2263	11.5217	12.072	10.5854	8.47293	noncoding	ENST00000435146	RP11-12N13.6	Ensembl	291	chr3	-	165878201	165878492	GCCTTGCCTTACTAGTTTTAATCTCCAACACATATGGCCTAGATTATGTACAAAATCTAA
ASHG19A3A038426	9.04696	50.431	28.551	5.21537	25.4645	7.89531	3.00293	5.04075	4.0194	1.90683	3.87795	3.29522	noncoding	AK091174		misc_RNA	2350	chr9	+	21930388	21932738	TGATAATGGAACTAAAAATGTACGTTGACTGACTTAACTCCAACTGCTTCTTCCCTCAAT
ASHG19A3A016889	36755.4	43988.5	29420.1	26692.8	32986.4	4351.17	14.2694	14.7927	13.9032	14.5205	14.3889	13.7272	noncoding	ENST00000440360	AC079767.3	Ensembl	171	chr2	+	208519504	208519675	AAGTGCAGCCAGTGTTTCCGTCAGTATGTGAAGGATATCGGTTTCATTAAGTTGAACTAA
ASHG19A3L0000209	4364.23	1301.01	2038.61	909.131	846.995	188.128	10.942	9.39543	9.62378	9.46429	8.57187	9.15585	noncoding	AK097728	lincRNA-PRLHR-1	lincRNA	1798	chr10	-	120433633	120514558	CTCAGGAGCTCTGTCACAAAGCTGTTCATGGAAGAGGATGTTGGACTTCTTACTTGCTTT
ASHG19A3L0001998	33.1398	16.2218	17.652	28.655	18.8163	19.6249	4.58577	3.61667	3.43767	4.28227	3.52253	5.49658	noncoding	CD676340	lincRNA-FAM84B-3	lincRNA	634	chr8	+	126479180	126553604	ATTACTGTTTCCTAATCTAGGGAGCCTCTCAGAAAAGACTCCCCTGAAGCGATTGGTCTT
ASHG19A3L0002760	19.357	37.5761	42.2154	17.4718	41.7337	17.5713	3.91568	4.65583	4.50245	3.4315	4.48511	5.31805	noncoding	chr15:74197716-74198633+	lincRNA-LOXL1-2	lincRNA	918	chr15	+	74197716	74198633	TTTGTCTCCATAAATTTATACTCTCCACTGCCTTCCCAGGAAGCTGAGTTCTGGTCACAG
ASHG19A3A007146	19.7125	66.0697	21.4594	5.1907	67.275	10.9162	3.94043	5.40157	3.66644	1.8947	5.10769	4.39189	noncoding	NR_003530	MEG3	RefSeq_NR	1855	chr14	+	101292444	101327358	GAAAAACACACTGATTATCATAATGAGTTCCTGACCTGGCCATCCCGGGGTGCCCTTGAC
ASHG19A3A044037	465.089	33.7813	105.505	40.1912	70.6382	3.93139	7.9607	4.5187	5.72965	4.85005	5.17418	2.09175	noncoding	AL080082		NRED	1026	chr10	+	70459545	70460550	TTTGGTGCACAGCAGGTTGTACATGATTTCATGTTTATGTAGCAAAATGCATTGAAATGT
ASHG19A3A055237	638.04	1556.68	2000.61	605.168	999.04	1063.6	8.36557	9.6381	9.59581	8.85517	8.80747	11.6853	noncoding	uc003uip.3	P53TG1	UCSC_knowngene	659	chr7	-	86954665	86974831	GGCAGGCCGCGCTCCGCCCACGAAGGTCTGGCTTACCACACGCTCCTCCCCATTCCCAGT
ASHG19A3L0002657	20.9332	27.4836	22.5142	32.9249	27.7515	4.50638	4.01995	4.25398	3.72252	4.52084	3.98375	2.28199	noncoding	chr8:30192504-30200352+	lincRNA-RBPMS-2	lincRNA	7849	chr8	+	30192504	30200352	TCATCCATACATCCAAACTTCAGAGGTGCTTTGTCAGGCATTTTTCACAGCTTCTCCCTT
ASHG19A3L0000411	1762.79	5441.98	5119.49	1343.97	3232.95	1025.62	9.67471	11.4126	10.9656	10.0388	10.4933	11.643	noncoding	chr11:8215149-8227449+	lincRNA-LMO1-2	lincRNA	12301	chr11	+	8215149	8227449	AATTTGTATATTTAATTCTCCCTCTCCCAGGTGGGAGCCTGTGTTAAGACACAGCCAAGG
ASHG19A3A034495	105.967	13.0484	210.637	47.1649	42.5551	8.12578	6.05341	3.35856	6.63445	5.11026	4.51313	3.38007	noncoding	uc003tvu.2	BC017910	UCSC_knowngene	487	chr7	+	66800962	66805009	CCTGAGAATGGGTCATTTGCAAAGTAAATAAAGGCAATGCCAAACGTCAGTACAACAAGC
ASHG19A3A011339	20.1553	38.3895	65.6428	26.4978	36.5403	14.9829	3.96659	4.68176	5.08863	4.15382	4.31852	5.0515	noncoding	uc002nwh.1	DQ593116	UCSC_knowngene	118	chr19	-	35306610	35306728	CTAAGGTGCTGCATGCCCCTCTAGGCCCTGTTCTAAAGCTGAGTGCTTCAGATGTGGAGC
ASHG19A3A041412	170.774	195.938	295.309	64.4486	106.471	3.67856	6.65453	6.84698	7.06201	5.6114	5.71818	1.95571	noncoding	ENST00000438679	RP5-1065P14.1	Ensembl	415	chr1	+	229177917	229178332	CAGTGAGTTTTTGTTCAATAACCCAAACATCAAAGGAACTTGTGGCTGTCGAGAAACCTT
ASHG19A3A013368	15.3864	38.749	41.547	11.1215	29.2896	19.1667	3.63015	4.69375	4.4829	2.77618	4.04247	5.46025	noncoding	ENST00000441338	RP11-278H7.4	Ensembl	468	chr1	-	244232121	244256328	AAAGCGATGGTCCTTGGTGTGCCACTTCCTGTTGAAGCTGCCTGTCTACCAGAATTAGCC
ASHG19A3L0002908	48.4647	184.277	200.828	42.4198	137.116	96.346	5.06102	6.75633	6.57018	4.93546	6.06529	8.08898	noncoding	AA628127	lincRNA-PRDM14	lincRNA	354	chr8	+	70946291	70947002	GAAAAACGTTATTTTAAATATACGGAATTTGCTCCTCTCCAAATCCACTCTCCCTTTCGC
ASHG19A3A043448	15.0047	38.339	49.3647	43.6833	37.0292	35.5236	3.59623	4.68005	4.71595	4.98854	4.33681	6.4686	noncoding	uc010qus.1	EU250747	UCSC_knowngene	2229	chr10	-	131862603	131909081	AACAGTCTGACCTTGTACTGTGCTTACTGCTTGAGGTATACCTTCCCACCTCCAAAGATT
ASHG19A3A008245	84.2514	25.4285	91.5761	21.5748	90.9279	7.84438	5.77087	4.16023	5.53845	3.79223	5.49658	3.27635	noncoding	ENST00000426575	RP11-318C24.2	Ensembl	657	chr1	-	175873897	175889649	CCTGGCTGTTCTGTTCATGACGGTGGTTATTCCAATTACTTTGAGAATTATATTTATTAG
ASHG19A3A045655	636.53	283.642	335.947	223.315	324.649	14.5928	8.3628	7.36016	7.23389	7.43648	7.21553	5.01014	noncoding	AK125021		misc_RNA	4140	chr11	-	107182857	107186997	TAGTACTGGGCATCACATGCTGCTTCCCTTTGTGGCTTTGAATAAACCCTTATTTTCTTG
ASHG19A3L0000154	23.7859	23.9525	35.6086	24.9253	34.2249	9.95016	4.17938	4.08779	4.29288	4.04943	4.23535	4.05995	noncoding	exon101+	lincRNA-CDCP2	lincRNA	233	chr1	+	54593101	54593333	AGAAGCAGCCAGTGCCATCTTGGTGCCTTAAATAACTTCCCAGCCTGTCTTTCTAACATT
ASHG19A3A016677	36.3184	42.2694	46.9959	27.5829	54.4125	33.1342	4.70551	4.80725	4.64221	4.22315	4.83301	6.35218	noncoding	ENST00000454208	AC092640.1	Ensembl	705	chr2	+	179866482	179867487	AAATATGCCAGGAGCAGATTTTCAAGAAAAGCAGCCTGTCCTCTCCAAGAGCGTCTACTT
ASHG19A3L0000723	26.8238	491.079	609.533	36.2452	125.229	40.1417	4.32741	8.07723	8.02948	4.68307	5.94158	6.68063	noncoding	BC043513	lincRNA-FSCB	lincRNA	916	chr14	+	42881775	42998089	AAACTGCTCATCGTTTTCTTACTCTGATTTCTTTCTCCCTCTGTTGTTGCAAAGATAAAA
ASHG19A3L0002474	1666.23	2341.23	2867.53	1311.83	2827	494.195	9.59241	10.2167	10.0947	10.0039	10.2878	10.5854	noncoding	AK026910	lincRNA-CROCC	lincRNA	1883	chr1	+	17066767	17270032	AGGATATGGGACCGAAGCCTGAGAGTTAGGTTTCCACTCCCTTCCTCTGTGCCCTCACCA
ASHG19A3L0001595	193.016	57.8396	111.953	108.167	242.391	10.4049	6.82126	5.22661	5.81027	6.38975	6.82949	4.2174	noncoding	AK225978	lincRNA-SPARC	lincRNA	1520	chr5	+	150632684	151084743	TGACTGATAAGAACCGTGAGAAACATGTTGCTTCCAGGCTTGATTTCGATTTTTCGCTTT
ASHG19A3A029691	19.7305	83.2841	36.9259	63.4822	78.9526	9.4055	3.94217	5.70762	4.33681	5.58646	5.31299	3.85784	noncoding	ENST00000421191	XXbac-BPG248L24.10	Ensembl	306	chr6	-	31275591	31276326	ACAAGGAGATTTCATGTCCCTGAACGAGGACCTGCAGACCTGGACAGCGGCTCAAAGAGC
ASHG19A3A026010	1283.91	243.789	588.083	157.515	95.2647	8.56007	9.26619	7.16357	7.98612	6.94939	5.56263	3.5404	noncoding	AK090904		RNAdb	2547	chr4	+	128759331	128761879	GCATCTTTATGCTAGTGAACAAAGTAGCAATAAATGTTCATTTTTGGATGGCAGTACACA
ASHG19A3A030819	35.2378	3.87696	9.43894	23.4822	17.284	6.59625	4.66888	2.04178	2.76579	3.93981	3.42753	2.85076	noncoding	ENST00000444102	RP1-167A14.2	Ensembl	385	chr6	-	167383113	167412553	TTTTGACAAATGAAGAGGATGTGAAGGGCAGAAGGAGCAGAAACTACCAGCAGAGATGCT
ASHG19A3A030996	2082.98	1376.51	1993.08	766.513	2459.55	6.06328	9.90669	9.46713	9.58665	9.21911	10.0664	2.68718	noncoding	ENST00000405924	RP3-451B15.3	Ensembl	140	chr6	+	12319684	12319824	AACAGACACACCCTCACAGTTGGAAATGGAGGATGAAGATACAATTGATGTGCTCCAGCA
ASHG19A3L0000144	56.6009	284.292	221.179	45.6417	168.013	140.026	5.2614	7.36234	6.6977	5.05785	6.34267	8.70714	noncoding	exon95+	lincRNA-KNCN	lincRNA	271	chr1	+	46997334	46997604	GTGATGTCAGACTGTTACCCAAACGCTGCCACTCCCCACCTCTTACAGGAGCCAGGCAAT
ASHG19A3A035502	5.9411	27.9431	33.974	5.06345	25.5565	28.9362	2.12486	4.2758	4.23341	1.84887	3.88244	6.12851	noncoding	uc003wst.1	LOC157627	UCSC_knowngene	869	chr8	-	9757573	9758710	ACTTCCAGATTTAGAAATGTGTCAAAGGAAAAATTGGTGATACTCTTCTTTCCCCTGCCA
ASHG19A3L0000610	507.336	396.746	504.977	146.205	125.202	11.34	8.06823	7.8014	7.77166	6.83212	5.94113	4.53707	noncoding	AK122825	lincRNA-HMGB1-2	lincRNA	4200	chr13	-	31032883	31191734	CTGAAAAATGAAATTTGTGTGTCCTGTGTACCCGAGGGGTAATGATTAAATGATAAAGAT
ASHG19A3L0001478	12.9161	32.459	27.734	24.7549	31.2508	12.5949	3.41795	4.4718	3.98256	4.03592	4.12355	4.75157	noncoding	AA583819	lincRNA-LGI2	lincRNA	257	chr4	-	25090390	25090645	ATGGGGAGAAAATGCTGATATTTGGATTCTATAAATATCTCGGCCTCCTGAGCGAGCAGC
ASHG19A3L0002576	91.5417	51.6717	60.0277	51.0029	50.7155	43.1218	5.8806	5.07378	4.9725	5.23636	4.73551	6.80871	noncoding	chr2:72079817-72089167+	lincRNA-CYP26B1	lincRNA	9351	chr2	+	72079817	72089167	TAGTGTATCTTGTTTTATAAAGATATTGGGGCAGTGTGCCCGCTCCCTGCTAAGAGCTCT
ASHG19A3A050269	38.8036	50.0259	80.1319	32.9401	12.339	15.2116	4.78683	5.03316	5.36033	4.52174	3.05545	5.0778	noncoding	ENST00000437705	RP11-248N6.2	Ensembl	862	chr13	+	68485218	68486080	TGGTTTGCTGATTTTATGGAACAGGCGTTGGAGGGTACCTCAGTTCAGATGTGTCATCTT
ASHG19A3L0002356	94.6311	243.082	317.524	134.414	201.211	63.8544	5.91402	7.16038	7.15706	6.70584	6.5843	7.44098	noncoding	BF336285	lincRNA-PRSS48	lincRNA	402	chr4	-	152243990	152244383	GAACTCTTCCTTCTCTCCCTGATAAATTTTGGAGTGGTTGTGTAAGTGCATTTATTTATT
ASHG19A3A039092	13140.8	6365.37	7427.36	4643.2	9331.23	342.708	12.5613	11.6233	11.5701	11.8553	12.1427	10.0707	noncoding	ENST00000306634	RP11-220D10.1	Ensembl	318	chr9	+	111389112	111389430	ATGGAGCTACTGAAGGTCTCCAAGGACAAACAGGCCCTCAAATTTATCAAGAAAAGGGTG
ASHG19A3A018205	186.026	219.228	259.27	276.452	178.149	122.799	6.7693	7.01401	6.89817	7.75714	6.42242	8.48896	noncoding	ENST00000413983	RP11-410N8.3	Ensembl	469	chr20	+	31148894	31161690	ATAAAGCCTTTCACCCCTAGCCTGCTCCTGTCTCAACCTCAACCTCCAGAGAACATCCAT
ASHG19A3L0000591	1065.54	17040.5	11918.9	956.714	9614.1	3743.34	9.02748	13.2357	12.3705	9.54433	12.1983	13.5396	noncoding	CD102777	lincRNA-TPTE2	lincRNA	752	chr13	-	20179522	20180277	GAAACAAATAATGGCCAAAAAACTTCCCTCCCACTCTTTTATGCCTTTTTACACATTCCA
ASHG19A3A027092	308.603	399.57	390.4	500.293	283.695	277.567	7.44376	7.81083	7.42669	8.58563	7.03702	9.77245	noncoding	NR_024383	LOC645323	RefSeq_NR	3360	chr5	-	87960263	87974262	ACCCACCCTCTTCCCCAACACCCACCTAGCCAGCGAGTCACCGAGCCACCGGCCCTCGGG
ASHG19A3L0000062	18.3161	1790.91	50.6486	15.9106	14.6624	26.5132	3.84651	9.83091	4.74769	3.27224	3.24728	5.98938	noncoding	EG328292	lincRNA-TMEM183A	lincRNA	169	chr1	-	203015439	203017725	TTCTTCAGCCTTGGTGAGGGCTGCAATTCTCTGGGCCAGCTCAGCCTCCACCTCTGGCAG
ASHG19A3A010452	29.6251	82.1398	329.208	90.9535	69.688	12.0411	4.45021	5.6918	7.20655	6.14063	5.15606	4.67083	noncoding	U79248		NRED	1615	chr18	+	5243922	5245185	CTAAAGAAGTGACCAGAATGGAGACTAGGTAGAGACAACTAGTTCTCTACCAAACATGTA
ASHG19A3A016891	3035.14	1340.98	3245.88	1395.47	12128.4	1288.89	10.4195	9.43388	10.2852	10.0815	12.592	11.9419	noncoding	ENST00000426284	AC096772.4	Ensembl	444	chr2	+	208546313	208546757	TACAAACCCACAGAGACCTTCATCTCTGGCCTGCTGGACAAGATCCGGGGCATGCAGAAG
ASHG19A3L0000535	14822.5	10604.2	35505.3	9729.04	9276.58	122.761	12.7232	12.4618	14.2399	12.9626	12.1272	8.48821	noncoding	EC557833	lincRNA-SLC6A15	lincRNA	100	chr12	+	85065864	85065912	GACATTGCTACTTGAGTGTGAACAGTTACCTGGAAATACTGATGATAACATATTACCTTA
ASHG19A3A007101	22887.2	1370.31	2561.22	2302.89	3814.6	125.214	13.4607	9.46232	9.92187	10.8258	10.7396	8.51956	noncoding	NR_002578	GAS5	RefSeq_NR	651	chr1	-	173833039	173837125	AGGCAGACCTGTTATCCTAAACTAGGGTTTTTAATGACCACAACAAGCAAGCATGCAGCT
ASHG19A3L0001602	32.1766	39.2716	62.6503	35.0207	53.2697	38.8678	4.55037	4.71233	5.02782	4.61951	4.79997	6.62077	noncoding	chr5:158080172-158099447-	lincRNA-CLINT1	lincRNA	19276	chr5	-	158080172	158099447	TCATCAAAACTTGCTTTTCCTGTGTCCCATTTCCTCCACAACTGATACCTGCTAATATAT
ASHG19A3A040709	381.922	361.041	1136.14	298.015	756.32	148.931	7.70623	7.67994	8.86546	7.86421	8.41757	8.79491	noncoding	AK095608		NRED	2784	chrX	+	15719056	15721845	CTGGGGACAGGAGGCATGCTTCTCCCCAGTTTCCACAATAAAATATTTGTTGTTAATAAT
ASHG19A3L0002424	15.4508	25.6679	33.7598	26.6025	27.337	19.354	3.6356	4.171	4.22584	4.1616	3.96417	5.47418	noncoding	chr9:33081447-33083405+	lincRNA-B4GALT1	lincRNA	1959	chr9	+	33081447	33083405	AAGGAAGTAAGATTTTCCCCCGGGTATTGTTTTTCTTGTTGACTCTGGTCACTGTGGTGC
ASHG19A3L0000405	10.6619	21.8632	21.3846	29.5397	18.2916	5.87966	3.19183	3.97368	3.66278	4.33681	3.49464	2.63962	noncoding	BF513755	lincRNA-PRKRIR	lincRNA	493	chr11	+	75970861	75971353	GATTCTGGCACAGACAGCCCTGGCAAAGCAGTAAGGTGCCCCTGAAATCCACCACTCGTT
ASHG19A3A028650	464.339	219.255	804.091	127.378	479.936	8.19492	7.95902	7.01424	8.40501	6.63022	7.76649	3.40836	noncoding	ENST00000502314	CCT5P1	Ensembl	1618	chr5	+	114847773	114849391	CAAATGGTTAGAATGATTTTGAAGATTGACGACATTCATAAGCCTGGAGAATCTGAAGAA
ASHG19A3A041604	16.7048	22.3203	27.3326	11.9889	205.162	6.4924	3.72757	4.0015	3.96417	2.86875	6.60945	2.81706	noncoding	ENST00000431464	RP11-308D16.4	Ensembl	646	chrX	+	135991633	136103777	GCCCTTGAATATCTGTATATCTATATGAACATCAATTGAGATATATATGTGTGTGCCCCT
ASHG19A3A027347	64.4071	167.868	72.5731	61.1757	44.2395	40.7358	5.42598	6.63571	5.22321	5.52597	4.56101	6.70723	noncoding	uc003kuo.2	FLJ33630	UCSC_knowngene	1870	chr5	-	127276134	127419299	TTTTTCCCCCCGCTTTGGTGAACTCGCAGTACTTGGGCTGAGCCCGAAATCTCGCGAGAT
ASHG19A3L0002206	56.2622	71.0459	78.1626	83.9987	84.2146	63.0132	5.25298	5.50105	5.32651	6.02145	5.39568	7.42197	noncoding	chr9:137160729-137173954-	lincRNA-WDR5-2	lincRNA	13226	chr9	-	137160729	137173954	AAACACACACACACACACACAGTCTTGAATCCTGCTCTCGGGGTCCGTCTCAGGCACTGT
ASHG19A3A029662	38.855	11.1722	32.7242	7.68832	72.383	6.60423	4.78727	3.17883	4.1886	2.44795	5.20876	2.8529	noncoding	NR_024052	HCG18	RefSeq_NR	6814	chr6	-	30255173	30294927	TCCTGTGAATTCTATGCTCTAGCTTGGGTTAAGGGATTTGGAATTGCACTTGTTTCAGAG
ASHG19A3L0000799	47.2731	34.6971	56.5459	15.6184	51.2375	7.46844	5.03169	4.55372	4.89166	3.2418	4.74909	3.14204	noncoding	H50552	lincRNA-FAN1	lincRNA	411	chr15	+	31174132	31174427	TACTAACGAGATATACAATCCAGCCACCCTGTCCAAACTGGGAATCTGATTACTAATGGG
ASHG19A3L0000574	6.68199	4.7602	81.9648	7.29345	42.9278	3.67782	2.72077	2.2016	5.38802	2.41042	4.52563	1.95546	noncoding	DB314527	lincRNA-DAOA-5	lincRNA	595	chr13	+	104190550	104191145	AATTCTATTGATTGGTGGTGGTTGTTTCTTCTCAGACCACAGTCTCAACTCACAGCCCCA
ASHG19A3L0002401	22.845	39.2207	38.321	26.68	43.36	13.4899	4.1309	4.71019	4.38334	4.1654	4.53647	4.8735	noncoding	AV730760	lincRNA-LPAR3-2	lincRNA	603	chr1	+	85219477	85220132	TGACAACTCAAGTCTTTAGGTGATGCTGAAAAGCCTGCCCTAGCTTCTCATTTCCTTCGT
ASHG19A3L0002153	110.591	324.342	389.492	77.7972	111.748	59.2191	6.10803	7.53256	7.42336	5.89365	5.78527	7.31879	noncoding	BF803219	lincRNA-RIPK2-4	lincRNA	175	chr8	+	90226145	90226296	TCCTAGCTGTGATTTTCTTGCTCCCCCTTGCTATATTTATTCTGGGCACACATTATGGAG
ASHG19A3A049262	584.467	324.082	588.58	219.504	474.444	21.3559	8.24978	7.53015	7.98719	7.41318	7.74882	5.63022	noncoding	NR_003272	PSPC1	RefSeq_NR	1716	chr13	-	20248895	20357083	GCTTGCAGTGTAATTCAGAAGAGTTAAGACCAGAAGTACTGGAATCATACTTCCTTTCAG
ASHG19A3A047438	147.874	58.5049	81.973	76.8919	85.5274	3.44723	6.47705	5.24077	5.38819	5.87555	5.4159	1.88916	noncoding	ENST00000463466	RP11-874G11.1	Ensembl	464	chr12	-	28717610	28718074	TACACTTTGCCAAGAAGCACAAGAAAGGCCTAAAGAAGATGCAGGCTAACAATGCCAAGG
ASHG19A3A047500	169.266	109.533	113.75	92.0381	218.177	5.54554	6.64362	6.06187	5.83004	6.15962	6.69062	2.55991	noncoding	NR_028408	LOC400027	RefSeq_NR	2202	chr12	-	46119502	46121704	CCTGACAAAGTAATGTTAGAGATGTGCTGACAGCTTTACAATAGATATTCTCCAACTAAT
ASHG19A3L0000256	6803.88	4322.89	14036.4	2229.36	218.051	76.8766	11.5729	11.0675	12.6647	10.7758	6.68903	7.72334	noncoding	DQ269985	lincRNA-AKR1C3-2	lincRNA	972	chr10	+	5005636	5149693	CAGCCTTGGAAAGGTCACTGAAAAAAGCTCAATTGGACTATGTTGACCTCTATCTTATTC
ASHG19A3A049905	45.9013	45.5772	53.253	51.8253	56.9818	31.2829	4.99067	4.90197	4.81368	5.26012	4.89188	6.25954	noncoding	AF090886		NRED	2337	chr13	+	20260858	20262963	GCAGCACCAAAATACCTATCATTTGGTTTTTTAAAACCTGTCACCCTTGCCTTCTTTCTT
ASHG19A3A007757	164.576	430.808	677.67	147.193	417.804	86.4444	6.61035	7.90284	8.16923	6.84126	7.56646	7.91259	noncoding	NR_033313	BDNFOS	RefSeq_NR	1279	chr11	+	27528398	27719716	ATAATTTCATTGAGCCATCCTGTTTTACAGGATTTTCCCTCCTGGTGAGTCAAAATGAAC
ASHG19A3L0000760	414.09	575.849	523.105	623.452	429.634	495.554	7.81965	8.28539	7.82141	8.90726	7.6067	10.5919	noncoding	BG896515	lincRNA-MAP3K9-2	lincRNA	419	chr14	+	71150688	71151023	AAGTAACTGAAATTGTGCAATCATGGAGAGACATAGTCCATTCCCTCACTCCCCCAACCT
ASHG19A3L0001014	15.234	22.479	28.3153	24.6543	16.1733	4.71439	3.61709	4.00949	4.00977	4.02659	3.3583	2.34231	noncoding	BC035266	lincRNA-BRD4	lincRNA	3255	chr19	-	15363805	15443342	GGGCCTGTCCCATCCCTGGGATTTTATTCTAACTAGAAATAAATGCTAACCCTCAAAAAA
ASHG19A3L0003048	16.4875	53.4765	64.3978	13.1602	16.9674	9.16512	3.71246	5.12428	5.06404	2.99381	3.40557	3.76672	noncoding	AW274645	lincRNA-PPP2R5C-1	lincRNA	367	chr14	-	102415403	102416162	AGGAGACCCTGACTGAAAAGCCAAGGCCCCGGCCTCCAAGGTCACCAATACCTTGGGCAG
ASHG19A3L0003462	245.764	245.958	311.358	198.727	318.779	115.403	7.13453	7.17636	7.12919	7.27675	7.1918	8.38392	noncoding	BF795336	lincRNA-FNBP1	lincRNA	864	chr9	-	132814128	132816095	GGTTTAAGCCTTACTCTTCTTAGGTCCAGTCACTTAATTTCCATACCTCCCCTTTGTTCG
ASHG19A3A036116	146.996	24.2522	28.8367	15.0548	92.6573	3.77112	6.46803	4.10037	4.03192	3.18733	5.52503	1.988	noncoding	uc003yrb.2	CR933665	UCSC_knowngene	5639	chr8	-	125474739	125486804	GATAGCGACTGAAGGGCAAGAACCTAGGGTTTCCTGTCTTTGATATTTCTCATCTTTGAG
ASHG19A3A049566	50.7177	38.9614	32.1701	37.9192	46.6221	11.3848	5.11763	4.70141	4.16436	4.75615	4.6281	4.55413	noncoding	NR_002612	DLEU2	RefSeq_NR	2768	chr13	-	50556687	50699677	CTGGTGGGCTTTTTGTCCTTCCAGATGTTTTTCTACCTTCTGCCTTTTCCAATAAAGCTT
ASHG19A3A018464	59195.9	18536.1	21898.9	18357.6	28765.2	1130.31	14.9603	13.3914	13.4284	13.9032	14.1488	11.7698	noncoding	ENST00000432629	RPL12P4	Ensembl	497	chr20	+	53691182	53691679	AAACACAGTGGGAATATCACTTTTGATGAGATCGTCAACATTGCTCGACAGATGCGGCAC
ASHG19A3A049850	46.5655	66.1663	102.173	50.865	57.4904	29.5263	5.01164	5.40437	5.68799	5.23236	4.90197	6.16326	noncoding	ENST00000413637	RP11-315H15.1	Ensembl	657	chr13	-	112976880	112985539	GAAGGTTTTCTAACCTTCTATCAGATTTTCTAACCTCCCCAAGCCACAGGATGAGAAAAG
ASHG19A3A042228	2357.83	2337.81	1683.63	2294.14	8071.35	2385.69	10.0788	10.2152	9.36708	10.8221	11.9065	12.8664	noncoding	ENST00000450208	RP11-193H5.2	Ensembl	775	chr1	+	238090130	238090905	TCCCTGGAGAAGAGCTAGAGCTGCCCAATGGCCAGGTCATCACCATCGGCAATAAGCCAT
ASHG19A3L0003460	13.7274	14.9326	24.9751	27.4719	20.7554	15.5935	3.49145	3.51593	3.85153	4.21641	3.62889	5.12169	noncoding	CR743903	lincRNA-WDR5-1	lincRNA	508	chr9	-	137031026	137031533	TCCTGGGTGATGTGCAGACCTCCGACCTCCACCCAAAGTAAAGACAGGCTGCTATGATGG
ASHG19A3L0003472	9.84945	15.833	22.9687	18.719	18.0062	15.1669	3.09881	3.58523	3.74889	3.54895	3.47705	5.07331	noncoding	chr2:168476665-168483470-	lincRNA-XIRP2-2	lincRNA	6806	chr2	-	168476665	168483470	TCTATGGACATCCCAAGTTTTCCCTACCTGCAGTCTCTCACACACTTTTGTACATTTTTA
ASHG19A3A026748	100.75	226.112	247.722	253.359	327.631	94.4001	5.9896	7.05761	6.84186	7.63328	7.23124	8.05441	noncoding	uc003jnb.1	AK056817	UCSC_knowngene	2757	chr5	-	42985502	42993435	ATATTTCAATAAAAATCTGCACTTTGTGAGTTGAGCCCCCTCAAAGAGACCTACAGACCC
ASHG19A3L0001574	15.8519	25.7895	28.1005	23.8257	24.7129	23.4543	3.66445	4.17658	3.99735	3.96562	3.84144	5.78258	noncoding	exon3074-	lincRNA-ZNF608-1	lincRNA	241	chr5	-	124745554	124745794	ATGGCCGTTTTAAGATGATTCCGCTTTCTTTTTCCCTTGGCCTGGTTAAGCAACTCTACC
ASHG19A3L0003349	172.116	252.795	311.221	147.727	261.035	109.701	6.66288	7.2108	7.1279	6.8467	6.92856	8.30854	noncoding	AW631458	lincRNA-ZFP36L2-1	lincRNA	414	chr2	+	43306949	43310757	AATGCACCCTAATACATTTTCCTGGATCTCACCTGTGAATTTCCCCTGCCCGAAAATATT
ASHG19A3A051746	859.556	101.773	17.9955	61.863	1070.91	7.91085	8.7479	5.96776	3.45845	5.54433	8.90374	3.30064	noncoding	NR_023938	C14orf132	RefSeq_NR	7504	chr14	+	96505661	96560133	GACTTCTCTACAGTGAAGACTCTTTCTTAATAAAGGATTTCGCTGTGCTCTTTTGATTAA
ASHG19A3L0002082	16.745	24.5136	25.1648	16.3526	28.6528	17.568	3.73171	4.11409	3.86236	3.31747	4.02052	5.31726	noncoding	chr8:38509143-38523468+	lincRNA-TACC1	lincRNA	14326	chr8	+	38509143	38523468	AACGTAGATTAAAGACAAGTTAAAAAGTCTGAATCTGCTTCCTGTGGTCTGTGCACAGCC
ASHG19A3A012632	107.115	185.779	593.104	85.5964	409.585	3.79815	6.06529	6.76622	7.99402	6.05009	7.53897	2.00598	noncoding	NR_024279	FLJ37453	RefSeq_NR	2732	chr1	-	16160709	16174642	CGGGTTTATAGCCCATTATTTATATCGGAGCCATAAACTTGAACAATAGATTGGAATATC
ASHG19A3A020282	19.792	26.783	28.2413	14.709	11.8388	26.0021	3.94461	4.22085	4.0067	3.15381	3.01143	5.95763	noncoding	ENST00000417957	RP11-375H17.1	Ensembl	451	chr22	+	28112467	28117665	CATACTGTCTCGATTTCTATCTCTTCCTAAATGCCTTTTCCCAGCTTGATACATTAAAAA
ASHG19A3A000427	22.7177	79.0584	26.2795	22.8116	13.0463	44.5521	4.12208	5.64286	3.91488	3.88894	3.1181	6.86627	noncoding	ENST00000501280	AC008625.2	Ensembl	2751	chr5	-	153813348	153825382	cttcagcctcccgagtagctgggattacagacctgggaaagcttcctccagccctgatgc
ASHG19A3L0000746	22.6258	54.6934	35.4285	121.103	274.395	22.4924	4.1176	5.14884	4.28623	6.55947	6.99017	5.71561	noncoding	AK296158	lincRNA-TMEM30B-1	lincRNA	1756	chr14	+	61654286	62016579	AAACTTTTCCTATGTGTCTCCAGAATTGCAACCATAGCCTTATGGGGAGTGAGAGAGAGG
ASHG19A3L0001400	191.884	241.214	279.444	189.241	267.805	103.874	6.81331	7.15138	6.99545	7.21215	6.96011	8.22301	noncoding	DB296184	lincRNA-GRM7-1	lincRNA	545	chr3	+	5732744	5733284	CAGGCTAAAACCTTTTGGACAGGAATTTATTATTATTATCCTACAATTTCCCCCCTTTTC
ASHG19A3A012475	147.407	51.807	78.3528	62.6503	63.966	15.3954	6.47306	5.07731	5.32988	5.56395	5.04224	5.10041	noncoding	uc002nrr.1	AK092080	UCSC_knowngene	1970	chr19	+	24216246	24249490	AATCCTGTACCCATGTTATGACTCTCCCAAATGTGCCTTACCTGTTGTGGCACAATATAT
ASHG19A3L0001256	51.2065	47.9608	158.587	43.9377	98.6876	4.85876	5.12799	4.9706	6.26543	4.99648	5.60731	2.38235	noncoding	exon2438-	lincRNA-CEBPB-1	lincRNA	339	chr20	-	49049512	49049850	TGTCTTTCTATGATTCATTCATTCATTTTCCCTCTCATCACTTAAACATTGAATGACTTC
ASHG19A3A011353	102.593	85.7263	145.516	87.564	108.458	13.675	6.01343	5.7447	6.15581	6.0834	5.74674	4.8984	noncoding	ENST00000448432	RP11-453O22.1	Ensembl	357	chr1	-	221307206	221307563	TTCTGGGGGTAACATTACCCATAACACAGACAAGAACCTTACTATCCCCACCAATATTGG
ASHG19A3L0000105	83.9122	104.562	113.19	96.2035	114	97.9606	5.76556	5.99977	5.82403	6.22071	5.811	8.12247	noncoding	chr1:235153477-235164377+	lincRNA-TOMM20-4	lincRNA	10901	chr1	+	235153477	235164377	TCCTGCAGGAGTGTTAGCATCTCCACACAAGCCTTGACAGCCCTGCTCTTCTCCTCGATG
ASHG19A3L0000325	79.2272	139.113	223.47	53.6313	1631.94	38.9915	5.69741	6.38551	6.70956	5.31623	9.49267	6.62528	noncoding	AK302893	lincRNA-MICAL2-1	lincRNA	3585	chr11	+	12115542	12284466	CCTTGATCATGAAACAATACCATGAGGGGGCCTCTGTCACCTTTGAAAAGAACACTTTTT
ASHG19A3A049079	48.394	32.833	58.8213	77.1389	160.24	5.62019	5.05931	4.48522	4.94396	5.88131	6.26958	2.57868	noncoding	NR_027345	NCRNA00173	RefSeq_NR	1597	chr12	+	116971226	116973326	TTATGTCCTGTGTAGCAGCAGGTAGTGTGGCTTTGAGAAAATAAAATGGCCACCTTGCTC
ASHG19A3A039539	423.623	333.125	482.038	206.353	375.565	40.8063	7.84391	7.56384	7.712	7.33222	7.42548	6.71016	noncoding	NR_026761	C1orf97	RefSeq_NR	797	chr1	+	211556096	211605876	ACATGGATAAGAAGTCCACTCACAGAAATCCTGAAGATGCCAGGGCTGGCAAATATGAAG
ASHG19A3L0002942	27.1913	23.5572	50.1213	31.1681	37.1587	10.3198	4.34342	4.06799	4.73376	4.42478	4.34112	4.18766	noncoding	BX115115	lincRNA-ACTR2	lincRNA	649	chr2	-	65501495	65502138	CAAGGTCCTTTAAATTGTCACCATAGTTTAGGTTCCACTCCTTCCTAATAGCTCTTAAAT
ASHG19A3A014897	137.756	23.8199	58.2535	21.9134	65.4095	3.78257	6.38181	4.08105	4.93226	3.81914	5.07321	1.99633	noncoding	ENST00000396848	AC010138.3	Ensembl	867	chr2	-	204637353	204638225	ATCCTTCAAAAAACAAGAAAAAACTCCCAAAACACCAAAAGGACCTAGTTCTGTAGAAGA
ASHG19A3L0002070	1451.92	9105.23	3437.09	2398.47	5753.23	1150.66	9.40845	12.1769	10.3665	10.8856	11.3673	11.8009	noncoding	AK130123	lincRNA-PPP2R2A	lincRNA	1823	chr8	+	25230155	26228377	GATTTAATTGTGTATCCTCATTACTGTATCATTTGTGGGGTACACCCCTTCCCCCTTTTT
ASHG19A3A020789	401.418	166.469	545.877	212.405	491.258	14.5246	7.77943	6.62621	7.8843	7.37039	7.79703	5.00344	noncoding	ENST00000417487	AC104297.2	Ensembl	715	chr3	-	17918946	17919661	AGCAATTAAGATGGACCTGGAGGAAAACCCTAAGAAGCCGATTGAACACATGTTGCTGTC
ASHG19A3A029663	41.3572	69.4152	111.152	40.0301	76.3724	34.6856	4.86291	5.4677	5.80058	4.84257	5.27295	6.42724	noncoding	uc003npw.2	HCG18	UCSC_knowngene	6026	chr6	-	30255173	30294150	TTCAAATACTCTTTGTCCTGCCCCTGCTTGGCGAAATTTACCGAAATTATCTACCTATCC
ASHG19A3A032627	343.709	186.121	336.012	267.269	230.216	17.5787	7.58018	6.76834	7.23483	7.70505	6.766	5.31905	noncoding	uc003tbd.2	BC041636	UCSC_knowngene	1130	chr7	-	30555927	30601744	TCCTAAACTGTAGCTTGCAATGTGCCTGTTTCCAGAAACCAAGGTGAAAGTGCTTTTAGA
ASHG19A3A037786	298.764	341.974	1218.99	231.092	725.912	86.5285	7.40399	7.60367	8.95365	7.48692	8.35761	7.91442	noncoding	ENST00000446783	RP11-40H20.1	Ensembl	640	chr1	-	27527324	27527964	AAAGTTCAAGCGGTATGAGTCTCATCCAGTCTGTGCTGATCTGCAGGCCAAAATTCTTCA
ASHG19A3L0000526	4714.78	3127.27	2193.47	1258.83	1667.93	7.82976	11.054	10.6323	9.71562	9.93521	9.52933	3.27116	noncoding	BC070168	lincRNA-TSPAN8	lincRNA	1543	chr12	-	71518868	71835678	CTAGACCACAGATATCTTCTAGACATATTGAACACATTTAAGATTTGAGGGATATAAGGG
ASHG19A3L0000721	104.607	302.109	69.6282	113.377	91.3595	10.2565	6.0345	7.43799	5.16432	6.46667	5.50363	4.1654	noncoding	AF338234	lincRNA-FBXO33-2	lincRNA	4110	chr14	+	39736449	39857717	GTCCTTACCTGATTTCCCTCTGAAAAATGTTTTCCAGAGATGTAGTGATATTGTGATATT
ASHG19A3A007112	12887.2	3916.47	15792.5	9552.97	9935.08	830.378	12.5214	10.9204	12.8462	12.9402	12.2509	11.3338	noncoding	NR_003038	SNHG5	RefSeq_NR	524	chr6	-	86386725	86388451	TGGTTAAAACCTGACACTTTTAACAGTGAACAGCGTTCTGAGTGTGGACGAGTAGCCAGT
ASHG19A3L0001302	15.0267	22.0369	45.1835	7.66561	29.6183	7.11503	3.59871	3.9857	4.58938	2.4459	4.05554	3.01817	noncoding	CT001622	lincRNA-IFT57	lincRNA	865	chr3	+	107843910	107855944	TGGGTCCTGGCTGGGTCTTTCGTTCTTGCTTCTCTGCTTCAAGAGGCTAATAAGTCCTGG
ASHG19A3A023744	23.9672	47.2253	39.5044	53.5509	34.438	34.3531	4.18932	4.95034	4.42282	5.31352	4.24154	6.41008	noncoding	ENST00000427064	AC090505.1	Ensembl	464	chr3	+	194548618	194553321	AAGATGCCAATTAGGAGAAAATAAAGACAGGGACTCCTCCATCCCAGGAAGAAGGCAGTA
ASHG19A3L0002640	47.3293	121.868	88.8375	42.5476	70.9084	118.768	5.03399	6.20527	5.49169	4.94071	5.17833	8.4262	noncoding	chr10:130341500-130364281+	lincRNA-MGMT-2	lincRNA	22782	chr10	+	130341500	130364281	TTATCTACACCATAAAATGCCACAAAAGTAATACTGCTGCCTCCCCAGTGAGCCATCTGG
ASHG19A3A013284	164.652	8.54541	150.162	24.3998	33.1461	9.28005	6.61072	2.89662	6.19364	4.00802	4.19404	3.81019	noncoding	AK091805		misc_RNA	2929	chr2	-	10702420	10706491	GAGCAACTGAATTCTATTCAAAACTTTGGAAGGAAACAGCAAAGTGTTAGAATACGTGAT
ASHG19A3A027709	16.9904	22.9668	44.0321	5.4763	17.2612	4.78161	3.75032	4.0343	4.55641	1.98151	3.42608	2.3609	noncoding	BC015716		misc_RNA	1903	chr1	+	110438594	110440481	GAGCTATAGGCCTCTGGGCAAATCCAGCTCCCTGCTTGTTTTTATAAATACATTTTATTG
ASHG19A3A048481	31.7375	2.91956	3.42973	5.61904	848.37	3.74405	4.53493	1.77484	1.8126	2.06859	8.57306	1.97761	noncoding	uc001rjo.1	BC072678	UCSC_knowngene	1645	chr12	+	30948864	30955645	CTTGCTGCCATGATCAATGGACCAACTATGCTTATAACCACAAATTTTGATATGCTTAAA
ASHG19A3A025232	71.9343	36.4323	35.3995	29.843	93.9095	11.2417	5.57753	4.61951	4.28429	4.35386	5.54353	4.50429	noncoding	NR_015433	LOC93622	RefSeq_NR	1688	chr4	+	6675820	6677774	GAGGGGAGCGCAGAGCCGTGCCACGCTCTCCGCGGAGTTGGTTTCATTCTTTTTTCATAG
ASHG19A3A037484	196.26	291.375	169.663	213.309	14.5573	41.2824	6.84234	7.39147	6.35633	7.37536	3.23978	6.73108	noncoding	ENST00000427825	RP11-469A15.2	Ensembl	507	chr1	+	200443047	200447421	ATACTTAATATGTTGCAGTTTCACAGTGAAAGTTGGCAAGTCCAGGGTGGGAACATGCCC
ASHG19A3A055122	52.7815	73.8922	100.611	45.8584	96.8353	40.5252	5.16763	5.55544	5.66638	5.06488	5.58512	6.6974	noncoding	uc002aug.2	BC034424	UCSC_knowngene	3146	chr15	+	72571207	72644133	ATTGTTTGAGCCCCTGAGATGAGCCTTGCCTGAGGGGTTCCCCAGCCCTGGATCTGGCCT
ASHG19A3A042493	20.1137	48.2305	38.2561	31.3228	411.344	40.5491	3.96443	4.97922	4.38112	4.43403	7.54492	6.69961	noncoding	uc001iot.1	BC078172	UCSC_knowngene	917	chr10	-	17257194	17271983	TTCAGCTCCTGCAGCTCCACCTTCTCGTTGGTGCGGGTGTTCTTGAACTCGGTGTTGATG
ASHG19A3A024711	63.3118	34.1583	18.1464	6.2792	6.17438	3.7821	5.40128	4.53298	3.46885	2.31083	2.46176	1.99588	noncoding	AK128052		misc_RNA	3587	chr4	-	128761608	128765195	GTTACCAACTTAAGATCATAAACCATTCTCATGTCTGCTCATTAAAGCTAAAGGGTCTAT
ASHG19A3A025971	30.7582	14.6707	41.6714	7.52809	10.113	4.71792	4.49282	3.49299	4.4863	2.43173	2.85398	2.34377	noncoding	uc003ide.3	CR610292	UCSC_knowngene	980	chr4	+	120409797	120473178	TGAACAGAGTAACAGGACTATATTTCTGAAAAAGGATGAACTTACTGGAAACAGGATTGC
ASHG19A3L0000404	246.743	622.401	494.354	478.082	291.469	183.137	7.14239	8.37983	7.74567	8.51916	7.07068	9.11799	noncoding	AI252667	lincRNA-WNT11	lincRNA	438	chr11	-	76001616	76002054	ATGTTCTTGTGCCCTTCCTGCCCTGGGTTGGGACTCCTCAGTTCCACCTGTGCTGTTCAC
ASHG19A3L0000951	113.58	198.347	159.749	223.075	91.2457	72.5821	6.14042	6.86778	6.27491	7.43507	5.50124	7.63244	noncoding	BM466146	lincRNA-ZNF396	lincRNA	793	chr18	-	33026128	33026905	GGGCATCCATCCTCTTCCTTCTTGGCCCAGTGAAGACTATCCGTGGACCCCCATTTACAA
ASHG19A3L0001311	805.814	700.08	492.147	435.957	1068.45	339.319	8.66724	8.53134	7.7379	8.39081	8.90098	10.0556	noncoding	DA444159	lincRNA-SLCO2A1	lincRNA	593	chr3	-	133847907	133877108	TACAGTGCCTAACAGAGTTTCATGCAGCCCTGGGGGCCTACGTCTGACTCCTCTCCAATC
ASHG19A3L0000373	1498.56	427.682	1520.62	446.033	1535.23	29.101	9.45236	7.89419	9.2302	8.42172	9.41545	6.13606	noncoding	EC464921	lincRNA-LRRC4C-5	lincRNA	89	chr11	+	37649926	37649992	GTACTGATAGAAATCTCTAGTGATAATCATAACACTCTCGGTCACATTCGTTTTTCCTTC
ASHG19A3A040155	124.758	85.1671	169.793	42.2217	439.884	9.72805	6.25985	5.7346	6.3569	4.92915	7.64004	3.9767	noncoding	ENST00000419829	RP11-465C5.1	Ensembl	959	chrX	-	93891664	93894569	TATAGATAGTCCAGGACAAGTCCTCCTACAGTCCAAGGACCAGATTATAGCTGGAAATGC
ASHG19A3L0000481	70.2368	304.441	62.8471	174.906	167.148	5.28888	5.54769	7.4487	5.03077	7.09883	6.33542	2.49496	noncoding	AK297025	lincRNA-FGD4	lincRNA	2924	chr12	+	32638905	32793673	GACTATTTTCCTATGTTTATGTACTCTTAGTGAAATTAGTGTGCAGAGTCATTCTACCGA
ASHG19A3A044020	69.0722	19.218	41.6483	27.8222	131.338	5.42195	5.5227	3.81893	4.48538	4.23723	6.00675	2.52879	noncoding	ENST00000433152	RP11-222A11.1	Ensembl	744	chr10	+	67345445	67441220	GAGAACTACTCAAGAGAACAAAACCACCAGCAATATCCACCTGTATTTGTCTTTTCATAA
ASHG19A3A040862	104.625	382.914	669.876	247.872	2326.92	35.3537	6.03503	7.75658	8.15315	7.59841	9.99465	6.45992	noncoding	ENST00000422221	RP11-469E19.1	Ensembl	752	chrX	+	40936251	40937003	TGCTCCCCAAACTGCATATTGTCAAGGTGGTGGCCAAAAAATATCACAACTTTGATATTC
ASHG19A3L0000810	10.8682	8.16799	25.2601	12.6221	43.9518	3.57647	3.212	2.85506	3.86856	2.93478	4.55304	1.9222	noncoding	CR741480	lincRNA-FBN1	lincRNA	552	chr15	-	49021279	49022041	GAGGACTTACCACTTTTCTTCGATTATGAAAAATGCTCAGCCAATAGCTATTCATTAAAC
ASHG19A3L0001841	12.5977	45.0955	37.7225	18.9686	39.4275	18.6492	3.38576	4.88596	4.36423	3.57169	4.41564	5.41772	noncoding	CV356047	lincRNA-MMS22L-1	lincRNA	554	chr6	-	98385303	98385860	TCTTTCACTTGGACATATGCCCCTGCTTTCCATTAGCCTAGGACTCTTCGTAGCTCTATA
ASHG19A3A024974	44627.8	22781.2	26007.2	17709.9	25737.6	1335.57	14.514	13.7402	13.7153	13.857	13.9162	11.9818	noncoding	ENST00000426688	RP3-445O10.1	Ensembl	643	chr1	+	81674252	81674895	TTGCTCAAGAAAAACTGGCAGAATGTCCTGGCCTTATATATCAAGAGCACCATGGGCAAG
ASHG19A3L0001347	82.2792	216.039	156.11	64.2552	95.1601	173.839	5.74275	6.99493	6.24586	5.60746	5.56115	9.0401	noncoding	chr3:167821006-167840006-	lincRNA-GOLIM4-2	lincRNA	19001	chr3	-	167821006	167840006	TCTATTGAAGCTACACCCAATTTAATCTCCCTTCTCAGCCAAACATATTAACACCAAAGT
ASHG19A3L0003044	95.942	86.6089	97.4305	101.373	123.707	42.5628	5.92975	5.75783	5.6227	6.29529	5.92297	6.78791	noncoding	chr14:93595225-93603463-	lincRNA-ITPK1	lincRNA	8239	chr14	-	93595225	93603463	AGATTTCAAAACTCCAGGGTACTGCCTTGCTCTCTGAGTATTTCCTTCCTTCTTTCCTCT
ASHG19A3L0003403	296.15	197.125	99.2482	244.989	944.558	25.318	7.38931	6.85759	5.64629	7.57743	8.72392	5.9149	noncoding	AK128058	lincRNA-ZNF532	lincRNA	6183	chr18	+	56529831	56653197	TGAAACACATTTCATATGTAAATAAACGTGGGACATTTGGCCCTTGTGCTTCTGTGAGAG
ASHG19A3L0001397	28.1773	63.9908	74.3097	52.3469	38.1139	39.7024	4.38807	5.35934	5.2521	5.27736	4.37564	6.66125	noncoding	BX644753	lincRNA-SFMBT1	lincRNA	796	chr3	-	53106144	53106931	GCGTCCGAAAGTCCACTGGACCCTAGACCTTAAATGGCCTCCCTGAGCCTTTAGGCTTTT
ASHG19A3L0000728	649.996	493.898	534.446	654.917	860.316	52.4047	8.38727	8.08619	7.85527	8.97845	8.58908	7.12174	noncoding	BC146281	lincRNA-C14orf104	lincRNA	3292	chr14	-	50033026	50319473	CAAAGTGAAAGTGTCTGCACCCAATCTTCTGAACGTAAAAAGGAAATCAGGCCTCATGGG
ASHG19A3L0000188	29.7579	30.0425	44.6066	31.085	31.1564	16.4348	4.45441	4.37117	4.57353	4.42083	4.11954	5.20765	noncoding	chr10:102402035-102412460-	lincRNA-HIF1AN-1	lincRNA	10426	chr10	-	102402035	102412460	TAATTAGCAAATCCACAGGCTCCTCTTGGTATTTCTTCTCTTCGACCTCTGCGGCATTTG
ASHG19A3A039601	42.1253	43.4912	68.5056	97.1801	6489.21	21.912	4.8862	4.83945	5.14174	6.23468	11.5543	5.66926	noncoding	ENST00000412485	GS1-600G8.5	Ensembl	1497	chrX	-	13284166	13321511	ACTAGTATTGTTAACCATTGCAAAGAAATACTGTTGCCCTCCATTAAAACCTGAACTGCC
ASHG19A3A000081	98.5791	302.062	383.305	80.407	131.019	168.979	5.9599	7.43747	7.4022	5.95125	6.00239	8.99205	noncoding	ENST00000400430	RP11-350A18.1	Ensembl	702	chr13	-	41025130	41055143	TGGAATCTTCCTCCTCCTCACTTCTCTGCCTTAAGGGCTCTGCCTGCCACAATTCATGAG
ASHG19A3L0003262	68.3175	30.7979	75.1534	63.8613	75.4979	12.9641	5.50855	4.4038	5.26733	5.59506	5.26012	4.80479	noncoding	BU618532	lincRNA-RBFOX1	lincRNA	723	chr16	-	8233784	8234508	CACTTCTGAATTTTATTTTCTATTTTGTAAAATAAAATAGAATCTCCCAGGATGAGTTAC
ASHG19A3L0002456	24.2357	23.3257	35.1746	22.0019	26.0956	3.49977	4.20191	4.05458	4.27613	3.82657	3.90725	1.90283	noncoding	BG494524	lincRNA-TEKT2	lincRNA	772	chr1	+	36535775	36536535	TTTGGCTGTAATGTGTAGCTTTAATGTTCTTTTCAGTTATGGACCCATTAAAAGTATGCC
ASHG19A3L0000860	668.5	184.254	1346.47	498.82	1758.12	9.82966	8.42571	6.75613	9.08739	8.58096	9.60632	4.0135	noncoding	AK124977	lincRNA-UNKL-2	lincRNA	2638	chr16	-	1413205	1464704	CTCAAGTGGATTAATTTCTGGAAGCCTCAATCTGTATGTTTGAGTATTTACATGAGAATG
ASHG19A3L0003441	10.1202	7.9425	18.9042	11.9779	15.3109	7.15589	3.13111	2.82497	3.52288	2.86704	3.29753	3.03132	noncoding	AA668276	lincRNA-TMEM37	lincRNA	293	chr2	+	120184180	120184482	TTTAGGAAAGATACTAGTTCCTCCTTGTTTCACTCATTGCTTCAAGCACAGCCAGCCCAC
ASHG19A3L0000413	21.0896	39.328	56.2407	20.6383	20.8426	18.844	4.02914	4.71427	4.88274	3.71699	3.63394	5.43304	noncoding	chr11:8303699-8319049+	lincRNA-STK33	lincRNA	15351	chr11	+	8303699	8319049	GCATTATCACCCCCATCCATTCTTCCTAATCTAAAGAAGAGAAGGCCAAAGTGGACAACA
ASHG19A3L0003266	106.269	85.4777	101.132	114.961	81.7084	98.9755	6.05683	5.74008	5.67265	6.48506	5.35173	8.13733	noncoding	DA673588	lincRNA-LITAF-3	lincRNA	555	chr16	-	11727386	11730233	ATGGAGCTCAGAGCCTGGGTAGCCCCACACAATACCCTCCAGCCACATCTCCTGTAAATA
ASHG19A3L0002183	21.4108	14.3162	23.6682	39.1432	20.4428	24.065	4.04709	3.46237	3.78665	4.80697	3.61431	5.82429	noncoding	DB471974	lincRNA-SEC61B-2	lincRNA	478	chr9	-	102160898	102582174	AGGTTCCTGTAGGCTTCCAGAGACCACCTGCATTTGTTGGTTGATACCCTCTTCCTCGAA
ASHG19A3L0000609	20.8716	35.0074	3.60333	5.74683	50.2575	3.58267	4.01539	4.5654	1.89486	2.14022	4.72363	1.92343	noncoding	CB112975	lincRNA-UBL3-1	lincRNA	379	chr13	+	30229248	30229615	GACACATATGGTGTTCATTGTGGGGTTTTGCTTCTTATTCCCTTTGAGTAAGAATAAAAT
ASHG19A3L0002724	22.4731	91.3506	289.934	185.974	433.433	36.4215	4.1084	5.8284	7.03475	7.18595	7.61718	6.51581	noncoding	BF328678	lincRNA-ST14	lincRNA	259	chr11	-	130089127	130089307	TAGTAGCAGGGGTATTTCTACTCATCCGCTTCTACCCCTTAATAGAAACTAACAAACTAG
ASHG19A3L0001833	22.1442	31.7202	21.7664	47.5295	25.0465	19.1827	4.09098	4.44365	3.68349	5.12123	3.85901	5.46187	noncoding	chr6:91127779-91150654-	lincRNA-BACH2	lincRNA	22876	chr6	-	91127779	91150654	CTATAAAATAAGAACTTGAGGTAGGAAAAGCCAAGCAGATGCCCCTGAAACTCTCCTCTG
ASHG19A3L0000400	17.7785	32.9845	43.691	23.1711	20.8402	9.20665	3.81203	4.49119	4.54774	3.91514	3.63338	3.78318	noncoding	AA309472	lincRNA-SHANK2	lincRNA	320	chr11	-	71083066	71083386	TACTAGAAAAAGCTGGATCTCCCTCAGGTGAAGCAGCAAACTCAGCGGGGATGGGAAGCT
ASHG19A3L0001066	51.5071	83.4914	93.2756	49.3399	155.746	54.34	5.13717	5.71102	5.56308	5.18181	6.2317	7.17488	noncoding	chr2:134708080-134794155+	lincRNA-MGAT5-3	lincRNA	86076	chr2	+	134708080	134794155	GTGAGCATGAACATTACACTCAAATATCATTATATGCTGTGCCCACTCCCATAGGCCCTC
ASHG19A3A025353	26.0501	26.3458	37.9006	16.3638	25.9399	15.5215	4.29155	4.20169	4.36978	3.31833	3.89974	5.11494	noncoding	AK124473		misc_RNA	2210	chr4	+	24661478	24673189	TGGAGGCATAGCAGAGTTACAACTGCTGGCCATGTGGAACTTCTCTTCTCCTATAAGTTT
ASHG19A3L0000350	2920.27	7769.91	9545.61	2722.12	5322.37	1808.7	10.3679	11.9191	11.9617	11.0737	11.2478	12.4635	noncoding	AW470559	lincRNA-LOC100500938-1	lincRNA	507	chr11	-	23186445	23188329	TGTGTGTCTTCCTATCTCCCCTCCTCTAAGGAACGTGCATGTACCAAGTATATGTGAGTA
ASHG19A3A028047	211.219	3.35435	45.6029	10.2788	31.5592	3.70244	6.94105	1.93568	4.60012	2.69006	4.13384	1.9633	noncoding	ENST00000514844	RP11-46C20.1	Ensembl	667	chr5	+	27472413	27494425	GGCAGACCAACTCCTCAGAAAACATTATTCTTTGACATCAATATGTTTTGCACAAAATTG
ASHG19A3A055208	107.459	125.29	196.956	104.643	109.582	34.2223	6.06978	6.24438	6.54666	6.34267	5.76085	6.40414	noncoding	uc003kzj.2	BC032795	UCSC_knowngene	1045	chr5	+	133842304	133844920	GCTAATGGTGGAATTTCTGGCATGTGGCAGggccaagtgcagtggctcacacctataatc
ASHG19A3A055256	109.224	69.5215	50.4221	48.5785	35.4936	25.0872	6.0922	5.47143	4.73994	5.15362	4.27888	5.89669	noncoding	uc004ebo.2	LOC554203	UCSC_knowngene	2212	chrX	+	73164158	73220326	ATTGTTTGTTTGAAATTGCATTGACGACTGGTACTGGCTCCTGTATCACCCAGCTCTGGA
ASHG19A3A050378	78.5053	54.8114	39.0266	77.6979	14.3726	6.46315	5.68653	5.15178	4.40632	5.89236	3.22499	2.81028	noncoding	NR_027350	MIR17HG	RefSeq_NR	5018	chr13	+	92000073	92006829	GGAAAGAAAGCACTTAACATTTTAGGAATTCTTTTTAAAGCTGCTTGCAAAGTGTTGGTG
ASHG19A3A018665	113.711	159.098	167.082	134.663	126.944	171.039	6.142	6.56014	6.33235	6.70956	5.96039	9.01088	noncoding	ENST00000432412	AP000998.2	Ensembl	478	chr21	-	19394686	19487222	AATTGTGCAATGCACCTTTATATGTGGATAACATCTGGACCCCTCCATCTACCTGTGCCA
ASHG19A3A021104	22.1883	64.4187	80.0902	42.7318	95.4791	43.9081	4.09337	5.36762	5.35917	4.94923	5.56685	6.84005	noncoding	uc001cil.2	CR621467	UCSC_knowngene	1030	chr1	+	43424774	43448990	ATTTCAACAACCCTTAGAAGCTGACTCAGCTGTCTCCTGGCCCTGACTTTTCTAAGATGA
ASHG19A3A036123	14.913	51.2996	25.6555	62.4259	37.2603	65.6928	3.58992	5.06068	3.88683	5.55828	4.34495	7.48248	noncoding	uc003yry.2	BX648371	UCSC_knowngene	5325	chr8	-	126953377	126963433	ACAATAATGATGCCATGACTTGGACAAAATGCCCATTGCCTCTGGGTCCTGCTTTCTTCA
ASHG19A3L0001894	15.4512	16.6272	27.2188	23.3721	28.3772	3.83876	3.63569	3.6449	3.95781	3.92952	4.01012	2.03707	noncoding	DA438209	lincRNA-AHR-2	lincRNA	547	chr7	+	17018702	17092594	TCTCAGTTGGCACTCACTGCTGTCATTTATCCTCTCTAATCACCTGAACTCCTAGGTGTT
ASHG19A3A016749	175.014	244.579	290.829	181.522	235.621	98.3256	6.68788	7.16758	7.03894	7.15243	6.7934	8.1276	noncoding	ENST00000452381	AC064834.2	Ensembl	850	chr2	+	196397758	196403405	GGCATTTCTATCATTCTAGCACCACTAGCATTATCGCCTCTTCTCCCATTGACATATTTT
ASHG19A3A044557	36.9596	24.31	33.7886	45.8056	39.7299	14.5747	4.72913	4.10282	4.22673	5.06324	4.42441	5.00854	noncoding	ENST00000436430	RP11-245J24.1	Ensembl	556	chr10	+	120001163	120027222	ATACCTCCGTGTGCATAATGGTTGTACCTGCTCCAGGAAGGCGCTGGATCCTCCCAACTC
ASHG19A3L0000886	31.7711	86.1248	54.4945	67.9657	31.5825	74.7797	4.53667	5.75121	4.84274	5.68912	4.13496	7.68096	noncoding	DB034728	lincRNA-OSGIN1	lincRNA	572	chr16	+	83964953	83966413	AGGTTTGAAGTTGGACAGGCCCACTCCCTGGAGAGACACCTGGTCCCATGCACACACAAA
ASHG19A3L0000945	32.3487	70.9983	70.2748	28.9633	70.4083	24.1971	4.55942	5.49956	5.1776	4.30168	5.1687	5.83215	noncoding	AA745165	lincRNA-C18orf45	lincRNA	231	chr18	+	20861791	20862022	GGTTCCATCTCCCACTTAGAGGAGCCCTTTTCATTAACAGCTCCACTTAACTTCTATTTG
ASHG19A3L0000637	6.53622	11.8233	20.7709	18.5749	12.6401	5.80954	2.69093	3.24163	3.62843	3.53107	3.08191	2.6245	noncoding	chr13:49123374-49135499+	lincRNA-CYSLTR2-2	lincRNA	12126	chr13	+	49123374	49135499	CTATCTGTACTATCTTTCTACAGCTGCAAAATTGTTCTCTCCACTGCACTTGTAGTAATG
ASHG19A3A049839	46.9662	99.0252	35.1498	20.067	24.2302	5.34768	5.02285	5.92746	4.27497	3.66566	3.81686	2.51061	noncoding	ENST00000411449	RP11-120J20.1	Ensembl	460	chr13	-	111415020	111415480	GAGAACTGATATGTGTATTGAGCACATGAAGCACTCTAAGAGCCAAGAGAGCTTCCTGAC
ASHG19A3A029836	3371.1	4520.88	5557.95	4370.45	3299.56	2919.48	10.579	11.1437	11.0871	11.7501	10.5143	13.1521	noncoding	ENST00000499560	Z95152.2	Ensembl	1227	chr6	-	36125845	36164980	CCTTCCCTGCCGCCGCCCTCGCTCCAGGAGAGAGCTTTCGCACCGCCCCCGCCCTGCTCG
ASHG19A3A052657	3589.72	338.498	347.734	416.864	445.77	16.717	10.656	7.58759	7.27895	8.3357	7.66132	5.23855	noncoding	uc010ayj.1	HBT8	UCSC_knowngene	4100	chr15	+	25277533	25281633	AATCCAACAACTTTAGCAGTTTGTTTACCAGTTATTGAGTACCAACTGTGTTCAACATTG
ASHG19A3L0000788	61.0562	91.5857	132.706	56.3583	109.015	21.9517	5.35777	5.83215	6.03681	5.40275	5.75307	5.67265	noncoding	D79689	lincRNA-FOXN3	lincRNA	266	chr14	+	89612622	89612888	ATTGTCATTAAAAGCTGGCCAAGAACATCGATCGTCTCCCCAGTGATGATCTCAGAATTT
ASHG19A3A021421	181.613	442.261	559.693	138.966	396.464	103.31	6.73821	7.93479	7.91872	6.76266	7.49481	8.21705	noncoding	ENST00000476607	RP11-572M11.2	Ensembl	425	chr3	-	112760236	112760661	GACTTCCCTCTCCCTAAAGTGCCCAAGAAATGTGGGGACTTCATTATTGAGTTTGAAGTG
ASHG19A3A018062	99.976	324.5	148.523	83.2834	120.06	178.376	5.97941	7.53356	6.1801	6.00845	5.88631	9.07107	noncoding	AK098701		misc_RNA	1416	chr1	+	25031405	25034237	TGTTCAGTTTTAAGTTGTCTGTACACAGCTGCATTGCAATGCAACTCCCCCATCCACCAT
ASHG19A3L0003369	8.50248	10.2015	23.3292	5.77372	17.0704	3.5464	2.93661	3.08191	3.76817	2.15733	3.41324	1.91459	noncoding	AK299698	lincRNA-IMPACT-2	lincRNA	1470	chr18	+	21977239	21981171	ATTTTGCTGGTTCCCCACACAAAAAGTTTGGAAGAGACCCTTATGTCTTCTGTAGAGTTT
ASHG19A3L0001904	252.493	75.9975	660.334	314.545	179.964	9.58891	7.17679	5.5934	8.1324	7.93575	6.43713	3.92464	noncoding	CB157495	lincRNA-NPVF-2	lincRNA	608	chr7	-	25988420	25989023	AATGGAGGAAGGCTCAATGAGGGAGAAAGTATTCAGCTGCTTGATGTTAGAGCTTAATGG
ASHG19A3A007758	53.6368	116.847	279.299	49.4782	114.82	14.2558	5.18948	6.15444	6.99423	5.18668	5.82353	4.9678	noncoding	NR_033315	BDNFOS	RefSeq_NR	1437	chr11	+	27528398	27719716	GTTCCCACTGCAAACTACGGATGGGGATTTTCCCTCCTGGTGAGTCAAAATGAACAAGAA
ASHG19A3L0000870	37.6298	36.6462	40.4234	25.4689	28.6301	13.671	4.74992	4.62626	4.45037	4.08797	4.0194	4.89785	noncoding	BU164084	lincRNA-CDH5-1	lincRNA	921	chr16	+	65266701	65405088	AAAGTAACTTTGGGTCTGGCCCTTGATGAAGCTCCCTGATTTTTCCTGCTTGGTGATAAC
ASHG19A3A032579	150.618	371.025	1356.19	351.594	454.676	10.5388	6.50301	7.71626	9.10003	8.09992	7.68956	4.26081	noncoding	ENST00000417997	AC073472.2	Ensembl	600	chr7	-	27022386	27022986	ATGTTCCTGACTATAAGTCGAAAGGAAAGTTTGATGGCGCAGAGGGTCCTGCTAATGTTG
ASHG19A3L0001458	1225.45	447.692	366.988	1202.76	458.299	179.557	9.20681	7.94994	7.34443	9.86304	7.70188	9.08451	noncoding	AK021484	lincRNA-SYNPO2	lincRNA	3422	chr4	+	119672345	119956974	TGAGAATTATCACATAGCCTAAATTCTAGCCTGGCAGCAAGAGTCACATCTGAGATGTCC
ASHG19A3A031764	50.7381	1395.38	68.7452	52.0789	58.4849	15.8997	5.11858	9.48641	5.14565	5.26775	4.9253	5.15569	noncoding	ENST00000452402	RP11-250B2.3	Ensembl	682	chr6	+	81153060	81175644	AAGCTTTCACTGGGAGATTATGAAGGGTAGATGCTTTGTGTCTCCATTGCCTCCTGTGAT
ASHG19A3A030851	14.1541	16.4651	18.0673	11.8258	7.42822	5.30811	3.52472	3.63338	3.46401	2.85222	2.59462	2.50059	noncoding	ENST00000433388	RP1-137D17.1	Ensembl	588	chr6	-	169770092	169788480	AAGCACTTTTGCATCTCTTTCCTGCCCAGAAGCGACCAGAGAGGCCAGGCATTGTCACCT
ASHG19A3A007141	222.697	101.948	342.539	90.4086	297.856	52.134	7.00841	5.97002	7.25855	6.13299	7.10187	7.11373	noncoding	NR_003500	RP9P	RefSeq_NR	1405	chr7	-	32956427	32982782	tttgagaggccgcggtggacagatcacgagTTATGAAAAACCTCCTCCTGGGCTTATCAA
ASHG19A3L0002512	29.3555	49.9286	59.714	61.1284	35.2059	34.0103	4.43698	5.02991	4.966	5.52525	4.26882	6.3925	noncoding	DB130948	lincRNA-BARHL2-1	lincRNA	346	chr1	+	90504032	90504378	TGTAACACAGCTTATTAGCCTTGGGATTTAACGAACCTTCCTTACCTGCTGTTCCCCACT
ASHG19A3L0000208	19.5877	24.516	33.3921	31.159	26.5148	56.8591	3.93219	4.11424	4.21173	4.42413	3.92578	7.25361	noncoding	BX101441	lincRNA-C10orf46-1	lincRNA	712	chr10	+	120374728	120375440	GCAGAGACTCAAAGATTGGCTTCTAATATTCTTCCTATCCTCCCTTAAGAGCCCAGCTGA
ASHG19A3L0003429	107.786	83.0978	209.291	128.27	91.659	35.4092	6.07356	5.7047	6.62528	6.64028	5.50942	6.46205	noncoding	BQ185896	lincRNA-NPAS4	lincRNA	555	chr11	+	66177770	66184608	CTTTTTCCGGAAAAAATAATAAAGAAAGGAATCAGCCAATCCCTCCTCGATGCCAAAAAA
ASHG19A3L0000442	306.276	281.881	268.086	213.117	233.484	133.75	7.43618	7.35166	6.9417	7.37432	6.78102	8.62083	noncoding	AW179216	lincRNA-SCARB1	lincRNA	597	chr12	+	125107936	125108533	CCTGGCAACCGTGGCTCCACCTCCAGCCAGGCGTTATCACTGGGCTCCCCGTCTTCCTCT
ASHG19A3A035896	19029.5	11671	12135.8	7376.94	10068.1	320.022	13.1179	12.5947	12.4046	12.5491	12.2707	9.98709	noncoding	ENST00000478813	RP11-941H19.1	Ensembl	628	chr8	-	81177762	81178390	TGAGAAGAACGTGGAGAAGAAAACTGACAAATACACAGAGGTCCTCAAGACCCACAGACT
ASHG19A3A050932	64.069	46.0136	52.0827	68.253	34.8233	50.5788	5.41883	4.91673	4.78538	5.69543	4.25646	7.06674	noncoding	AK097298		misc_RNA	2131	chr14	-	71607841	71609970	CTTTCCAGGGATAAAATAAGAGGGGGAAACAAAGAAGTAATCATTCCCCAGCCCCCAGTA
ASHG19A3A014144	6.10057	14.289	18.4621	24.9405	23.1114	4.31052	2.25627	3.46009	3.49181	4.05045	3.75854	2.22668	noncoding	uc002tdf.2	BC038566	UCSC_knowngene	1415	chr2	-	106209554	106227016	TGAAAAATCTTGGGAAGAGTGATAGCGATGGTGTTTCCTCTCCAGGGATGACACCCTAAA
ASHG19A3A051920	81.0775	19.8048	46.8306	51.957	12.869	18.6108	5.72846	3.85356	4.63617	5.26506	3.10017	5.41425	noncoding	AF037219		NRED	4583	chr15	-	25577968	25582533	ATATAATGTTGAAGCTGTTGAGGGAGGAGAGGTTGGAAGCTGCCAGCTTAGAGAATCTCA
ASHG19A3L0000281	12.1304	15.5844	28.3297	5.16263	24.0495	54.4023	3.33423	3.56709	4.01052	1.87927	3.80855	7.17636	noncoding	DA194797	lincRNA-ZMIZ1-6	lincRNA	549	chr10	+	79938961	80140387	TTTGAGAATTGGGCTGTCTGGCTCTCCCATCACCCATTTGGCCACCAGCTTTGGTCCCAG
ASHG19A3A053267	7950.21	8128.23	11170.1	5502.46	5901.61	24.0745	11.7698	11.9935	12.2654	12.0752	11.3999	5.8245	noncoding	BC040578		NRED	3284	chr15	+	93438055	93441314	CCAGATAATAGTTTTTATGCCTGGAATTTTTTGCAGTTTGATTTGTATGCGTATGACCTC
ASHG19A3L0000010	44.0671	85.2408	73.6897	46.4498	54.9786	27.4854	4.94218	5.73595	5.24077	5.08583	4.847	6.04679	noncoding	AA179681	lincRNA-KCNA10	lincRNA	502	chr1	-	111107981	111108483	AAACAATTAGCTTAAATTTTTCATTAGCTGCTGGTTTCCTCTGCAGTTCCTGCCTCCACC
ASHG19A3A020465	1029.52	555.641	1903.72	404.515	989.789	58.7531	8.98777	8.23865	9.52803	8.29596	8.7922	7.30133	noncoding	ENST00000441207	RP4-742C19.11	Ensembl	421	chr22	+	39551529	39551950	CTTCAGCTTGCAAATCATACTGGGTACATCAAAGTTGACTGGCAACGAGTGGAGAAAGAT
ASHG19A3A027375	121.842	57.8702	106.748	91.8569	14.397	35.0459	6.23229	5.22715	5.74548	6.15466	3.22727	6.44569	noncoding	uc003kwu.1	BX538252	UCSC_knowngene	916	chr5	-	131701645	131705196	GGAGTAGTCAGCAATTACTTGCCTGAGGAAGGGAAGGCCTCCTCCTTTAAGAAAAGAATA
ASHG19A3L0003029	13.0811	36.0164	23.5358	10.8597	24.1468	63.8447	3.43234	4.60386	3.78089	2.74707	3.81434	7.44022	noncoding	DB090998	lincRNA-GPHN-3	lincRNA	556	chr14	+	66217102	66217658	CATGGTCTTTAATCTTGTCCCCTTACCCCATTCTCAATCAGTTTTGAATCTAGCATCTCA
ASHG19A3L0003074	34.2576	31.2836	49.127	25.1467	31.2155	23.4135	4.63107	4.42562	4.71126	4.06316	4.12258	5.78144	noncoding	AA780570	lincRNA-JARID2-3	lincRNA	284	chr6	+	15206136	15206420	TTATGAATAAGACCTTCTCCATGTAGTAGGGCAACCTGGCTATCTCTCCTTAGCTGAAGC
ASHG19A3A026985	50.6689	6.77176	3.67856	18.1116	15.2912	3.52467	5.11581	2.68612	1.92173	3.49077	3.29601	1.90934	noncoding	AK022073		misc_RNA	1873	chr5	-	77293797	77295669	CCTGTGCCTTTGCAGGTTCTAAAATGATTCTTTTCAGACTTAGAGTCAAAGTAGCTAAAG
ASHG19A3A050863	34.1835	49.8853	714.833	111.111	283.289	45.581	4.6281	5.02924	8.2398	6.43529	7.03517	6.90032	noncoding	uc001ejn.1	BC070106	UCSC_knowngene	1888	chr1	-	143424332	143467651	GGATCCCAGCGGTGGTCGTGTAGCTGAGCAGGCCTGGGGCTTGGTTCTATGTCCCTGTGG
ASHG19A3A054939	19.6988	28.082	27.3072	21.1046	23.4647	20.0348	3.93918	4.28316	3.96262	3.75374	3.77552	5.52967	noncoding	ENST00000366408	RP11-375F2.2	Ensembl	1129	chr1	-	168873142	169056243	ATCTTAAGACAACACACAGTGGAGATGTGCTTTACGTAATTGGCCTGCCCTGTGAAAACC
ASHG19A3L0002620	6.9019	18.1643	22.9616	5.15378	6.78068	23.6468	2.74573	3.75121	3.7485	1.8754	2.52923	5.79721	noncoding	DB340468	lincRNA-KLF13-2	lincRNA	578	chr15	+	31598146	31598723	ACTTTGGGGTGATGTCCTCCAGCCTCTGCATCTTTCCTGGGTCAGACTGGGAGTTCTGAG
ASHG19A3A039795	120.46	50.2765	357.906	79.6573	336.884	10.8495	6.21571	5.03865	7.31764	5.93439	7.2685	4.37029	noncoding	ENST00000397222	RP4-774G10.1	Ensembl	778	chrX	-	45918185	45918963	TAAAATTGCTGATGTGGGACACTTAAAGTACTACTTGGCTCCCAAGATGGAGGATGAAGA
ASHG19A3A042652	48.5617	4.69354	15.4944	8.27681	34.5911	4.56315	5.06292	2.18641	3.2841	2.50738	4.24774	2.29879	noncoding	uc001jab.3	ZNF37B	UCSC_knowngene	10237	chr10	-	43008962	43048256	GCCAGCTGGGAGGTGGACATTTTTAGGCAAGTGACATTTCTCATGTTCTTTTCTTGTTTG
ASHG19A3L0000737	288.608	463.942	618.774	264.885	434.827	82.179	7.35936	8.00227	8.05026	7.69117	7.6223	7.82418	noncoding	DA919949	lincRNA-C14orf101	lincRNA	566	chr14	+	56777653	56811719	AAGGCCCATGAAAGCTGTAATGACTCCTTACCATGAAGTTCTCTCTCCTGATACCATGTG
ASHG19A3A024392	132.38	199.056	1241.93	178.11	203.8	46.0569	6.33058	6.87343	8.98398	7.1237	6.60138	6.91396	noncoding	ENST00000502331	OR7E94P	Ensembl	364	chr4	-	80508914	80509278	ATGCAATCGCATAGCAGAGTCATCTCTTATGCGGGCTGCCTGACATAGATGTCTTTCTTT
ASHG19A3A018949	27.8447	57.0562	22.2431	66.0314	20.1129	8.3652	4.37289	5.20765	3.70683	5.64554	3.59817	3.4708	noncoding	ENST00000441283	C21orf84	Ensembl	448	chr21	-	44895804	44899414	AGCAGAGTGTTTTGTCAGATGCTGCTCCCTGACCGGGAGTGAGAGGGAACCCACCTAGAG
ASHG19A3A025994	144.291	26.3855	50.5189	23.4768	18.3189	27.2251	6.44083	4.20319	4.74277	3.93918	3.49637	6.03142	noncoding	NR_027105	LOC285419	RefSeq_NR	566	chr4	+	124573939	124851518	AAGACCCAAATCGGAGCTTCATCCCTGCATGGTTCATTTTGCTTATTTGGCAAACTTGCC
ASHG19A3A030227	1036.41	466.062	469.746	341.953	435.94	58.8603	8.9937	8.00898	7.67586	8.05725	7.62667	7.30458	noncoding	uc003plc.3	SNHG5	UCSC_knowngene	1078	chr6	-	86386725	86388440	TGGAAAAACGCCTTGGAGTGTGACATTTCTGCGAGAATGCTTAAATACCGATTTCCCGCA
ASHG19A3A028493	30.1423	59.0691	62.4157	47.8128	41.9791	30.9527	4.46772	5.25365	5.02305	5.12885	4.49436	6.24064	noncoding	DQ275636		RNAdb	682	chr5	+	87972389	87973039	ATTTCTAAATAATTTTTGTGCTGATTGCCTGAGAGGTGCGGCATTCCCCGCCCTATTGCT
ASHG19A3L0000778	144.029	148.641	172.138	186.683	124.095	124.939	6.43842	6.47076	6.37505	7.19287	5.92646	8.51675	noncoding	CV387322	lincRNA-SEL1L-3	lincRNA	581	chr14	+	81889991	81890556	GAGCAAATGAGCACCTTTCAATGGTGACAACTCACTCATCCCCACACTCCTAGTTTATTT
ASHG19A3A035449	330.172	97.0579	342.297	114.523	42.6463	7.51501	7.53154	5.9048	7.25788	6.47931	4.51709	3.16012	noncoding	uc003wpf.1	AK128400	UCSC_knowngene	3993	chr8	-	590407	594400	TTGTGCCATCTGAGACTCATGGGAGTAAATCTCCTCTTTCATAGTAAAATCTCATTACAG
ASHG19A3L0000835	64.436	56.1619	102.412	117.171	97.7603	54.6236	5.42677	5.18341	5.6927	6.50976	5.59506	7.18204	noncoding	chr15:78112795-78125995+	lincRNA-TBC1D2B-2	lincRNA	13201	chr15	+	78112795	78125995	AATGTTAATATGTTCTAAAAGGGTCAGGGGTCACAAGTGTCACCCATCCCCCAGGAGTTA
ASHG19A3L0000505	296.924	158.779	250.137	101.054	69.7632	57.1834	7.39147	6.55533	6.85199	6.28792	5.15841	7.26272	noncoding	BC002759	lincRNA-SLC48A1	lincRNA	1041	chr12	+	48165369	48176533	TTCTGGGGGGCCCTTTCAGAGGCACTTTTAAAGCAAATAAAACATTTATTGTTCAAAAAA
ASHG19A3A013808	145.227	112.121	349.502	94.1173	148.369	154.661	6.4494	6.10012	7.28664	6.1897	6.16524	8.85517	noncoding	NR_024444	LOC100133985	RefSeq_NR	661	chr2	-	70351168	70352448	TTTTCTCTACTTGGATCTGAGAACTCTGTCCCTCCAGCCCTGCGAGCGCTTTGCCAGGGT
ASHG19A3L0000943	22.2484	24.6882	46.5467	8.75655	100.712	4.55998	4.09802	4.12297	4.62691	2.55411	5.63927	2.2978	noncoding	BP312547	lincRNA-RBBP8-1	lincRNA	581	chr18	+	20494080	20548814	AAAGTTTTAGAAGATCGGTTAAGAGCAGGCTTATGTGATCGCTGTGCAGTAACTGAAGAA
ASHG19A3L0003498	26.5806	20.623	35.043	20.693	22.8478	14.3757	4.31636	3.90148	4.27156	3.72216	3.74387	4.9873	noncoding	CK905913	lincRNA-TTC17-2	lincRNA	587	chr11	-	43606137	43694943	TTCTAAGTTTATTCATCCAAGCTCTTCATCACCTGTGGCCTTTGAGAACTCCTCCTTCAG
ASHG19A3A032054	778.247	327.823	666.935	474.401	690.367	28.1302	8.61517	7.54723	8.14785	8.50548	8.28499	6.08598	noncoding	ENST00000406671	RP3-351K20.4	Ensembl	891	chr6	+	127683657	127684548	AAATATCCCTTGCTCAGAAGAAAGATTGGGTAGCTCAAAAGAGGGCAGACTTCCTCAGAG
ASHG19A3A048490	3054.96	1500.13	4256.59	1321.89	3031.99	188.733	10.4287	9.58665	10.6791	10.0172	10.4016	9.15972	noncoding	ENST00000498198	RP11-428G5.1	Ensembl	289	chr12	+	32050753	32051042	GAAAAAACATTAAAGGTGTCATTGCCCAGGGTATTGGCAAGTTGCCATTGTGCTCTCCCA
ASHG19A3L0002031	9.75962	44.049	43.5548	35.5111	27.0984	11.1327	3.08801	4.85691	4.54403	4.64398	3.953	4.46419	noncoding	BC157840	lincRNA-SLC45A4	lincRNA	3367	chr8	-	142220627	142264225	GTGTATTTAAAGGAACGACTGTTTAATGTACTTGATGGGCCTCTGGTCTTGCCGTGTCTC
ASHG19A3L0000162	44.3502	62.1317	76.0444	58.5717	68.3866	54.2722	4.95113	5.32281	5.28614	5.46103	5.13005	7.17253	noncoding	AA493815	lincRNA-JUN-2	lincRNA	355	chr1	+	59191343	59191690	TATCACCCATCAGATTGCCAGAGGATGAAATTTCTTAGAAGCCCCTCTCACATCATGCTC
ASHG19A3A013492	947.51	215.411	786.788	221.956	239.51	12.1473	8.87637	6.99042	8.36821	7.42736	6.81331	4.68537	noncoding	AF085351		NRED	207	chr2	-	37068325	37068531	TCTTTTTGGTCAGCCTTTTAACAAGCAAGACAATAAACTCCTTTTGTCAGAATCGATTTG
ASHG19A3L0001765	312.106	844.1	1292.96	286.874	342.089	188.804	7.45709	8.79605	9.03727	7.80291	7.29218	9.16047	noncoding	exon3668+	lincRNA-DACT2-3	lincRNA	101	chr6	+	168673026	168673126	CTTGTGCACTGCCCTCCCCAAACATCCTTAAACATTTAAATGTTTCACCCCTAAAACAAA
ASHG19A3L0001394	117.596	220.89	243.017	101.641	221.439	61.3585	6.18718	7.02601	6.8127	6.29852	6.71235	7.38005	noncoding	chr3:45207146-45221396+	lincRNA-TMEM158	lincRNA	14251	chr3	+	45207146	45221396	AAGATGTTTGGAAGAAAACATGACCTAGTTTCTCTCCCCAAGATAACTGGCTGGCCTTGG
ASHG19A3A047146	71.746	82.6482	129.071	76.3827	88.7619	56.9187	5.5732	5.69887	5.99661	5.86573	5.46381	7.25457	noncoding	uc001qgd.2	AX747213	UCSC_knowngene	685	chr11	+	130184418	130263694	CTGGTGGTAAGCAAAATACTATTCCAGCAAGTGATGCCCCCAGTCTCCTAAGGATATAAG
ASHG19A3A036944	14712.2	8663.43	10208.5	4505.18	6675.74	191.944	12.7033	12.0859	12.0941	11.8182	11.601	9.18036	noncoding	ENST00000439405	AF186191.1	Ensembl	1155	chr8	+	134420230	134421385	AAATTGTCAGCCAAATTTGGAGGTCAAGTGTAATGCCCTTCTGATAAATAAAGCCCTTGC
ASHG19A3A009749	245.849	16.5574	52.3112	6.28761	101.11	10.3174	7.13551	3.64002	4.79128	2.31236	5.6468	4.18712	noncoding	AK090797		misc_RNA	2827	chr17	+	53248165	53250992	AAAGCTGTGTCAGCAATGAGATTTGTTTCATTGTTTTGCCTTGTTTTGTCATTGAGTTGT
ASHG19A3A038963	5.51358	5.8865	3.85554	9.31359	32.4835	16.0441	1.82819	2.48073	2.01027	2.605	4.171	5.17201	noncoding	uc004aul.1	DM004128	UCSC_knowngene	103	chr9	+	96941107	96941210	TAGTAGGTTGCATAGTTTTAGGGCAGGGATTTTGCCCACAAGGAGGTAACTATACGACCT
ASHG19A3L0002452	1706.84	1723.37	4204.63	1326.39	1326.01	233.033	9.62298	9.78269	10.6604	10.0239	9.21218	9.50414	noncoding	BX112397	lincRNA-FAM183A-2	lincRNA	753	chr1	+	43464813	43465491	TGGACAAACTCCGTGACCACCTATATAGATCTTTAATAGGAATCTCCCCTGGACAAATTT
ASHG19A3L0000269	23.2901	27.8382	18.8959	28.8018	24.8032	26.143	4.15364	4.27156	3.52222	4.29123	3.84713	5.96691	noncoding	BG722956	lincRNA-EGR2	lincRNA	833	chr10	-	64575623	64679660	ACATTGACACTGACTGGAGCAGAACCAGGTCGCCGGATCTCCCAATATCCCAGCCAGCTT
ASHG19A3L0001742	56.9321	114.634	108.362	139.215	105.798	67.5687	5.26942	6.1323	5.76506	6.76795	5.70869	7.52982	noncoding	CB047659	lincRNA-JARID2-2	lincRNA	386	chr6	+	14118019	14196570	GATGTGGACTTGCCCTGCACCGCCCCCTGGGATCCGCAGGTTCCCTACACGGTCTCCTGG
ASHG19A3L0003261	875.291	202.088	2705.76	341.087	1407.8	335.558	8.77209	6.89817	10.0113	8.05186	9.3012	10.0388	noncoding	AK126918	lincRNA-GLIS2	lincRNA	4466	chr16	+	4364761	4389595	ATCGTAGCTTATGTTTTCCTCCTCTTGGCTCCATTGCTGTTAGCATAGAGTTTTAAAAAA
ASHG19A3A051643	123.701	67.8655	195.631	116.96	115.666	38.4656	6.25038	5.43998	6.53791	6.50779	5.83161	6.60652	noncoding	ENST00000500215	AC007686.1	Ensembl	2924	chr14	+	77507406	77535846	ATTAATCAGAGAAACACATCAAGAGTTGTTGCGTGGAGACAGCTTTCCTCCCAGTACTCG
ASHG19A3L0001328	10.0366	21.9973	21.4938	8.05978	19.498	12.3835	3.12083	3.98225	3.66859	2.48448	3.56352	4.71993	noncoding	DB111273	lincRNA-P2RY1-1	lincRNA	575	chr3	+	152053707	152515360	TAAACCTACAATTTCTGATTGACAATGTTTATTTACTTCTCTTCCACTTTTTTGGGGGTT
ASHG19A3L0003534	11.8195	25.0959	18.4793	9.63323	11.4347	50.3548	3.30553	4.14254	3.49272	2.63133	2.97427	7.05957	noncoding	AA368654	lincRNA-OPTC	lincRNA	281	chr1	-	203482904	203483185	ACCTTTCTGGAGGGTGGGGGAAACCCAGCCCCATTCCTGGCACCTAAAGTTGGAAACTGA
ASHG19A3A048155	87.3731	30.4466	191.864	40.0822	142.05	20.7471	5.81875	4.38752	6.51486	4.84461	6.11482	5.58362	noncoding	uc001uhk.3	BC040060	UCSC_knowngene	586	chr12	-	127215246	127256773	AACTATGACCTAGGACCAGGGCCTTCAGGAATCTTCACCCCTAACTTGAACTTCATAACA
ASHG19A3L0002548	773.634	2246.67	3096.18	2120	1168.74	1485.98	8.6061	10.157	10.2183	10.6997	9.02526	12.1385	noncoding	BU149307	lincRNA-C1orf55	lincRNA	973	chr1	+	225983286	226302302	ATTTCTCCGCCCACCAAACAAAAAAGAGGGCCGCCCCGCCGCCGCACCATTTTGTGTGGG
ASHG19A3A022479	388.813	150.691	209.02	185.173	260.068	7.56708	7.72814	6.48749	6.6226	7.17954	6.92524	3.1762	noncoding	ENST00000413128	RP11-420K5.1	Ensembl	774	chr3	+	39685128	39686196	GAAGGTGTAGAACAGGGTATGGATGATGAATCAGATGAAAAGGAAGCAAACTCACCTTAA
ASHG19A3L0000141	12.4888	38.775	50.778	51.2106	22.6303	24.8248	3.37192	4.69494	4.75157	5.24221	3.73011	5.87835	noncoding	exon91+	lincRNA-KNCN	lincRNA	175	chr1	+	46989750	46989924	ACTCTTCAGAGCCCAGCCACATGCCACCTGCTCCAGGAAGACTTGCCAGATTATCACAGG
ASHG19A3A054674	13.3942	11.7559	8.07944	21.1597	61.542	13.1473	3.45948	3.23417	2.64635	3.75786	4.99247	4.82922	noncoding	uc002eoo.1	AK056683	UCSC_knowngene	2147	chr16	+	66442426	66446038	ATTTTGCAAAGCATAGGGAAGAGTGAAAGTCATCCGGGGCATTTGCAGACACAGCACTAA
ASHG19A3L0001638	103.826	89.8089	209.449	155.34	57.7801	63.0376	6.0273	5.80754	6.62621	6.92449	4.90811	7.42279	noncoding	chr5:3223050-3239025-	lincRNA-C5orf38-2	lincRNA	15976	chr5	-	3223050	3239025	TGAAGTTACCTGATGATATATGGCTTTTCCCCCACCTGCATCTGACTCTAAGGTTGTTGC
ASHG19A3L0001263	248.137	310.228	430.445	173.796	323.608	105.544	7.15112	7.473	7.56305	7.09075	7.2108	8.25223	noncoding	BM976593	lincRNA-CDS2	lincRNA	719	chr20	-	5193468	5194179	ATAGCATTTATCAAGACCCCATTGTGCTTTCACACCAGTCTCCCCAAAGTGGTGTATGAC
ASHG19A3L0002837	84.0915	231.979	3230.55	291.937	198.452	23.9521	5.76879	7.0938	10.2793	7.82953	6.56965	5.81875	noncoding	CK819477	lincRNA-APLN-2	lincRNA	356	chrX	-	128809864	128812318	GGGGACTGTTCCGTCAGAATGAGCAGCTTAAAAAATGTCGCCTGTGAGGTCTCAGCTCGT
ASHG19A3L0002226	3404.11	3670.34	3710.2	2510.13	3197.44	1870.74	10.5902	10.8347	10.479	10.9623	10.4751	12.5033	noncoding	BX105755	lincRNA-KIAA1432-2	lincRNA	463	chr9	+	5578474	5578936	CTATTGCTACAGGCATGACACATTCAGGAACTAGAAACAGGAAATAATTCCCCCTCCCAC
ASHG19A3A014514	250.544	81.9524	78.5459	52.9502	275.851	27.1777	7.16357	5.68954	5.33399	5.29608	6.99646	6.02761	noncoding	ENST00000392819	AC016732.2	Ensembl	969	chr2	-	158067017	158067987	TAGAGCTTATACATATCAGGTTGCAACCAGGTGGTATCAGGCCCCTGAGTTACTATTTGG
ASHG19A3L0001167	51.496	67.2782	48.3972	18.1255	46.027	33.9349	5.13693	5.42752	4.68814	3.49198	4.61007	6.38903	noncoding	chr2:237543636-237554786-	lincRNA-CXCR7-1	lincRNA	11151	chr2	-	237543636	237554786	TCTCTGTGTCTCTCTTTGTCCTCTCCTCTGCTTGTAATGACATCCATCATTGGGTTTAGG
ASHG19A3L0003049	46.5271	76.3307	80.7788	75.6642	60.1315	55.1859	5.01095	5.59861	5.37028	5.85297	4.9581	7.19788	noncoding	BG258490	lincRNA-DYNC1H1	lincRNA	800	chr14	+	102415933	102418786	TTGAGCAGCAGGTGATGGTCAGAGGTAATACGTGAGCCACCACGCCCGGCCTATAGTCAT
ASHG19A3A018948	6.46665	28.271	5.08277	33.3943	20.0213	5.63633	2.59911	4.29235	2.36199	4.54457	3.5937	2.5822	noncoding	NR_026863	C21orf84	RefSeq_NR	579	chr21	-	44881973	44898103	AAGCCCGATGGGAAAGAATGTCTGGGAAGGACGTCATGCCCGAGGCTTGCGTGACAGTTT
ASHG19A3A025745	13709.9	6410.31	15370.1	6904.61	7591.95	756.163	12.636	11.6352	12.7816	12.4259	11.8059	11.2002	noncoding	ENST00000439897	RP11-91I11.1	Ensembl	151	chr1	+	92065727	92065878	CTGGTAATAAAATCAGGTACAACTCCAAAAGGAGACATTGGAGAAGAACTAAGCTGGGTC
ASHG19A3A010129	104.431	1345.64	1619.98	818.801	343.775	35.0352	6.03263	9.44159	9.3123	9.31343	7.29819	6.4452	noncoding	NR_026849	C18orf18	RefSeq_NR	1322	chr18	-	5236723	5238028	AAGGATACTTTGACAGTTTTCATTTGTCGTCTACATGTATATGGTACGTTTCATTCTGCC
ASHG19A3A048508	15.0329	23.7362	25.4131	27.684	17.8911	40.0548	3.5991	4.07586	3.87521	4.22846	3.47097	6.67718	noncoding	ENST00000435559	RP11-86H7.7	Ensembl	2272	chr1	-	95086706	95089740	ATTTTCATAAGGAAAGTTCTGTTAGGAGAGCTGCCTGAAACAACACCTCTGCCTGTGCTC
ASHG19A3A055197	46.4054	48.7831	41.9339	32.263	113.486	18.2175	5.00729	4.99615	4.49423	4.48854	5.80349	5.37818	noncoding	uc003gjk.1	LOC93622	UCSC_knowngene	1602	chr4	+	6675817	6677774	CGCGGCGGGGAGTGTCCCGCGTGGAAGGCGCTGGGTGGCCAACTGACGAACTGTGTTCAC
ASHG19A3A050481	26.023	26.6215	38.9778	33.5707	31.4663	34.3794	4.28932	4.21409	4.40457	4.55266	4.13026	6.41352	noncoding	uc001vrj.1	CR604228	UCSC_knowngene	1459	chr13	+	111474474	111491472	ATTTTCTGCAGATTACTTTCTACAAGACGATTTGGGACCTCAGTTTACCACCTCCCAGCG
ASHG19A3A035945	60.5012	34.0772	83.4737	20.2855	69.6549	7.59423	5.34705	4.52957	5.41049	3.68449	5.15478	3.18646	noncoding	uc003yet.2	BC067244	UCSC_knowngene	2078	chr8	-	92080138	92082324	TCAGAGGACCTCTTTAATCTTTGATTTTGGTCCCTGTTTCTAAGAAAAGCAACTGAAAAG
ASHG19A3A027128	5.56875	3.2734	132.854	19.0094	86.3029	5.4773	1.84081	1.9137	6.03791	3.57635	5.42767	2.54294	noncoding	ENST00000411846	RP11-483I13.4	Ensembl	1570	chr1	+	108815564	108880475	ACTTGTGGTCAGTTAGCCAGTTTCTCTGTGAACCTTATTAGAACTCGCATGCAGGCTTCA
ASHG19A3A028083	22348.1	20160	27760.7	18038.9	19035.6	2739.14	13.399	13.5294	13.8227	13.8752	13.399	13.0534	noncoding	uc003jhx.2	CR613092	UCSC_knowngene	708	chr5	+	33162265	33162973	CTAGAGGGCAAAGGGTTGGAGTTCTATCTTAGGAAAATCAAGGCCCGGAAAGGCAAATAA
ASHG19A3A050012	7.88999	22.8869	27.3872	16.7082	22.1034	11.7205	2.86512	4.03064	3.96682	3.3566	3.70203	4.63203	noncoding	uc010aav.2	BC132836	UCSC_knowngene	390	chr13	+	30512060	30524588	GTTGATGCTGAAATGTTTCCTTCCTCTACATATTCCATGATGCGTCCTGTGGGGTTATGC
ASHG19A3A013917	21832.4	29300.5	38848.8	22216.2	19063.6	3870.53	13.3593	14.1508	14.3982	14.2326	13.406	13.5786	noncoding	ENST00000426710	AC013262.1	Ensembl	252	chr2	-	81893600	81893852	TCGCAAGATGTCTTACACTCATGAGCTGTTCCCACATTAGGCCTAAAAACAGACACAATT
ASHG19A3A031013	23.1461	60.5632	81.4518	13.4241	21.239	45.2324	4.14595	5.28644	5.38216	3.02318	3.65619	6.88814	noncoding	ENST00000447179	RP11-146I2.2	Ensembl	177	chr6	+	14841454	14871959	ATCCTCCCCACTACAAGCCATTTTCTAATGTGTTTGATGTGTATCCTTCTATTTCGTTAA
ASHG19A3L0003398	176.997	223.632	76.6833	29.8159	25.4132	3.30674	6.70114	7.04164	5.29722	4.35188	3.87584	1.84803	noncoding	AI218855	lincRNA-RPS14-2	lincRNA	269	chr5	-	149855120	149864849	GCTTGACTAAGAGAACAGGAATGGAGGCCAAAAGATCTACAAAATGCTCACACAGAGAAG
ASHG19A3A052918	43.6182	91.7494	99.879	60.7258	71.3719	40.0733	4.9308	5.83406	5.65582	5.51299	5.18979	6.67739	noncoding	uc010bfv.1	AK123700	UCSC_knowngene	1913	chr15	+	57595780	57599965	ATGGGAGAATCTTTCGACGCCAAATTCTTCCCATCTCCTGCCTAGTATGTATCACTACAC
ASHG19A3L0000463	44.8182	160.596	169.697	200.701	121.506	71.512	4.96399	6.5736	6.35654	7.29139	5.90096	7.61073	noncoding	AW850155	lincRNA-AEBP2-1	lincRNA	700	chr12	-	19686464	19687155	TGCCACGTAGCCCAGGCCTAGCTCCCTCATGCTCTTCAGGTCGCTGCTCCGACATTACCA
ASHG19A3A000013	6.3228	27.4844	15.8056	43.5493	427.539	11.5209	2.44238	4.25411	3.30933	4.98286	7.60145	4.60047	noncoding	AK091713		NRED	1932	chr11	-	121959812	122051108	AATGGAAAGGAAGGAGAAAATGGAGTTCACTATCAGTAGCTTTTGCACTGGTCTGCCCTT
ASHG19A3L0000618	34.4869	98.7265	84.8377	121.918	37.8009	146.305	4.64047	5.92506	5.43256	6.56672	4.36399	8.76925	noncoding	BE179605	lincRNA-TRPC4-3	lincRNA	541	chr13	-	38767368	38767908	TATTAAGGGACTTTATATTGTAAAACCCTGGAATCCTTCCCAGTCCACCCTCAACTGACT
ASHG19A3L0002209	44.4898	19.0021	30.8117	18.5158	20.3376	13.5227	4.95505	3.80634	4.11213	3.52656	3.6088	4.87773	noncoding	BE083440	lincRNA-COL5A1-1	lincRNA	369	chr9	+	137363031	137363837	AACTCCTCGACCTGGATCATCCTGAGCCTGGTAACTCCTGAGCCTGGGGTCCTCCTGAGC
ASHG19A3L0001130	2234.17	1862.78	1880.65	1131.81	1420.89	838.91	10.0063	9.88711	9.51118	9.77869	9.31519	11.3501	noncoding	BG926534	lincRNA-SLC39A10-1	lincRNA	617	chr2	+	194306582	194307112	CTTCTGCCTGTCTCCAGCTTCCTTCTGCCTTTCTCCCCCTTCCATCTTTGCCAAAAAAAA
ASHG19A3A043346	15.6127	22.4939	21.518	13.314	20.6772	17.8882	3.64688	4.01036	3.66983	3.01182	3.62552	5.34961	noncoding	NR_002791	EMX2OS	RefSeq_NR	7282	chr10	-	119243804	119304579	TTTGGTTTGATTTTTTAAAATATGGGGAGGGGGGTGACATCTACCCGATTCTAGGCTCCG
ASHG19A3L0002899	27.3759	40.5445	41.26	36.4141	28.2648	33.3224	4.35188	4.75035	4.47513	4.69175	4.00526	6.36051	noncoding	chr12:106625035-106628293-	lincRNA-NUAK1	lincRNA	3259	chr12	-	106625035	106628293	ATACCTCTGAGCTACTAATCTGTTTTTCCAATAATATCTGGACACCTTGCTGCCCCCTAA
ASHG19A3A035432	59080.9	48188.1	37338.8	44524.6	36439.1	10868.9	14.9489	14.9234	14.3364	15.358	14.5778	14.8632	noncoding	ENST00000452777	RP11-318C24.1	Ensembl	171	chr1	+	175891110	175891281	ATGTGCCCCCAGTGTTTCCGTCAGTACGCGAAGGATATCGGTTTCATTAAATTGGACTAA
ASHG19A3A051785	25.1361	15.2571	19.4539	37.4788	37.4712	11.0564	4.24703	3.54101	3.55423	4.73453	4.3533	4.43749	noncoding	CR620657		RNAdb	401	chr14	+	101297417	101297818	GTGAATGTTTCTGTCACTTTTTGCAACCGTCCATTCATTTGATCCTCACAACTCCCTGTC
ASHG19A3L0003095	19371.8	15999.7	20191.6	7492.72	12165.8	285.578	13.1424	13.1443	13.2769	12.5739	12.5986	9.81783	noncoding	BG184634	lincRNA-OTP	lincRNA	320	chr5	-	76986606	76989146	GGTCCATTTTACAATCCATTATTTTTGACCACTGCTATGTGTTCAAGTAGTATGAGAATG
ASHG19A3L0000521	26.452	14.1433	19.4894	24.8328	12.4864	6.81241	4.31108	3.44934	3.55577	4.04264	3.06788	2.9144	noncoding	chr12:63792383-63819758+	lincRNA-DPY19L2	lincRNA	27376	chr12	+	63792383	63819758	ATATATACAGTGGAGTACCAGCTACAGATGAAAGATCAGCCTGTTCTGATGCCCCCTGTA
ASHG19A3A025422	11.0702	30.3067	38.3593	47.6581	20.9128	24.5461	3.23152	4.38175	4.38443	5.12468	3.63859	5.85814	noncoding	ENST00000512170	RP11-213G21.2	Ensembl	500	chr4	+	38565623	38572292	AAGCAAAGAAGATGTTACCCACCACCACCTCTTACAGAAATGGCAGAATCTCTGGGAATA
ASHG19A3A045639	41.2542	23.1058	22.8583	34.1664	18.8279	91.6406	4.85919	4.04197	3.74229	4.57788	3.52368	8.00367	noncoding	BX537809		misc_RNA	1733	chr11	-	104599707	104601095	AGATGATGTTGAAATGAATCCTTGCAGACTACATTTAATTCTGTAAATCCTCCCTCGTAT
ASHG19A3A038962	14.9127	23.6279	33.6902	9.19052	34.2487	3.80368	3.58978	4.07077	4.2227	2.59289	4.23635	2.00997	noncoding	BC064349		RNAdb	1448	chr9	+	96938739	96940172	AGCATAACGTTGCCACCTTCAGTTGGAAACGTATCCTTATCTAATAATTAAGCCCTGGAG
ASHG19A3A041079	38.5657	41.8226	44.5355	32.3231	30.6175	32.0489	4.77802	4.79143	4.57108	4.49186	4.09985	6.29766	noncoding	ENST00000423543	RP3-453A3.1	Ensembl	382	chrX	+	57255466	57255848	ATAGGGCTTCTAGTACTTTATCTAAAAAACCTTGAGACACATCTCATCCTCTTCCTTCAC
ASHG19A3L0002906	35.6745	56.6093	43.5675	45.643	53.684	58.855	4.68262	5.19398	4.54475	5.05835	4.81072	7.30381	noncoding	CF887548	lincRNA-NEDD1-3	lincRNA	738	chr12	+	97211559	97269292	ATCTATTTCTTTATCAAGTTGCTTTGGCTTCCCCACTCTCTCCTGCGTTTTGAAAAGAAT
ASHG19A3A043506	120.623	48.6898	127.203	56.0146	60.1438	8.98007	6.21781	4.99393	5.97792	5.39098	4.95861	3.69957	noncoding	uc001igd.2	BC046483	UCSC_knowngene	1204	chr10	+	1094996	1096200	ATTTCCTCTACCTTTTGTGTGGAATTTAAAATACTGAACTTGTGAGATGAACCTGGTGGG
ASHG19A3L0001877	1539.77	1751.99	1908.41	752.105	1078.71	687.77	9.48801	9.8104	9.53383	9.18982	8.91365	11.0665	noncoding	chr7:143147778-143169303-	lincRNA-TAS2R60	lincRNA	21526	chr7	-	143147778	143169303	CCAAGATATTAAAAGAATCCCTCTCCTCCCATTTATTCCTAGCAATTGTGTTGTTTCATT
ASHG19A3A019799	39.963	80.2796	209.54	129.743	37.6339	57.672	4.82131	5.66095	6.62668	6.65271	4.35952	7.27433	noncoding	ENST00000428294	RP3-449O17.1	Ensembl	700	chr22	-	38731766	38794921	GGAGAAGGAAACAGGCCTTTCGGAGGCTCCTCATCCCTCGGAGGTCATCCCTTACTCCAG
ASHG19A3L0003359	220.02	297.472	353.308	180.214	306.637	113.599	6.99088	7.41713	7.29761	7.14298	7.14	8.3628	noncoding	chr2:48624186-48643070+	lincRNA-KLRAQ1-2	lincRNA	18885	chr2	+	48624186	48643070	TAAACAAATCACTGCAGGGCCATTTAAATCTTCACCTTCTCCCCAGAAAAGTCTTCAGCA
ASHG19A3A022806	20.1989	53.619	103.787	27.4732	40.271	19.4413	3.97009	5.12681	5.70811	4.21674	4.44024	5.48146	noncoding	ENST00000485404	RP11-433A10.1	Ensembl	555	chr3	+	72202043	72221401	AGAATGGTTTGTTTCCTTTCGTCTTCCTCCACGATGCATTTTACGATTGCAGAGGGTCCT
ASHG19A3A050618	291.884	296.504	641.722	296.65	599.339	18.981	7.37223	7.41082	8.09804	7.85473	8.09584	5.44508	noncoding	NR_026862	PPP1R3E	RefSeq_NR	4521	chr14	-	23765112	23772057	ATAGTGAGGGCTCACATTTACTTAACACTTGTGTGCGCAAATCTGGGTTTTTCTTCCTTT
ASHG19A3A042349	140.896	27.6596	114.292	27.7017	40.178	3.37011	6.41148	4.26176	5.83432	4.22972	4.43779	1.86827	noncoding	AK022980		misc_RNA	2377	chr10	-	1099687	1102063	CTTGGATAGTACACTATAGTGTTATAAGCTGTTTGACATGTCGCTTCCTAAATTCTCAAG
ASHG19A3L0003161	12.5702	26.7022	27.441	22.5776	20.4861	13.6231	3.38205	4.21631	3.96997	3.87189	3.61639	4.8923	noncoding	DW421906	lincRNA-SIAH3	lincRNA	296	chr13	-	46513574	46513854	GAGCATTAAGGTTTTGACTTCAAATCTTCTATCTTACACCAATACCTTCCTTCTTTCACA
ASHG19A3L0002484	31.9773	40.0408	36.2146	44.9534	23.0009	14.893	4.54403	4.73356	4.31421	5.03297	3.75277	5.04125	noncoding	chr1:2952104-2969716+	lincRNA-PRDM16	lincRNA	17613	chr1	+	2952104	2969716	TTAACTTCAGGACACCAAGAACTGCCTCAGTTTACTTCTCTGTGTGGGTCTCTTTCACCA
ASHG19A3L0001234	5915.39	1828.17	3506.24	1422.51	5147.71	463.406	11.3927	9.86498	10.3986	10.1095	11.2033	10.4782	noncoding	AK294389	lincRNA-RNF103	lincRNA	1135	chr2	-	86732790	86948245	CTCTGTTGTGAGGACTACCATTTTGGAGAAGGTTCTGTTTGTCTCTTTTCATTCTCTGCC
ASHG19A3A051571	176.203	210.37	239.043	258.487	318.376	7.3498	6.69528	6.95605	6.7926	7.65847	7.18998	3.10306	noncoding	AK090477		misc_RNA	4801	chr14	+	71927902	71939072	GTAGCAAACCCTGTTTTGGTCAGTAGGACTTGTTGTAATTGCGTAATTAAAATGTTATGT
ASHG19A3A042611	34893.1	17292.9	22841.1	13185.2	19628	5567.71	14.1576	13.273	13.4792	13.4242	13.4683	14.0567	noncoding	ENST00000468834	RP11-462L8.2	Ensembl	793	chr10	-	33346542	33347335	AAGTCTGTGGCTCGCATCGCCAAGCTTGAAAAGGCAAAGGCTAAATAACTTGCCACTAAA
ASHG19A3L0002506	13.8443	12.8539	20.9224	5.51304	16.9335	5.21969	3.49988	3.33987	3.63681	2.00029	3.40409	2.47585	noncoding	BG210085	lincRNA-PBX1-1	lincRNA	282	chr1	+	163369198	163369747	CTAGGGTTCCCTGGTTTTCCTTACAAAGAATAATAATTCTGTTCTGTCCTCTCCAAAAAA
ASHG19A3L0002807	109.654	105.804	113.501	120.164	85.9604	176.922	6.09733	6.01302	5.82729	6.54763	5.42324	9.06241	noncoding	AW387651	lincRNA-TFE3	lincRNA	232	chrX	-	48903267	49031062	AAAGAGGCACGTAGCCGATTAGGCCCAGTACCCCTCCTCTTTCTTCTTTTGTATTTCCTC
ASHG19A3L0001776	103.33	183.408	530.175	106.69	316.471	5.49937	6.0209	6.75158	7.84391	6.36885	7.18107	2.54786	noncoding	chr6:27248371-27266346-	lincRNA-PRSS16	lincRNA	17976	chr6	-	27248371	27266346	TTTTCTTGTGGTAATTTTCTGCCTCCCAAGAGATGGAGATCACAGAGCCTTCTGCTGTTG
ASHG19A3L0002472	25.295	19.8434	27.5723	23.1518	14.1315	9.08001	4.25582	3.8572	3.9753	3.91381	3.20801	3.73657	noncoding	BF950033	lincRNA-ARID1A	lincRNA	283	chr1	+	26948061	26948325	AATTTAAGCAACCTTAGAAAACCAGCGCCTAAACCTTTCCTCTTAGGACCCTCAAGCTTT
ASHG19A3A051144	13.5269	3.66909	5.21042	30.4721	9.43537	10.3408	3.47206	2.00156	2.37678	4.39003	2.78749	4.19637	noncoding	ENST00000514741	AL132709.10	Ensembl	2395	chr14	-	101536823	101539261	TTTAAATTGGCATGTTTACTGATCGGGGAATTTCAAGTTAACAGAGACAGCGCCCCCTCC
ASHG19A3A032217	74.4539	14.1445	31.5704	33.5111	15.1551	7.92234	5.62132	3.4495	4.14238	4.54992	3.28521	3.30494	noncoding	AK021558		misc_RNA	1746	chr6	+	151713535	151715281	TCTACTAAGTCTCATTGTGGAAAAGCCACAAATGTCCCTAGTACAGTAATAAGGAAAAAA
ASHG19A3L0001259	77.5716	111.781	103.88	116.722	107.472	129.59	5.67354	6.09592	5.70899	6.50544	5.73351	8.57306	noncoding	exon2436+	lincRNA-PTPN1-2	lincRNA	264	chr20	+	49047223	49047486	GCAAGGGATTTTCATCAAGAGGAATCTCTAACCTCAGCCCATCCCTGCAACTCACCCCTG
ASHG19A3A040421	185.92	371.159	150.395	587.226	455.823	86.8749	6.76795	7.71716	6.19642	8.81313	7.69311	7.92262	noncoding	uc004exm.2	BC007360	UCSC_knowngene	646	chrX	-	133678458	133680653	TTGCAGTGTGCCTAGATTTTCCTCCAAGGACAAAAATGTGAATAAAGCAATATTTTAGCC
ASHG19A3L0001720	99.2089	68.7084	76.9408	67.6908	180.652	13.4059	5.968	5.45479	5.30231	5.68366	6.44168	4.86165	noncoding	AK307796	lincRNA-ARHGAP18-2	lincRNA	1320	chr6	-	129929164	130182692	ATCCCTGGAGCTGCCATTAGAATCAAGAATCTTTGCCAAGAACTAGAAGCAAAGTTTTAT
ASHG19A3L0001205	27.5497	47.378	24.6715	12.1288	25.688	63.049	4.35781	4.95429	3.83683	2.88267	3.88819	7.42311	noncoding	CN289466	lincRNA-MEIS1-1	lincRNA	784	chr2	-	67618829	67619611	ATAGAGATTCCAAATTTCTAACACTTTCTATAAATCCCCTTCCAGCTCAGATTGTTCCTT
ASHG19A3L0002704	23.6288	34.9276	34.9344	29.1325	22.931	48.1797	4.17069	4.5624	4.26819	4.3116	3.74889	6.99158	noncoding	BG210561	lincRNA-AGRP-2	lincRNA	697	chr16	-	67551608	67552290	AAAGAACTCATCTAGACTTTTCTTGTACCTCTGCTCCCCAAACAGCTTCTCTTTTCAGGT
ASHG19A3A009611	123.242	5.49542	49.0185	19.4159	6.03264	6.78207	6.24564	2.38079	4.708	3.61104	2.44597	2.90411	noncoding	NR_026905	C17orf69	RefSeq_NR	2477	chr17	+	43716340	43719669	GCTGTTCTGTAGGCACTTTGAGAAGAGGAAGAGTAGCATCTCGGTTTTAATAAAAGAAAG
ASHG19A3L0001712	6.24289	6.32551	4.20618	5.20844	6.31037	8.80227	2.37039	2.59779	2.14988	1.90409	2.47628	3.63543	noncoding	AA935188	lincRNA-MCM9	lincRNA	178	chr6	+	119110701	119110864	TTCTGATTGATGTGAATCCTCCTCACTGCACGTCTCCTCATTCTTACTGATTTGGCCAAG
ASHG19A3L0001100	57.106	29.5246	55.4226	67.5946	4.3226	48.2913	5.27396	4.35001	4.86381	5.68224	2.2662	6.99545	noncoding	AA326780	lincRNA-GRB14	lincRNA	285	chr2	-	165513256	165513539	ATATCTCAGTAACAGCTTGATAGGACATTGTCACTAGCAGTGCCACCACTAGGTCCTTAC
ASHG19A3A048071	30.2762	16.3156	24.3133	13.5442	8.91424	3.3034	4.47386	3.62277	3.8198	3.0356	2.73489	1.84712	noncoding	uc001dnu.1	AK022898	UCSC_knowngene	2786	chr1	-	91295103	91317175	CAGCGAAGCTAGATTGTATAATTTATTAGTTTTCTCCACCTGGTAACACATCCTTAAGAA
ASHG19A3L0003223	6.43875	22.0354	34.0235	5.88239	15.2364	5.32686	2.5654	3.9854	4.23553	2.21189	3.29208	2.50472	noncoding	BQ446739	lincRNA-NPPC	lincRNA	522	chr2	+	232742949	232743639	TTTGTTGTAATTCTCCTTCCAGGTTTCCTACTTTAGAAAATATACTCCGGGCTGGCCGGG
ASHG19A3A038325	4465.95	9108.68	14108.6	4520.01	15566.5	487.912	10.9798	12.1821	12.6795	11.8243	13.0513	10.5601	noncoding	ENST00000412020	RP11-12D24.8	Ensembl	244	chr9	+	5312025	5312269	AGCCTTGTGGTATGGAAAAACAAATTCGTTTTATGTCTTCTTCTCCCTTTCCATCTTTCA
ASHG19A3A044525	457.352	624.206	782.277	411.678	332.738	538.191	7.94192	8.38318	8.35912	8.31906	7.25157	10.7208	noncoding	ENST00000400856	RP11-106M7.2	Ensembl	499	chr10	+	116569133	116570929	CTAGTGACCCAGTGTTGCGAAGACCTATTTCTCCCCCCAAGACATTCTTTACCAGATATT
ASHG19A3A053924	47.1894	13.3057	16.5722	52.6671	16.3608	3.25415	5.02899	3.38062	3.36196	5.28773	3.37001	1.83265	noncoding	AK125450		misc_RNA	2509	chr16	-	74347908	74350416	TAGATTAGCCATTTGCTGAAGGTTAACTGGGAAAAGAAGGATGGAGGAAGGCTATACCGG
ASHG19A3L0002871	486.428	87.5615	398.653	260.571	627.912	42.9697	8.01895	5.77514	7.45267	7.67067	8.15854	6.8035	noncoding	CR603409	lincRNA-FAM156A	lincRNA	1248	chrX	-	52976959	52993397	AGCAAAATAATGTTTCAGAGGCTGCTCAAGCAGTGGTTAGAGGAAAACTGAGACGTGCAC
ASHG19A3A043568	77.2895	207.334	162.061	56.5344	97.7518	172.881	5.66926	6.93266	6.29325	5.40703	5.59486	9.02874	noncoding	ENST00000445427	RP11-5N23.2	Ensembl	1133	chr10	+	6622380	6626261	GCTCCCGCCCCTGGCCTCCTTACCAGCCACTTGTCGCCCAGCTGCGAACTGGAGCGGGAG
ASHG19A3L0001168	18.5466	44.934	72.215	21.747	28.768	13.6387	3.86354	4.88105	5.21544	3.80699	4.02432	4.89431	noncoding	chr2:237543636-237554786+	lincRNA-COPS8-1	lincRNA	11151	chr2	+	237543636	237554786	ATTAAATACATTCCTTCCGTCTGCCTTCCCATCTATCATGGTGGAACATTGCAGGGATGG
ASHG19A3A014747	29.3362	20.9986	43.0981	16.3252	22.3295	11.3372	4.43654	3.92464	4.5312	3.315	3.71298	4.53614	noncoding	AK026734		misc_RNA	2218	chr2	-	187219300	187221500	TGCACCTTGCCTCATTAAAAGAAGAAAAAATGCCCCACTATATTCACTCACAGAATTTTA
ASHG19A3L0002164	2730.21	1063.15	1897.23	768.401	758.573	152.321	10.2674	9.11352	9.5193	9.22262	8.42172	8.83037	noncoding	CR594623	lincRNA-TP53INP1-1	lincRNA	1606	chr8	+	95908039	96060801	GTAATATATGACATTGCCAGTCAAGCACACTTGCACCTAAAGCATGTAAGTCGGCTTTTT
ASHG19A3L0003427	44.5035	151.792	288.248	129.093	77.1882	48.6951	4.95586	6.50055	7.02781	6.6467	5.28717	7.00923	noncoding	chr18:68717578-68723320+	lincRNA-CBLN2-3	lincRNA	5743	chr18	+	68717578	68723320	CTCTTGGCTAGACTTTACATGATAGCTTATTTTGCCCTTTCCCTCTTGTAAAGATGATTC
ASHG19A3A018562	1099.91	213.693	646.181	135.948	301.397	10.99	9.06802	6.97961	8.10857	6.7254	7.11805	4.41696	noncoding	ENST00000438350	RP11-40H20.3	Ensembl	221	chr1	+	27537754	27537975	GTATTAGATGATGCAGAAGGGATTCATTCTAAAACAAAGTCAAGAAAACAACTGGGTTGA
ASHG19A3A051112	369.913	196.174	120.544	110.884	390.003	3.39697	7.66381	6.84922	5.90232	6.43214	7.47266	1.87603	noncoding	NR_003138	SNHG10	RefSeq_NR	1972	chr14	-	95999252	96001209	GATTGCTCATTTTCTAATGTGGGACCTGAAATTTACCAGGTGCTTAAAGAATCTTTTTGT
ASHG19A3L0003532	100.986	20.0174	52.8383	13.5839	25.5545	7.72728	5.99304	3.86781	4.80479	3.03946	3.88212	3.2362	noncoding	AI655567	lincRNA-FKBP1A	lincRNA	433	chr20	-	1416425	1416858	CACTGATAGAAGGACCCAGATAAGAACACAGTTTTTTCGCATTGTATTTATTAGTGTTCT
ASHG19A3L0001337	2186.27	2699.54	13569.6	2566.31	1625.65	659.226	9.97379	10.422	12.6056	10.9963	9.48856	11.0116	noncoding	AK299287	lincRNA-COLQ	lincRNA	1840	chr3	-	15529724	15643076	ACAAATAAACCTTCTCTTATCAACATCATGATTGAGCCACAAGCCACACGGAAGGCCCAG
ASHG19A3A042590	400.433	117.012	230.171	47.2145	305.544	6.84839	7.7771	6.15612	6.74594	5.11128	7.13453	2.92665	noncoding	NR_024284	LOC220930	RefSeq_NR	2232	chr10	-	31605457	31608024	GTCCTTAGGAACAGATAAAGTCATGGATATGAAAGTGATCACTGTCATTAATATCCACAT
ASHG19A3L0002134	4189.9	4665.09	5620.58	1885.1	3094.66	14.4325	10.8845	11.1931	11.108	10.5228	10.4307	4.99534	noncoding	CR616931	lincRNA-HEY1	lincRNA	728	chr8	-	80830952	80942384	TGGTGGGGATAGTATACACTGTACTAAGAAATTGTCATTCAATAAATACGTTTTGAGTGC
ASHG19A3A041413	987.864	511.404	579.654	317.984	583.429	164.535	8.93686	8.12675	7.96833	7.94963	8.05507	8.952	noncoding	ENST00000448271	RP11-111F16.2	Ensembl	287	chrX	+	110862035	110862322	ATTTATTTTGGTCCAATGCAGTCCCATTCTTTATGGCCTATAGTCTCACTCCCAACTACC
ASHG19A3A050100	2520.56	315.152	1257.13	447.192	1849.02	374.409	10.1617	7.49481	9.00218	8.4277	9.67637	10.1909	noncoding	uc001uyq.1	AK054970	UCSC_knowngene	3681	chr13	+	42813345	42817026	CATCTTTCCCAAAGGGCACTGCCTTGAGATCATCCTTCTCAAATAAAAAGAATGCATTTG
ASHG19A3A051364	34482.4	25231.2	43902.1	21849.6	32603	2345.25	14.1384	13.9302	14.674	14.2117	14.363	12.8345	noncoding	ENST00000479812	RP11-434O22.2	Ensembl	475	chr14	+	35163375	35163850	TGTTTGACTGGCTCCTGATTACGATGTTTTGGATGTTGCCAAAAAATTGGTATCATCTAA
ASHG19A3A025747	71.221	168.288	207.084	88.9853	29.7399	25.8477	5.56236	6.63996	6.60978	6.10821	4.06127	5.9473	noncoding	ENST00000450559	RP11-576N17.3	Ensembl	1004	chr4	+	84168330	84169334	AGTTACATGCCCTGCCAGTAGTCAGCCAGGGATAATGCTGCTGGTAGAGGTGCGGCAGAA
ASHG19A3A025726	718.122	1806.77	2616.07	915.409	1480.52	299.101	8.51759	9.84779	9.95367	9.47085	9.36409	9.88844	noncoding	ENST00000506460	RP11-452C8.1	Ensembl	741	chr4	+	80584914	80617991	TACGTTTCCCAGCTACTCCATCTCCCCACACCGCAGGCTTTCTGTTATGTTCTGATGATG
ASHG19A3A014134	137.703	227.314	198.21	213.718	158.368	197.957	6.38099	7.06434	6.55577	7.37899	6.25349	9.22319	noncoding	ENST00000447876	AC018730.1	Ensembl	607	chr2	-	105424030	105469641	AGCGGAGCCGTGCGATGTATTTGAAAAGCAATCAGTCCGACCTTCCCCCATAGATTCATC
ASHG19A3L0002352	14.3708	10.9154	23.3903	26.3925	24.1898	13.1304	3.54626	3.15304	3.77179	4.14537	3.81552	4.82711	noncoding	BM807096	lincRNA-GRIA2-2	lincRNA	1041	chr4	-	158967911	158968773	TTTAACCCCCCATTTTGTTTAAAAAGATTTAAAGGGCCAAACCAATTTGCCCCCTTTTTG
ASHG19A3A047087	55.861	151.781	205.904	92.1555	124.325	47.477	5.24221	6.50015	6.60347	6.16139	5.92943	6.96444	noncoding	ENST00000423187	RP11-99H8.1	Ensembl	432	chr1	-	71181615	71185972	GGCTCTTCCTCCTGCTCCTGTCACCACAACAACTAGTGTGTGGAGCACAACTAGCCTGAC
ASHG19A3L0003087	7.12465	19.857	20.8106	60.042	36.8426	12.2858	2.77207	3.85901	3.63082	5.49353	4.3298	4.704	noncoding	chr5:1777673-1784347-	lincRNA-LPCAT1-1	lincRNA	6675	chr5	-	1777673	1784347	AACAGAAGCCTTCTTTCGGGAGAAACAAATAAATGCAGGAAATTGGCTGTCCCCAGCTGA
ASHG19A3L0000311	75.2442	130.751	90.7535	112.775	87.6004	449.148	5.63474	6.30727	5.52503	6.45895	5.44932	10.4415	noncoding	exon848+	lincRNA-ZW10	lincRNA	153	chr11	+	113592424	113592576	TCTCTCCCCAACACCACCCATCCCCCATGTGGCTACCAGGTTTCCTTCCTAAACAGGTCA
ASHG19A3A021412	1486.36	2016.12	2070.52	1484.64	1403.52	4976.23	9.43999	9.9885	9.64296	10.168	9.29716	13.9081	noncoding	AK126393		misc_RNA	2855	chr3	-	112316367	112319222	AAAGATGCTGACACTTGTATTAATTCATTAAAAAACACCACCCCCTCCCTGAAATAAACT
ASHG19A3A008508	42.818	37.4971	11.6149	46.3428	102.476	11.0558	4.905	4.65315	2.96144	5.08121	5.66638	4.43729	noncoding	AK000839		misc_RNA	1951	chr17	-	46657698	46659621	ATATCTAGATATTCGTTTGATCACAAACTAAAGGCTTGGAGGGGCACGGAGGAGCCGATT
ASHG19A3A008877	57.7573	109.017	55.0914	91.1058	106.648	76.3818	5.28755	6.05263	4.85449	6.14436	5.72041	7.71248	noncoding	NR_026857	FLJ90757	RefSeq_NR	4421	chr17	-	79002932	79008519	CGCAGGACGCCGCGGGCCGGGCTTACAGGTGGGAGAGGCCCCGACCCCGCCGCTTCGCAG
ASHG19A3L0002770	45.1711	61.0313	84.4993	56.0649	67.4863	35.7233	4.97292	5.29737	5.42598	5.39378	5.11169	6.4796	noncoding	chr15:64339447-64344761+	lincRNA-FAM96A	lincRNA	5315	chr15	+	64339447	64344761	ATGATGGATATTTACATTTAGTTTTGCTGCCCAGTTTCCAATCCCTGCTTCCTATCTGGG
ASHG19A3A040420	207.077	221.157	211.057	273.341	138.728	119.101	6.91694	7.02832	6.63747	7.7379	6.0801	8.4328	noncoding	NR_024607	MGC16121	RefSeq_NR	786	chrX	-	133677407	133680660	TTTCTTGAAGGCATCCAGCATCTCCAGTTAGCAGTACTGATTTTTTTTCCCCCCAACAAA
ASHG19A3A000296	21.8381	61.9166	140.027	20.5805	82.5226	10.7774	4.07347	5.31884	6.10267	3.71093	5.36555	4.3446	noncoding	ENST00000446527	RP11-421L21.3	Ensembl	1045	chr1	+	101491474	101552727	TTAAACACCCGCTTCCTAAGCCTGGGTTCTTATGCCTTTGTTTGAAAAACATGGTTCCCT
ASHG19A3A050356	45.2507	15.3197	39.8517	27.8598	25.1706	9.37514	4.97564	3.54705	4.43448	4.23951	3.86495	3.84713	noncoding	ENST00000438536	RP11-427O13.1	Ensembl	1800	chr13	+	85095859	85098050	ACTGTACCTGCCCAGAAAGGCCTAATTATGCTCCACTTTTTCTCTTTCCTTATTCCATTT
ASHG19A3A031348	315.152	64.9948	845.414	237.124	381.45	75.9177	7.47086	5.37731	8.47692	7.5257	7.44295	7.70505	noncoding	uc003oci.1	AK057104	UCSC_knowngene	3143	chr6	+	32862499	32871535	TGTATATAGTATGGTTCTGGATGCTCTTGTATACCTCACTCTTCATTTCTCACCTAACCC
ASHG19A3L0000632	2384.48	2202.17	1998.85	1004.52	2223.58	73.5181	10.0884	10.1209	9.59372	9.6108	9.93579	7.65038	noncoding	AK316271	lincRNA-SUCLA2-1	lincRNA	1801	chr13	-	48517468	48612125	TGAAATTTCAGTTGCCAATATGATCTGAAAACCCAGTGGATGGCTGAAGGTGTTAAATGT
ASHG19A3A033119	995.015	827.728	1724.78	673.953	535.357	244.197	8.94702	8.77085	9.39457	9.02256	7.92262	9.56786	noncoding	NR_015381	TP53TG1	RefSeq_NR	751	chr7	-	86954665	86974808	CTCTGGGATAGATGCAGGAAGCGATGGTTAAGACCCATTTTCACCCAACTTCTCGCCGCA
ASHG19A3L0000512	116.285	242.731	166.2	83.5421	84.688	92.7885	6.17202	7.15871	6.32451	6.01302	5.40246	8.02312	noncoding	BQ222987	lincRNA-SLC16A7-7	lincRNA	921	chr12	-	60408665	60409569	TTGGTAACAGGGTTCTTCTCAACTTCCTCCCTTAATATTCATCTGAGCCCCCAACTTATT
ASHG19A3L0001758	679.869	81.7254	32.6337	96.283	42.4519	8.18838	8.44595	5.68541	4.18598	6.22192	4.50924	3.40531	noncoding	BX647686	lincRNA-CCR6	lincRNA	5327	chr6	+	167412892	167552626	GGAATGAACTGTCATGTAAACATACCGACATGTTTAAACCTGACAATGGTGTTATTTGAA
ASHG19A3A054586	21.0635	3.22155	21.6913	5.81373	28.3297	3.12439	4.0276	1.90014	3.68116	2.17794	4.00777	1.79552	noncoding	uc001gco.2	BC032239	UCSC_knowngene	1440	chr1	-	163274001	163291542	TTTAAATTCTGGATGACAGACCTATCAGGACTGAGTGGACCTTTGAGTGACAAGATGGGG
ASHG19A3L0000986	71.1392	89.7417	97.8747	82.7456	47.7458	18.2447	5.56076	5.80629	5.62873	5.99661	4.65664	5.38107	noncoding	AA483651	lincRNA-CD226-2	lincRNA	347	chr18	-	67666095	67666442	AACTGCCTGCTTTTCTGCTCTCTCTGTCTTTGCACGTTTCCTTTAGGAAGTTACCTCATG
ASHG19A3A012089	53.9807	63.1097	47.3093	67.435	34.1525	73.5353	5.196	5.33814	4.6517	5.67905	4.23281	7.65175	noncoding	ENST00000505358	AC004611.1	Ensembl	1207	chr19	+	5558184	5581226	ATTTGCATACTGTTTGTTAAATGTCAAAACACCCTGAAAATGCTTTCTCCCACCTCCACC
ASHG19A3A021257	24.2488	16.9094	26.5531	37.6648	21.3989	11.3617	4.20281	3.66644	3.92755	4.74346	3.6658	4.54557	noncoding	ENST00000478745	RP11-654C22.2	Ensembl	866	chr3	-	72553956	72599703	CACATTAAAAGGAGAAACGGACGCTGATCAGGGAGGAAAAGACCCTGCCCGAGGACCCTG
ASHG19A3L0001994	573.693	814.675	1018.57	956.428	754.848	346.747	8.22691	8.74192	8.71475	9.54383	8.41532	10.0838	noncoding	AA451649	lincRNA-ZNF572-2	lincRNA	438	chr8	+	125814588	125815026	TTGTTGGTGCCCGGATCAATTCTTAAGCTGTCCTCCCCATCCTGCCCACCAAAGCTCAAG
ASHG19A3L0000484	29.1387	18.8068	24.3268	22.1745	19.231	10.7142	4.42906	3.79404	3.82042	3.84083	3.5461	4.32316	noncoding	chr12:38442633-38454033+	lincRNA-ALG10B-2	lincRNA	11401	chr12	+	38442633	38454033	ACCAAGTGTATCTACTCAGATGTAAATCCCAAGGCCTTAGGCTGTCCTCTGTTTTCCTCA
ASHG19A3A022574	114.708	82.9023	189.884	139.861	89.1685	53.4801	6.15374	5.70205	6.50159	6.77277	5.47221	7.15051	noncoding	uc003cqw.1	AK096853	UCSC_knowngene	2353	chr3	+	47205986	47285546	TAGAAAATCTGTTTCTTCCTCTTTCCTCCTCCTTGCAACGAGTATGGCTCAGGGAACTGA
ASHG19A3A050268	48.5609	21.7955	97.2781	29.7427	67.7206	3.15851	5.06269	3.97026	5.61959	4.34759	5.11707	1.80309	noncoding	ENST00000442229	RP11-248N6.1	Ensembl	888	chr13	+	68476486	68477374	GTCGAATCTCATGATCTGTTCCATCCTTTTTCTTGTGTGGGTAAGAAAGGGCAACCACAT
ASHG19A3A051786	45.3146	75.9416	95.2815	55.7689	75.4478	39.2775	4.97705	5.59299	5.59318	5.38373	5.2596	6.63933	noncoding	BC036602		RNAdb	1336	chr14	+	101319252	101320560	AATTCTGTCTCTTGACATTGTCATTTGCATGCTCCCCACACACAAATCCTTTCCTGGTGA
ASHG19A3L0002584	12.2179	35.7202	23.8148	12.6393	12.1462	15.3064	3.34346	4.59399	3.79522	2.93639	3.03797	5.08851	noncoding	chr3:13556998-13571393+	lincRNA-FBLN2-1	lincRNA	14396	chr3	+	13556998	13571393	TATCCTCTGGCTTTTTCCACCGATATCTGGACATTTCCCTAAATCCCACATGTTCCCTTC
ASHG19A3A026811	77585.7	53407.4	61867.4	38986	57109.4	3208.99	15.4308	15.064	15.3899	15.1281	15.4424	13.3088	noncoding	ENST00000455561	RP4-575N6.2	Ensembl	343	chr1	+	101721829	101722172	CCTTCTGAGATTGTTAAGCAGGTTACTTCCATCAGTATTGAGCCAGGAGTTGAGGTGGAA
ASHG19A3A049570	31002.5	23017.7	26658.4	19847	23337.7	5586.93	13.9734	13.7577	13.7556	14.0441	13.7433	14.0655	noncoding	ENST00000445636	RP11-369L4.1	Ensembl	354	chr13	-	50935545	50935899	CGACGAAGAGAAAATCGTTGTGAAAGTGTTGAAGGCACAAGCACAGAGTCAGAAAGCTAA
ASHG19A3A013683	401.173	225.855	286.862	184.19	334.509	38.382	7.77849	7.05491	7.02293	7.17253	7.25788	6.60324	noncoding	ENST00000414613	AC010733.8	Ensembl	1231	chr2	-	61163953	61165184	AATTGGCGGAACTCCTCCTGCATTGAATTGTGCAACTCCTGGAGCTGAATTTACTCCAAA
ASHG19A3A019314	24.0166	60.4952	64.0609	56.0424	41.0758	31.1108	4.19161	5.28415	5.05616	5.39263	4.46599	6.24886	noncoding	ENST00000435702	AP001046.6	Ensembl	2816	chr21	+	44783211	44786446	TACTTACCTTGGACTTTAAGGGCCTCCTGCAGCCTTTGTCACACACTCTTCTTATTTTTT
ASHG19A3A052656	1388.93	342.449	133.391	282.335	290.865	46.6665	9.35731	7.60638	6.04447	7.78448	7.06774	6.93759	noncoding	AF319524		RNAdb	2253	chr15	+	25227154	25266498	GTGAATGACCTGTTGCAGTGCTTTCATTGAAGTGTTCTTCGTTCCCTCAGCAATATGATT
ASHG19A3A017260	21.5575	34.1766	28.1571	27.2284	17.2069	25.074	4.05511	4.53408	4.0015	4.20006	3.4224	5.8952	noncoding	ENST00000340424	RP4-673D20.1	Ensembl	1216	chr20	-	1645928	1688846	AGAACAGAAATGTGTCCCAGATAGAAACAGCCTCCATCCTCATTGAGAACATGGAAGGCA
ASHG19A3A024024	1250.54	308.148	529.171	258.341	412.398	138.345	9.22602	7.46527	7.84097	7.65811	7.54985	8.6868	noncoding	AK023737		misc_RNA	1747	chr4	-	24519052	24520048	ACCTACCCCTGCCTCTCAAATCTTGTTATAACAATTAAACAGTTCGTATTAAGACTTTGT
ASHG19A3A052797	9256.81	7859.95	7918.36	4611.55	3731.68	314.528	12.0154	11.9328	11.6617	11.8444	10.7114	9.95725	noncoding	ENST00000500949	AC012652.2	Ensembl	4265	chr15	+	41576202	41594168	TACTCCTGGCTTAAGTAGTTTAGTGCCTGGGAGAATCCATTACTGAAAAGCATTTAACTT
ASHG19A3L0001466	20.3224	10.945	18.2775	5.90438	9.19028	10.9402	3.97732	3.15603	3.47946	2.22137	2.76165	4.39914	noncoding	chr4:12970502-12999702-	lincRNA-HS3ST1-8	lincRNA	29201	chr4	-	12970502	12999702	GCCCCCTTTCACATTTCTTCTTTGGCCATGATGGCGTCATATTCCTAATCAATATTGCAA
ASHG19A3L0000299	17.8265	13.7058	14.2496	30.4872	17.4262	3.03419	3.81527	3.41469	3.18674	4.39106	3.43927	1.77464	noncoding	BC058549	lincRNA-PLCE1	lincRNA	737	chr10	+	95653757	95713998	TTGTGGATCAGGAAAGGTCCTAAACAAAGCACAGGGGAATGGCACTAATCTCACCAGTAA
ASHG19A3L0000136	6.26484	25.6399	24.8941	20.6779	15.3359	4.34619	2.39011	4.16914	3.84766	3.72078	3.29901	2.23708	noncoding	exon91-	lincRNA-DMBX1	lincRNA	175	chr1	-	46989750	46989924	TAATCTGGCAAGTCTTCCTGGAGCAGGTGGCATGTGGCTGGGCTCTGAAGAGTGAAGCCT
ASHG19A3A042723	8.45399	36.3556	14.677	5.21761	5.9596	8.62399	2.93117	4.61732	3.22061	1.90769	2.43839	3.56579	noncoding	ENST00000422732	RP11-314P12.2	Ensembl	2444	chr10	-	47096453	47099716	CCCCATATTCTTCATCTTGTTCCCTGGGATCTTTCTCCCTAATAAAGGAAAAGCTCATAG
ASHG19A3A035389	21.0222	52.2908	50.7888	10.389	49.6857	3.23867	4.02493	5.09343	4.75182	2.69945	4.70933	1.82799	noncoding	uc003wma.1	BC150495	UCSC_knowngene	1551	chr7	+	155174770	155189051	TTGCTCATAACTAGCATCTCAACACTTCATGATTGTCTCCCAGATACGGGTTGGGGTTGT
ASHG19A3A014535	150.446	20.5349	81.3315	26.3661	27.5293	3.02144	6.50113	3.89565	5.37967	4.1436	3.97386	1.77199	noncoding	uc002uaw.2	DKFZp686H10114	UCSC_knowngene	2528	chr2	-	160549703	160568946	GTAAACTGGTGCTGAGCATTGAACATGGATAATACCAATTCCTAAAGACAGCACAAAAAA
ASHG19A3A022076	13.8121	12.4553	40.4432	34.6673	20.6397	11.76	3.49784	3.29859	4.4511	4.60063	3.62364	4.63671	noncoding	AF315716		misc_RNA	336	chr3	-	188868587	188868923	GAGAAATGTTATAACATCATCCCACCTGGCTTTATCCATTAACATCTGCTCATCTCTGCC
ASHG19A3A026019	27.62	20.2688	86.6511	35.2737	10.6305	3.38553	4.36128	3.88041	5.46072	4.63085	2.9035	1.87256	noncoding	ENST00000501498	AC108062.1	Ensembl	2882	chr4	+	129431492	129436412	CTTTGAAGTTCTGCAGTTGCATTATATTGTGGCTTGCTTTGGATTTGTTACATTTAAGCT
ASHG19A3A049492	16523.2	2944.93	21117.1	3188.63	19121.1	882.515	12.8992	10.5467	13.3477	11.2871	13.4157	11.4262	noncoding	ENST00000454403	RP11-396A22.4	Ensembl	411	chr13	-	41958908	41959319	TTAACGTGCAGAACAAGAACAGCAGCTACTTTGTGGAATGGATCCCCAACAACGTCAAGA
ASHG19A3L0002814	28949.3	29550.3	13535.3	23973.3	3779.08	21596.2	13.8627	14.1576	12.6018	14.3548	10.7263	15.571	noncoding	AA101261	lincRNA-BCOR-3	lincRNA	381	chrX	+	39558459	39646279	TACTTTATTGATGGTACATGACAAGGTGCGGCTCCCTAGGCCCCTCCCCTCTTCAAGGGG
ASHG19A3L0000774	16.555	48.3178	50.2638	43.9018	32.9756	14.2021	3.71627	4.98189	4.73688	4.99522	4.18932	4.96152	noncoding	BI020545	lincRNA-C14orf4-1	lincRNA	164	chr14	+	77464961	77465128	AACAGGCTGCCTCCTCACCCAAGAAAAGACCCTGCACAACCAACCTGTGAGTGCTCTGGA
ASHG19A3A051410	63.6652	128.058	221.137	48.859	113.58	20.8641	5.41017	6.27575	6.6974	5.16554	5.80469	5.59281	noncoding	ENST00000494283	RP11-58E21.1	Ensembl	713	chr14	+	50519574	50520287	GATTAGTCTCCATCCCATCAGTTTGGTTTTATTGACCTGATGACTGAAGCTGGCATCATG
ASHG19A3A007104	319.17	26.3682	3.61864	36.8437	817.571	55.2188	7.48854	4.20255	1.90006	4.70761	8.52274	7.19893	noncoding	NR_002766	MEG3	RefSeq_NR	1595	chr14	+	101292444	101327358	ACTCCGTGGAAGCACGCTCACAAAGGCACGTGGGCCGTGGCCCGGCTGGGTCGGCTGAAG
ASHG19A3A008476	53.4032	16.3164	29.313	22.4922	66.676	16.5411	5.183	3.62288	4.05342	3.86564	5.09343	5.22025	noncoding	BC065911		NRED	2987	chr17	-	45125430	45128397	AGTTCTGAGTCTTCCATTGGTCCGTATCCCATTCTATCTCAGATGCCTTTACTTCCTGCT
ASHG19A3L0001860	23.8354	40.5713	46.1096	48.9577	31.7135	17.532	4.18225	4.75201	4.61358	5.16906	4.13994	5.31453	noncoding	chr7:127179214-127190764+	lincRNA-GCC1	lincRNA	11551	chr7	+	127179214	127190764	TTTTGTGCTGCAGTCCAATTTGATGTGTCAAAATTCTGTCTTTCATCTGCCCTTCTACAA
ASHG19A3L0002776	6.30476	6.40027	227.705	10.9951	31.9553	3.05621	2.42493	2.61632	6.73245	2.76191	4.14981	1.77934	noncoding	BP264199	lincRNA-GCNT3	lincRNA	578	chr15	+	59848253	59911852	TTATAAGGCCATCTATGGGACTGAACTTTGAGACACACTATGAGAGCGTTGCTACCTGTG
ASHG19A3A025590	98.8025	251	696.633	115.503	281.435	10.7637	5.96257	7.20023	8.20437	6.49199	7.02387	4.33934	noncoding	ENST00000508720	RP11-584P21.4	Ensembl	297	chr4	+	68312001	68312298	ATATAATTACGTTGCTATGGACACGAGTTTCCAGCTGTGGTTGCAAAACCCATTGGAGAA
ASHG19A3A049568	23.9099	51.683	44.8541	27.6147	24.4096	34.9241	4.18644	5.07417	4.58055	4.22541	3.82657	6.4404	noncoding	uc001vdo.1	BCMSUN	UCSC_knowngene	3068	chr13	-	50556687	50699677	ACATCAATATGCAATAATGGTGGCCAAAGGAGCCTGCACCCATCCGTTTTTACAAACCCA
ASHG19A3L0000813	49.8475	49.1411	67.1832	51.3069	62.0929	39.6199	5.0909	5.00572	5.11427	5.24413	5.00421	6.65704	noncoding	CA412304	lincRNA-COPS2	lincRNA	754	chr15	+	49393961	49395461	ATTTAGTATCTGGATGTATCTACGCTGCTACCCCAACTCTGCTCAGTGTTTTTCCTTCAC
ASHG19A3A051640	45260	23725.9	47122.6	20550.2	25380	2451.24	14.5331	13.8174	14.8346	14.1087	13.8817	12.9006	noncoding	ENST00000488511	RP11-7F17.1	Ensembl	344	chr14	+	77435025	77435489	ATCAAGGCCCTCATTAAAGCAGCTGGTGTAAATGTTGAACCTTTTCGGCCTGGCTTGTTT
ASHG19A3L0001931	174.876	16.774	646.075	52.6145	162.817	9.18371	6.6871	3.6563	8.1081	5.28574	6.29711	3.77568	noncoding	CR608597	lincRNA-ZNF117	lincRNA	1837	chr7	-	64440300	64467062	AGCACTTTATGTCATTGGAGACAGAAACCAGTGTCCGCCAAAGCACCTAATAAAGCCAGA
ASHG19A3A015140	43.0996	30.1039	44.1467	43.4932	31.4745	13.5274	4.91311	4.37395	4.55942	4.98064	4.13052	4.87826	noncoding	uc002vvl.1	AX748264	UCSC_knowngene	1811	chr2	-	235361542	235363353	ATAAAATAAAGAAAGCAGATCTCGGCCAGACACAATGGCACATGCCTGTAATCCTAGCAG
ASHG19A3L0000071	36.576	29.9091	18.2731	7.53059	20.538	16.0158	4.7158	4.36461	3.47929	2.43237	3.61871	5.16835	noncoding	DA530362	lincRNA-PROX1-3	lincRNA	608	chr1	+	213460781	213461394	TTCATTAGCACTGCTAAATGAACCAGAGTGCTCCTGTTAGCACCTATTCTCTCCGCACTA
ASHG19A3A015613	249.685	34.8268	28.8961	40.4451	16.5646	4.50451	7.16038	4.55926	4.03482	4.8611	3.38177	2.28148	noncoding	AK127488		misc_RNA	4343	chr2	+	46878782	46883125	GCCCAAAGTTCCAAAGCTAGTCAACAAAGAAACCGGTTACAAATTTGCTCTTCATTTAGT
ASHG19A3A009462	137.103	11.7748	22.4722	22.7362	27.0685	11.1708	6.37527	3.23696	3.719	3.88332	3.95227	4.47853	noncoding	AK024617		misc_RNA	1862	chr17	+	37710439	37712286	TATAGAAGTAGTATTGTGAGGGGGATCTTGGGTCTTCCAGGCCAGGTGTAAGCAAATGTA
ASHG19A3A033394	16.5872	15.3275	58.7638	14.3298	75.7287	3.16034	3.71998	3.54768	4.94264	3.11734	5.26464	1.80361	noncoding	NR_024412	LOC401397	RefSeq_NR	1143	chr7	-	112756773	112758637	ACTTAGGTTGCACCAGTGTATTTGTAAAACAGGAGCAAATTTGGACCTTGCCGGGCCAAA
ASHG19A3A007982	129.983	114.714	144.085	162.064	123.662	9.31596	6.30696	6.13299	6.14173	6.9897	5.92248	3.82448	noncoding	uc001gix.1	AK127238	UCSC_knowngene	5619	chr1	-	173204198	173446294	TGTCAGAGGAAGTGGCTTTCTTATTGCAGCAAAAATTCCCGTACCAATGTCAGTGCTAGG
ASHG19A3A014675	60.8292	4.9691	39.801	6.01787	2739.49	6.69262	5.35349	2.24805	4.43343	2.25877	10.2447	2.87664	noncoding	uc002ukz.1	LOC375295	UCSC_knowngene	1156	chr2	-	177494567	177502659	CTGTGATTGGCATCCCCATCATGCTGTAACTGACACAAAATAAACTTAGGGTAATTGCCG
ASHG19A3A051792	59.9749	80.9568	69.2689	57.9584	53.7323	179.082	5.33399	5.67155	5.15569	5.44553	4.81223	9.07947	noncoding	uc001yjz.1	AK094562	UCSC_knowngene	2638	chr14	+	101536247	101539271	AGGATTCAGAGAACCCCCAAATGTCAGGGCTGCTCCCTTCTTGTCCTGCCTCTCTGCTCA
ASHG19A3A024696	43.7501	8.64788	18.8644	32.5347	8.16327	3.43006	4.93454	2.90804	3.51978	4.50174	2.65719	1.88495	noncoding	ENST00000417698	AC096732.1	Ensembl	477	chr4	-	124666904	124667381	AATAATCAGAAAGAGAAGGAAGCCAAAGAGAAAACTACCTGGGTTCAACTGAAGCGCCAG
ASHG19A3L0001119	50.1826	35.104	46.3222	53.1731	30.1652	14.4834	5.10084	4.56883	4.62101	5.30447	4.07914	4.99989	noncoding	AU252893	lincRNA-TMEM194B	lincRNA	700	chr2	-	191483583	191484249	ATGACACAATAATGCAATCACAAGAGTACGTTAAAAGTTAGGCCGGGTGCTGTGGCTCAC
ASHG19A3A040404	169.416	407.359	633.863	230.506	141.089	113.578	6.64497	7.83384	8.0794	7.48274	6.10495	8.36187	noncoding	ENST00000394346	RP11-512H23.2	Ensembl	511	chrX	-	130929684	130930195	AGAACTTCGTGCCCATTGACTTGGACGAGTGGTGGGCGCAGCACTTCCTGGCTAGAATCA
ASHG19A3L0002912	14100.7	11047.9	11993	7886.72	10707.4	1957.84	12.6623	12.5336	12.3791	12.6795	12.4216	12.5599	noncoding	U29607	lincRNA-ELK3	lincRNA	2569	chr12	+	95867932	96712956	TTCTGCACCTATACCCTCTGGTGTTGCTTTTTAACCTTCCTGGAATCCATTTTCTAAAAA
ASHG19A3L0001126	15.3123	21.4721	25.693	20.0357	80.5254	5.05801	3.6231	3.95504	3.88863	3.6626	5.33802	2.43507	noncoding	DB027866	lincRNA-SDPR-2	lincRNA	595	chr2	+	192557927	192573896	GTAGACTCAAGTTAATGTGAGTTATGTGATGCCTGTCTGTCATTGGATGAAGATCTACAC
ASHG19A3A021364	63.158	115.745	133.621	173.359	78.7484	76.0535	5.39777	6.14505	6.04705	7.08856	5.31014	7.70729	noncoding	ENST00000466108	MT-ND4	Ensembl	1367	chr3	-	106613198	106614565	AATATTAATACACCTAGCACTGCTTCTCCTATTATCCTTAAACCCCCAAATCATTTGGGG
ASHG19A3L0003458	560.232	1488.71	1180.77	446.699	690.86	3000.14	8.19357	9.57176	8.9141	8.42388	8.28584	13.1906	noncoding	AA136769	lincRNA-INSIG2-2	lincRNA	356	chr2	-	118984269	118984617	TCTCCCTCCATCCTCTGAAACAAAAACTAATTTGTTGTTCCCTCCCGGATTGCATGGCTG
ASHG19A3L0002883	315.483	227.376	399.718	272.405	367.671	85.6788	7.47266	7.06469	7.45733	7.73386	7.39595	7.89632	noncoding	chrX:11801246-11812911-	lincRNA-MSL3	lincRNA	11666	chrX	-	11801246	11812911	GCAAAAATGCCCCTGCCCCGTTTTCAATACTTCTCTTTTTTCTGAAACAAATCCTTCTTT
ASHG19A3L0001112	11.2159	18.5343	81.0283	13.7828	36.9889	3.3141	3.24469	3.77692	5.3747	3.0613	4.33578	1.85043	noncoding	BQ695043	lincRNA-FRZB	lincRNA	726	chr2	-	183786672	183787397	ATGCTCTCTTTCTTCGAAGATTGCCATGACCTTGCCTTTGGGAAAAAATATTTTGAGATT
ASHG19A3A055191	17.813	8.92015	42.9513	7.33308	54.4201	3.31441	3.81474	2.93724	4.52676	2.41439	4.83324	1.85051	noncoding	uc003enb.1	CR593374	UCSC_knowngene	3495	chr3	+	129612714	129627754	TGAGTACTCTTAAGCAATCCCCGTGGACCAAATCAACTGCCAATTTGGATATCATCGAGG
ASHG19A3A051745	46.1228	119.765	54.6468	68.5201	117.919	118.17	4.99741	6.18441	4.84504	5.70148	5.85885	8.41934	noncoding	uc001yfe.2	BC016484	UCSC_knowngene	3144	chr14	+	96343152	96391899	GGGCTGCGGCTCTGCTGCGTGCCCCGCGCGCCCCTCAACCGCCTCCGGATGCGCTTCTCG
ASHG19A3A013723	10.0004	21.0008	116.942	59.2565	12.1939	2.96249	3.115	3.92501	5.86458	5.47676	3.04215	1.75649	noncoding	ENST00000449995	AC016734.3	Ensembl	1334	chr2	-	63869588	63870922	AACAGAGAAGTGGGTGAAATGGTCTCTAGAGACATGTTAGAAAGCTTTTTGTACTTAATT
ASHG19A3A043573	6.28393	3.26055	3.73684	5.78731	113.751	2.99772	2.40545	1.91031	1.94514	2.16459	5.80681	1.76614	noncoding	uc001ijm.2	AK094154	UCSC_knowngene	3084	chr10	+	6821540	6884863	AGCTCAGAGGAATGAGGACATTCCAACAGGGTATCAGAATTCTCTTTTGTTTATGCTAAT
ASHG19A3A035935	15.1355	25.7533	61.8335	51.2397	128.52	20.6586	3.60892	4.17501	5.01386	5.24287	5.97608	5.57711	noncoding	uc003yed.2	CR590356	UCSC_knowngene	1430	chr8	-	90729655	90769797	TGCTTCTTTGAGACTGAGGTTATATTCCACTTCTTCTGACTACACCACCACCATCAATCT
ASHG19A3L0001686	69.6765	41.948	92.8377	89.8196	29.7986	59.0965	5.53631	4.79484	5.55776	6.12185	4.06427	7.3133	noncoding	AW452601	lincRNA-MTX3	lincRNA	524	chr5	-	79307192	79307717	AGCTGAACAAATCAGAGAATGATTTTCCTTCCCTCTTGTGATTGCTCCCCAGTATCCCTT
ASHG19A3A044949	42.2387	18.9967	77.4741	29.4546	36.1384	13.4726	4.88946	3.80621	5.31453	4.33144	4.30399	4.87137	noncoding	uc001mkl.1	AK001432	UCSC_knowngene	1558	chr11	-	13001081	13011095	AAGGGAAGGCTGCTGCCTCTCACTTCTCCCTGTTTTGTTGTTCTTTTAAGTAGCATGTGT
ASHG19A3A033629	32.0956	64.718	81.1031	29.7056	139.994	10.4756	4.54796	5.37207	5.37613	4.34567	6.09645	4.24169	noncoding	AK124257		misc_RNA	2362	chr7	-	140423814	140426175	GCTGGCACACATTGCCTTCTTTCTCATTGGGTCCAGCAATGAAGATAAGTGTTTGGGTTT
ASHG19A3A048115	60.4448	30.4173	104.693	48.9868	201.647	23.0682	5.3451	4.38654	5.71868	5.1706	6.58603	5.75696	noncoding	ENST00000428029	AC084018.1	Ensembl	895	chr12	-	122233674	122240839	AAAGTGGACACTGAGGTCTGAGGCTTTTGAGGACAGTCAGGAGCCCTCCTATGGGCTCCA
ASHG19A3A044016	69.6226	37.5762	105.053	60.337	53.7939	11.6335	5.535	4.656	5.7231	5.50172	4.81453	4.61773	noncoding	ENST00000444770	RP11-170M17.1	Ensembl	794	chr10	+	65424423	65750328	ATCTGTACTTGGCTTTCCTGGGTCACATGTAGATGAAGTACCGATCTCTTCTCCTTCTTG
ASHG19A3L0000601	20.3125	46.421	41.7112	29.2985	41.5513	20.825	3.9767	4.92624	4.48823	4.3235	4.47993	5.59083	noncoding	chr13:25650975-25663125+	lincRNA-PABPC3	lincRNA	12151	chr13	+	25650975	25663125	CAAAATAACTGACGTTGGCACAATTCATAGCACCCTTCCTCTGAAAATCCAGATTGATCC
ASHG19A3A034084	783.608	399.991	278.402	301.728	1187.77	38.3302	8.62145	7.81326	6.99062	7.88134	9.0503	6.60051	noncoding	ENST00000340195	AC004079.4	Ensembl	672	chr7	+	27063356	27064528	TGAAATGCAACAAAGAGGAGAACCTCTGTACACAAAGGATGCTGTACCAGACTCTGCTTG
ASHG19A3A033072	122.009	114.601	184.154	58.5489	43.1415	4.16579	6.23408	6.13109	6.46288	5.46025	4.53214	2.17523	noncoding	ENST00000440088	AC090421.1	Ensembl	2029	chr7	-	77286976	77325582	TTGCTGTGCTAAAGTGTTCAGGTGTGAAGTGTACTCATGTTTGCAAATCACTTTGAAATA
ASHG19A3L0002590	396.558	1794.22	631.257	320.809	614.785	99.5031	7.76073	9.83494	8.07234	7.96341	8.1261	8.14974	noncoding	AI828001	lincRNA-SHQ1-4	lincRNA	349	chr3	+	72610333	72631361	AATATGTTAACAATGATTGTCTCTGGGAGGGTCTGATTGCTGGTCTCTCTCCTCTCTGCT
ASHG19A3A007451	118.408	98.3375	60.7391	56.6048	29.8211	11.5776	6.19711	5.92112	4.9882	5.40842	4.06534	4.6108	noncoding	NR_026973	LOC285830	RefSeq_NR	698	chr6	-	29694377	29716826	TTTGCACCCCAGGGAGCTGCTGCTGATGGTGCCAAGAACGAAGAAGGAAGCTCCTGCCCC
ASHG19A3L0002835	18.7823	11.5346	22.6909	45.6377	25.4166	10.8334	3.87819	3.21211	3.73379	5.05724	3.87616	4.36473	noncoding	chrX:118619272-118629135+	lincRNA-CXorf56-1	lincRNA	9864	chrX	+	118619272	118629135	ATATAAAAGAACCTAAGGAAGAAAGAAAAAGGGAGGAGTAAGAGGGCCACTCCCTGTCCT
ASHG19A3A042589	43.9983	29.1635	75.5062	20.3456	153.378	9.96268	4.94031	4.33494	5.27452	3.69008	6.21155	4.06377	noncoding	ENST00000450834	RP11-192P3.1	Ensembl	564	chr10	-	31596657	31607964	CCAACTGAGTTATTCAATAAAGCCTGCCTTGTTGAATCTGTTTTCCCATGTATAGTTTAT
ASHG19A3L0002515	529.707	227.261	382.109	153.328	53.7967	14.3274	8.12118	7.0637	7.39595	6.90359	4.8148	4.97899	noncoding	AF191495	lincRNA-F11R	lincRNA	2187	chr1	-	160967605	161008711	GCATAGTAAATTTTCAGAGAACTTGAAGCCAAAAGGATTTAAAACCGCTGCTCTAAAGAA
ASHG19A3A024547	20.0206	15.9101	44.4165	16.8788	8.65599	13.8371	3.96011	3.59158	4.56864	3.37165	2.70631	4.919	noncoding	ENST00000512915	RP11-499E18.1	Ensembl	546	chr4	-	103339873	103371167	TAATGAGTAAACTCACACAGCTGCAACAAATGCTGCCACCTCCTGGCATCTTTTAAAAAG
ASHG19A3A042377	1467.39	789.751	601.006	750.22	877.255	14.9601	9.42304	8.697	8.01223	9.18421	8.6261	5.04837	noncoding	ENST00000451325	RP11-445P17.5	Ensembl	435	chr10	-	5346393	5346828	ATCCTTGCATGGAAAGCCAAATCTCACCAAGTAGGAAAGGAAAAGGGCAAATACAAGGAG
ASHG19A3L0003137	5575.49	10986.3	10623.4	4904.56	9755.8	3209.03	11.309	12.5273	12.1666	11.9274	12.2251	13.3107	noncoding	DB351988	lincRNA-RPS24-2	lincRNA	541	chr10	-	80321876	80322417	TTGATAATGATCATTTTCTTGGACTTGGAGCAATGCATTTCTCTCCTCCCACTCATTCTG
ASHG19A3L0002395	20.7538	17.6199	30.7533	22.0397	22.5018	71.1321	4.00777	3.7143	4.10892	3.82891	3.72289	7.59984	noncoding	BQ184470	lincRNA-EDEM3	lincRNA	542	chr1	+	184633040	184633560	TGTCCCTTCAAGGCCTCTTCCTCGTCCCAGGTCGAGTCTCCTCCTTGCTGACCAGGCATC
ASHG19A3L0000620	723.851	180.919	280.728	122.144	327.088	32.7956	8.52836	6.732	6.99972	6.57018	7.22846	6.33606	noncoding	DA687098	lincRNA-TRPC4-2	lincRNA	544	chr13	-	38764994	38924385	TACTGCTCATTTTGAAGACTTGGAGCAGTGTTACTTTTCTACAAGGATGTCTCGTATCTC
ASHG19A3A055155	601.241	189.441	717.539	308.602	657.702	59.1579	8.28743	6.79558	8.24476	7.90984	8.22105	7.31511	noncoding	uc002qsa.2	LOC113386	UCSC_knowngene	1396	chr19	+	58816739	58827011	acgggagagtctgccggcggagaatataaggagatggacaaaccgtgtgggtgccctcca
ASHG19A3L0000496	11.7114	12.3237	40.9386	7.78297	20.8403	3.91594	3.29474	3.28808	4.46545	2.45843	3.6335	2.08373	noncoding	AA128631	lincRNA-ADAMTS20	lincRNA	448	chr12	+	43633465	43633911	CCTTGACTCTAGAAAATGCTTCTCTATTTTCTCCCATTGGAAATACTTGATCCTTAAAGA
ASHG19A3L0002166	3976.49	1323.21	2481.4	1117.61	1082.95	67.4366	10.8028	9.41633	9.88199	9.76051	8.91867	7.52607	noncoding	AY444560	lincRNA-C8orf38-2	lincRNA	1110	chr8	+	95970235	96070177	CGAGTGGATTTTGATATATTCCACCCATCTTTACAGCAGAAGAATACATTACTTCCATTA
ASHG19A3L0002423	11.7473	29.1105	23.2277	24.1502	28.9751	16.1489	3.29832	4.33218	3.76342	3.98979	4.03177	5.18221	noncoding	chr9:33081447-33083405-	lincRNA-SMU1	lincRNA	1959	chr9	-	33081447	33083405	GTTAGACATTTGGAGGCTAGGTTTACAATGGTAGTTTTTCTGTGACTGTCCTGCCCTCTG
ASHG19A3L0001362	143.621	19.6852	74.2895	39.5397	44.2133	10.5767	6.43552	3.84536	5.25174	4.82155	4.55988	4.2753	noncoding	BX641108	lincRNA-TPRG1-2	lincRNA	3994	chr3	+	188604480	188944604	CTGAATAACGTTCCCTGACTTAGGGAAAGGCACACAAAAACATATAAAGAATATGTCTAT
ASHG19A3A010800	122.87	358.59	427.982	87.6881	223.199	50.9876	6.24163	7.67134	7.55437	6.08514	6.72418	7.0757	noncoding	BC034527		misc_RNA	1077	chr1	-	211713915	211714910	TGTAAAGGATCCCTCCCACTGCTGAGCAAGAAGGTGGGAAATGGGAGAGCAGCTCTCGGA
ASHG19A3A041187	407.74	335.819	460.88	238.41	235.352	3.3689	7.79844	7.57408	7.64882	7.53356	6.7924	1.8679	noncoding	AV714079		RNAdb	721	chrX	+	73164173	73167168	CCTAACCCTTGGGAGAAGGCAAAACACTTGATGAAATCTACATAAAGACTAAAACATTTT
ASHG19A3L0001402	41.6555	84.102	64.449	36.391	20.1746	18.7981	4.87371	5.71976	5.06529	4.69022	3.6003	5.42647	noncoding	BM699739	lincRNA-FHIT-1	lincRNA	246	chr3	+	59542105	59542351	AGTGTCTTCCATAGTTTGGCATTAAGAATTGCTGCCTGCCTGTCTAAAGTCTTAAAAATA
ASHG19A3A025301	99.4038	119.293	134.651	152.469	59.4231	78.5488	5.97127	6.17866	6.05571	6.8963	4.94559	7.75947	noncoding	ENST00000503532	RP11-341G5.1	Ensembl	582	chr4	+	13821733	13978699	GGAGAATTGAAGAAATCTTAAAATGCAAGCATATTAAGCCCTTTTCCCCCAAATCACTTA
ASHG19A3A047149	6.187	7.43234	19.9502	22.1241	12.6681	4.58219	2.31908	2.76632	3.58263	3.8356	3.08473	2.30396	noncoding	G43210		misc_RNA	283	chr11	+	130736198	130736481	TGAGTTACCCAATCAAGCCCTTTTACCTCCTTAAGATGGCAGATTAGAAGACCCTCTTCC
ASHG19A3A014738	44.088	71.0978	17.7029	18.1304	36.783	3.27247	4.943	5.50172	3.44046	3.49272	4.32809	1.8382	noncoding	ENST00000414888	AC080125.1	Ensembl	684	chr2	-	186411861	186412545	CCTTCAGCTATTACCCTTCCTGTAACTATGAAAACAGAAGGACTAGTGACATGTGAGAAA
ASHG19A3L0001970	24.4491	35.4264	36.5507	37.3316	34.5799	16.1384	4.21217	4.58271	4.32316	4.72789	4.24689	5.18048	noncoding	EF565096	lincRNA-CSMD3-1	lincRNA	324	chr8	-	115307955	115308253	TATATAGTATTCAAACAGAATCTTGATATCGGAACAGTCTCCCTAAGCAAGGGCGAATTC
ASHG19A3L0001198	26.7843	16.6504	33.2846	58.7231	39.0543	20.5129	4.32607	3.64699	4.20711	5.46547	4.4038	5.56263	noncoding	BE669623	lincRNA-CCDC85A-1	lincRNA	540	chr2	-	57541455	58113368	CCAGGTTTATTGTAAAACCACTGATCCCTTCATTTGAGCTCGACTTCCCTGCACTTTTTT
ASHG19A3L0002261	17.3532	28.1058	20.6166	12.3776	33.181	34.8749	3.78017	4.28407	3.61966	2.90905	4.19493	6.43862	noncoding	BF509048	lincRNA-FAM9C-3	lincRNA	740	chrX	-	13062942	13158595	GATACCTTCATTCCTGGAGACCTGGTATCTTGTCCACTCCCGAGTCCTTGCTTCCTTCAC
ASHG19A3A043569	12.4797	6.324	9.218	57.1582	34.5595	10.6533	3.37092	2.5971	2.74319	5.42487	4.24606	4.30024	noncoding	uc001ijl.2	AY007155	UCSC_knowngene	1012	chr10	+	6622500	6626260	TTTATACACAATTGCCAAGGTGGGACTGCTTTCAACTTTACTGTGCTTGAAGCTGCAAAG
ASHG19A3A013559	19.8204	60.7025	3.71588	75.678	17.6785	2.89884	3.94656	5.2901	1.93521	5.8532	3.45625	1.73861	noncoding	ENST00000434020	AC093609.1	Ensembl	952	chr2	-	43324883	43329829	AGATGGCATGTTCCTAAAACAGAGGAAGTAGAACCGAATAAAGCGAAATCCAACTTCCCA
ASHG19A3A055120	179.834	321.036	341.525	280.909	325.301	91.1951	6.7222	7.51898	7.25337	7.77651	7.21953	7.99847	noncoding	uc001zyi.2	BX537481	UCSC_knowngene	2284	chr15	+	50647663	50650501	ACCGAACCTTCCCGCCTGTTCTGCGGGGCGTCTGGGCATGGCTTTCCCAACCTAGTAACT
ASHG19A3A040461	45.3952	65.1485	55.3051	48.9618	61.7765	37.2966	4.97866	5.3809	4.8608	5.16936	4.99669	6.55316	noncoding	ENST00000426911	RP11-308D16.3	Ensembl	1221	chrX	-	136066581	136067864	AGAAGACGTTCATCAGCATCCTTGTCTGGGAATAGCTCATCATCCTCTTCATCTCATTCC
ASHG19A3L0003214	76.2052	146.905	177.943	120.682	52.7899	29.5308	5.65286	6.45622	6.41684	6.55499	4.78793	6.16365	noncoding	chr8:129188666-129196194-	lincRNA-MYC-5	lincRNA	7529	chr8	-	129188666	129196194	ATTAAGAATGTGAATTAACTTCCTCCTTCTCTGGGCTTCTACTTGGCAGTCTGAGACAGA
ASHG19A3A032674	29.2799	19.0718	28.3234	9.14716	26.835	3.0662	4.43448	3.81093	4.01012	2.58891	3.94166	1.78186	noncoding	ENST00000437235	AC007551.3	Ensembl	699	chr7	-	35794573	35840216	TATGTGGTACAAAGAACCAGTGAGTCCCATTTGTTGTGGTTCCTGCATTCGATGACTCCA
ASHG19A3A000074	181.677	349.368	342.959	244.583	237.89	156.335	6.73955	7.63637	7.26001	7.57214	6.80588	8.87384	noncoding	ENST00000392478	AC015815.2	Ensembl	123	chr17	-	75085985	75087063	ctgcagtggcaccatcatgactcactgcagcctctccacctcctgggttcaagcgattct
ASHG19A3A029874	13.2928	10.0107	18.1201	25.8958	17.7651	9.1373	3.45096	3.06209	3.46664	4.11245	3.46237	3.75674	noncoding	uc003opf.1	BC132805	UCSC_knowngene	3122	chr6	-	40312083	40323745	AAGGACTCTGAAGGGGCCAGTTTCTCACACCTTTTAATCATCTTCCATTTCTCCAGGCAA
ASHG19A3L0001211	69.9844	68.8846	75.9266	66.2918	55.0753	25.8683	5.54212	5.45752	5.28378	5.65167	4.84969	5.94876	noncoding	chr2:68560571-68583471-	lincRNA-CNRIP1	lincRNA	22901	chr2	-	68560571	68583471	GTCTCATGACCTAACTCGTCTTTGTGGCTTCATCTTCTCTCTCTTTGAACATTTCATCCA
ASHG19A3L0001134	19.6242	25.2173	11.5227	16.5315	13.2005	28.2567	3.93493	4.14793	2.95316	3.33975	3.13042	6.09419	noncoding	chr2:197823955-197835530+	lincRNA-ANKRD44	lincRNA	11576	chr2	+	197823955	197835530	TGGTTCTACTGAACAGTATTAACATAGCATTAAGTAGAATGATTGACTTACCCACCCCCC
ASHG19A3L0001940	18.9737	16.582	117.641	22.9758	22.302	8.39609	3.89034	3.64146	5.8709	3.90252	3.71113	3.48224	noncoding	BC030956	lincRNA-TFPI2-2	lincRNA	1970	chr7	+	93220884	93540384	AATGAGTCATCCCTTTTTCCTTCCCCTTAAGGTTTCCAAATGTTGTGAAGAAGTAAGAGA
ASHG19A3L0003271	110.249	94.4083	443.062	74.2525	138.038	14.4353	6.1037	5.86819	7.59712	5.8245	6.07289	4.99554	noncoding	chr8:49776604-49779322+	lincRNA-SNAI2-1	lincRNA	2719	chr8	+	49776604	49779322	AAGGTATTGTCTTGTGATCTCCTTTCCATCCTTGAGGCTTCGTAATTAAGCTCTGCGCTG
ASHG19A3A026164	708.781	291.727	687.79	269.774	322.019	7.02579	8.50167	7.39253	8.18563	7.7184	7.20615	2.98643	noncoding	uc003imv.2	DKFZp434I0714	UCSC_knowngene	2999	chr4	+	153457415	153460414	CCATCACATCTACGTCAGTTTCTGTATAACATATACCTGGGAGTGTAATATGTATCATAA
ASHG19A3A036030	6.15699	3.16132	3.66511	5.70935	34.1049	5.02778	2.29574	1.88483	1.91699	2.12068	4.23046	2.42792	noncoding	AK001439		NRED	2742	chr8	-	104255772	104258560	TGGCCAAGAAGCAAATTCCTGTAGTTCCAAATCAGTAGCTCAAGTTCCTGGGTCAGACTA
ASHG19A3A042367	55.5237	695.58	603.573	1402.12	22.3647	81.1776	5.23519	8.52274	8.01823	10.0884	3.7143	7.80791	noncoding	NR_026743	tAKR	RefSeq_NR	1408	chr10	-	4913860	4958465	AGACCCCGGATCAGAAAATAAAAGTATCTAAACCTAGTTTTCTCTTGATTCCCGCCCCCA
ASHG19A3L0002932	25.661	25.4393	31.318	18.038	20.3313	14.6991	4.27071	4.16119	4.13068	3.4852	3.60839	5.02182	noncoding	chr12:68307933-68321375+	lincRNA-IFNG-2	lincRNA	13443	chr12	+	68307933	68321375	ATTCTTACCAGCTTTGAAGACTTCGGGGAGGTGTGGTCTGTTTTTCCTTCTCTGGATTCT
ASHG19A3A015349	32.121	10.8093	13.3315	23.8931	9.66352	12.3903	4.54934	3.14204	3.11063	3.97067	2.81072	4.72102	noncoding	ENST00000426539	AC130710.1	Ensembl	1096	chr2	+	16190548	16225923	TTTACTTAATGCAGGTTAACTTCATCAACCCTGGTGAAAATGCCACCTCCTCATGAGGAA
ASHG19A3L0001393	58.0933	62.9781	77.0645	62.5076	63.2991	39.2655	5.29475	5.33654	5.3053	5.55986	5.02991	6.63832	noncoding	chr3:45207146-45221396-	lincRNA-CDCP1	lincRNA	14251	chr3	-	45207146	45221396	TGATTTGCTATGGGAAATTTCTCTTCTGATCACCTACCTACTGCTTCCTGCCACCGTTAG
ASHG19A3A014202	190.678	19.5571	135.473	56.3709	271.049	41.7102	6.80441	3.83826	6.06242	5.40353	6.9732	6.75074	noncoding	uc002the.2	LOC541471	UCSC_knowngene	1583	chr2	-	111965358	112252692	TAGGATAAAGCAACAAGCCTGGACTTTGCTCTACAACAGGGTTTTGCATAGGGAGTGGTA
ASHG19A3L0001530	85.8977	109.914	235.028	170.69	198.019	18.3019	5.79496	6.0673	6.77386	7.06509	6.56541	5.3863	noncoding	AK056959	lincRNA-C4orf26	lincRNA	1122	chr4	+	76439682	76472540	AACTATTTGCTGAGTGTCACTGTGCCAAGCCCTGGGGCTAAAACTAATCAAGATTTGGTT
ASHG19A3A028877	1319.19	798.442	1070.95	638.038	497.437	57.7447	9.29975	8.71509	8.785	8.94121	7.81516	7.27723	noncoding	CR611332		misc_RNA	2122	chr5	+	139496842	139498964	GGAGTGGGAAGACTGCCTCCTTTTTTGAAGAGAGAGATTAAGGATTTTTATAATTGTTTT
ASHG19A3A051292	109.382	10.536	55.9975	36.6047	41.9004	31.9612	6.09383	3.11524	4.87826	4.69871	4.49228	6.29351	noncoding	AK057381		misc_RNA	1873	chr14	+	23763060	23764935	AGCAGATTGCTCACAAATTGACTGAAGGTAAAGCACCCAGGAAGCAACTGCCTACAAAAG
ASHG19A3A036393	4.88881	31.7034	57.1416	29.3651	26.0492	15.1605	1.73535	4.44341	4.90611	4.32715	3.90461	5.07293	noncoding	uc003wyp.1	CR613267	UCSC_knowngene	2275	chr8	+	17942376	17955126	GATAAGCAGTGAACAACAACAAAAAGACAAACTTCTTCCACCCTGAGGCGTATGTTCTCG
ASHG19A3A000186	266.164	99.5548	279.869	111.982	217.201	8.06736	7.24514	5.93518	6.99707	6.44736	6.68407	3.3602	noncoding	ENST00000427361	AC020915.4	Ensembl	922	chr19	+	58816739	58826568	AGAGTCTGCCGGCGGAGAATATAAGGTGTGTGTGACCATGGAACGGGAGACCGGAGGGAT
ASHG19A3A048036	187.335	3.08547	224.209	10.2068	211.539	4.73936	6.77885	1.86305	6.71544	2.68329	6.64597	2.35017	noncoding	uc001tvk.1	AK096932	UCSC_knowngene	2088	chr12	-	114182381	114211488	ACAGATAATCATCACTACGAGTATATTGTGTGCCTGCTAAGCACCACACCTGAGATAAGC
ASHG19A3A051183	34.7459	12.6441	33.1114	23.1458	30.6271	10.3537	4.65228	3.31618	4.2024	3.91331	4.10051	4.20091	noncoding	AY927493		misc_RNA	130	chr14	-	105281910	105282241	GCGTCAGTCCGGGGGCGTACGCGAGCGATGGCTGTGACCGCTGAGGGAGAGGACCAGGCT
ASHG19A3L0000589	61.2132	76.9544	76.5476	101.24	24.5321	18.4572	5.36049	5.60876	5.29421	6.29271	3.83375	5.40275	noncoding	chr13:112169174-112181374-	lincRNA-C13orf16-3	lincRNA	12201	chr13	-	112169174	112181374	ATGAAAGCACAAAAGCCTTTGCCTTTTTTGCCTCATTCCTGTTGCTCCCCAGGAAAGAAG
ASHG19A3A018558	27901.7	8885.7	19466.7	7592.43	23692.4	2929.21	13.8004	12.1412	13.2164	12.5986	13.7687	13.1575	noncoding	ENST00000449818	RP11-40H20.2	Ensembl	867	chr1	+	27533420	27534287	TTGTGAAGAATTGCTTCTGGATGACTGACCAAGAGGCTATTCAAGATCTCTGGCAGTGGA
ASHG19A3A017624	12544.4	10397.3	14976.7	4125.93	8333.68	57.4153	12.4911	12.4153	12.7632	11.6605	11.9697	7.26712	noncoding	NR_027451	LOC647979	RefSeq_NR	5378	chr20	-	34633541	34638882	CACACAGGATCTAGAAGAATATGTCAAACTATAAACTGCTTGTGATTGTGAATGACTTTG
ASHG19A3L0003071	14.6379	25.6416	21.4476	20.0172	21.5591	48.4383	3.56852	4.16953	3.66591	3.66128	3.6742	7.00061	noncoding	chr6:13349175-13352025-	lincRNA-TBC1D7	lincRNA	2851	chr6	-	13349175	13352025	TGTGTTACGTAATCGGTTTTGCTTGGATTCTCAATCAGAGCTACCATCTTCCCCACCTGT
ASHG19A3L0001267	43.2411	41.9772	55.2423	25.6132	39.021	21.8133	4.9182	4.79613	4.85984	4.09627	4.40267	5.65993	noncoding	BF818610	lincRNA-PMEPA1-2	lincRNA	479	chr20	-	56700047	56700510	GGAACTTGCTTCAGAGCCTTTGCATGTCTTATTATCCCTTCCTAGAATGTTCTACCCTCC
ASHG19A3A032686	25.9674	60.235	15.6805	45.509	142.258	24.2205	4.28611	5.27714	3.29832	5.05204	6.11631	5.8355	noncoding	ENST00000320802	AC009530.1	Ensembl	830	chr7	-	37625102	37625932	TGTCACCCTACCAGCCATTCCAAAATCTAACCATGGAGGCAGTGATGCAGATATCCTTTT
ASHG19A3L0001359	27.5577	6.66116	21.1064	45.5988	12.4161	8.01136	4.35842	2.67258	3.64744	5.0552	3.0613	3.3359	noncoding	BG538918	lincRNA-BCL6-2	lincRNA	886	chr3	-	187576103	187576786	ATATAGAGGAATGACGAATCTGGTATTGGTGGCCAGAATTGTCACATTCCTCCCAGAATG
ASHG19A3A052669	131.198	30.3606	17.0235	51.0869	44.7534	19.0277	6.31669	4.38431	3.3937	5.23897	4.57788	5.45	noncoding	uc001zae.2	SNURF-SNRPN	UCSC_knowngene	4150	chr15	+	25481555	25620621	GCTGCAGTGAATTTAACTGATCCTCTGTCCCTGCAACCGTTGTTTAAGGATGCTATTCTG
ASHG19A3L0002651	181.538	145.516	161.376	168.662	114.503	60.9161	6.73703	6.44168	6.28888	7.04552	5.81875	7.3651	noncoding	chr8:37801630-37818621-	lincRNA-GOT1L1	lincRNA	16992	chr8	-	37801630	37818621	TGTAATGAATGATGCAGTGAACACTTGCTGACTGTCTTCCCAGAATTCCTTCTCCCCTCT
ASHG19A3A035093	17.8595	5.08084	14.601	27.4529	25.8454	23.7476	3.81741	2.27143	3.21575	4.21505	3.89422	5.80469	noncoding	uc003vrd.1	AK097607	UCSC_knowngene	1998	chr7	+	132333552	132413528	AAGATGAACTTCCAACCATTTGGATGAGCTCCAGGAGGTCATCTCTATCTCCCTGGAAAT
ASHG19A3L0001218	4.79696	5.89574	24.3474	5.24777	42.4322	9.0012	1.72099	2.48305	3.82189	1.91692	4.50858	3.70683	noncoding	AY034104	lincRNA-TACR1-2	lincRNA	306	chr2	+	75186481	75252012	TGCAATAGAAGCTGTGGATGAATCTGCTTTTCTGGAAGGAAATAACCAGGAATGCAAAGA
ASHG19A3A032675	22.9634	34.8889	53.9433	30.913	20.2299	18.3656	4.13848	4.56114	4.83073	4.41295	3.60314	5.39203	noncoding	ENST00000419108	AC078841.5	Ensembl	1849	chr7	-	36148633	36150482	AAATCCCATACCTCCCTGGCCTTCAAAAGCATTGTCCTTAAGATAAGTGCTGACTTGAAA
ASHG19A3A030644	42.9455	69.0993	78.8333	40.1281	45.395	22.9857	4.90832	5.46187	5.3385	4.84668	4.59542	5.74983	noncoding	NR_027114	LOC285740	RefSeq_NR	1915	chr6	-	143875470	143883185	TCAAACGTCTTTCATTCAAGGTCACGTGGTAACTTGACTCCTCTCACCACTACTTCTGTG
ASHG19A3L0003437	140.542	86.6612	120.17	82.8257	77.5494	2.96872	6.40822	5.75962	5.8981	5.99837	5.29189	1.75821	noncoding	BC028019	lincRNA-C9orf57	lincRNA	3343	chr9	+	74526576	74600965	ACCGTCTTTGGATATGGATGAGGAGGAGGAAAATGTATTTCTTAGCTTCTGATAAGAGAT
ASHG19A3A041309	32.3067	28.5524	31.7079	28.1309	29.0457	9.95035	4.5574	4.30625	4.14819	4.25384	4.03354	4.06006	noncoding	NR_028407	ARMCX4	RefSeq_NR	5421	chrX	+	100673265	100788446	TGGGCCATGGTGGTTAGTCTTTATTTTCCCACACATCCTGATTCATTTCCTGTCCTTCTC
ASHG19A3A028165	33.1335	14.1173	34.548	17.0449	30.4289	3.53386	4.58542	3.44674	4.25302	3.39192	4.08996	1.91144	noncoding	uc010ivk.2	AK311398	UCSC_knowngene	988	chr5	+	43067682	43093658	AAATCATTTCCATCTTTTTCTGGATGAACCTGGGCGGATGTCAGACCAGAGAAGAGCACA
ASHG19A3L0000354	8.90681	3.92795	7.24125	5.28189	73.5268	7.93565	2.98605	2.05024	2.57847	1.92564	5.22544	3.31009	noncoding	BX096431	lincRNA-BBOX1-2	lincRNA	738	chr11	-	27238707	27241649	AATCCGGGCTGCCAGTTTCATTTGGTTTGGGTGTCAGTAGCATGATGGAAAGACAAAAAA
ASHG19A3L0003411	50.9837	36.0189	28.6194	17.9518	25.1829	6.96516	5.12387	4.60417	4.0217	3.47654	3.86603	2.96713	noncoding	chr18:46516702-46521932+	lincRNA-DYM-2	lincRNA	5231	chr18	+	46516702	46521932	AATGCTTTTCAGTTGGCTTTGTGGAGTGTTTGCCCTCTGCAGTCAGACTCTGTCTTTTGA
ASHG19A3A023170	509.153	1326.08	1050.92	531.668	805.322	226.57	8.07271	9.41898	8.75492	8.67495	8.50094	9.45001	noncoding	ENST00000505910	RP11-723O4.3	Ensembl	329	chr3	+	128588466	128588869	ACAGAAGAAGAGTCCTCCCTTCCAAGCTCTGGCAGGCAATACAGTGCTCCTGGTCCTCCA
ASHG19A3A054863	23.8048	27.0153	10.7342	18.3109	16.9895	3.32327	4.18058	4.23261	2.88538	3.50893	3.40668	1.85314	noncoding	AF052103		NRED	1329	chr16	+	85399033	85400344	TCCCTTGCTAGCGTGTGACTCTGTGTGTCTGTCTGTGACTGGTTTAGATTTGTATGAAAT
ASHG19A3A052764	39.3305	50.5773	120.242	52.1494	23.6129	13.0061	4.80417	5.04393	5.89846	5.26995	3.78266	4.80974	noncoding	uc001zks.1	AK127696	UCSC_knowngene	2317	chr15	+	40331511	40359491	GGAGTCAAAACTTACGTTCTGGCCCCCAGGTACATTTCCAGTCTCTTACTCATAAAATTG
ASHG19A3L0002824	82.6656	262.887	241.855	150.534	114.881	88.3044	5.74931	7.26143	6.80719	6.87684	5.82473	7.94939	noncoding	chrX:40874482-40878593+	lincRNA-USP9X-7	lincRNA	4112	chrX	+	40874482	40878593	CAGGGGTCCCTTCTCCCCTTATGCTCACATTAGAATTTTCCCTTGACCTATTGAATGATG
ASHG19A3L0002055	12.6934	58.6037	13.9355	12.2497	27.4012	8.15343	3.39638	5.24383	3.1597	2.89434	3.96763	3.39107	noncoding	BX646285	lincRNA-LZTS1-2	lincRNA	659	chr8	-	21436585	21437243	TGGCTGATAACACGTGTGAGTGTGCATGTGTCTGTGTGCGTGTTTTGAGTGTATGAATGA
ASHG19A3L0001614	31.1491	13.5819	32.2232	41.4202	10.7216	7.34053	4.5091	3.40361	4.16677	4.89964	2.9124	3.09729	noncoding	chr5:171107070-171142645+	lincRNA-FBXW11-3	lincRNA	35576	chr5	+	171107070	171142645	AACAAAAAGACATCACCTCTCTTATACTGTTTTGGAACTGCTGACTGCCCTCACCACATT
ASHG19A3A012478	60.5491	21.4689	130.964	39.3472	159.885	6.12488	5.34788	3.95472	6.01658	4.81368	6.26642	2.70483	noncoding	ENST00000444167	AC006504.1	Ensembl	1329	chr19	+	28284401	28297684	CCTGAATTCCACGCTGGGACCTTAATTTGGTTTTAACACAAATAAAGATCTCACATAAAG
ASHG19A3L0000424	31.3914	18.9078	20.8247	38.4348	16.3833	9.30282	4.51985	3.8014	3.63177	4.77943	3.37099	3.81893	noncoding	CD656234	lincRNA-CWC15	lincRNA	688	chr11	+	94631076	94631759	TACCTCACCAATACACAATTGAAGTTCTTCTGTAGCTCCCATTGCCTCTGGGAAGACTTC
ASHG19A3L0002123	32.6091	66.0347	47.3797	50.6902	28.599	23.9863	4.56864	5.39986	4.65449	5.22794	4.01767	5.82134	noncoding	BQ708152	lincRNA-EYA1	lincRNA	967	chr8	-	72586695	72587543	GCACAGGGGGCCAATAGCTGTGTTTCCTTGACCCCACCTTTTCTTTGTCACCAAAGGGGA
ASHG19A3L0002559	752.299	632.298	2291.57	605.533	2984.95	277.872	8.56884	8.40129	9.77869	8.85673	10.374	9.77432	noncoding	AK299216	lincRNA-SKAP2-2	lincRNA	1360	chr7	-	26709157	27034858	CACGAGTGACAGCTCCTAACCTCTCCTTGTTTTATTAAACATTACTTATCTTTGACTGTT
ASHG19A3A019031	9.13287	57.9905	25.2374	24.8945	30.0587	23.7447	3.01296	5.229	3.86679	4.04666	4.07467	5.80417	noncoding	ENST00000411878	AF254982.2	Ensembl	311	chr21	+	10872118	10872429	TTTTTTACCATGGATACTATTTGAGCTGAATCCACCATCCCCTGGGCAACAGGCTGGAAT
ASHG19A3A051853	41.2998	51.3416	59.355	46.2061	43.4904	44.0658	4.86069	5.06248	4.95757	5.07761	4.53989	6.84733	noncoding	AY927492		RNAdb	503	chr14	+	105281910	105282244	GCGTACGCCCCCGGACTGACGCCTCCCGCCGGGAGCCCTCTTCGAATCCCGCCTGCGCAA
ASHG19A3A045797	156.464	46.2353	31.5461	22.4887	55.752	2.8523	6.55213	4.92186	4.14051	3.86511	4.86508	1.72387	noncoding	ENST00000451822	AP002959.1	Ensembl	1071	chr11	-	121232558	121233631	GCGTTGAGAATTAAGAAGATGCTTGCCAAGATGGTTGAATCCCAAGATGTAAAAATCTGA
ASHG19A3A035782	3882.44	2383.83	2462.5	1751.76	4609.53	173.273	10.7716	10.2363	9.87375	10.4128	11.0219	9.03443	noncoding	ENST00000435260	AC046176.4	Ensembl	1170	chr8	-	56962596	56963766	CATGCATCATTTTTATGGATGAAATAGATGCTATTGGTGGTCGTCGGTTTTCTGAGGGTA
ASHG19A3L0001794	15.2072	19.4671	20.0629	5.1628	19.9242	36.8513	3.6142	3.83203	3.5891	1.87934	3.5881	6.53322	noncoding	chr6:3775751-3789451-	lincRNA-C6orf145-2	lincRNA	13701	chr6	-	3775751	3789451	TAGAAAGGCCTGATTGTCCCCAAAATATCTTCCCCTGCTAAACTTGTCATCACATCTGAA
ASHG19A3L0002076	195.965	287.61	109.77	114.425	45.5618	40.4046	6.84033	7.37573	5.78333	6.47773	4.59858	6.69232	noncoding	DW444236	lincRNA-ZNF703-2	lincRNA	227	chr8	+	37001355	37001513	TCTGTCTCATTCCCCATCTCTCTATTCCAATCCCGCTCTTACTATGTGAATAAAAGATGG
ASHG19A3A036068	6.48915	5.4888	35.8334	58.5255	41.9639	7.32599	2.62416	2.37885	4.3016	5.45896	4.49387	3.09361	noncoding	ENST00000503142	RP11-46A10.6	Ensembl	537	chr1	+	180933646	180935045	TTTATTTCAGTTGGGTATGTGGACTCGCACCCTATCACCACATATGACAGTGTCACTCAG
ASHG19A3A020653	1583.13	635.254	1648.34	618.89	1966.51	49.4706	9.52555	8.40647	9.33996	8.89465	9.76093	7.03252	noncoding	ENST00000450418	AC023480.1	Ensembl	2315	chr3	-	4023664	4025979	CCCTAGGATTAGAAGTTGGCCAAGAAATTCAGGTGAAATACTTTGGATGTGACCCAGCTG
ASHG19A3L0002816	34.5777	49.1463	49.2214	43.0831	34.6326	13.2087	4.64475	5.00605	4.71291	4.96333	4.24951	4.83665	noncoding	BM923628	lincRNA-BCOR-5	lincRNA	1670	chrX	+	39633448	39667369	TTATTTTTCCTGGTAATAAATGAACCAACTTTTCCCTGCCTTATTCCGTAAGCCCCCAAC
ASHG19A3L0000874	50.7061	81.3617	106.314	19.3502	39.0766	9.04396	5.11685	5.68014	5.74044	3.60503	4.40442	3.72404	noncoding	BG273037	lincRNA-CDH5-2	lincRNA	387	chr16	+	66296092	66296464	TTCTCCCCTGTATGGGCTAAGCTGCTCTAACAGGTAGAGGACACCCTACCTGAGAGAGCG
ASHG19A3A014835	75.4914	79.5643	114.287	49.0093	8.90104	9.3131	5.63927	5.65056	5.83406	5.17148	2.73311	3.82313	noncoding	ENST00000420922	AC073043.2	Ensembl	772	chr2	-	200625272	200715596	TGATTCCGATTTACCCTCTCTCTGGTGTCACAGTGGAATAGTGTGGAGTGGTGGCCAGAA
ASHG19A3A013848	15.6259	7.78527	5.2041	10.1274	71.0771	3.02811	3.64811	2.80659	2.37609	2.67631	5.18181	1.77324	noncoding	ENST00000453103	AC073046.4	Ensembl	601	chr2	-	74174768	74208568	TGTGGTTCTTCAGGAAGTTAACACGTGGAACTAACACTGTTGGATGCTGCTGAACTCTCA
ASHG19A3A014743	29.1608	40.6704	25.7475	61.6894	33.8767	9.61381	4.43015	4.75383	3.891	5.53845	4.22166	3.93493	noncoding	ENST00000456653	AC097500.2	Ensembl	825	chr2	-	186897871	186947960	AGAAAGCTGAAAACACACTGAGGATTATGGGAGAGGGGCAAGTGCATGAAGCTTCTCAAT
ASHG19A3L0000161	67.8	100.183	107.839	100.218	82.1122	62.9012	5.49803	5.94338	5.75783	6.27837	5.35582	7.41902	noncoding	AI251987	lincRNA-MYSM1-1	lincRNA	204	chr1	-	59188025	59188217	TTAAAGCCCACTTAGTAACTTGTTTCATCCAAGGGCCTCCTTCATCCTTTCCAGCTTTTG
ASHG19A3A039798	52.389	3.49229	8.28573	11.8478	65.235	3.66388	5.1589	1.97106	2.66286	2.85506	5.06779	1.95064	noncoding	uc004dgl.1	BC015977	UCSC_knowngene	271	chrX	-	46185713	46187080	AAACCAGCAAGTTGAGAGAGGATCCAGAAGTAACCCCTTCTAAAACGGGAAAGATGCCTT
ASHG19A3A029294	55.0163	53.3102	72.3576	19.6986	94.1256	23.6616	5.22234	5.11912	5.2175	3.63628	5.54654	5.79825	noncoding	ENST00000511331	CTC-338M12.4	Ensembl	1000	chr5	+	180673522	180699168	TGGCTTTCCGACGACCAGACCCTGCAGGATTCGGCCTTTCCCTTTGGAGTTTTCCTCCAT
ASHG19A3L0002006	52.0866	9.75909	23.1074	18.002	59.426	5.06112	5.15178	3.03428	3.75594	3.48095	4.94618	2.43584	noncoding	DA579624	lincRNA-GSDMC-8	lincRNA	568	chr8	+	129354185	129354753	AAATGGTACCTCAGGTTCTTTTTCTCTCTCTAGATCCTGGCTGCATAATAATTTTCCTTT
ASHG19A3A012949	23.8692	123.942	86.2203	62.0276	51.6171	22.2869	4.18452	6.23229	5.45156	5.54675	4.75879	5.69741	noncoding	uc002pxl.3	UNQ2487	UCSC_knowngene	1893	chr19	+	52196592	52208442	ATCTAGCTCCCCGCTGTCTCAGATCCCACCGAGAAGTCTGGGTTCCCAGCAACCTCCAAC
ASHG19A3L0002552	41.386	56.5855	58.4095	24.4143	49.3919	7.79159	4.86427	5.1931	4.9361	4.00832	4.70253	3.25812	noncoding	chr7:136275537-136279697+	lincRNA-CHRM2-2	lincRNA	4161	chr7	+	136275537	136279697	TTTAGTGAGCTGGTCTCCATGGCACTTCCTTCATCTGTGGTTTTCTGTGCATTTGTCTCT
ASHG19A3A033073	118.152	258.68	253.524	161.507	137.089	300.135	6.19328	7.23969	6.86465	6.98444	6.06469	9.89341	noncoding	uc003ugj.1	BC037783	UCSC_knowngene	2113	chr7	-	77287972	77326662	AAGAAACGATACAGAAAATAAGAGTGTCGGCCATCCCCCTCTCTGCAACCGAAATTACAG
ASHG19A3A026618	21.6675	8.17686	36.5696	28.5003	17.0107	6.06564	4.06216	2.85617	4.32361	4.27354	3.4085	2.68804	noncoding	ENST00000507887	CTD-2306M5.1	Ensembl	638	chr5	-	25413547	25446034	GTTTATTTACAACCAACATCTCATTTCCCCGTAAGTCTCCATTTCTTCTCATATGCACTG
ASHG19A3L0001719	67.3207	62.5243	63.7694	80.8023	22.6368	47.1685	5.48723	5.33006	5.05108	5.96014	3.7304	6.95359	noncoding	EL949266	lincRNA-CENPW-2	lincRNA	639	chr6	+	126423663	126424282	AAAGCAGGCTCTATTTATCCTGCAAGAACTGTGGAACCTCCTCGACTTCCATCGTAAACT
ASHG19A3L0000863	72.3818	220.949	55.2359	88.8723	3.00216	7.31952	5.58557	7.02667	4.85919	6.10555	1.90891	3.09082	noncoding	CR739801	lincRNA-PARN	lincRNA	746	chr16	+	14399103	14399849	CTGAATATATTTTGGCTTTTCTCTTTTTGCCTCTGTGTGAGAAACTTCATTAAGCAGTTG
ASHG19A3L0002836	2174.81	3436.44	5276.53	2091.94	2099.91	879.116	9.96785	10.7417	11.0094	10.6777	9.85284	11.4189	noncoding	chrX:118631438-118670334-	lincRNA-SLC25A5-2	lincRNA	38897	chrX	-	118631438	118670334	ATTTGCAAAATGATGTGTTTCCAACTCTCATGCTCCCTCCATCCACATTTGCCAGATGGC
ASHG19A3L0000414	51.5984	22.0324	47.1468	96.6744	11.8264	34.3729	5.13966	3.98499	4.64822	6.22806	3.01036	6.41303	noncoding	AW868654	lincRNA-ME3	lincRNA	206	chr11	-	86427982	86428180	TATGCCATTCAAGATGTGTAGTAAAATTGTGAAGACCCCCTAAGTTACCCACCCATGCTG
ASHG19A3L0001473	876.318	545.22	741.36	531.588	408.45	975.035	8.77459	8.20985	8.28696	8.674	7.53406	11.5584	noncoding	AA593324	lincRNA-FGFR3	lincRNA	413	chr4	+	1778004	1778418	ATTTCACTCCAATAAAAGTCTCAATGGCGGCTCACAGTGGCCTCCTCCCCTGTCCCAGGG
ASHG19A3L0000885	13.8107	27.9226	29.74	29.8121	17.4233	7.93443	3.49754	4.27479	4.0719	4.35173	3.43889	3.30933	noncoding	DB337334	lincRNA-MLYCD	lincRNA	535	chr16	-	83967247	83967782	ATCCTTCCCTGGAAGCTCCAGAGGGCGGGGGTCCTGCTGATGCCTTGAATTTTGACTTCT
ASHG19A3A040156	66.4764	136.893	185.335	77.3538	67.1109	3.76285	5.46893	6.36312	6.47219	5.88423	5.10353	1.98405	noncoding	ENST00000454702	RP13-211P9.1	Ensembl	592	chrX	-	94031806	94032398	TCCATAATTGCACAGTCTGGTGTTTTTGGCTTTTCATTAGGGAACAACGCCAAGTGTCTT
ASHG19A3A033785	59151.1	24838.6	36425.8	32433.8	52827.2	5476.99	14.9563	13.9032	14.2978	14.8201	15.22	14.0342	noncoding	ENST00000451203	AC104843.3	Ensembl	319	chr7	-	152299297	152299977	TGCAAGCATTTTGAACTGGGAGGAGGTAAGAAGAGAAAGGGCCAAGTGATCCAGTTCTAA
ASHG19A3L0002231	44.8489	44.9968	65.0787	22.1178	13.4044	8.67016	4.96466	4.88236	5.07854	3.83489	3.14829	3.58523	noncoding	BI756930	lincRNA-GLRA4	lincRNA	848	chrX	-	103005763	103006604	CTCAGTCAAACACCATCCCTGCCTTGTGTTCATATTCTGTGTCCCTATTCAAGAAAGGTA
ASHG19A3L0001226	12.6425	17.5424	14.7923	9.47441	5.05968	33.7931	3.3914	3.70955	3.2311	2.61868	2.34091	6.38314	noncoding	DA330754	lincRNA-TMSB10	lincRNA	558	chr2	-	85191205	85192095	TTGTGTTTCCCTTTTTAACCCCATTCTCTACCTTATGCAACTGGTGCCCTGTGGTCAACT
ASHG19A3A043933	73.2353	48.1609	55.9124	40.7365	25.5194	4.34616	5.59982	4.97661	4.87663	4.87186	3.88023	2.23706	noncoding	ENST00000420752	RP11-507K13.4	Ensembl	1053	chr10	+	50979886	50981345	ATGTGAAAGGAATGGATTGGTTAAAGCCAGATAGCACTAAAGGAAGCATCACAGCAACTG
ASHG19A3L0000883	32.2088	26.5258	49.6518	39.9793	25.913	9.31741	4.55135	4.20983	4.72343	4.83984	3.89819	3.82463	noncoding	R08380	lincRNA-HSD17B2	lincRNA	332	chr16	-	82169306	82169610	CATTAACAATCAATCTTAGGACACAAGTGGATTGTTTTTATAAATAGGGGTCTCCCTCAA
ASHG19A3A022573	39.8729	13.8182	32.0552	33.94	31.3328	13.1484	4.81919	3.42287	4.15963	4.56864	4.12603	4.82958	noncoding	NR_033373	FLJ39534	RefSeq_NR	2540	chr3	+	47205859	47285605	CACAGCTGGCGACTGACAAACAGCAGGCGACGTCGGGAGAACTCCCCGAGACACCCGAGA
ASHG19A3L0002086	12.6306	11.7889	20.3597	25.1873	18.0381	8.06182	3.38993	3.23871	3.60453	4.06564	3.47983	3.35774	noncoding	DA942624	lincRNA-KIAA0146-1	lincRNA	581	chr8	+	47834211	47840458	AACTTTTGTCAAAAATCAGAATGCACCAGCCTTGCCTTTGGAGCCACCTACATCGACTTC
ASHG19A3A046133	78.8052	217.635	215.829	155.751	154.236	40.5105	5.6914	7.00594	6.66732	6.9291	6.21899	6.69639	noncoding	ENST00000499953	AC026250.1	Ensembl	927	chr11	+	9780544	9812791	AATAATGCTGTGTGCTCCCTCTTTGCCTGCTACTGAACAATGACGTCTCTTGTTGTGAAC
ASHG19A3L0000140	52.9074	102.905	73.0079	25.369	58.9005	35.0525	5.16995	5.98235	5.2304	4.07822	4.93474	6.44595	noncoding	exon90+	lincRNA-KNCN	lincRNA	643	chr1	+	46985867	46986509	TGCACTGGACCACACAATCCCAGGGTGTCTGTCTCCCTGTCTCTCATGCCTGTGTACACA
ASHG19A3L0003055	375.423	105.785	524.688	721.027	72.554	138.609	7.68431	6.01284	7.82735	9.13149	5.21075	8.69096	noncoding	chr8:48104990-48105990+	lincRNA-KIAA0146-2	lincRNA	1001	chr8	+	48104990	48105990	CCAGTCCATGGAACAGGCGCTTCTCCTCCTATCCATTTATGCCGTAGTTTTCATGAATTT
ASHG19A3L0001769	166.788	257.567	345.996	140.895	264.012	108.646	6.62693	7.2342	7.27102	6.7841	6.94207	8.29019	noncoding	chr6:170239050-170268025-	lincRNA-C6orf70-1	lincRNA	28976	chr6	-	170239050	170268025	TGAAAACGGAGTCTGGGCGCTTTAACATCTGGGAAGCTTCTCGCCCTCTCCTTAGCCTGC
ASHG19A3L0000271	12.3359	141.108	26.56	5.14511	4.47457	9.45091	3.35348	6.40376	3.92815	1.87189	2.27947	3.87397	noncoding	BM680929	lincRNA-PLA2G12B	lincRNA	520	chr10	-	74761774	74762435	ATAGATGAGCTGCCGTGGGGTTTCTTGTCCACAAAGGCATTTACATCAAAATAAAAATAA
ASHG19A3A020672	206.439	601.415	246.655	353.633	63.6871	86.7302	6.91133	8.33662	6.83249	8.10983	5.03749	7.91998	noncoding	NR_033378	LOC100288428	RefSeq_NR	2147	chr3	-	8262834	8543344	AGAATCATCCAGCTCTTTTCTCCTCTTCAAAGTTGCCCTTCTTTTCTCTGAACATTAATG
ASHG19A3L0002181	25.9121	8.42525	17.3385	27.7875	13.2446	28.8207	4.28384	2.88358	3.41589	4.23553	3.13494	6.1224	noncoding	exon4209-	lincRNA-NIPAL2-2	lincRNA	155	chr8	-	99406238	99406392	TTGAGAGTTCTGAGACTACAGCAACATCTCCCAAGACACAATCTTATCCTGCTGCTCACT
ASHG19A3L0003184	77.7503	184.644	84.7199	57.4622	29.5677	39.0675	5.67593	6.75959	5.4306	5.43281	4.05356	6.62914	noncoding	AK310205	lincRNA-SLC15A1	lincRNA	1239	chr13	+	99330071	99380707	ATATTAGAGTTCTTTGTTGCCAGGGCTCCCTGAACATGCTCCACCTCCATTAGGAATCTA
ASHG19A3A007175	48.6419	57.817	84.4193	71.3072	51.128	43.6531	5.06465	5.22613	5.4252	5.75848	4.74623	6.83057	noncoding	NR_015353	LOC92249	RefSeq_NR	2886	chrX	-	62646438	62780873	ATTATATGCTTTCCTTTGCTCCCAGGTCCTGCAACCCTGGTTCCAGTCTGGCAAGCATTG
ASHG19A3A054409	233.497	67.0587	136.332	97.7921	181.267	8.78112	7.06201	5.42208	6.07142	6.24192	6.44569	3.62611	noncoding	AF143879		misc_RNA	581	chr16	+	25271823	25272384	GCTAGTGCACTGCCTTTTGCAGGTTGCTGGTTTCTCGAATAAAGCTAACTTTGCTTTCAC
ASHG19A3A046225	14813.8	7728.87	4549.91	5481.64	6770.5	84.4048	12.7191	11.9142	10.7802	12.0737	11.6272	7.86767	noncoding	ENST00000476147	RP11-587D21.1	Ensembl	375	chr11	+	27603226	27603601	TCAAAGCACAGAGCTAAAGTAATTTACACCAGAAATACCAAGGGCGGAGATGCTGCAGCT
ASHG19A3L0002172	17.5295	29.4067	26.7385	42.2952	26.3534	44.0822	3.79184	4.3451	3.93616	4.93158	3.91871	6.84775	noncoding	BE617381	lincRNA-GDF6-1	lincRNA	1097	chr8	+	96387622	96388412	ACATACAACACGAAGAACACAAGCGGAGGGGGCATCAGTACACCACCACCACGACGCGAA
ASHG19A3L0000039	231.802	290.342	454.724	367.832	401.182	863.62	7.05261	7.38542	7.63111	8.16044	7.50911	11.3967	noncoding	AV722915	lincRNA-PTGS2-2	lincRNA	669	chr1	+	186489181	186489845	TGTCACTAAAATACCTCATTTATCCCTCCCACCTTCTTCTGCCAGAATGATATATTTATC
ASHG19A3L0002368	3793.21	720.449	1882.46	1086.95	545.09	96.718	10.7374	8.56519	9.51232	9.72019	7.95022	8.09501	noncoding	AX747492	lincRNA-HFE2	lincRNA	4510	chr1	+	145209144	146424095	AGGACTCACTGGGTAGATGTTATTCGACTCCTTCAGGTTATCTTGAACTGCCTGACTTAG
ASHG19A3A035667	4686.18	7132.12	6964.53	4298.24	6566.96	15374.3	11.0452	11.7925	11.476	11.7217	11.571	15.2124	noncoding	ENST00000509266	AC026979.1	Ensembl	1967	chr8	-	30044816	30047775	AGGCAAAGTCCTATATTTTGACACTTTTCTCTCCCTCCCAAACATTCACGGTTGCTTTAC
ASHG19A3A035273	115.016	59.9684	292.117	73.899	86.7579	8.8854	6.15699	5.27203	7.04797	5.81781	5.43663	3.66445	noncoding	AF088026		RNAdb	703	chr1	+	173832385	173833077	GATGAAAAGCACTGTCCTTTTTTAAGTAAACACTACACACTCCAGATGGATTGCAAAAAT
ASHG19A3L0001660	59.3419	36.4066	7.35438	29.8413	34.4496	12.3189	5.32037	4.61823	2.5874	4.3536	4.24201	4.70863	noncoding	DA267910	lincRNA-ESM1-2	lincRNA	570	chr5	+	54030915	54031484	CACCCTATTCCCTCACTTTTCAATCACTTTACCTATGACTAATAGAAAGTTCAAAGCAAA
ASHG19A3A042724	3373.18	1391.35	2754.21	1768.37	3055.24	286.712	10.5797	9.48154	10.0373	10.4287	10.4105	9.82227	noncoding	NR_003277	LOC728643	RefSeq_NR	542	chr10	-	47133296	47133836	AATGAGTCTTCAAATTTTGGACCCATGAAGGGAGGAAATTTTGGAGGCAGAAGCTCTGGC
ASHG19A3L0000834	11.8994	20.3951	35.1633	15.9482	27.0159	13.4283	3.31169	3.88754	4.27549	3.27611	3.94856	4.86413	noncoding	DA150164	lincRNA-LINGO1-3	lincRNA	573	chr15	-	77908174	78113242	TACCTTGAGTCTGTGGGGCTACACAGCCTTCAGCCTGCATCTCCAGGGCTCTGACTCTAT
ASHG19A3A051744	3920.39	3658.09	4151.65	3655.05	2963.14	1725.82	10.7838	10.8317	10.6398	11.4878	10.3652	12.3819	noncoding	ENST00000504119	AL133167.1	Ensembl	2930	chr14	+	96342728	96391899	CGAGGTGCCCCTCCCCTGTAGGGACCCCGACGCCGCCAGCCCCTTCCTCCTTTCCCGCAG
ASHG19A3A047265	2357.58	391.252	1081.82	761.378	998.167	6.53115	10.0783	7.78424	8.7976	9.20831	8.80556	2.82981	noncoding	ENST00000470614	RP11-69M1.1	Ensembl	315	chr12	-	8147365	8147680	CACAGTCTTTCTGAGGTTGTTAAACAGATTGCTTCCATCAGTATTGAGTCAGGAATTGAG
ASHG19A3A000037	135.224	235.911	107.363	284.232	67.3637	333.266	6.35844	7.11494	5.75201	7.79139	5.10965	10.0328	noncoding	BC040186		RNAdb	4580	chr10	-	119243810	119301845	ctataagccaaggaacgccaaagattgccaCCCACCCCACTCTATGCTGTCCACAGCCTC
ASHG19A3L0001678	9391.81	4207.97	4715.46	2880.95	6952.64	85.691	12.0363	11.0233	10.8427	11.1555	11.6617	7.8967	noncoding	BC030521	lincRNA-PTCD2	lincRNA	2134	chr5	-	71515352	71689054	ATTCAAGATTGTGCTCTTCTATCAAAAGCCTCTGGAAATAAATGTTCCGGGATCATGAAA
ASHG19A3L0002610	31.1401	17.4957	9.26852	11.0398	40.3789	6.52444	4.50858	3.70683	2.74864	2.76744	4.44322	2.82726	noncoding	CR599308	lincRNA-AEBP2-2	lincRNA	2138	chr12	+	19556999	19672288	GTTGGTCTTGAAAAGGAAAATAAAATCACTTTCTTGCTTGGTAAGCAAGAAGCCATATCG
ASHG19A3A049644	6765.47	1650.97	3992.07	1469.75	3954.04	15.2084	11.5633	9.72294	10.5809	10.1526	10.7922	5.07731	noncoding	ENST00000427761	RP11-248N6.3	Ensembl	952	chr13	-	68406007	68406959	AGCAAAAATGCAAGCAAGTATAGAAAAAGTGGTTCCCTTCCCAAAGTGGAAGCCAAGTTC
ASHG19A3L0000027	111.436	64.9277	94.0264	143.072	62.4804	115.144	6.11691	5.37593	5.57525	6.80487	5.01269	8.38011	noncoding	BU188646	lincRNA-FCRL5-2	lincRNA	790	chr1	+	157387042	157387797	TTCCTGTAGAGTGGGAAATAGAAATGGTCTATCATCTCCAAAACCTTCCCCACCCTCTGT
ASHG19A3A052659	197.433	13.3048	16.7583	13.0349	20.3678	9.77432	6.85061	3.38046	3.37547	2.9781	3.61	3.99406	noncoding	uc001yxn.3	SNURF-SNRPN	UCSC_knowngene	7846	chr15	+	25304603	25367621	CAGCCTGTGGTGTCAAATGTCCTGCCTCTTCAAATGTGTTTGGATCGATGATGAGTCCCC
ASHG19A3A055211	258.51	310.239	307.688	251.656	177.416	108.905	7.2077	7.47369	7.1125	7.6223	6.41647	8.29395	noncoding	uc003mto.2	BC087858	UCSC_knowngene	1322	chr6	+	1496349	1519554	CACTGCTGCAGGGCCTTCAACCTGGATCATCCAGGTCTTCACAGGACTCCTCCCCCAGAA
ASHG19A3L0000994	18.8794	374.854	13.1906	52.5753	23.7597	2.68983	3.88461	7.7325	3.10003	5.28443	3.78943	1.63506	noncoding	chr18:71300370-71356620-	lincRNA-NETO1-3	lincRNA	56251	chr18	-	71300370	71356620	CCATTGAAAAGTATGTATTTAAATAGAAAATATTGTGTGTGTGTGTATGAATCCTAAGGT
ASHG19A3A034020	6051.92	5130.47	5019.93	2097.86	4451.14	305.057	11.4167	11.337	10.9319	10.6826	10.9761	9.91503	noncoding	ENST00000396599	AC005062.3	Ensembl	483	chr7	+	20042387	20042870	AGTTAAGGGCAAGATTCTTGCCAAGAGAATTAATGTGCGTATTGAGCACATTAAGCACTC
ASHG19A3L0002923	36.8199	34.5502	51.3199	63.7276	21.6461	32.1885	4.72384	4.54828	4.76635	5.5918	3.67875	6.30664	noncoding	chr12:77754619-77760162-	lincRNA-E2F7	lincRNA	5544	chr12	-	77754619	77760162	TTCCTCCTTACCCCCACTAAGCCACCAGGTATAGTATAGACAGGTGATCAAAACCAAAGT
ASHG19A3A041075	361.724	88.2632	205.187	183.725	499.384	15.9894	7.63559	5.78764	6.59908	7.16986	7.82141	5.16572	noncoding	ENST00000374922	RP11-622K12.1	Ensembl	1529	chrX	+	56755691	56844813	CTGAGTATTTTACCCAATCCTCTGAAATTAGTCCCTAGCATCAGAATTAAAGAATCTGAA
ASHG19A3L0001169	29.4077	20.5101	32.2395	27.789	29.6914	11.9564	4.43905	3.89398	4.16742	4.23571	4.05855	4.65911	noncoding	chr2:238194611-238205061-	lincRNA-COPS8-2	lincRNA	10451	chr2	-	238194611	238205061	AATTTCTCTCACCTACTTGTATGGTGTCTGGAATGTCTTTCTCCTGTGTTCGCATTATCT
ASHG19A3A039321	32.3369	369.764	11.423	31.4006	19.2796	32.6403	4.55875	7.71323	2.94395	4.43928	3.54942	6.32711	noncoding	uc004bxu.2	BC094873	UCSC_knowngene	1213	chr9	+	132105694	132106907	GCAGAACCAGGTGACTGCACTGCTGTAGACCCACCAGCGGCATTGAAAAAACCCTCACCA
ASHG19A3L0000078	399.735	483.412	596.975	418.433	473.906	104.16	7.77377	8.0527	8.00331	8.33924	7.74805	8.2308	noncoding	AA224517	lincRNA-TLR5	lincRNA	553	chr1	+	223189224	223189783	CTGGAAGAAGAGATCTCTCCCCTGGTCTTTGGTCTCTGCTGTCTCTCTCTGTTTGTCTCG
ASHG19A3A054827	457.216	193.628	270.493	135.455	314.842	23.1865	7.9413	6.83451	6.95473	6.71927	7.17189	5.7639	noncoding	AK095707		misc_RNA	2984	chr16	+	81421429	81424413	CCATCATGCTGTTCTCTTGTACCAAGGATCAGTGAAAGTGTTTTATCTTTTTTATGTAGT
ASHG19A3L0001050	2417.24	6886.91	6193.73	2596.82	4279.56	1797.38	10.1039	11.7467	11.2679	11.0094	10.9189	12.4532	noncoding	exon2236+	lincRNA-GLI2-4	lincRNA	466	chr2	+	121156152	121156617	ATCCCCCTCCCCATCAGCAAGGGTGCAATGCTGGGGCACTCAGAGACGTGAACCCCTTGA
ASHG19A3L0001680	1507.53	1366.19	2063.4	973.36	963.356	692.99	9.46429	9.45823	9.64049	9.56737	8.74843	11.0783	noncoding	exon2995-	lincRNA-TMEM174-2	lincRNA	180	chr5	-	72715548	72715727	TCGCCCTCCCCCGGGCCGCCCGCAAGAAGCCGCTCGCAGCCTCCATACACTTACTTGCCT
ASHG19A3L0002329	114.835	130.915	383.633	116.267	147.335	77.7765	6.15581	6.30951	7.40322	6.50113	6.15763	7.74394	noncoding	BX105843	lincRNA-VCX	lincRNA	455	chrX	+	7528561	7529016	ATGTTAAAAACAGATGAAAATGGCTGTCTTCCAAGTCCAGCTATGAACCTCCCCACGGGA
ASHG19A3A024439	28.5116	88.3157	58.1951	42.7877	30.0652	24.561	4.40223	5.78863	4.93138	4.95213	4.07507	5.86031	noncoding	uc010ikd.1	BC005018	UCSC_knowngene	737	chr4	-	84717589	85205479	AAGAAAGAACTTGCTGCCTCTTGCTCAGTTTCTTCCTGGAGCTTTCAAGCATCTTTGCAG
ASHG19A3A000412	181.064	375.651	422.009	298.992	288.216	106.097	6.73228	7.73494	7.53564	7.86842	7.05761	8.25801	noncoding	ENST00000499326	AC022087.2	Ensembl	717	chr15	+	50647749	50648633	TGCTTGGATTACTGCCACCTCAGAGGGGCGTCTGGGCATGGCTTTCCCAACCTAGTAACT
ASHG19A3L0002378	9.27477	13.0577	19.2008	22.0576	20.1171	3.69488	3.03204	3.35924	3.54087	3.82987	3.59846	1.9609	noncoding	CR622249	lincRNA-C1orf59	lincRNA	1585	chr1	+	109102710	109187522	TAAGGCTATTTGTGGGTCCTGGGGGAAGTACAACCTTTGGCAGTCATCATCTTCCAAATA
ASHG19A3L0002700	5.35065	7.52888	25.0266	17.5765	34.8309	2.88819	1.80176	2.77627	3.85428	3.44046	4.2571	1.73518	noncoding	CA421426	lincRNA-IRX5	lincRNA	632	chr16	-	54966415	54988574	TTATCTTCAACACATGGCTTCCAAGTGGCTGGGTTCCTCTGCAGCAAGCTTTCTTCAATT
ASHG19A3L0000077	79.073	28.628	33.6428	32.8415	23.6176	17.7958	5.69449	4.31019	4.22119	4.51653	3.78292	5.33971	noncoding	DA731060	lincRNA-DISP1	lincRNA	780	chr1	-	223190516	223203156	AAAGCCCCTTGGCTTTTCACAGAAGACTGACCACTTTTCTCAGCCATGACCCTTTGCCTG
ASHG19A3A031816	1162.28	1501.32	1548.09	943.756	1148.32	38.802	9.13491	9.58989	9.25648	9.5193	9.00305	6.61846	noncoding	ENST00000401460	RP1-72A23.3	Ensembl	267	chr6	+	89711266	89711533	AAGCAGAAAAAGGCAAATGAGAAGGAGAAACCCAAGTAGCTTTGTGGCTTCATGCGCAAC
ASHG19A3A028203	199.274	36.4578	51.5017	56.0871	110.003	8.30538	6.86493	4.62049	4.77051	5.39459	5.76641	3.44888	noncoding	ENST00000477321	RP11-289K10.1	Ensembl	437	chr5	+	52709333	52710090	CCACAGCACAGCACCCGTACCTACAGGTGATGCTGGGGTTGACTCCATGACCAAGATCTA
ASHG19A3A025131	28.4955	12.9911	29.1359	44.6196	11.9021	19.9082	4.40164	3.35276	4.04557	5.02026	3.01635	5.5198	noncoding	ENST00000514392	RP11-478C6.3	Ensembl	1582	chr4	+	256521	258103	AAACTCTCAGACTTCAAATGGTCCTGCAACAGGAATATCGACCTATTTTCCCCCAATCTG
ASHG19A3A026890	20.7171	18.9396	20.0503	17.6955	6.72209	26.8862	4.00526	3.80331	3.58843	3.45018	2.52155	6.01043	noncoding	ENST00000503268	CTC-340D7.1	Ensembl	499	chr5	-	68128411	68257985	CTTCGACTTCTGACCTCTGGCCCTGTTTGAAAACCAACTCAAATCGTTTTTCTTTTTCAG
ASHG19A3A000259	5.60409	34.1205	9.84923	66.0923	37.1513	32.1561	1.85146	4.53194	2.80437	5.64712	4.34093	6.30403	noncoding	ENST00000440570	AC004383.4	Ensembl	760	chrX	-	133677366	133680662	TCCAGTGGACGCCTGCAGGACCCAGGAACACTACATCAACACTGTTGGCGGGGACCTGGA
ASHG19A3L0003158	533.714	97.5236	661.405	269.477	485.31	14.786	8.13211	5.91185	8.1357	7.71716	7.78022	5.02991	noncoding	AW675401	lincRNA-GFRA2-4	lincRNA	120	chr8	+	21211954	21211989	CAGATACATGTTGGTAAATGCTAACTGTCCATATTCACATAGAGACACAGTGTACTTTTT
ASHG19A3A000338	10.0623	12.1152	10.592	13.0134	13.6341	15.8994	3.12377	3.26973	2.87106	2.97488	3.16779	5.15545	noncoding	ENST00000452612	RP3-477H23.3	Ensembl	746	chr22	+	28315478	28395464	CTTCAAGAGCACAGTCTTATGTAAGCATGACCCATCTGCCTGGCACCAGCACCTGGGGCT
ASHG19A3A007504	59.7205	60.6218	46.9403	76.5747	17.846	6.9758	5.32873	5.28811	4.6395	5.86885	3.46724	2.96938	noncoding	NR_027349	MIR17HG	RefSeq_NR	927	chr13	+	92000073	92006829	TGGATGTGAAGATTTCCTCTAAAAGGCAGACCTGTCTAACTACAAGCCAGACTTGGGTTT
ASHG19A3L0000772	21.719	8.16323	24.902	28.0826	12.1867	8.40876	4.06603	2.85426	3.84805	4.25001	3.04132	3.48687	noncoding	BG185474	lincRNA-VASH1	lincRNA	557	chr14	+	77079544	77159888	TGTCATCCTTGTAGCTTTTAGGTAGCTCCTAGTATTCTTGCCCTGTAGCATCCTCTTCAG
ASHG19A3L0000705	43.2508	26.8062	47.1414	81.079	23.8255	19.2893	4.91877	4.22197	4.6477	5.96449	3.79391	5.46994	noncoding	exon1607+	lincRNA-PPP2R5C-2	lincRNA	191	chr14	+	102051986	102052176	CACTTTCCCCATCCAAGCAATTCCATCTCTTTCCTCTTTCAGTGGCAGACTCTAACTGCT
ASHG19A3A049135	16.4575	12.6689	19.9869	20.4634	65.8167	8.03944	3.70968	3.31921	3.58513	3.70094	5.08083	3.34744	noncoding	AK096174		misc_RNA	2220	chr12	+	122232715	122234935	AGTGCTAAAAGTTCCCGTCACAAAAGCCAGACTCAGCAACAGCTCAAAACATTATTGTCC
ASHG19A3L0002011	178.48	201.463	242.035	132.282	200.051	84.5135	6.71416	6.894	6.80782	6.68013	6.57844	7.87032	noncoding	T19937	lincRNA-LRRC6	lincRNA	209	chr8	-	133695859	133696068	ATTTTGTGTTAGAGATACTCTATGCAGAAGAACCTGAAGGCTTGGTCTCCTCCCACTGAG
ASHG19A3L0002920	23.1933	39.5097	61.504	34.2525	4.0122	20.0719	4.14908	4.71925	5.00475	4.5819	2.2358	5.53232	noncoding	DA758158	lincRNA-ACSS3	lincRNA	535	chr12	+	81331593	81528900	GATGTATACCATGTTGGCATGTGCAAGGATAGGTGCCATCCACAGTCTCATATTTGGTAG
ASHG19A3L0002624	25.8549	10.4793	20.0222	21.255	13.1956	31.5595	4.27948	3.10969	3.58698	3.7648	3.13004	6.27346	noncoding	N80091	lincRNA-SPATA8-3	lincRNA	436	chr15	+	96886179	96888182	AATATGTCGGCGAGCACCCACCCAAATGCAATCATTTGACCCCCTGCGGACGATAGCTGC
ASHG19A3A023197	69.3421	40.685	81.4355	95.1847	67.1407	50.5207	5.5291	4.75407	5.38195	6.20742	5.10428	7.06469	noncoding	uc001czf.2	AK055150	UCSC_knowngene	1123	chr1	+	59250822	59365384	TATTCTCCCACAAAATCCAGAGCTGCCAAACACATCCTCCTCCATGAGTCTTGCTTTGTG
ASHG19A3L0001075	10.4907	11.0877	17.3731	27.0344	38.8839	10.4794	3.17312	3.17096	3.41825	4.1884	4.39914	4.243	noncoding	chr2:143440730-143546030-	lincRNA-LRP1B-1	lincRNA	105301	chr2	-	143440730	143546030	AAGGCACAAATCTTGAGTCCTATCAGCTTCAACTCCCATTTTGCCTTTTAAAAGCTCTAT
ASHG19A3A014683	26.2602	31.9381	37.6437	15.6269	45.196	8.49699	4.30168	4.45203	4.36241	3.24258	4.59111	3.51898	noncoding	uc002ulk.1	DKFZp451M2119	UCSC_knowngene	1187	chr2	-	178186339	178257419	GGTAGCCTAAACTCTTTCCCCAATTTTTGATATCACTTCATGTCATTTTAGAGAGTAAGT
ASHG19A3A033330	1200.66	604.777	1193.01	465.081	1486.45	59.6362	9.17869	8.34079	8.92965	8.48092	9.36897	7.33114	noncoding	uc003vcj.1	CR591034	UCSC_knowngene	2178	chr7	-	104622195	104624373	GCTCTTGGATATGAGGGTTGGGTGAGTTCCTCTTTTTCTCTTTTAAAATATATGTATGTT
ASHG19A3A025628	28.3217	105.301	159.148	198.886	166.75	8.04533	4.3936	6.00763	6.27212	7.27807	6.33266	3.35027	noncoding	ENST00000394662	RP4-644F6.3	Ensembl	1740	chr1	+	89875877	89891802	ATTCAGAAGTTACAAGACCTGGAGAAAAAGTACTATGAGGAACCGAGGAAGGGGATACAG
ASHG19A3A011299	56.3077	3.77602	43.747	31.2731	14.1728	7.98266	5.25498	2.02385	4.54919	4.43034	3.21117	3.32638	noncoding	AK022299		misc_RNA	1880	chr19	-	28266664	28268543	GAAGAAATACAACAGCAACTCACTGTAAGTACTGTAGAAACAAACTGAAAGTTGGGTTAG
ASHG19A3L0000918	28.7904	35.9598	33.4201	37.0427	25.4654	20.2711	4.41373	4.60253	4.21344	4.71504	3.8781	5.545	noncoding	AL709726	lincRNA-TAC4	lincRNA	477	chr17	-	47939081	47939558	TAAATTCTAAGAGGACCCAAGGGCTGAGGTCATCACGAGCACCTCCCTGGGCAGAGGGTT
ASHG19A3A029873	34.181	70.29	77.0461	75.1547	91.4246	41.0041	4.62768	5.48703	5.30464	5.84452	5.50549	6.7206	noncoding	ENST00000373171	RP11-552E20.3	Ensembl	554	chr6	-	40312082	40313890	TCTAGGCCCTCTGATCCCTCTGTAAGTCGCTATTTCCCTTATTAAATCTCTTTCTGCTGG
ASHG19A3L0000137	441.272	488.513	799.857	457.574	498.061	250.368	7.8967	8.06968	8.396	8.45922	7.81721	9.59935	noncoding	exon92-	lincRNA-DMBX1	lincRNA	197	chr1	-	46992321	46992517	GGGCAAAGGACAGCATAGTCCCTCCCCAGGGCACACTGACCAACTTAATTTCTGCCATCC
ASHG19A3A052661	164.282	20.7014	35.4282	65.7671	132.185	22.7741	6.60677	3.90701	4.28588	5.64066	6.01454	5.73484	noncoding	NR_023915	IPW	RefSeq_NR	4498	chr15	+	25361691	25367621	GGAAGCAAAACTGTCCATGCCCTTGCCTTAACTTTCAGATACGATAAAAACAACATTTAT
ASHG19A3A048669	93.0585	8.08385	3.57931	5.35617	54.3403	2.69615	5.89722	2.84301	1.88681	1.9452	4.83132	1.64235	noncoding	NR_026656	LOC400043	RefSeq_NR	1411	chr12	+	54519854	54526619	AATCGTTTGAGAGAAGGACAAACTTTTGGCAGGATGGAAATCTAGATGAGCCTGTCCGGA
ASHG19A3A053421	199.362	44.7171	95.1019	88.6749	332.105	3.58828	6.86627	4.87464	5.59133	6.10183	7.24823	1.92493	noncoding	uc002cuc.2	BC013599	UCSC_knowngene	1114	chr16	-	3178836	3182043	TAGATGTGATCCAGCTCAGTATCACAAAGCAGAACGAAAAGGATGTGTTTGGGCTGAGAG
ASHG19A3A011301	54.1602	27.2545	54.0263	69.4497	74.4421	60.9142	5.20078	4.2431	4.83208	5.71929	5.24303	7.3649	noncoding	NR_027301	LOC148189	RefSeq_NR	2085	chr19	-	28281401	28284848	AAGCTGGGTGCAGATAAGAGACTACAGCTCCCCGCATCCCAAGCAAAGGTCCCTCCTCTA
ASHG19A3L0003481	52.7521	9.25236	75.4694	34.4625	77.9016	8.61374	5.16694	2.97767	5.27295	4.59165	5.29722	3.56203	noncoding	BX114959	lincRNA-OLA1-2	lincRNA	745	chr2	+	174833079	174833824	TAGCCATTCAGTATTAAAAAGTGATGGCCCTGGTTGACGGTACCACACCTGAAGACCTAT
ASHG19A3A046586	44.4533	29.6618	53.7151	67.9855	30.744	30.9059	4.95357	4.35557	4.82611	5.68954	4.10419	6.23677	noncoding	uc001czt.1	AK097193	UCSC_knowngene	2344	chr1	-	61125302	61291256	ATATCTGGGTTTTCTTCTCTTTTCTCCAGCCTCTGCCTCTGAATGTGAAGGGAAACTGGA
ASHG19A3A042725	2727.1	1171.35	1590.62	1164.75	2041.6	223.058	10.2642	9.264	9.28939	9.81717	9.81151	9.42736	noncoding	ENST00000421426	RP11-314P12.3	Ensembl	561	chr10	-	47133337	47133898	TGACTGAAATCATGACTGACCGAGTCAGTGGCTAGAAAAGGGGCTTTGCCTTTGTAACTT
