# Supplementary material for: The Long Noncoding RNA Expression Profile of Hepatocellular Carcinoma Identified by Microarray Analysis
Source: PLoS One. 2014 Jul 15;9(7):e101707. doi: 10.1371/journal.pone.0101707 (PMC4099127; doi:10.1371/journal.pone.0101707)
Supplement: Table S7 — LincRNAs nearby coding gene data. (XLS) [file pone.0101707.s009.xls]

## Sheet: H1T vs H1N
# Condition pairs: W6a vs W6b # Fold Change cut-off: 2.0 This table contains the differentially expressed lincRNA and nearby coding genes (distance < 300 kb). # Column A: seqname, the sequence identifier. # Column B: GeneSymbol, the symbol of the LncRNA. # Column C: Fold change - LncRNAs, the ratio of normalized intensities between two samples, positive value indicates up-regulation, and negative…
seqname	GeneSymbol	Fold change - LncRNAs	Log Fold change - LncRNAs	Absolute Fold change - LncRNAs	Regulation - LncRNAs	source	RNAlength	Chrom	Strand	txStart	txEnd	GenomeRelationship	NearbyGene	NearbyGeneSymbol	NearbyProteinName	Fold change - mRNAs	Log Fold change - mRNAs	Absolute Fold change - mRNAs	Regulation - mRNAs	NearbyGeneChrom	NearbyGeneStrand	NearbyGenetxStart	NearbyGenetxEnd
ENST00000505987	HSP90AA4P	2.56595	1.3595	2.56595	up	Ensembl	2173	chr4	+	88812994	88815167	downstream	NM_001040058	SPP1	osteopontin isoform a precursor	15.0361	3.91036	15.0361	up	chr4	+	88896801	88904563
DB340468	lincRNA-KLF13-2	-2.00762	-1.00549	2.00762	down	lincRNA	578	chr15	+	31598146	31598723	downstream	NM_015995	KLF13	Krueppel-like factor 13	3.42633	1.77666	3.42633	up	chr15	+	31619082	31670102
AL080082		10.8679	3.442	10.8679	up	NRED	1026	chr10	+	70459545	70460550	downstream	NM_004728	DDX21	nucleolar RNA helicase 2	4.31552	2.10954	4.31552	up	chr10	+	70715891	70744279
AK090904		4.2949	2.10262	4.2949	up	RNAdb	2547	chr4	+	128759331	128761879	downstream	NM_001039717	C4orf29	hypothetical protein LOC80167 precursor	-3.11467	-1.63908	3.11467	down	chr4	+	128886460	128952455
uc002ivh.1	AK126318	5.05247	2.33699	5.05247	up	UCSC_knowngene	4722	chr17	-	56066404	56072211	upstream	NM_017777	MKS1	Meckel syndrome type 1 protein isoform 1	-3.63948	-1.86373	3.63948	down	chr17	-	56282796	56296666
chr9:33081447-33083405-	lincRNA-SMU1	-2.04749	-1.03386	2.04749	down	lincRNA	1959	chr9	-	33081447	33083405	downstream	NM_001539	DNAJA1	dnaJ homolog subfamily A member 1	-3.45388	-1.78822	3.45388	down	chr9	+	33025208	33039062
ENST00000452496	ASS1P12	-7.37118	-2.8819	7.37118	down	Ensembl	1227	chr9	+	32945993	32947220	downstream	NM_001539	DNAJA1	dnaJ homolog subfamily A member 1	-3.45388	-1.78822	3.45388	down	chr9	+	33025208	33039062
ENST00000429825	AC013717.3	2.39991	1.26298	2.39991	up	Ensembl	488	chr2	+	44497759	44498247	upstream	NM_177969	PPM1B	protein phosphatase 1B isoform 3	-4.69867	-2.23225	4.69867	down	chr2	+	44395999	44458611
uc010wse.1	KIAA1783	-2.2278	-1.15562	2.2278	down	UCSC_knowngene	9651	chr17	+	73584138	73622925	upstream	NM_001031803	LLGL2	lethal(2) giant larvae protein homolog 2 isoform	2.05346	1.03806	2.05346	up	chr17	+	73521782	73571290
AX747237	lincRNA-KIFC3	2.61029	1.38421	2.61029	up	lincRNA	3159	chr16	-	57792130	57896733	downstream	NM_001145770	GPR56	G-protein coupled receptor 56 isoform b	-3.6654	-1.87397	3.6654	down	chr16	+	57653909	57698944
BF056782	lincRNA-ABCB5	-7.24979	-2.85794	7.24979	down	lincRNA	511	chr7	+	20510663	20511322	upstream	NM_002214	ITGB8	integrin beta-8 precursor	-2.14819	-1.10312	2.14819	down	chr7	+	20370724	20455382
AK090797		11.2784	3.49549	11.2784	up	misc_RNA	2827	chr17	+	53248165	53250992	upstream	NM_178509	STXBP4	syntaxin-binding protein 4	4.20756	2.07299	4.20756	up	chr17	+	53046125	53241449
chr20:2142500-2155375-	lincRNA-STK35	-3.82703	-1.93622	3.82703	down	lincRNA	12876	chr20	-	2142500	2155375	upstream	NM_003091	SNRPB	small nuclear ribonucleoprotein-associated	2.82521	1.49836	2.82521	up	chr20	-	2442280	2451499
NR_003038	SNHG5	3.0336	1.60103	3.0336	up	RefSeq_NR	524	chr6	-	86386725	86388451	downstream	NM_001159675	SYNCRIP	heterogeneous nuclear ribonucleoprotein Q	2.35788	1.23749	2.35788	up	chr6	-	86323692	86351169
uc001cil.2	CR621467	-2.41873	-1.27425	2.41873	down	UCSC_knowngene	1030	chr1	+	43424774	43448990	upstream	NM_006347	PPIH	peptidyl-prolyl cis-trans isomerase H	2.23165	1.15811	2.23165	up	chr1	+	43124047	43142429
BC009210	lincRNA-KIAA1199	2.51652	1.33143	2.51652	up	lincRNA	2959	chr15	-	81239669	81282169	upstream	NM_172217	IL16	pro-interleukin-16 isoform 2	-4.24597	-2.08609	4.24597	down	chr15	+	81517639	81605104
NR_023915	IPW	6.49691	2.69975	6.49691	up	RefSeq_NR	4498	chr15	+	25361691	25367621	upstream	NM_003097	SNRPN	small nuclear ribonucleoprotein-associated	3.57551	1.83815	3.57551	up	chr15	+	25200134	25223729
uc001yxn.3	SNURF-SNRPN	11.0821	3.47016	11.0821	up	UCSC_knowngene	7846	chr15	+	25304603	25367621	upstream	NM_003097	SNRPN	small nuclear ribonucleoprotein-associated	3.57551	1.83815	3.57551	up	chr15	+	25200134	25223729
AF319524		3.36576	1.75093	3.36576	up	RNAdb	2253	chr15	+	25227154	25266498	upstream	NM_003097	SNRPN	small nuclear ribonucleoprotein-associated	3.57551	1.83815	3.57551	up	chr15	+	25200134	25223729
ENST00000340510	AC004987.7	-2.02853	-1.02043	2.02853	down	Ensembl	3049	chr7	+	39773230	39832691	upstream	NM_007252	POU6F2	POU domain, class 6, transcription factor 2	-4.61875	-2.2075	4.61875	down	chr7	+	39017608	39504390
uc010ayj.1	HBT8	8.38838	3.06839	8.38838	up	UCSC_knowngene	4100	chr15	+	25277533	25281633	upstream	NM_003097	SNRPN	small nuclear ribonucleoprotein-associated	3.57551	1.83815	3.57551	up	chr15	+	25200134	25223729
uc001zae.2	SNURF-SNRPN	3.81686	1.93239	3.81686	up	UCSC_knowngene	4150	chr15	+	25481555	25620621	upstream	NM_003097	SNRPN	small nuclear ribonucleoprotein-associated	3.57551	1.83815	3.57551	up	chr15	+	25200134	25223729
AX721103		-2.54388	-1.34703	2.54388	down	misc_RNA	642	chr6	-	28083684	28084323	upstream	NM_001007531	NKAPL	NKAP-like protein	-8.95014	-3.16191	8.95014	down	chr6	+	28227097	28228736
ENST00000422346	AC008280.4	5.41084	2.43585	5.41084	up	Ensembl	732	chr2	+	54309690	54312203	upstream	NM_001127398	ERLEC1	endoplasmic reticulum lectin 1 isoform 3	2.42126	1.27576	2.42126	up	chr2	+	54014067	54046495
ENST00000449818	RP11-40H20.2	3.15839	1.65919	3.15839	up	Ensembl	867	chr1	+	27533420	27534287	downstream	NM_015023	WDTC1	WD and tetratricopeptide repeats protein 1	2.27488	1.18579	2.27488	up	chr1	+	27561006	27635110
ENST00000438350	RP11-40H20.3	4.2528	2.08841	4.2528	up	Ensembl	221	chr1	+	27537754	27537975	downstream	NM_015023	WDTC1	WD and tetratricopeptide repeats protein 1	2.27488	1.18579	2.27488	up	chr1	+	27561006	27635110
ENST00000429825	AC013717.3	2.39991	1.26298	2.39991	up	Ensembl	488	chr2	+	44497759	44498247	upstream	NM_133259	LRPPRC	leucine-rich PPR motif-containing protein,	2.71744	1.44225	2.71744	up	chr2	-	44113362	44223144
BX952962	lincRNA-OBFC2A-2	7.34787	2.87733	7.34787	up	lincRNA	428	chr2	-	192564056	192564732	downstream	NM_012223	MYO1B	myosin-Ib isoform 2	-6.60061	-2.7226	6.60061	down	chr2	+	192110106	192290115
AX747492	lincRNA-HFE2	4.50701	2.17217	4.50701	up	lincRNA	4510	chr1	+	145209144	146424095	overlap	NM_153713	LIX1L	LIX1-like protein	2.05822	1.04139	2.05822	up	chr1	+	145477084	145499091
uc002cuc.2	BC013599	3.97685	1.99163	3.97685	up	UCSC_knowngene	1114	chr16	-	3178836	3182043	downstream	NM_001012633	IL32	interleukin-32 isoform A	-3.50356	-1.80882	3.50356	down	chr16	+	3115312	3119668
ENST00000423943	RP11-48O20.4	-2.06979	-1.04949	2.06979	down	Ensembl	1113	chr1	+	159931013	159948851	upstream	NM_020789	IGSF9	protein turtle homolog A isoform b	2.21736	1.14884	2.21736	up	chr1	-	159896828	159915386
uc001fuu.2	AF088076	-2.08372	-1.05916	2.08372	down	UCSC_knowngene	423	chr1	+	159931073	159946734	upstream	NM_020789	IGSF9	protein turtle homolog A isoform b	2.21736	1.14884	2.21736	up	chr1	-	159896828	159915386
ENST00000505910	RP11-723O4.3	-2.54254	-1.34627	2.54254	down	Ensembl	329	chr3	+	128588466	128588869	downstream	NM_000174	GP9	platelet glycoprotein IX precursor	-5.45724	-2.44817	5.45724	down	chr3	+	128779644	128781253
DA731060	lincRNA-DISP1	2.61045	1.3843	2.61045	up	lincRNA	780	chr1	-	223190516	223203156	upstream	NM_001037175	SUSD4	sushi domain-containing protein 4 isoform b	4.32719	2.11343	4.32719	up	chr1	-	223408251	223537544
uc003jnb.1	AK056817	-2.09654	-1.06801	2.09654	down	UCSC_knowngene	2757	chr5	-	42985502	42993435	downstream	NM_000163	GHR	growth hormone receptor isoform 1 precursor	-5.37907	-2.42736	5.37907	down	chr5	+	42424025	42721926
BC034527		-2.69394	-1.42972	2.69394	down	misc_RNA	1077	chr1	-	211713915	211714910	upstream	NM_021194	SLC30A1	zinc transporter 1	-2.50197	-1.32307	2.50197	down	chr1	-	211748380	211752099
BM682695	lincRNA-ZNF92-3	2.36221	1.24014	2.36221	up	lincRNA	234	chr7	+	64442423	64467056	overlap	NM_015852	ZNF117	zinc finger protein 117	14.5011	3.85809	14.5011	up	chr7	-	64434829	64451414
CR608597	lincRNA-ZNF117	8.17262	3.0308	8.17262	up	lincRNA	1837	chr7	-	64440300	64467062	overlap	NM_015852	ZNF117	zinc finger protein 117	14.5011	3.85809	14.5011	up	chr7	-	64434829	64451414
AK124321	lincRNA-RNF32-3	-2.35371	-1.23493	2.35371	down	lincRNA	2538	chr7	+	155755325	155759037	upstream	NM_000193	SHH	sonic hedgehog protein preproprotein	-2.01396	-1.01003	2.01396	down	chr7	-	155595557	155604967
DB030353	lincRNA-RPUSD4-2	-2.67218	-1.41802	2.67218	down	lincRNA	613	chr11	+	125976772	125977385	downstream	NM_148910	TIRAP	toll/interleukin-1 receptor domain-containing	3.30751	1.72575	3.30751	up	chr11	+	126152981	126163071
ENST00000503924	AL121583.1	3.07344	1.61985	3.07344	up	Ensembl	4986	chr20	+	30940477	30945985	upstream	NM_002657	PLAGL2	zinc finger protein PLAGL2	5.16693	2.36931	5.16693	up	chr20	-	30780306	30795546
AK289744	lincRNA-SUN2	2.05933	1.04218	2.05933	up	lincRNA	2725	chr22	-	39131913	39190148	downstream	NM_152868	KCNJ4	inward rectifier potassium channel 4	-8.2181	-3.0388	8.2181	down	chr22	-	38822332	38851203
AK130123	lincRNA-PPP2R2A	-6.81365	-2.76843	6.81365	down	lincRNA	1823	chr8	+	25230155	26228377	overlap	NM_002717	PPP2R2A	serine/threonine-protein phosphatase 2A 55 kDa	-121.679	-6.92694	121.679	down	chr8	+	26149006	26230195
AK090904		4.2949	2.10262	4.2949	up	RNAdb	2547	chr4	+	128759331	128761879	downstream	NM_018078	LARP1B	la-related protein 1B isoform 1	-2.15779	-1.10956	2.15779	down	chr4	+	128982502	129132289
AY927493		2.52468	1.3361	2.52468	up	misc_RNA	130	chr14	-	105281910	105282241	upstream	NM_145701	CDCA4	cell division cycle-associated protein 4	2.69105	1.42817	2.69105	up	chr14	-	105475909	105487425
AK289744	lincRNA-SUN2	2.05933	1.04218	2.05933	up	lincRNA	2725	chr22	-	39131913	39190148	downstream	NM_006855	KDELR3	ER lumen protein retaining receptor 3 isoform a	10.2752	3.3611	10.2752	up	chr22	+	38864082	38879445
ENST00000455031	RP4-756H11.1	-2.61075	-1.38447	2.61075	down	Ensembl	850	chr7	+	66021202	66022052	downstream	NM_014504	RABGEF1	rab5 GDP/GTP exchange factor	-2.06308	-1.0448	2.06308	down	chr7	+	66205642	66276448
uc010lac.1	LOC493754	2.70438	1.4353	2.70438	up	UCSC_knowngene	4265	chr7	-	65993445	66057363	upstream	NM_014504	RABGEF1	rab5 GDP/GTP exchange factor	-2.06308	-1.0448	2.06308	down	chr7	+	66205642	66276448
AV651118	lincRNA-A2ML1	-2.09066	-1.06396	2.09066	down	lincRNA	681	chr12	-	9065961	9066642	downstream	NM_003480	MFAP5	microfibrillar-associated protein 5 precursor	2.63535	1.39799	2.63535	up	chr12	-	8798539	8815433
AK296474	lincRNA-PPP2R2C-1	-2.6523	-1.40725	2.6523	down	lincRNA	1780	chr4	-	6324670	6565327	upstream	NM_005980	S100P	protein S100-P	40.5338	5.34105	40.5338	up	chr4	+	6695565	6698897
ENST00000492365	KB-1683C8.1	2.64175	1.40149	2.64175	up	Ensembl	877	chr8	-	98636430	98637307	upstream	NM_018407	LAPTM4B	lysosomal-associated transmembrane protein 4B	4.25606	2.08952	4.25606	up	chr8	+	98787808	98864830
uc002ivh.1	AK126318	5.05247	2.33699	5.05247	up	UCSC_knowngene	4722	chr17	-	56066404	56072211	downstream	NM_007146	VEZF1	vascular endothelial zinc finger 1	6.49622	2.6996	6.49622	up	chr17	-	56048909	56065615
chr12:38784383-38812908-	lincRNA-ALG10B-1	-2.85663	-1.51432	2.85663	down	lincRNA	28526	chr12	-	38784383	38812908	upstream	NM_153634	CPNE8	copine-8	-8.12454	-3.02229	8.12454	down	chr12	-	39046001	39299420
exon91-	lincRNA-DMBX1	-3.43195	-1.77903	3.43195	down	lincRNA	175	chr1	-	46989750	46989924	downstream	NM_001142548	RAD54L	DNA repair and recombination protein RAD54-like	-2.06277	-1.04458	2.06277	down	chr1	+	46713366	46744145
exon95+	lincRNA-KNCN	-4.28989	-2.10094	4.28989	down	lincRNA	271	chr1	+	46997334	46997604	upstream	NM_001142548	RAD54L	DNA repair and recombination protein RAD54-like	-2.06277	-1.04458	2.06277	down	chr1	+	46713366	46744145
exon91+	lincRNA-KNCN	-2.5019	-1.32302	2.5019	down	lincRNA	175	chr1	+	46989750	46989924	upstream	NM_001142548	RAD54L	DNA repair and recombination protein RAD54-like	-2.06277	-1.04458	2.06277	down	chr1	+	46713366	46744145
ENST00000421191	XXbac-BPG248L24.10	-3.3998	-1.76545	3.3998	down	Ensembl	306	chr6	-	31275591	31276326	upstream	NM_001166538	LST1	leukocyte-specific transcript 1 protein isoform	-2.85692	-1.51446	2.85692	down	chr6	+	31554976	31556686
ENST00000440570	AC004383.4	-6.41067	-2.68048	6.41067	down	Ensembl	760	chrX	-	133677366	133680662	upstream	NM_021796	PLAC1	placenta-specific protein 1 precursor	-2.16198	-1.11235	2.16198	down	chrX	-	133699872	133792513
ENST00000405197	AC064836.3	3.23995	1.69597	3.23995	up	Ensembl	704	chr2	-	203200746	203201450	upstream	NM_001204	BMPR2	bone morphogenetic protein receptor type-2	2.0602	1.04279	2.0602	up	chr2	+	203241049	203432474
AK096322	lincRNA-FBRS	2.48863	1.31535	2.48863	up	lincRNA	2890	chr16	+	30671242	30682130	upstream	NM_001114380	ITGAL	integrin alpha-L isoform b precursor	3.67864	1.87917	3.67864	up	chr16	+	30483982	30534506
uc003yrb.2	CR933665	5.16104	2.36766	5.16104	up	UCSC_knowngene	5639	chr8	-	125474739	125486804	upstream	NM_032026	TATDN1	putative deoxyribonuclease TATDN1 isoform a	2.54165	1.34577	2.54165	up	chr8	-	125500734	125551329
ENST00000492365	KB-1683C8.1	2.64175	1.40149	2.64175	up	Ensembl	877	chr8	-	98636430	98637307	upstream	NM_030583	MATN2	matrilin-2 isoform b precursor	2.3859	1.25453	2.3859	up	chr8	+	98881310	99048946
NR_027105	LOC285419	4.71624	2.23764	4.71624	up	RefSeq_NR	566	chr4	+	124573939	124851518	upstream	NM_199327	SPRY1	protein sprouty homolog 1	6.65644	2.73475	6.65644	up	chr4	+	124317955	124324907
AK090904		4.2949	2.10262	4.2949	up	RNAdb	2547	chr4	+	128759331	128761879	upstream	NM_014278	HSPA4L	heat shock 70 kDa protein 4L	2.86565	1.51886	2.86565	up	chr4	+	128703452	128754526
NR_026656	LOC400043	8.30637	3.05422	8.30637	up	RefSeq_NR	1411	chr12	+	54519854	54526619	downstream	NM_031157	HNRNPA1	heterogeneous nuclear ribonucleoprotein A1	2.43627	1.28467	2.43627	up	chr12	+	54674487	54679030
ENST00000513381	RP11-834C11.5	-27.8178	-4.79794	27.8178	down	Ensembl	499	chr12	-	54478915	54519614	upstream	NM_031157	HNRNPA1	heterogeneous nuclear ribonucleoprotein A1	2.43627	1.28467	2.43627	up	chr12	+	54674487	54679030
CR609715		6.58728	2.71968	6.58728	up	misc_RNA	1695	chr1	-	247350699	247352392	downstream	NM_020394	ZNF695	zinc finger protein 695 isoform 1	13.7449	3.78082	13.7449	up	chr1	-	247148624	247171395
CR609715		6.58728	2.71968	6.58728	up	misc_RNA	1695	chr1	-	247350699	247352392	downstream	NM_003431	ZNF124	zinc finger protein 124	2.98538	1.57791	2.98538	up	chr1	-	247319202	247335318
CR603409	lincRNA-FAM156A	4.73645	2.24381	4.73645	up	lincRNA	1248	chrX	-	52976959	52993397	upstream	NM_018969	GPR173	probable G-protein coupled receptor 173	2.41228	1.2704	2.41228	up	chrX	+	53078505	53109796
uc003oci.1	AK057104	4.26797	2.09355	4.26797	up	UCSC_knowngene	3143	chr6	+	32862499	32871535	downstream	NM_033554	HLA-DPA1	HLA class II histocompatibility antigen, DP	-2.4587	-1.29789	2.4587	down	chr6	-	33032793	33041378
uc004dgl.1	BC015977	9.11245	3.18784	9.11245	up	UCSC_knowngene	271	chrX	-	46185713	46187080	upstream	NM_019886	CHST7	carbohydrate sulfotransferase 7	-3.07196	-1.61916	3.07196	down	chrX	+	46433191	46457838
AK296474	lincRNA-PPP2R2C-1	-2.6523	-1.40725	2.6523	down	lincRNA	1780	chr4	-	6324670	6565327	downstream	NM_001145853	WFS1	wolframin	4.07963	2.02844	4.07963	up	chr4	+	6271576	6304992
ENST00000429327	BX322559.2	-2.23505	-1.16031	2.23505	down	Ensembl	192	chr21	-	46796105	46796297	downstream	NM_015833	ADARB1	double-stranded RNA-specific editase 1 isoform	2.367	1.24306	2.367	up	chr21	+	46494492	46646478
ENST00000499953	AC026250.1	-2.48722	-1.31454	2.48722	down	Ensembl	927	chr11	+	9780544	9812791	upstream	NM_003442	ZNF143	zinc finger protein 143	3.55973	1.83177	3.55973	up	chr11	+	9482511	9550071
chr11:8215149-8227449+	lincRNA-LMO1-2	-3.33537	-1.73785	3.33537	down	lincRNA	12301	chr11	+	8215149	8227449	upstream	NM_001135109	RIC3	protein RIC-3 isoform b	-5.41353	-2.43657	5.41353	down	chr11	-	8127596	8190590
chr2:113359154-113374304-	lincRNA-CHCHD5-1	2.7076	1.43702	2.7076	up	lincRNA	15151	chr2	-	113359154	113374304	upstream	NM_000576	IL1B	interleukin-1 beta proprotein	-13.2665	-3.72972	13.2665	down	chr2	-	113587336	113594356
chr5:171107070-171142645+	lincRNA-FBXW11-3	2.15172	1.10549	2.15172	up	lincRNA	35576	chr5	+	171107070	171142645	downstream	NM_033645	FBXW11	F-box/WD repeat-containing protein 11 isoform A	3.36434	1.75032	3.36434	up	chr5	-	171288555	171433877
CA307860	lincRNA-USPL1-2	-3.84718	-1.9438	3.84718	down	lincRNA	747	chr13	+	31189988	31190719	downstream	NM_005800	USPL1	ubiquitin-specific peptidase-like protein 1	-3.11914	-1.64115	3.11914	down	chr13	+	31191829	31233686
ENST00000422346	AC008280.4	5.41084	2.43585	5.41084	up	Ensembl	732	chr2	+	54309690	54312203	upstream	NM_015701	ERLEC1	endoplasmic reticulum lectin 1 isoform 1	2.76525	1.46741	2.76525	up	chr2	+	54014067	54046495
BC034819		2.30897	1.20725	2.30897	up	NRED	2882	chr4	+	153457444	153460292	downstream	NM_014447	ARFIP1	arfaptin-1 isoform 2	-2.97496	-1.57287	2.97496	down	chr4	+	153701111	153833063
uc003imv.2	DKFZp434I0714	2.15716	1.10913	2.15716	up	UCSC_knowngene	2999	chr4	+	153457415	153460414	downstream	NM_014447	ARFIP1	arfaptin-1 isoform 2	-2.97496	-1.57287	2.97496	down	chr4	+	153701111	153833063
uc002cuc.2	BC013599	3.97685	1.99163	3.97685	up	UCSC_knowngene	1114	chr16	-	3178836	3182043	downstream	NM_152341	PAQR4	progestin and adipoQ receptor family member 4	5.36055	2.42238	5.36055	up	chr16	+	3019341	3023485
uc003wma.1	BC150495	-2.09725	-1.0685	2.09725	down	UCSC_knowngene	1551	chr7	+	155174770	155189051	upstream	NM_198336	INSIG1	insulin-induced gene 1 protein isoform 2	-4.9866	-2.31806	4.9866	down	chr7	+	155089485	155101945
ENST00000396848	AC010138.3	4.92717	2.30076	4.92717	up	Ensembl	867	chr2	-	204637353	204638225	upstream	NM_012092	ICOS	inducible T-cell costimulator precursor	-2.50468	-1.32462	2.50468	down	chr2	+	204801470	204826298
AW418755	lincRNA-APLF	-2.00143	-1.00103	2.00143	down	lincRNA	635	chr2	-	68855011	68857996	downstream	NM_002664	PLEK	pleckstrin	-12.2156	-3.61065	12.2156	down	chr2	+	68592321	68624585
ENST00000433054	RP11-1O7.1	2.61401	1.38626	2.61401	up	Ensembl	884	chr2	+	174162356	174163240	upstream	NM_133646	ZAK	mitogen-activated protein kinase kinase kinase	2.9134	1.5427	2.9134	up	chr2	+	173940564	174091873
DA706379	lincRNA-C1QTNF4	-13.9358	-3.80072	13.9358	down	lincRNA	574	chr11	-	47629926	47630498	downstream	NM_130475	MADD	MAP kinase-activating death domain protein	-2.77162	-1.47073	2.77162	down	chr11	+	47291670	47351582
ENST00000427361	AC020915.4	2.47934	1.30996	2.47934	up	Ensembl	922	chr19	+	58816739	58826568	upstream	NM_021089	ZNF8	zinc finger protein 8	4.15983	2.05652	4.15983	up	chr19	+	58790317	58807254
uc002qsa.2	LOC113386	2.8125	1.49185	2.8125	up	UCSC_knowngene	1396	chr19	+	58816739	58827011	upstream	NM_021089	ZNF8	zinc finger protein 8	4.15983	2.05652	4.15983	up	chr19	+	58790317	58807254
uc001fuu.2	AF088076	-2.08372	-1.05916	2.08372	down	UCSC_knowngene	423	chr1	+	159931073	159946734	downstream	NM_003768	PEA15	astrocytic phosphoprotein PEA-15	6.48265	2.69658	6.48265	up	chr1	+	160175124	160185162
ENST00000423943	RP11-48O20.4	-2.06979	-1.04949	2.06979	down	Ensembl	1113	chr1	+	159931013	159948851	downstream	NM_003768	PEA15	astrocytic phosphoprotein PEA-15	6.48265	2.69658	6.48265	up	chr1	+	160175124	160185162
AK294389	lincRNA-RNF103	2.88336	1.52775	2.88336	up	lincRNA	1135	chr2	-	86732790	86948245	downstream	NM_001146688	KDM3A	lysine-specific demethylase 3A	3.06949	1.618	3.06949	up	chr2	+	86668583	86719839
AX721103		-2.54388	-1.34703	2.54388	down	misc_RNA	642	chr6	-	28083684	28084323	upstream	NM_024493	ZKSCAN3	zinc finger protein with KRAB and SCAN domains	3.59458	1.84582	3.59458	up	chr6	+	28317690	28334524
uc003wst.1	LOC157627	-4.44117	-2.15094	4.44117	down	UCSC_knowngene	869	chr8	-	9757573	9758710	upstream	NM_012331	MSRA	peptide methionine sulfoxide reductase isoform	-5.17673	-2.37204	5.17673	down	chr8	+	9911829	10286401
DW462947	lincRNA-GNLY	-2.2001	-1.13757	2.2001	down	lincRNA	365	chr2	-	85969367	85969715	downstream	NM_006590	USP39	U4/U6.U5 tri-snRNP-associated protein 2	2.07917	1.05601	2.07917	up	chr2	+	85843282	85876406
NR_024052	HCG18	3.04922	1.60844	3.04922	up	RefSeq_NR	6814	chr6	-	30255173	30294927	downstream	NM_170783	ZNRD1	DNA-directed RNA polymerase I subunit RPA12	3.55021	1.8279	3.55021	up	chr6	+	30029035	30032686
AK096322	lincRNA-FBRS	2.48863	1.31535	2.48863	up	lincRNA	2890	chr16	+	30671242	30682130	upstream	NM_152652	ZNF48	zinc finger protein 48 isoform 1	2.70467	1.43545	2.70467	up	chr16	+	30407056	30410715
AW086055	lincRNA-PRRC2C	2.71607	1.44152	2.71607	up	lincRNA	378	chr1	-	171562278	171562866	downstream	NM_002022	FMO4	dimethylaniline monooxygenase [N-oxide-forming]	-4.7552	-2.24951	4.7552	down	chr1	+	171283485	171311223
EB388332	lincRNA-MYOC	4.52576	2.17816	4.52576	up	lincRNA	699	chr1	+	171561933	171562679	upstream	NM_002022	FMO4	dimethylaniline monooxygenase [N-oxide-forming]	-4.7552	-2.24951	4.7552	down	chr1	+	171283485	171311223
uc002nrr.1	AK092080	2.63125	1.39575	2.63125	up	UCSC_knowngene	1970	chr19	+	24216246	24249490	downstream	NM_203282	ZNF254	zinc finger protein 254	2.8888	1.53047	2.8888	up	chr19	+	24269975	24312654
exon99+	lincRNA-CDCP2	2.20903	1.14342	2.20903	up	lincRNA	715	chr1	+	54587441	54588155	upstream	NM_000792	DIO1	type I iodothyronine deiodinase isoform a	-10.6168	-3.40828	10.6168	down	chr1	+	54359860	54376759
uc001jab.3	ZNF37B	7.34371	2.87651	7.34371	up	UCSC_knowngene	10237	chr10	-	43008962	43048256	upstream	NM_014753	BMS1	ribosome biogenesis protein BMS1 homolog	2.70848	1.43748	2.70848	up	chr10	+	43277953	43330385
AA827066	lincRNA-KIRREL3-1	-2.00903	-1.0065	2.00903	down	lincRNA	472	chr11	-	128165590	128166053	upstream	NM_001162422	ETS1	protein C-ets-1 isoform 3	-3.07176	-1.61907	3.07176	down	chr11	-	128328655	128392205
chr2:113359154-113374304-	lincRNA-CHCHD5-1	2.7076	1.43702	2.7076	up	lincRNA	15151	chr2	-	113359154	113374304	downstream	NM_032309	CHCHD5	coiled-coil-helix-coiled-coil-helix	2.26774	1.18125	2.26774	up	chr2	+	113342035	113346617
NR_003013	SCARNA16	2.43219	1.28226	2.43219	up	RefSeq_NR	187	chr17	+	75085388	75085574	downstream	NM_001143998	SEC14L1	SEC14-like protein 1 isoform a	-2.0902	-1.06364	2.0902	down	chr17	+	75137004	75213181
ENST00000366365	C17orf86	2.37124	1.24564	2.37124	up	Ensembl	1028	chr17	+	75084949	75086180	downstream	NM_001143998	SEC14L1	SEC14-like protein 1 isoform a	-2.0902	-1.06364	2.0902	down	chr17	+	75137004	75213181
NR_027058	C17orf86	3.22831	1.69078	3.22831	up	RefSeq_NR	2183	chr17	+	75084724	75091067	downstream	NM_001143998	SEC14L1	SEC14-like protein 1 isoform a	-2.0902	-1.06364	2.0902	down	chr17	+	75137004	75213181
ENST00000445083	AC019100.3	2.96479	1.56793	2.96479	up	Ensembl	611	chr2	-	108784203	108834297	upstream	NM_176825	SULT1C2	sulfotransferase 1C2 isoform b	7.36126	2.87995	7.36126	up	chr2	+	108905094	108926371
BM956062	lincRNA-PGS1	-4.12365	-2.04392	4.12365	down	lincRNA	174	chr17	+	76360558	76360732	upstream	NM_001168	BIRC5	baculoviral IAP repeat-containing protein 5	11.1525	3.4793	11.1525	up	chr17	+	76210276	76221716
AX721103		-2.54388	-1.34703	2.54388	down	misc_RNA	642	chr6	-	28083684	28084323	upstream	NM_025231	ZSCAN16	zinc finger and SCAN domain-containing protein	4.17019	2.06011	4.17019	up	chr6	+	28092386	28097856
ENST00000499326	AC022087.2	-2.0037	-1.00266	2.0037	down	Ensembl	717	chr15	+	50647749	50648633	upstream	NM_003645	SLC27A2	very long-chain acyl-CoA synthetase isoform 1	-15.3161	-3.93697	15.3161	down	chr15	+	50474392	50528589
AY927493		2.52468	1.3361	2.52468	up	misc_RNA	130	chr14	-	105281910	105282241	upstream	NM_017955	CDCA4	cell division cycle-associated protein 4	8.36615	3.06456	8.36615	up	chr14	-	105475909	105487425
exon91-	lincRNA-DMBX1	-3.43195	-1.77903	3.43195	down	lincRNA	175	chr1	-	46989750	46989924	downstream	NM_147192	DMBX1	diencephalon/mesencephalon homeobox protein 1	2.58357	1.36936	2.58357	up	chr1	+	46972667	46979886
exon91+	lincRNA-KNCN	-2.5019	-1.32302	2.5019	down	lincRNA	175	chr1	+	46989750	46989924	upstream	NM_147192	DMBX1	diencephalon/mesencephalon homeobox protein 1	2.58357	1.36936	2.58357	up	chr1	+	46972667	46979886
exon95+	lincRNA-KNCN	-4.28989	-2.10094	4.28989	down	lincRNA	271	chr1	+	46997334	46997604	upstream	NM_147192	DMBX1	diencephalon/mesencephalon homeobox protein 1	2.58357	1.36936	2.58357	up	chr1	+	46972667	46979886
AL599814	lincRNA-ITGA6-1	-2.28812	-1.19416	2.28812	down	lincRNA	655	chr2	+	173254424	173255061	downstream	NM_001079818	ITGA6	integrin alpha-6 isoform a precursor	7.89213	2.98041	7.89213	up	chr2	+	173292313	173371181
uc002cuc.2	BC013599	3.97685	1.99163	3.97685	up	UCSC_knowngene	1114	chr16	-	3178836	3182043	downstream	NM_020912	FLYWCH1	FLYWCH-type zinc finger-containing protein 1	-4.26978	-2.09416	4.26978	down	chr16	+	2961979	2990158
CR609715		6.58728	2.71968	6.58728	up	misc_RNA	1695	chr1	-	247350699	247352392	downstream	NM_001142572	ZNF669	zinc finger protein 669 isoform 2	-1031.9	-10.0111	1031.9	down	chr1	-	247263263	247267674
chr1:13902316-13904644-	lincRNA-LRRC38	-9.66231	-3.27237	9.66231	down	lincRNA	2329	chr1	-	13902316	13904644	upstream	NM_015866	PRDM2	PR domain zinc finger protein 2 isoform b	-2.40483	-1.26594	2.40483	down	chr1	+	14031349	14114574
AB058771	lincRNA-B3GNT7	6.53348	2.70785	6.53348	up	lincRNA	3748	chr2	+	232127057	232238606	downstream	NM_145236	B3GNT7	UDP-GlcNAc:betaGal	-2.39775	-1.26168	2.39775	down	chr2	+	232260334	232265875
chrX:118607438-118617354+	lincRNA-CXorf56-3	-2.20632	-1.14164	2.20632	down	lincRNA	9917	chrX	+	118607438	118617354	upstream	NM_006667	PGRMC1	membrane-associated progesterone receptor	-2.07439	-1.05269	2.07439	down	chrX	+	118370210	118378429
ENST00000413128	RP11-420K5.1	2.36304	1.24065	2.36304	up	Ensembl	774	chr3	+	39685128	39686196	upstream	NM_001012321	RPSA	40S ribosomal protein SA	4.42316	2.14508	4.42316	up	chr3	+	39449110	39454032
BG260387	lincRNA-KRR1	-2.1605	-1.11137	2.1605	down	lincRNA	749	chr12	-	75957052	76377795	upstream	NM_004537	NAP1L1	nucleosome assembly protein 1-like 1	4.6825	2.22728	4.6825	up	chr12	-	76438671	76478738
CN413083	lincRNA-UFC1	9.88442	3.30516	9.88442	up	lincRNA	687	chr1	+	161106389	161107075	downstream	NM_032174	TOMM40L	mitochondrial import receptor subunit TOM40B	4.59017	2.19855	4.59017	up	chr1	+	161195832	161200407
AF191495	lincRNA-F11R	2.08129	1.05748	2.08129	up	lincRNA	2187	chr1	-	160967605	161008711	upstream	NM_032174	TOMM40L	mitochondrial import receptor subunit TOM40B	4.59017	2.19855	4.59017	up	chr1	+	161195832	161200407
uc003uip.3	P53TG1	-2.41586	-1.27254	2.41586	down	UCSC_knowngene	659	chr7	-	86954665	86974831	upstream	NM_000443	ABCB4	multidrug resistance protein 3 isoform A	-8.5373	-3.09378	8.5373	down	chr7	-	87031360	87105019
AA583819	lincRNA-LGI2	-2.07605	-1.05384	2.07605	down	lincRNA	257	chr4	-	25090390	25090645	upstream	NM_018323	PI4K2B	phosphatidylinositol 4-kinase type 2-beta	-4.02144	-2.00771	4.02144	down	chr4	+	25235652	25280831
AA769057	lincRNA-UBE2G1	-2.00148	-1.00107	2.00148	down	lincRNA	456	chr17	-	4298328	4298629	downstream	NM_144611	CYB5D2	neuferricin	-2.46967	-1.30432	2.46967	down	chr17	+	4046461	4060991
uc001gco.2	BC032239	4.36947	2.12746	4.36947	up	UCSC_knowngene	1440	chr1	-	163274001	163291542	upstream	NM_145697	NUF2	kinetochore protein Nuf2	6.18598	2.629	6.18598	up	chr1	+	163291722	163325553
chr4:15911552-15921927-	lincRNA-CD38	-3.03115	-1.59987	3.03115	down	lincRNA	10376	chr4	-	15911552	15921927	downstream	NM_001775	CD38	ADP-ribosyl cyclase 1	-4.14176	-2.05025	4.14176	down	chr4	+	15779930	15850706
AK128360		-6.25523	-2.64506	6.25523	down	misc_RNA	2848	chr6	-	3992747	3995592	downstream	NM_183373	C6orf145	PX domain-containing protein C6orf145	-2.44151	-1.28777	2.44151	down	chr6	-	3722835	3752246
BM956062	lincRNA-PGS1	-4.12365	-2.04392	4.12365	down	lincRNA	174	chr17	+	76360558	76360732	upstream	NM_003258	TK1	thymidine kinase, cytosolic	2.13044	1.09115	2.13044	up	chr17	-	76170159	76183285
uc001gco.2	BC032239	4.36947	2.12746	4.36947	up	UCSC_knowngene	1440	chr1	-	163274001	163291542	downstream	NM_003617	RGS5	regulator of G-protein signaling 5 isoform 1	3.00452	1.58713	3.00452	up	chr1	-	163112088	163172963
ENST00000515403	RP11-844P9.2	2.60369	1.38056	2.60369	up	Ensembl	3632	chr5	-	175570087	175612158	downstream	NM_006650	CPLX2	complexin-2	-3.09281	-1.62892	3.09281	down	chr5	+	175223609	175311023
uc003wyp.1	CR613267	-6.53445	-2.70807	6.53445	down	UCSC_knowngene	2275	chr8	+	17942376	17955126	overlap	NM_001127505	ASAH1	acid ceramidase isoform c	-3.22176	-1.68785	3.22176	down	chr8	-	17913924	17942507
ENST00000490750	RPLP0P2	3.28196	1.71456	3.28196	up	Ensembl	961	chr11	+	61404151	61405112	upstream	NM_145017	C11orf66	IIIG9 protein isoform 1	2.10698	1.07518	2.10698	up	chr11	+	61248584	61258400
uc002qsa.2	LOC113386	2.8125	1.49185	2.8125	up	UCSC_knowngene	1396	chr19	+	58816739	58827011	downstream	NM_181846	ZSCAN22	zinc finger and SCAN domain-containing protein	4.75827	2.25044	4.75827	up	chr19	+	58838384	58853712
ENST00000427361	AC020915.4	2.47934	1.30996	2.47934	up	Ensembl	922	chr19	+	58816739	58826568	downstream	NM_181846	ZSCAN22	zinc finger and SCAN domain-containing protein	4.75827	2.25044	4.75827	up	chr19	+	58838384	58853712
uc001igd.2	BC046483	2.33573	1.22388	2.33573	up	UCSC_knowngene	1204	chr10	+	1094996	1096200	upstream	NM_012341	GTPBP4	nucleolar GTP-binding protein 1	2.01691	1.01215	2.01691	up	chr10	+	1034348	1063708
AK022980		4.43742	2.14972	4.43742	up	misc_RNA	2377	chr10	-	1099687	1102063	downstream	NM_012341	GTPBP4	nucleolar GTP-binding protein 1	2.01691	1.01215	2.01691	up	chr10	+	1034348	1063708
uc001wkc.1	AX746599	-2.72727	-1.44746	2.72727	down	UCSC_knowngene	2524	chr14	+	23982557	24013485	upstream	NM_016609	SLC22A17	solute carrier family 22 member 17 isoform b	-2.0897	-1.06329	2.0897	down	chr14	-	23815538	23822080
AK057381		7.88214	2.97859	7.88214	up	misc_RNA	1873	chr14	+	23763060	23764935	downstream	NM_016609	SLC22A17	solute carrier family 22 member 17 isoform b	-2.0897	-1.06329	2.0897	down	chr14	-	23815538	23822080
AW868654	lincRNA-ME3	2.22634	1.15467	2.22634	up	lincRNA	206	chr11	-	86427982	86428180	upstream	NM_007173	PRSS23	serine protease 23 precursor	2.09812	1.0691	2.09812	up	chr11	+	86511490	86522273
uc002cuc.2	BC013599	3.97685	1.99163	3.97685	up	UCSC_knowngene	1114	chr16	-	3178836	3182043	downstream	NM_001042428	ZNF205	zinc finger protein 205	-2.19499	-1.13421	2.19499	down	chr16	+	3162562	3170518
AX747237	lincRNA-KIFC3	2.61029	1.38421	2.61029	up	lincRNA	3159	chr16	-	57792130	57896733	downstream	NM_005886	KATNB1	katanin p80 WD40-containing subunit B1	2.44026	1.28703	2.44026	up	chr16	+	57769659	57791162
BM680929	lincRNA-PLA2G12B	-8.28377	-3.05029	8.28377	down	lincRNA	520	chr10	-	74761774	74762435	downstream	NM_032562	PLA2G12B	group XIIB secretory phospholipase A2-like	2.6634	1.41327	2.6634	up	chr10	-	74694937	74714510
AK297077	lincRNA-FYB	-3.28105	-1.71416	3.28105	down	lincRNA	2747	chr5	-	39107403	39270759	upstream	NM_001343	DAB2	disabled homolog 2	3.64117	1.8644	3.64117	up	chr5	-	39371779	39425335
DB288399	lincRNA-ZNF672	-2.33245	-1.22185	2.33245	down	lincRNA	558	chr1	+	249123012	249123570	downstream	NM_024836	ZNF672	zinc finger protein 672	3.09876	1.63169	3.09876	up	chr1	+	249132529	249143714
AK125138	lincRNA-SH3BP5L	3.43579	1.78064	3.43579	up	lincRNA	3859	chr1	-	249104650	249120832	upstream	NM_024836	ZNF672	zinc finger protein 672	3.09876	1.63169	3.09876	up	chr1	+	249132529	249143714
DB349331	lincRNA-CTNND1	-2.35536	-1.23595	2.35536	down	lincRNA	556	chr11	-	57603513	57604068	downstream	NM_001032295	SERPING1	plasma protease C1 inhibitor precursor	-8.75699	-3.13044	8.75699	down	chr11	+	57365704	57382326
AK293062	lincRNA-GALNT1-2	2.66471	1.41398	2.66471	up	lincRNA	2194	chr18	+	33161002	33290012	downstream	NM_031446	C18orf21	chromosome 18 open reading frame 21 isoform a	2.22342	1.15278	2.22342	up	chr18	+	33552587	33559250
ENST00000427361	AC020915.4	2.47934	1.30996	2.47934	up	Ensembl	922	chr19	+	58816739	58826568	downstream	NM_017908	ZNF446	zinc finger protein 446	2.69735	1.43155	2.69735	up	chr19	+	58987794	58992597
uc002qsa.2	LOC113386	2.8125	1.49185	2.8125	up	UCSC_knowngene	1396	chr19	+	58816739	58827011	downstream	NM_017908	ZNF446	zinc finger protein 446	2.69735	1.43155	2.69735	up	chr19	+	58987794	58992597
DA706379	lincRNA-C1QTNF4	-13.9358	-3.80072	13.9358	down	lincRNA	574	chr11	-	47629926	47630498	downstream	NM_002804	PSMC3	26S protease regulatory subunit 6A	7.90516	2.9828	7.90516	up	chr11	-	47440319	47448024
uc003wst.1	LOC157627	-4.44117	-2.15094	4.44117	down	UCSC_knowngene	869	chr8	-	9757573	9758710	upstream	NM_001135670	MSRA	peptide methionine sulfoxide reductase isoform	-5.87086	-2.55357	5.87086	down	chr8	+	9911829	10286401
AK125572		-2.22763	-1.15551	2.22763	down	RNAdb	3355	chr13	-	100504863	100609401	overlap	NM_206808	CLYBL	citrate lyase subunit beta-like protein,	-3.20569	-1.68064	3.20569	down	chr13	+	100258918	100549388
chr20:2142500-2155375-	lincRNA-STK35	-3.82703	-1.93622	3.82703	down	lincRNA	12876	chr20	-	2142500	2155375	downstream	NM_001040023	SIRPA	tyrosine-protein phosphatase non-receptor type	2.2792	1.18853	2.2792	up	chr20	+	1875825	1920540
AF085351		3.69598	1.88596	3.69598	up	NRED	207	chr2	-	37068325	37068531	upstream	NM_019024	HEATR5B	HEAT repeat-containing protein 5B	2.93639	1.55404	2.93639	up	chr2	-	37208152	37311485
ENST00000423943	RP11-48O20.4	-2.06979	-1.04949	2.06979	down	Ensembl	1113	chr1	+	159931013	159948851	upstream	NM_003564	TAGLN2	transgelin-2	2.01348	1.00969	2.01348	up	chr1	-	159887902	159895284
uc001fuu.2	AF088076	-2.08372	-1.05916	2.08372	down	UCSC_knowngene	423	chr1	+	159931073	159946734	upstream	NM_003564	TAGLN2	transgelin-2	2.01348	1.00969	2.01348	up	chr1	-	159887902	159895284
uc003oci.1	AK057104	4.26797	2.09355	4.26797	up	UCSC_knowngene	3143	chr6	+	32862499	32871535	downstream	NM_080680	COL11A2	collagen alpha-2(XI) chain isoform 1	-2.07371	-1.05222	2.07371	down	chr6	-	33130468	33160245
ENST00000444102	RP1-167A14.2	6.17781	2.6271	6.17781	up	Ensembl	385	chr6	-	167383113	167412553	upstream	NM_007045	FGFR1OP	FGFR1 oncogene partner isoform a	-10.8989	-3.44611	10.8989	down	chr6	+	167412815	167454066
BX647686	lincRNA-CCR6	6.77649	2.76054	6.77649	up	lincRNA	5327	chr6	+	167412892	167552626	overlap	NM_007045	FGFR1OP	FGFR1 oncogene partner isoform a	-10.8989	-3.44611	10.8989	down	chr6	+	167412815	167454066
AK309032	lincRNA-LMO4-3	-2.27809	-1.18783	2.27809	down	lincRNA	1152	chr1	+	87678351	87717014	upstream	NM_001134492	HS2ST1	heparan sulfate 2-O-sulfotransferase 1 isoform	-2.42855	-1.2801	2.42855	down	chr1	+	87380334	87564125
CN413083	lincRNA-UFC1	9.88442	3.30516	9.88442	up	lincRNA	687	chr1	+	161106389	161107075	downstream	NM_012475	USP21	ubiquitin carboxyl-terminal hydrolase 21	-2.1402	-1.09775	2.1402	down	chr1	+	161129253	161135516
AF191495	lincRNA-F11R	2.08129	1.05748	2.08129	up	lincRNA	2187	chr1	-	160967605	161008711	upstream	NM_012475	USP21	ubiquitin carboxyl-terminal hydrolase 21	-2.1402	-1.09775	2.1402	down	chr1	+	161129253	161135516
AX747492	lincRNA-HFE2	4.50701	2.17217	4.50701	up	lincRNA	4510	chr1	+	145209144	146424095	downstream	NM_004284	CHD1L	chromodomain-helicase-DNA-binding protein	2.31941	1.21376	2.31941	up	chr1	+	146714290	146767443
uc002ivh.1	AK126318	5.05247	2.33699	5.05247	up	UCSC_knowngene	4722	chr17	-	56066404	56072211	downstream	NM_017949	CUEDC1	CUE domain-containing protein 1	5.29479	2.40457	5.29479	up	chr17	-	55940336	55980750
AB058771	lincRNA-B3GNT7	6.53348	2.70785	6.53348	up	lincRNA	3748	chr2	+	232127057	232238606	upstream	NM_001144994	C2orf72	hypothetical protein LOC257407	3.66887	1.87533	3.66887	up	chr2	+	231902280	231914427
AK021484	lincRNA-SYNPO2	2.38977	1.25687	2.38977	up	lincRNA	3422	chr4	+	119672345	119956974	overlap	NM_001128933	SYNPO2	synaptopodin-2 isoform b	3.42828	1.77748	3.42828	up	chr4	+	119809995	119959669
ENST00000515403	RP11-844P9.2	2.60369	1.38056	2.60369	up	Ensembl	3632	chr5	-	175570087	175612158	upstream	NM_014613	FAF2	FAS-associated factor 2	2.40158	1.26398	2.40158	up	chr5	+	175875355	175937075
BC157840	lincRNA-SLC45A4	-3.40794	-1.7689	3.40794	down	lincRNA	3367	chr8	-	142220627	142264225	upstream	NM_032611	PTP4A3	protein tyrosine phosphatase type IVA 3 isoform	8.35716	3.06301	8.35716	up	chr8	+	142432006	142441620
chr17:55283426-55307276+	lincRNA-MSI2	-4.46056	-2.15723	4.46056	down	lincRNA	23851	chr17	+	55283426	55307276	upstream	NM_003488	AKAP1	A-kinase anchor protein 1, mitochondrial	2.27526	1.18603	2.27526	up	chr17	+	55162552	55198710
AX747492	lincRNA-HFE2	4.50701	2.17217	4.50701	up	lincRNA	4510	chr1	+	145209144	146424095	overlap	NM_001097616	GPR89C	putative Golgi pH regulator C	2.74017	1.45426	2.74017	up	chr1	+	145883867	145924049
AW661714	lincRNA-TP53INP1-2	-2.13794	-1.09622	2.13794	down	lincRNA	451	chr8	-	95962452	95963624	downstream	NM_001034915	ESRP1	epithelial splicing regulatory protein 1 isoform	3.89406	1.96128	3.89406	up	chr8	+	95653363	95719694
AY444560	lincRNA-C8orf38-2	2.61442	1.38649	2.61442	up	lincRNA	1110	chr8	+	95970235	96070177	upstream	NM_001034915	ESRP1	epithelial splicing regulatory protein 1 isoform	3.89406	1.96128	3.89406	up	chr8	+	95653363	95719694
CR594623	lincRNA-TP53INP1-1	2.22512	1.15388	2.22512	up	lincRNA	1606	chr8	+	95908039	96060801	upstream	NM_001034915	ESRP1	epithelial splicing regulatory protein 1 isoform	3.89406	1.96128	3.89406	up	chr8	+	95653363	95719694
AI239901	lincRNA-CD82-1	-2.37855	-1.25008	2.37855	down	lincRNA	229	chr11	+	44559191	44559355	downstream	NM_002231	CD82	CD82 antigen isoform 1	-7.01218	-2.80986	7.01218	down	chr11	+	44587140	44641315
AY927493		2.52468	1.3361	2.52468	up	misc_RNA	130	chr14	-	105281910	105282241	upstream	NM_138420	AHNAK2	protein AHNAK2	12.8448	3.68311	12.8448	up	chr14	-	105403590	105444694
ENST00000438350	RP11-40H20.3	4.2528	2.08841	4.2528	up	Ensembl	221	chr1	+	27537754	27537975	upstream	NM_001013642	TRNP1	TMF-regulated nuclear protein 1	2.76825	1.46897	2.76825	up	chr1	+	27320194	27327377
ENST00000449818	RP11-40H20.2	3.15839	1.65919	3.15839	up	Ensembl	867	chr1	+	27533420	27534287	upstream	NM_001013642	TRNP1	TMF-regulated nuclear protein 1	2.76825	1.46897	2.76825	up	chr1	+	27320194	27327377
uc001wkc.1	AX746599	-2.72727	-1.44746	2.72727	down	UCSC_knowngene	2524	chr14	+	23982557	24013485	upstream	NM_015514	NGDN	neuroguidin isoform 2	2.63387	1.39718	2.63387	up	chr14	+	23938897	23947402
AK057381		7.88214	2.97859	7.88214	up	misc_RNA	1873	chr14	+	23763060	23764935	downstream	NM_015514	NGDN	neuroguidin isoform 2	2.63387	1.39718	2.63387	up	chr14	+	23938897	23947402
ENST00000452402	RP11-250B2.3	-20.6466	-4.36783	20.6466	down	Ensembl	682	chr6	+	81153060	81175644	upstream	NM_183050	BCKDHB	2-oxoisovalerate dehydrogenase subunit beta,	-3.90131	-1.96396	3.90131	down	chr6	+	80816343	81055987
CN413083	lincRNA-UFC1	9.88442	3.30516	9.88442	up	lincRNA	687	chr1	+	161106389	161107075	downstream	NM_016406	UFC1	ubiquitin-fold modifier-conjugating enzyme 1	2.95596	1.56363	2.95596	up	chr1	+	161123533	161128646
AF191495	lincRNA-F11R	2.08129	1.05748	2.08129	up	lincRNA	2187	chr1	-	160967605	161008711	upstream	NM_016406	UFC1	ubiquitin-fold modifier-conjugating enzyme 1	2.95596	1.56363	2.95596	up	chr1	+	161123533	161128646
ENST00000433054	RP11-1O7.1	2.61401	1.38626	2.61401	up	Ensembl	884	chr2	+	174162356	174163240	downstream	NM_145810	CDCA7	cell division cycle-associated protein 7 isoform	8.44786	3.07859	8.44786	up	chr2	+	174219560	174233718
exon99+	lincRNA-CDCP2	2.20903	1.14342	2.20903	up	lincRNA	715	chr1	+	54587441	54588155	upstream	NM_213593	DIO1	type I iodothyronine deiodinase isoform b	-10.4186	-3.38109	10.4186	down	chr1	+	54359860	54376759
BM680929	lincRNA-PLA2G12B	-8.28377	-3.05029	8.28377	down	lincRNA	520	chr10	-	74761774	74762435	upstream	NM_173348	FAM149B1	hypothetical protein LOC317662	3.04411	1.60602	3.04411	up	chr10	+	74927876	75001939
exon91-	lincRNA-DMBX1	-3.43195	-1.77903	3.43195	down	lincRNA	175	chr1	-	46989750	46989924	downstream	NM_001441	FAAH	fatty-acid amide hydrolase 1	-2.08622	-1.06089	2.08622	down	chr1	+	46859938	46879520
exon91+	lincRNA-KNCN	-2.5019	-1.32302	2.5019	down	lincRNA	175	chr1	+	46989750	46989924	upstream	NM_001441	FAAH	fatty-acid amide hydrolase 1	-2.08622	-1.06089	2.08622	down	chr1	+	46859938	46879520
exon95+	lincRNA-KNCN	-4.28989	-2.10094	4.28989	down	lincRNA	271	chr1	+	46997334	46997604	upstream	NM_001441	FAAH	fatty-acid amide hydrolase 1	-2.08622	-1.06089	2.08622	down	chr1	+	46859938	46879520
ENST00000421191	XXbac-BPG248L24.10	-3.3998	-1.76545	3.3998	down	Ensembl	306	chr6	-	31275591	31276326	upstream	NM_205840	LST1	leukocyte-specific transcript 1 protein isoform	-6.06591	-2.60072	6.06591	down	chr6	+	31554976	31556686
CR608597	lincRNA-ZNF117	8.17262	3.0308	8.17262	up	lincRNA	1837	chr7	-	64440300	64467062	downstream	NM_006524	ZNF138	zinc finger protein 138 isoform 1	2.77595	1.47298	2.77595	up	chr7	+	64254770	64294025
BM682695	lincRNA-ZNF92-3	2.36221	1.24014	2.36221	up	lincRNA	234	chr7	+	64442423	64467056	upstream	NM_006524	ZNF138	zinc finger protein 138 isoform 1	2.77595	1.47298	2.77595	up	chr7	+	64254770	64294025
ENST00000439897	RP11-91I11.1	2.00115	1.00083	2.00115	up	Ensembl	151	chr1	+	92065727	92065878	upstream	NM_001134420	CDC7	cell division cycle 7-related protein kinase	-2.68783	-1.42644	2.68783	down	chr1	+	91966664	91991321
AA583819	lincRNA-LGI2	-2.07605	-1.05384	2.07605	down	lincRNA	257	chr4	-	25090390	25090645	downstream	NM_003102	SOD3	extracellular superoxide dismutase [Cu-Zn]	3.18893	1.67307	3.18893	up	chr4	+	24797084	24802467
AK023737		3.38876	1.76076	3.38876	up	misc_RNA	1747	chr4	-	24519052	24520048	upstream	NM_003102	SOD3	extracellular superoxide dismutase [Cu-Zn]	3.18893	1.67307	3.18893	up	chr4	+	24797084	24802467
CR603409	lincRNA-FAM156A	4.73645	2.24381	4.73645	up	lincRNA	1248	chrX	-	52976959	52993397	downstream	NM_173358	SSX7	protein SSX7	-2.01975	-1.01417	2.01975	down	chrX	-	52673110	52683950
uc001fuu.2	AF088076	-2.08372	-1.05916	2.08372	down	UCSC_knowngene	423	chr1	+	159931073	159946734	downstream	NM_000702	ATP1A2	sodium/potassium-transporting ATPase subunit	2.24164	1.16456	2.24164	up	chr1	+	160085519	160113374
ENST00000423943	RP11-48O20.4	-2.06979	-1.04949	2.06979	down	Ensembl	1113	chr1	+	159931013	159948851	downstream	NM_000702	ATP1A2	sodium/potassium-transporting ATPase subunit	2.24164	1.16456	2.24164	up	chr1	+	160085519	160113374
uc001lcv.1	DQ596646	2.63524	1.39794	2.63524	up	UCSC_knowngene	2195	chr10	-	118588285	118590480	downstream	NM_006229	PNLIPRP1	pancreatic lipase-related protein 1 precursor	-8.83226	-3.14278	8.83226	down	chr10	+	118350489	118368686
AK131566	lincRNA-NR4A1	-20.6537	-4.36833	20.6537	down	lincRNA	3513	chr12	+	52431498	52453285	downstream	NM_002284	KRT86	keratin, type II cuticular Hb6	2.29898	1.20099	2.29898	up	chr12	+	52695648	52702947
AK125219	lincRNA-HAUS7	3.12846	1.64545	3.12846	up	lincRNA	2124	chrX	-	152713127	152760978	upstream	NM_001395	DUSP9	dual specificity protein phosphatase 9	46.8902	5.55121	46.8902	up	chrX	+	152907896	152916781
chr5:171107070-171142645+	lincRNA-FBXW11-3	2.15172	1.10549	2.15172	up	lincRNA	35576	chr5	+	171107070	171142645	upstream	NM_002520	NPM1	nucleophosmin isoform 1	4.72659	2.2408	4.72659	up	chr5	+	170814707	170837888
uc002qsa.2	LOC113386	2.8125	1.49185	2.8125	up	UCSC_knowngene	1396	chr19	+	58816739	58827011	upstream	NM_014480	ZNF544	zinc finger protein 544	5.47402	2.4526	5.47402	up	chr19	+	58740069	58775008
ENST00000427361	AC020915.4	2.47934	1.30996	2.47934	up	Ensembl	922	chr19	+	58816739	58826568	upstream	NM_014480	ZNF544	zinc finger protein 544	5.47402	2.4526	5.47402	up	chr19	+	58740069	58775008
ENST00000470614	RP11-69M1.1	4.90443	2.29408	4.90443	up	Ensembl	315	chr12	-	8147365	8147680	upstream	NM_004054	C3AR1	C3a anaphylatoxin chemotactic receptor	-2.07738	-1.05476	2.07738	down	chr12	-	8210918	8218955
BE083440	lincRNA-COL5A1-1	2.21716	1.14871	2.21716	up	lincRNA	369	chr9	+	137363031	137363837	upstream	NM_002957	RXRA	retinoic acid receptor RXR-alpha	2.74366	1.4561	2.74366	up	chr9	+	137218315	137332431
uc003oci.1	AK057104	4.26797	2.09355	4.26797	up	UCSC_knowngene	3143	chr6	+	32862499	32871535	downstream	NM_002121	HLA-DPB1	HLA class II histocompatibility antigen, DP beta	-4.75843	-2.25048	4.75843	down	chr6	+	33043759	33054976
AK296474	lincRNA-PPP2R2C-1	-2.6523	-1.40725	2.6523	down	lincRNA	1780	chr4	-	6324670	6565327	upstream	NM_018366	CNO	protein cappuccino homolog	2.20531	1.14098	2.20531	up	chr4	+	6717841	6719387
chr5:141438289-141445854+	lincRNA-NDFIP1	-25.6779	-4.68245	25.6779	down	lincRNA	7566	chr5	+	141438289	141445854	downstream	NM_001127496	SPRY4	protein sprouty homolog 4 isoform 2	-2.3781	-1.24981	2.3781	down	chr5	-	141689991	141704620
BC037864	lincRNA-CD247	2.68144	1.42301	2.68144	up	lincRNA	4577	chr1	+	167391146	167395664	upstream	NM_001080426	DUSP27	inactive dual specificity phosphatase 27	-2.2413	-1.16433	2.2413	down	chr1	+	167064086	167098402
BM680929	lincRNA-PLA2G12B	-8.28377	-3.05029	8.28377	down	lincRNA	520	chr10	-	74761774	74762435	upstream	NM_016065	MRPS16	28S ribosomal protein S16, mitochondrial	2.2459	1.16729	2.2459	up	chr10	-	75008600	75012451
AY927493		2.52468	1.3361	2.52468	up	misc_RNA	130	chr14	-	105281910	105282241	downstream	NM_199165	ADSSL1	adenylosuccinate synthetase isozyme 1 isoform 1	-4.89747	-2.29204	4.89747	down	chr14	+	105196227	105213647
AX747492	lincRNA-HFE2	4.50701	2.17217	4.50701	up	lincRNA	4510	chr1	+	145209144	146424095	upstream	NM_022359	PDE4DIP	myomegalin isoform 3	-8.10318	-3.01849	8.10318	down	chr1	-	144951760	145076186
BI048312	lincRNA-WNT9A	5.48176	2.45464	5.48176	up	lincRNA	393	chr1	+	227598421	228286740	overlap	NM_053052	SNAP47	synaptosomal-associated protein 47	3.34123	1.74038	3.34123	up	chr1	+	227922696	227968932
ENST00000427361	AC020915.4	2.47934	1.30996	2.47934	up	Ensembl	922	chr19	+	58816739	58826568	downstream	NM_005762	TRIM28	transcription intermediary factor 1-beta	4.13068	2.04638	4.13068	up	chr19	+	59055835	59062082
uc002qsa.2	LOC113386	2.8125	1.49185	2.8125	up	UCSC_knowngene	1396	chr19	+	58816739	58827011	downstream	NM_005762	TRIM28	transcription intermediary factor 1-beta	4.13068	2.04638	4.13068	up	chr19	+	59055835	59062082
ENST00000455973	RP11-359N11.1	-2.46148	-1.29952	2.46148	down	Ensembl	470	chr6	-	14230005	14231801	downstream	NM_001165034	RNF182	E3 ubiquitin-protein ligase RNF182	-6.35118	-2.66703	6.35118	down	chr6	+	13924676	13980240
uc002cuc.2	BC013599	3.97685	1.99163	3.97685	up	UCSC_knowngene	1114	chr16	-	3178836	3182043	downstream	NM_001002017	HCFC1R1	host cell factor C1 regulator 1 isoform 2	2.19763	1.13595	2.19763	up	chr16	-	3072625	3074287
ENST00000413128	RP11-420K5.1	2.36304	1.24065	2.36304	up	Ensembl	774	chr3	+	39685128	39686196	upstream	NM_002295	RPSA	40S ribosomal protein SA	2.59934	1.37815	2.59934	up	chr3	+	39448203	39454032
BF869762	lincRNA-FLJ37543-1	-3.91753	-1.96994	3.91753	down	lincRNA	115	chr5	-	61582993	61583108	upstream	NM_181506	LRRC70	leucine-rich repeat-containing protein 70	2.8689	1.5205	2.8689	up	chr5	+	61874561	61877275
AX747492	lincRNA-HFE2	4.50701	2.17217	4.50701	up	lincRNA	4510	chr1	+	145209144	146424095	upstream	NM_001002810	PDE4DIP	myomegalin isoform 4	-13.4197	-3.74628	13.4197	down	chr1	-	144951760	144995033
ENST00000421191	XXbac-BPG248L24.10	-3.3998	-1.76545	3.3998	down	Ensembl	306	chr6	-	31275591	31276326	upstream	NM_000594	TNF	tumor necrosis factor	-4.70054	-2.23283	4.70054	down	chr6	+	31543349	31546112
AK097728	lincRNA-PRLHR-1	2.92119	1.54656	2.92119	up	lincRNA	1798	chr10	-	120433633	120514558	overlap	NM_153810	C10orf46	chromosome 10 open reading frame 46	2.90968	1.54086	2.90968	up	chr10	-	120440493	120514758
AI028364	lincRNA-PRLHR-2	-3.95812	-1.98481	3.95812	down	lincRNA	449	chr10	-	120375174	120375612	upstream	NM_153810	C10orf46	chromosome 10 open reading frame 46	2.90968	1.54086	2.90968	up	chr10	-	120440493	120514758
ENST00000429825	AC013717.3	2.39991	1.26298	2.39991	up	Ensembl	488	chr2	+	44497759	44498247	upstream	NM_177968	PPM1B	protein phosphatase 1B isoform 2	4.18908	2.06663	4.18908	up	chr2	+	44395999	44461742
chr20:29804014-29834814+	lincRNA-DEFB115	-2.3172	-1.21238	2.3172	down	lincRNA	30801	chr20	+	29804014	29834814	downstream	NM_178581	HM13	minor histocompatibility antigen H13 isoform 3	-3.21529	-1.68495	3.21529	down	chr20	+	30102240	30157370
AX747237	lincRNA-KIFC3	2.61029	1.38421	2.61029	up	lincRNA	3159	chr16	-	57792130	57896733	downstream	NM_001145774	GPR56	G-protein coupled receptor 56 isoform b	-2.26247	-1.1779	2.26247	down	chr16	+	57673206	57698944
ENST00000503924	AL121583.1	3.07344	1.61985	3.07344	up	Ensembl	4986	chr20	+	30940477	30945985	upstream	NM_015352	POFUT1	GDP-fucose protein O-fucosyltransferase 1	2.24739	1.16825	2.24739	up	chr20	+	30795695	30826467
CN413083	lincRNA-UFC1	9.88442	3.30516	9.88442	up	lincRNA	687	chr1	+	161106389	161107075	downstream	NM_000309	PPOX	protoporphyrinogen oxidase	3.22047	1.68727	3.22047	up	chr1	+	161136180	161141010
AF191495	lincRNA-F11R	2.08129	1.05748	2.08129	up	lincRNA	2187	chr1	-	160967605	161008711	upstream	NM_000309	PPOX	protoporphyrinogen oxidase	3.22047	1.68727	3.22047	up	chr1	+	161136180	161141010
chr1:203164802-203174902+	lincRNA-CHIT1	-7.32143	-2.87213	7.32143	down	lincRNA	10101	chr1	+	203164802	203174902	upstream	NM_138391	TMEM183A	transmembrane protein 183A	3.83421	1.93893	3.83421	up	chr1	+	202976533	202993197
EG328292	lincRNA-TMEM183A	-63.3118	-5.9844	63.3118	down	lincRNA	169	chr1	-	203015439	203017725	downstream	NM_138391	TMEM183A	transmembrane protein 183A	3.83421	1.93893	3.83421	up	chr1	+	202976533	202993197
NR_024052	HCG18	3.04922	1.60844	3.04922	up	RefSeq_NR	6814	chr6	-	30255173	30294927	downstream	NM_021959	PPP1R11	protein phosphatase 1 regulatory subunit 11	2.29461	1.19825	2.29461	up	chr6	+	30034931	30038108
chr20:29804014-29834814+	lincRNA-DEFB115	-2.3172	-1.21238	2.3172	down	lincRNA	30801	chr20	+	29804014	29834814	downstream	NM_001011878	DEFB121	beta-defensin 121 isoform 1 precursor	125.354	6.96987	125.354	up	chr20	-	29992647	29994069
ENST00000429327	BX322559.2	-2.23505	-1.16031	2.23505	down	Ensembl	192	chr21	-	46796105	46796297	upstream	NM_194255	SLC19A1	folate transporter 1 isoform 1	4.38543	2.13272	4.38543	up	chr21	-	46934628	46962385
ENST00000438775	AC087763.1	2.242	1.16478	2.242	up	Ensembl	303	chr8	+	8819268	8819573	upstream	NM_194284	CLDN23	claudin-23	-2.48111	-1.31098	2.48111	down	chr8	+	8559665	8561617
ENST00000455031	RP4-756H11.1	-2.61075	-1.38447	2.61075	down	Ensembl	850	chr7	+	66021202	66022052	downstream	NM_153033	KCTD7	BTB/POZ domain-containing protein KCTD7 isoform	2.03124	1.02236	2.03124	up	chr7	+	66093867	66108216
uc010lac.1	LOC493754	2.70438	1.4353	2.70438	up	UCSC_knowngene	4265	chr7	-	65993445	66057363	upstream	NM_153033	KCTD7	BTB/POZ domain-containing protein KCTD7 isoform	2.03124	1.02236	2.03124	up	chr7	+	66093867	66108216
AL080082		10.8679	3.442	10.8679	up	NRED	1026	chr10	+	70459545	70460550	downstream	NM_018237	CCAR1	cell division cycle and apoptosis regulator	3.79284	1.92328	3.79284	up	chr10	+	70480970	70551309
ENST00000444102	RP1-167A14.2	6.17781	2.6271	6.17781	up	Ensembl	385	chr6	-	167383113	167412553	upstream	NM_018974	UNC93A	protein unc-93 homolog A isoform 1	4.13631	2.04835	4.13631	up	chr6	+	167704802	167729502
BX647686	lincRNA-CCR6	6.77649	2.76054	6.77649	up	lincRNA	5327	chr6	+	167412892	167552626	downstream	NM_018974	UNC93A	protein unc-93 homolog A isoform 1	4.13631	2.04835	4.13631	up	chr6	+	167704802	167729502
uc001znn.1	LOC729082	-2.54371	-1.34693	2.54371	down	UCSC_knowngene	1379	chr15	+	41576200	41601901	downstream	NM_001129897	NUSAP1	nucleolar and spindle-associated protein 1	3.25216	1.7014	3.25216	up	chr15	+	41624925	41673248
AK126918	lincRNA-GLIS2	3.66527	1.87392	3.66527	up	lincRNA	4466	chr16	+	4364761	4389595	downstream	NM_138440	VASN	vasorin precursor	3.45076	1.78691	3.45076	up	chr16	+	4421848	4433529
DW462947	lincRNA-GNLY	-2.2001	-1.13757	2.2001	down	lincRNA	365	chr2	-	85969367	85969715	downstream	NM_001013649	C2orf68	hypothetical protein LOC388969	5.29648	2.40503	5.29648	up	chr2	-	85832375	85839179
ENST00000503924	AL121583.1	3.07344	1.61985	3.07344	up	Ensembl	4986	chr20	+	30940477	30945985	downstream	NM_001164603	ASXL1	putative Polycomb group protein ASXL1 isoform 2	2.86476	1.51841	2.86476	up	chr20	+	30946146	30960352
BM682695	lincRNA-ZNF92-3	2.36221	1.24014	2.36221	up	lincRNA	234	chr7	+	64442423	64467056	upstream	NM_001160183	ZNF138	zinc finger protein 138 isoform 2	2.07306	1.05176	2.07306	up	chr7	+	64254770	64294025
CR608597	lincRNA-ZNF117	8.17262	3.0308	8.17262	up	lincRNA	1837	chr7	-	64440300	64467062	downstream	NM_001160183	ZNF138	zinc finger protein 138 isoform 2	2.07306	1.05176	2.07306	up	chr7	+	64254770	64294025
AX747492	lincRNA-HFE2	4.50701	2.17217	4.50701	up	lincRNA	4510	chr1	+	145209144	146424095	overlap	NM_014455	RNF115	E3 ubiquitin-protein ligase RNF115	2.07337	1.05198	2.07337	up	chr1	+	145611035	145688776
CB157495	lincRNA-NPVF-2	2.99673	1.58339	2.99673	up	lincRNA	608	chr7	-	25988420	25989023	upstream	NM_004289	NFE2L3	nuclear factor erythroid 2-related factor 3	2.16272	1.11284	2.16272	up	chr7	+	26191846	26226756
AI201851	lincRNA-NFE2L3-3	-2.35032	-1.23286	2.35032	down	lincRNA	347	chr7	+	25988284	25988606	downstream	NM_004289	NFE2L3	nuclear factor erythroid 2-related factor 3	2.16272	1.11284	2.16272	up	chr7	+	26191846	26226756
ENST00000513381	RP11-834C11.5	-27.8178	-4.79794	27.8178	down	Ensembl	499	chr12	-	54478915	54519614	downstream	NM_014620	HOXC4	homeobox protein Hox-C4	-2.63303	-1.39673	2.63303	down	chr12	+	54410641	54449814
NR_026656	LOC400043	8.30637	3.05422	8.30637	up	RefSeq_NR	1411	chr12	+	54519854	54526619	upstream	NM_014620	HOXC4	homeobox protein Hox-C4	-2.63303	-1.39673	2.63303	down	chr12	+	54410641	54449814
AK021558		4.50592	2.17182	4.50592	up	misc_RNA	1746	chr6	+	151713535	151715281	upstream	NM_015440	MTHFD1L	monofunctional C1-tetrahydrofolate synthase,	4.63353	2.21211	4.63353	up	chr6	+	151186690	151423023
chr20:29804014-29834814+	lincRNA-DEFB115	-2.3172	-1.21238	2.3172	down	lincRNA	30801	chr20	+	29804014	29834814	downstream	NM_178582	HM13	minor histocompatibility antigen H13 isoform 4	2.09702	1.06834	2.09702	up	chr20	+	30102240	30127596
ENST00000435407	AC024704.2	-2.43931	-1.28647	2.43931	down	Ensembl	416	chr2	-	114586966	114588696	downstream	NM_013412	RABL2A	rab-like protein 2A	2.83615	1.50393	2.83615	up	chr2	+	114384816	114400975
ENST00000422346	AC008280.4	5.41084	2.43585	5.41084	up	Ensembl	732	chr2	+	54309690	54312203	upstream	NM_001127397	ERLEC1	endoplasmic reticulum lectin 1 isoform 2	2.07977	1.05642	2.07977	up	chr2	+	54014067	54046495
NR_015395	LOC541471	3.51281	1.81263	3.51281	up	RefSeq_NR	809	chr2	-	112124590	112252692	downstream	NM_138621	BCL2L11	bcl-2-like protein 11 isoform 1	-805.163	-9.65314	805.163	down	chr2	+	111878490	111926022
uc002the.2	LOC541471	7.81451	2.96615	7.81451	up	UCSC_knowngene	1583	chr2	-	111965358	112252692	downstream	NM_138621	BCL2L11	bcl-2-like protein 11 isoform 1	-805.163	-9.65314	805.163	down	chr2	+	111878490	111926022
uc002msx.1	AX747405	2.9063	1.53919	2.9063	up	UCSC_knowngene	1801	chr19	+	12098431	12138553	upstream	NM_001080493	ZNF823	zinc finger protein 823	2.08206	1.05801	2.08206	up	chr19	-	11832079	11849760
BF328678	lincRNA-ST14	-3.29437	-1.72	3.29437	down	lincRNA	259	chr11	-	130089127	130089307	downstream	NM_001142276	APLP2	amyloid-like protein 2 isoform 2	-2.32512	-1.2173	2.32512	down	chr11	+	129939715	130014706
ENST00000426575	RP11-318C24.2	3.05388	1.61064	3.05388	up	Ensembl	657	chr1	-	175873897	175889649	upstream	NM_022457	RFWD2	E3 ubiquitin-protein ligase RFWD2 isoform a	2.16466	1.11414	2.16466	up	chr1	-	175913966	176176370
CR749802	lincRNA-MBNL2-1	-2.1357	-1.09471	2.1357	down	lincRNA	4571	chr13	+	97794089	98046372	downstream	NM_021033	RAP2A	ras-related protein Rap-2a precursor	3.72377	1.89676	3.72377	up	chr13	+	98086474	98120252
chrX:118607438-118617354+	lincRNA-CXorf56-3	-2.20632	-1.14164	2.20632	down	lincRNA	9917	chrX	+	118607438	118617354	upstream	NM_001152	SLC25A5	ADP/ATP translocase 2	2.80586	1.48844	2.80586	up	chrX	+	118602362	118605359
ENST00000506795	RP11-462C24.1	-2.40902	-1.26844	2.40902	down	Ensembl	1136	chr4	-	109461323	109541585	upstream	NM_000995	RPL34	60S ribosomal protein L34	2.16213	1.11245	2.16213	up	chr4	+	109541721	109551639
BM956062	lincRNA-PGS1	-4.12365	-2.04392	4.12365	down	lincRNA	174	chr17	+	76360558	76360732	downstream	NM_024419	PGS1	CDP-diacylglycerol--glycerol-3-phosphate	2.57381	1.36391	2.57381	up	chr17	+	76374734	76420639
ENST00000424151	AC006378.3	-1208.69	-10.2392	1208.69	down	Ensembl	314	chr7	-	93594721	93597702	downstream	NM_021955	GNGT1	guanine nucleotide-binding protein G(T) subunit	-3.44214	-1.78331	3.44214	down	chr7	+	93535819	93540485
BE093687	lincRNA-IL7-1	-2.70272	-1.43441	2.70272	down	lincRNA	164	chr8	-	79767145	79767276	downstream	NM_016010	FAM164A	hypothetical protein LOC51101	3.09895	1.63178	3.09895	up	chr8	+	79578281	79631997
AW086055	lincRNA-PRRC2C	2.71607	1.44152	2.71607	up	lincRNA	378	chr1	-	171562278	171562866	overlap	NM_015172	PRRC2C	protein PRRC2C	-4.63999	-2.21412	4.63999	down	chr1	+	171454665	171562650
EB388332	lincRNA-MYOC	4.52576	2.17816	4.52576	up	lincRNA	699	chr1	+	171561933	171562679	overlap	NM_015172	PRRC2C	protein PRRC2C	-4.63999	-2.21412	4.63999	down	chr1	+	171454665	171562650
CR749802	lincRNA-MBNL2-1	-2.1357	-1.09471	2.1357	down	lincRNA	4571	chr13	+	97794089	98046372	overlap	NM_207304	MBNL2	muscleblind-like protein 2 isoform 3	-3.37896	-1.75658	3.37896	down	chr13	+	97874573	98046374
DA706379	lincRNA-C1QTNF4	-13.9358	-3.80072	13.9358	down	lincRNA	574	chr11	-	47629926	47630498	downstream	NM_001128225	SLC39A13	zinc transporter ZIP13 isoform a	5.36256	2.42292	5.36256	up	chr11	+	47430045	47438051
ENST00000433054	RP11-1O7.1	2.61401	1.38626	2.61401	up	Ensembl	884	chr2	+	174162356	174163240	upstream	NM_016653	ZAK	mitogen-activated protein kinase kinase kinase	2.05125	1.03651	2.05125	up	chr2	+	173940564	174132737
uc002cuc.2	BC013599	3.97685	1.99163	3.97685	up	UCSC_knowngene	1114	chr16	-	3178836	3182043	downstream	NM_020982	CLDN9	claudin-9	-3.03855	-1.60338	3.03855	down	chr16	+	3062456	3064506
ENST00000452496	ASS1P12	-7.37118	-2.8819	7.37118	down	Ensembl	1227	chr9	+	32945993	32947220	downstream	NM_018225	SMU1	WD40 repeat-containing protein SMU1	2.02655	1.01903	2.02655	up	chr9	-	33041849	33076714
chr9:33081447-33083405-	lincRNA-SMU1	-2.04749	-1.03386	2.04749	down	lincRNA	1959	chr9	-	33081447	33083405	downstream	NM_018225	SMU1	WD40 repeat-containing protein SMU1	2.02655	1.01903	2.02655	up	chr9	-	33041849	33076714
BC037864	lincRNA-CD247	2.68144	1.42301	2.68144	up	lincRNA	4577	chr1	+	167391146	167395664	downstream	NM_024569	MPZL1	myelin protein zero-like protein 1 isoform b	5.49974	2.45936	5.49974	up	chr1	+	167691186	167761156
ENST00000421191	XXbac-BPG248L24.10	-3.3998	-1.76545	3.3998	down	Ensembl	306	chr6	-	31275591	31276326	upstream	NM_000595	LTA	lymphotoxin-alpha precursor	-2.36853	-1.24399	2.36853	down	chr6	+	31540092	31542098
NR_033373	FLJ39534	2.63229	1.39632	2.63229	up	RefSeq_NR	2540	chr3	+	47205859	47285605	downstream	NM_015466	PTPN23	tyrosine-protein phosphatase non-receptor type	2.88424	1.52819	2.88424	up	chr3	+	47422490	47454931
uc001cil.2	CR621467	-2.41873	-1.27425	2.41873	down	UCSC_knowngene	1030	chr1	+	43424774	43448990	upstream	NM_001146289	LEPRE1	prolyl 3-hydroxylase 1 isoform 2	2.71542	1.44118	2.71542	up	chr1	-	43212005	43232755
AL080082		10.8679	3.442	10.8679	up	NRED	1026	chr10	+	70459545	70460550	downstream	NM_024045	DDX50	ATP-dependent RNA helicase DDX50	2.71034	1.43847	2.71034	up	chr10	+	70661033	70706603
chr3:13556998-13571393+	lincRNA-FBLN2-1	-2.37929	-1.25053	2.37929	down	lincRNA	14396	chr3	+	13556998	13571393	downstream	NM_001165035	FBLN2	fibulin-2 isoform a precursor	-3.67094	-1.87615	3.67094	down	chr3	+	13610239	13679922
AK304777	lincRNA-FBLN2-2	2.31632	1.21183	2.31632	up	lincRNA	3873	chr3	+	13573823	13679512	overlap	NM_001165035	FBLN2	fibulin-2 isoform a precursor	-3.67094	-1.87615	3.67094	down	chr3	+	13610239	13679922
ENST00000374922	RP11-622K12.1	3.59986	1.84794	3.59986	up	Ensembl	1529	chrX	+	56755691	56844813	upstream	NM_013444	UBQLN2	ubiquilin-2	2.4318	1.28202	2.4318	up	chrX	+	56590025	56593443
ENST00000450559	RP11-576N17.3	-2.11052	-1.0776	2.11052	down	Ensembl	1004	chr4	+	84168330	84169334	downstream	NM_139076	FAM175A	BRCA1-A complex subunit Abraxas	3.27117	1.70981	3.27117	up	chr4	-	84382093	84406290
BU149307	lincRNA-C1orf55	-2.93005	-1.55092	2.93005	down	lincRNA	973	chr1	+	225983286	226302302	overlap	NM_001136018	EPHX1	epoxide hydrolase 1	-2.07405	-1.05245	2.07405	down	chr1	+	225997796	226033262
ENST00000423943	RP11-48O20.4	-2.06979	-1.04949	2.06979	down	Ensembl	1113	chr1	+	159931013	159948851	upstream	NM_020125	SLAMF8	SLAM family member 8 precursor	2.42773	1.27961	2.42773	up	chr1	+	159796478	159807282
uc001fuu.2	AF088076	-2.08372	-1.05916	2.08372	down	UCSC_knowngene	423	chr1	+	159931073	159946734	upstream	NM_020125	SLAMF8	SLAM family member 8 precursor	2.42773	1.27961	2.42773	up	chr1	+	159796478	159807282
ENST00000417997	AC073472.2	-2.31859	-1.21325	2.31859	down	Ensembl	600	chr7	-	27022386	27022986	upstream	NM_000522	HOXA13	homeobox protein Hox-A13	8.96032	3.16355	8.96032	up	chr7	-	27236498	27239725
uc010wkm.1	CR624169	3.27291	1.71057	3.27291	up	UCSC_knowngene	416	chr17	-	45128651	45129168	downstream	NM_004287	GOSR2	Golgi SNAP receptor complex member 2 isoform A	2.90043	1.53627	2.90043	up	chr17	+	45000485	45018733
uc010wkl.1	DQ589083	2.03276	1.02344	2.03276	up	UCSC_knowngene	1661	chr17	-	45126240	45127901	downstream	NM_004287	GOSR2	Golgi SNAP receptor complex member 2 isoform A	2.90043	1.53627	2.90043	up	chr17	+	45000485	45018733
BC065911		2.94879	1.56012	2.94879	up	NRED	2987	chr17	-	45125430	45128397	downstream	NM_004287	GOSR2	Golgi SNAP receptor complex member 2 isoform A	2.90043	1.53627	2.90043	up	chr17	+	45000485	45018733
chr5:137822391-137830175+	lincRNA-ETF1	-2.26218	-1.17771	2.26218	down	lincRNA	7785	chr5	+	137822391	137830175	downstream	NM_001903	CTNNA1	catenin alpha-1	3.6223	1.85691	3.6223	up	chr5	+	138089106	138270723
NR_033360	MEG3	5.35238	2.42018	5.35238	up	RefSeq_NR	1621	chr14	+	101292444	101327358	upstream	NM_003836	DLK1	protein delta homolog 1 precursor	35.1905	5.13711	35.1905	up	chr14	+	101193201	101201467
NR_003530	MEG3	-2.75325	-1.46114	2.75325	down	RefSeq_NR	1855	chr14	+	101292444	101327358	upstream	NM_003836	DLK1	protein delta homolog 1 precursor	35.1905	5.13711	35.1905	up	chr14	+	101193201	101201467
NR_002766	MEG3	9.75394	3.28599	9.75394	up	RefSeq_NR	1595	chr14	+	101292444	101327358	upstream	NM_003836	DLK1	protein delta homolog 1 precursor	35.1905	5.13711	35.1905	up	chr14	+	101193201	101201467
NR_003531	MEG3	2.25043	1.1702	2.25043	up	RefSeq_NR	1735	chr14	+	101292444	101327358	upstream	NM_003836	DLK1	protein delta homolog 1 precursor	35.1905	5.13711	35.1905	up	chr14	+	101193201	101201467
ENST00000366365	C17orf86	2.37124	1.24564	2.37124	up	Ensembl	1028	chr17	+	75084949	75086180	downstream	NM_001113492	SEPT9	septin-9 isoform e	2.18826	1.12979	2.18826	up	chr17	+	75283972	75496678
NR_027058	C17orf86	3.22831	1.69078	3.22831	up	RefSeq_NR	2183	chr17	+	75084724	75091067	downstream	NM_001113492	SEPT9	septin-9 isoform e	2.18826	1.12979	2.18826	up	chr17	+	75283972	75496678
NR_003013	SCARNA16	2.43219	1.28226	2.43219	up	RefSeq_NR	187	chr17	+	75085388	75085574	downstream	NM_001113492	SEPT9	septin-9 isoform e	2.18826	1.12979	2.18826	up	chr17	+	75283972	75496678
CR608597	lincRNA-ZNF117	8.17262	3.0308	8.17262	up	lincRNA	1837	chr7	-	64440300	64467062	downstream	NM_021148	ZNF273	zinc finger protein 273	2.66084	1.41188	2.66084	up	chr7	+	64363619	64391955
BM682695	lincRNA-ZNF92-3	2.36221	1.24014	2.36221	up	lincRNA	234	chr7	+	64442423	64467056	upstream	NM_021148	ZNF273	zinc finger protein 273	2.66084	1.41188	2.66084	up	chr7	+	64363619	64391955
AK096322	lincRNA-FBRS	2.48863	1.31535	2.48863	up	lincRNA	2890	chr16	+	30671242	30682130	upstream	NM_024031	PRR14	proline-rich protein 14	2.33519	1.22354	2.33519	up	chr16	+	30662240	30667734
AK131566	lincRNA-NR4A1	-20.6537	-4.36833	20.6537	down	lincRNA	3513	chr12	+	52431498	52453285	upstream	NM_001077401	ACVRL1	serine/threonine-protein kinase receptor R3	-4.04292	-2.0154	4.04292	down	chr12	+	52306112	52317145
ENST00000451364	RP11-429G19.2	-116.989	-6.87023	116.989	down	Ensembl	716	chr10	-	97621069	97849912	overlap	NM_001134375	CCNJ	cyclin-J isoform 1	4.73973	2.2448	4.73973	up	chr10	+	97803158	97820625
ENST00000476607	RP11-572M11.2	-2.29195	-1.19657	2.29195	down	Ensembl	425	chr3	-	112760236	112760661	downstream	NM_138485	GTPBP8	GTP-binding protein 8 isoform 2	-2.0729	-1.05165	2.0729	down	chr3	+	112709799	112720221
uc001znn.1	LOC729082	-2.54371	-1.34693	2.54371	down	UCSC_knowngene	1379	chr15	+	41576200	41601901	downstream	NM_006293	TYRO3	tyrosine-protein kinase receptor TYRO3	5.34759	2.41889	5.34759	up	chr15	+	41851219	41871536
ENST00000505987	HSP90AA4P	2.56595	1.3595	2.56595	up	Ensembl	2173	chr4	+	88812994	88815167	downstream	NM_000582	SPP1	osteopontin isoform b precursor	20.3154	4.3445	20.3154	up	chr4	+	88896801	88904563
DB525109	lincRNA-CENPW-1	-2.71719	-1.44212	2.71719	down	lincRNA	483	chr6	+	126397593	126398803	downstream	NM_001012507	CENPW	centromere protein W	13.2809	3.73128	13.2809	up	chr6	+	126661252	126669754
ENST00000444229	RP11-527F13.1	3.23757	1.69491	3.23757	up	Ensembl	583	chr6	+	126498338	126523385	downstream	NM_001012507	CENPW	centromere protein W	13.2809	3.73128	13.2809	up	chr6	+	126661252	126669754
chr3:122764889-122778226-	lincRNA-SEMA5B-1	-2.9761	-1.57342	2.9761	down	lincRNA	13338	chr3	-	122764889	122778226	downstream	NM_032839	DIRC2	disrupted in renal carcinoma protein 2	-2.01062	-1.00764	2.01062	down	chr3	+	122513900	122599986
chr5:137822391-137830175+	lincRNA-ETF1	-2.26218	-1.17771	2.26218	down	lincRNA	7785	chr5	+	137822391	137830175	upstream	NM_016604	KDM3B	lysine-specific demethylase 3B	2.67353	1.41874	2.67353	up	chr5	+	137688284	137772716
uc001hje.2	CR624623	2.64223	1.40175	2.64223	up	UCSC_knowngene	838	chr1	-	212731175	212732013	downstream	NM_013349	NENF	neudesin precursor	2.97847	1.57457	2.97847	up	chr1	+	212606228	212619721
AB074181	lincRNA-CDRT4	2.49582	1.31951	2.49582	up	lincRNA	2838	chr17	-	15339337	15466875	overlap	NM_145301	FAM18B2	hypothetical protein LOC201158 isoform 1	-11.1376	-3.47736	11.1376	down	chr17	-	15405577	15466945
BI020545	lincRNA-C14orf4-1	-2.40432	-1.26563	2.40432	down	lincRNA	164	chr14	+	77464961	77465128	downstream	NM_020431	TMEM63C	transmembrane protein 63C	3.95106	1.98224	3.95106	up	chr14	+	77648101	77725838
DB034728	lincRNA-OSGIN1	-2.32066	-1.21453	2.32066	down	lincRNA	572	chr16	+	83964953	83966413	downstream	NM_019065	NECAB2	N-terminal EF-hand calcium-binding protein 2	-2.22558	-1.15418	2.22558	down	chr16	+	84002236	84036379
EG328292	lincRNA-TMEM183A	-63.3118	-5.9844	63.3118	down	lincRNA	169	chr1	-	203015439	203017725	upstream	NM_000674	ADORA1	adenosine receptor A1	-3.05074	-1.60916	3.05074	down	chr1	+	203096835	203136533
chr1:203164802-203174902+	lincRNA-CHIT1	-7.32143	-2.87213	7.32143	down	lincRNA	10101	chr1	+	203164802	203174902	upstream	NM_000674	ADORA1	adenosine receptor A1	-3.05074	-1.60916	3.05074	down	chr1	+	203096835	203136533
AK126099		-2.10786	-1.07578	2.10786	down	misc_RNA	2985	chr10	+	11437806	11440791	downstream	NM_014688	USP6NL	USP6 N-terminal-like protein isoform 1	2.33562	1.2238	2.33562	up	chr10	-	11502508	11653679
ENST00000455031	RP4-756H11.1	-2.61075	-1.38447	2.61075	down	Ensembl	850	chr7	+	66021202	66022052	upstream	NM_003596	TPST1	protein-tyrosine sulfotransferase 1	-2.78183	-1.47604	2.78183	down	chr7	+	65670258	65825438
uc010lac.1	LOC493754	2.70438	1.4353	2.70438	up	UCSC_knowngene	4265	chr7	-	65993445	66057363	downstream	NM_003596	TPST1	protein-tyrosine sulfotransferase 1	-2.78183	-1.47604	2.78183	down	chr7	+	65670258	65825438
ENST00000457638	AC093106.4	-2.91976	-1.54585	2.91976	down	Ensembl	1053	chr7	+	131350338	131812561	upstream	NM_013255	MKLN1	muskelin isoform 2	-2.04986	-1.03553	2.04986	down	chr7	+	131012594	131181398
BI048312	lincRNA-WNT9A	5.48176	2.45464	5.48176	up	lincRNA	393	chr1	+	227598421	228286740	downstream	NM_001010867	IBA57	putative transferase CAF17, mitochondrial	7.82038	2.96724	7.82038	up	chr1	+	228353428	228369958
AK293062	lincRNA-GALNT1-2	2.66471	1.41398	2.66471	up	lincRNA	2194	chr18	+	33161002	33290012	upstream	NM_001166012	ZSCAN30	zinc finger and SCAN domain-containing protein	-3.0566	-1.61193	3.0566	down	chr18	-	32831022	32870196
DB034728	lincRNA-OSGIN1	-2.32066	-1.21453	2.32066	down	lincRNA	572	chr16	+	83964953	83966413	upstream	NM_012213	MLYCD	malonyl-CoA decarboxylase, mitochondrial	-4.47854	-2.16303	4.47854	down	chr16	+	83932729	83949787
AK098701		-2.9366	-1.55415	2.9366	down	misc_RNA	1416	chr1	+	25031405	25034237	upstream	NM_013441	RCAN3	calcipressin-3	-3.59838	-1.84735	3.59838	down	chr1	+	24829386	24862427
AK125219	lincRNA-HAUS7	3.12846	1.64545	3.12846	up	lincRNA	2124	chrX	-	152713127	152760978	upstream	NM_021949	ATP2B3	plasma membrane calcium-transporting ATPase 3	-2.14772	-1.10281	2.14772	down	chrX	+	152801579	152848387
NR_026743	tAKR	-9.76458	-3.28756	9.76458	down	RefSeq_NR	1408	chr10	-	4913860	4958465	upstream	NM_003739	AKR1C3	aldo-keto reductase family 1 member C3	2.95912	1.56517	2.95912	up	chr10	+	5136567	5149878
ENST00000405197	AC064836.3	3.23995	1.69597	3.23995	up	Ensembl	704	chr2	-	203200746	203201450	downstream	NM_001005781	SUMO1	small ubiquitin-related modifier 1 isoform a	3.71054	1.89163	3.71054	up	chr2	-	203070902	203103322
ENST00000423943	RP11-48O20.4	-2.06979	-1.04949	2.06979	down	Ensembl	1113	chr1	+	159931013	159948851	downstream	NM_002857	PEX19	peroxisomal biogenesis factor 19 isoform a	-2.69339	-1.42943	2.69339	down	chr1	-	160246598	160254941
uc001fuu.2	AF088076	-2.08372	-1.05916	2.08372	down	UCSC_knowngene	423	chr1	+	159931073	159946734	downstream	NM_002857	PEX19	peroxisomal biogenesis factor 19 isoform a	-2.69339	-1.42943	2.69339	down	chr1	-	160246598	160254941
ENST00000508720	RP11-584P21.4	-2.35814	-1.23765	2.35814	down	Ensembl	297	chr4	+	68312001	68312298	downstream	NM_001812	CENPC1	centromere protein C 1	-2.47756	-1.30892	2.47756	down	chr4	-	68337988	68411256
NR_024284	LOC220930	3.07584	1.62098	3.07584	up	RefSeq_NR	2232	chr10	-	31605457	31608024	upstream	NM_001128128	ZEB1	zinc finger E-box-binding homeobox 1 isoform a	-4.01762	-2.00634	4.01762	down	chr10	+	31610063	31818742
AX747038	lincRNA-BANK1-2	3.7759	1.91682	3.7759	up	lincRNA	3544	chr4	+	102341117	102995967	overlap	NM_017935	BANK1	B-cell scaffold protein with ankyrin repeats	-6.04522	-2.5958	6.04522	down	chr4	+	102711763	102995969
ENST00000427361	AC020915.4	2.47934	1.30996	2.47934	up	Ensembl	922	chr19	+	58816739	58826568	downstream	NM_001009	RPS5	40S ribosomal protein S5	3.47028	1.79505	3.47028	up	chr19	+	58898635	58906171
uc002qsa.2	LOC113386	2.8125	1.49185	2.8125	up	UCSC_knowngene	1396	chr19	+	58816739	58827011	downstream	NM_001009	RPS5	40S ribosomal protein S5	3.47028	1.79505	3.47028	up	chr19	+	58898635	58906171
uc002ytn.2	CR626360	2.11903	1.0834	2.11903	up	UCSC_knowngene	2657	chr21	+	35303425	35343487	downstream	NM_032476	MRPS6	28S ribosomal protein S6, mitochondrial	2.29899	1.201	2.29899	up	chr21	+	35445822	35515334
ENST00000427447	AP000569.8	3.99246	1.99728	3.99246	up	Ensembl	9124	chr21	+	35303463	35349992	downstream	NM_032476	MRPS6	28S ribosomal protein S6, mitochondrial	2.29899	1.201	2.29899	up	chr21	+	35445822	35515334
chr5:171107070-171142645+	lincRNA-FBXW11-3	2.15172	1.10549	2.15172	up	lincRNA	35576	chr5	+	171107070	171142645	upstream	NM_001037738	NPM1	nucleophosmin isoform 3	9.04401	3.17696	9.04401	up	chr5	+	170814707	170833731
DN920247	lincRNA-SCARB2	-2.553	-1.35219	2.553	down	lincRNA	527	chr4	-	77102106	77155656	upstream	NM_001136570	FAM47E	hypothetical protein LOC100129583	2.5898	1.37284	2.5898	up	chr4	+	77172852	77204929
AK124936	lincRNA-FAM47E	2.5624	1.3575	2.5624	up	lincRNA	1624	chr4	+	77135192	77204933	overlap	NM_001136570	FAM47E	hypothetical protein LOC100129583	2.5898	1.37284	2.5898	up	chr4	+	77172852	77204929
CD102777	lincRNA-TPTE2	-18.4838	-4.20819	18.4838	down	lincRNA	752	chr13	-	20179522	20180277	upstream	NM_017520	MPHOSPH8	M-phase phosphoprotein 8	2.25063	1.17033	2.25063	up	chr13	+	20207787	20247599
ENST00000435702	AP001046.6	-2.1325	-1.09254	2.1325	down	Ensembl	2816	chr21	+	44783211	44786446	upstream	NM_001025203	U2AF1	splicing factor U2AF 35 kDa subunit isoform b	2.05446	1.03876	2.05446	up	chr21	-	44513065	44527688
ENST00000445083	AC019100.3	2.96479	1.56793	2.96479	up	Ensembl	611	chr2	-	108784203	108834297	upstream	NM_001056	SULT1C2	sulfotransferase 1C2 isoform a	8.11058	3.01981	8.11058	up	chr2	+	108905094	108926371
ENST00000452402	RP11-250B2.3	-20.6466	-4.36783	20.6466	down	Ensembl	682	chr6	+	81153060	81175644	upstream	NM_000056	BCKDHB	2-oxoisovalerate dehydrogenase subunit beta,	-4.69001	-2.22959	4.69001	down	chr6	+	80816343	81055987
ENST00000501280	AC008625.2	-2.86946	-1.52078	2.86946	down	Ensembl	2751	chr5	-	153813348	153825382	upstream	NM_015315	LARP1	la-related protein 1 isoform 1	3.85248	1.94579	3.85248	up	chr5	+	154092461	154197163
ENST00000499326	AC022087.2	-2.0037	-1.00266	2.0037	down	Ensembl	717	chr15	+	50647749	50648633	upstream	NM_001159629	SLC27A2	very long-chain acyl-CoA synthetase isoform 2	-14.8146	-3.88895	14.8146	down	chr15	+	50474392	50528589
AK131566	lincRNA-NR4A1	-20.6537	-4.36833	20.6537	down	lincRNA	3513	chr12	+	52431498	52453285	upstream	NM_181711	GRASP	general receptor for phosphoinositides	-3.09295	-1.62898	3.09295	down	chr12	+	52400747	52409671
chr5:171107070-171142645+	lincRNA-FBXW11-3	2.15172	1.10549	2.15172	up	lincRNA	35576	chr5	+	171107070	171142645	upstream	NM_003862	FGF18	fibroblast growth factor 18 precursor	2.10591	1.07444	2.10591	up	chr5	+	170846666	170884630
uc002cuc.2	BC013599	3.97685	1.99163	3.97685	up	UCSC_knowngene	1114	chr16	-	3178836	3182043	downstream	NM_001012632	IL32	interleukin-32 isoform B	-2.20228	-1.139	2.20228	down	chr16	+	3115662	3119668
AL599814	lincRNA-ITGA6-1	-2.28812	-1.19416	2.28812	down	lincRNA	655	chr2	+	173254424	173255061	downstream	NM_000210	ITGA6	integrin alpha-6 isoform b precursor	2.46058	1.299	2.46058	up	chr2	+	173292313	173371181
AY927588		-9.49981	-3.2479	9.49981	down	misc_RNA	1178	chr7	+	129415052	129416229	downstream	NM_014997	KLHDC10	kelch domain-containing protein 10	-2.34173	-1.22757	2.34173	down	chr7	+	129710348	129775560
BM956062	lincRNA-PGS1	-4.12365	-2.04392	4.12365	down	lincRNA	174	chr17	+	76360558	76360732	upstream	NM_004710	SYNGR2	synaptogyrin-2	2.34429	1.22915	2.34429	up	chr17	+	76164670	76169009
ENST00000414823	AC009413.2	3.12574	1.6442	3.12574	up	Ensembl	399	chr2	-	42077342	42077741	upstream	NM_138370	PKDCC	protein kinase domain-containing protein,	5.24203	2.39013	5.24203	up	chr2	+	42275160	42285668
AK296158	lincRNA-TMEM30B-1	-2.04378	-1.03124	2.04378	down	lincRNA	1756	chr14	+	61654286	62016579	overlap	NM_006255	PRKCH	protein kinase C eta type	-2.16541	-1.11464	2.16541	down	chr14	+	61788514	62017698
ENST00000508827	AL355916.1	-2.84602	-1.50895	2.84602	down	Ensembl	5103	chr14	-	62023037	62037371	downstream	NM_006255	PRKCH	protein kinase C eta type	-2.16541	-1.11464	2.16541	down	chr14	+	61788514	62017698
AF191495	lincRNA-F11R	2.08129	1.05748	2.08129	up	lincRNA	2187	chr1	-	160967605	161008711	upstream	NM_004106	FCER1G	high affinity immunoglobulin epsilon receptor	-4.35138	-2.12147	4.35138	down	chr1	+	161185086	161189038
CN413083	lincRNA-UFC1	9.88442	3.30516	9.88442	up	lincRNA	687	chr1	+	161106389	161107075	downstream	NM_004106	FCER1G	high affinity immunoglobulin epsilon receptor	-4.35138	-2.12147	4.35138	down	chr1	+	161185086	161189038
ENST00000412020	RP11-12D24.8	-2.30097	-1.20224	2.30097	down	Ensembl	244	chr9	+	5312025	5312269	upstream	NM_004972	JAK2	tyrosine-protein kinase JAK2	-2.55592	-1.35384	2.55592	down	chr9	+	4985244	5128183
chr5:171107070-171142645+	lincRNA-FBXW11-3	2.15172	1.10549	2.15172	up	lincRNA	35576	chr5	+	171107070	171142645	upstream	NM_199185	NPM1	nucleophosmin isoform 2	5.0121	2.32542	5.0121	up	chr5	+	170814707	170837888
AK304777	lincRNA-FBLN2-2	2.31632	1.21183	2.31632	up	lincRNA	3873	chr3	+	13573823	13679512	downstream	NM_004625	WNT7A	protein Wnt-7a precursor	-5.124	-2.35727	5.124	down	chr3	-	13860081	13921618
chr3:13556998-13571393+	lincRNA-FBLN2-1	-2.37929	-1.25053	2.37929	down	lincRNA	14396	chr3	+	13556998	13571393	downstream	NM_004625	WNT7A	protein Wnt-7a precursor	-5.124	-2.35727	5.124	down	chr3	-	13860081	13921618
uc003wma.1	BC150495	-2.09725	-1.0685	2.09725	down	UCSC_knowngene	1551	chr7	+	155174770	155189051	upstream	NM_005542	INSIG1	insulin-induced gene 1 protein isoform 1	-8.31825	-3.05628	8.31825	down	chr7	+	155089485	155101945
NR_027139	SPIN3	2.21813	1.14934	2.21813	up	RefSeq_NR	1721	chrX	-	57002804	57021988	upstream	NM_174912	FAAH2	fatty-acid amide hydrolase 2	-2.02674	-1.01916	2.02674	down	chrX	+	57313109	57515629
ENST00000446953	RP1-130G2.1	4.55166	2.18639	4.55166	up	Ensembl	486	chr6	-	20042685	20043171	upstream	NM_001080480	MBOAT1	lysophospholipid acyltransferase 1	-5.06361	-2.34017	5.06361	down	chr6	-	20100934	20212670
ENST00000503924	AL121583.1	3.07344	1.61985	3.07344	up	Ensembl	4986	chr20	+	30940477	30945985	upstream	NM_001172132	HCK	tyrosine-protein kinase HCK isoform e	-3.62699	-1.85877	3.62699	down	chr20	+	30639990	30689657
ENST00000413128	RP11-420K5.1	2.36304	1.24065	2.36304	up	Ensembl	774	chr3	+	39685128	39686196	upstream	NM_182935	MOBP	myelin-associated oligodendrocyte basic protein	2.04472	1.03191	2.04472	up	chr3	+	39509069	39557494
uc010wkl.1	DQ589083	2.03276	1.02344	2.03276	up	UCSC_knowngene	1661	chr17	-	45126240	45127901	downstream	NM_001012511	GOSR2	Golgi SNAP receptor complex member 2 isoform C	3.44601	1.78493	3.44601	up	chr17	+	45000485	45014205
BC065911		2.94879	1.56012	2.94879	up	NRED	2987	chr17	-	45125430	45128397	downstream	NM_001012511	GOSR2	Golgi SNAP receptor complex member 2 isoform C	3.44601	1.78493	3.44601	up	chr17	+	45000485	45014205
uc010wkm.1	CR624169	3.27291	1.71057	3.27291	up	UCSC_knowngene	416	chr17	-	45128651	45129168	downstream	NM_001012511	GOSR2	Golgi SNAP receptor complex member 2 isoform C	3.44601	1.78493	3.44601	up	chr17	+	45000485	45014205
ENST00000421191	XXbac-BPG248L24.10	-3.3998	-1.76545	3.3998	down	Ensembl	306	chr6	-	31275591	31276326	upstream	NM_001011700	MCCD1	mitochondrial coiled-coil domain protein 1	4.62427	2.20923	4.62427	up	chr6	+	31496738	31498008
ENST00000513381	RP11-834C11.5	-27.8178	-4.79794	27.8178	down	Ensembl	499	chr12	-	54478915	54519614	upstream	NM_002136	HNRNPA1	heterogeneous nuclear ribonucleoprotein A1	2.906	1.53904	2.906	up	chr12	+	54674487	54679030
NR_026656	LOC400043	8.30637	3.05422	8.30637	up	RefSeq_NR	1411	chr12	+	54519854	54526619	downstream	NM_002136	HNRNPA1	heterogeneous nuclear ribonucleoprotein A1	2.906	1.53904	2.906	up	chr12	+	54674487	54679030
uc001znn.1	LOC729082	-2.54371	-1.34693	2.54371	down	UCSC_knowngene	1379	chr15	+	41576200	41601901	upstream	NM_007236	CHP	calcium-binding protein p22	-2.1209	-1.08468	2.1209	down	chr15	+	41523436	41574083
BC034527		-2.69394	-1.42972	2.69394	down	misc_RNA	1077	chr1	-	211713915	211714910	downstream	NM_001136225	RCOR3	REST corepressor 3 isoform c	3.78494	1.92027	3.78494	up	chr1	+	211432707	211486655
chr5:137822391-137830175+	lincRNA-ETF1	-2.26218	-1.17771	2.26218	down	lincRNA	7785	chr5	+	137822391	137830175	upstream	NM_005733	KIF20A	kinesin-like protein KIF20A	12.4931	3.64306	12.4931	up	chr5	+	137514416	137523404
uc002msx.1	AX747405	2.9063	1.53919	2.9063	up	UCSC_knowngene	1801	chr19	+	12098431	12138553	upstream	NM_144566	ZNF700	zinc finger protein 700	2.09412	1.06634	2.09412	up	chr19	+	12035899	12061578
BF336285	lincRNA-PRSS48	-2.37242	-1.24636	2.37242	down	lincRNA	402	chr4	-	152243990	152244383	downstream	NM_001006	RPS3A	40S ribosomal protein S3a	2.93603	1.55387	2.93603	up	chr4	+	152020753	152025804
ENST00000444102	RP1-167A14.2	6.17781	2.6271	6.17781	up	Ensembl	385	chr6	-	167383113	167412553	upstream	NM_001143947	UNC93A	protein unc-93 homolog A isoform 2	2.98424	1.57737	2.98424	up	chr6	+	167704802	167729502
BX647686	lincRNA-CCR6	6.77649	2.76054	6.77649	up	lincRNA	5327	chr6	+	167412892	167552626	downstream	NM_001143947	UNC93A	protein unc-93 homolog A isoform 2	2.98424	1.57737	2.98424	up	chr6	+	167704802	167729502
ENST00000405197	AC064836.3	3.23995	1.69597	3.23995	up	Ensembl	704	chr2	-	203200746	203201450	downstream	NM_003507	FZD7	frizzled-7 precursor	5.5594	2.47493	5.5594	up	chr2	+	202899309	202903160
AX747492	lincRNA-HFE2	4.50701	2.17217	4.50701	up	lincRNA	4510	chr1	+	145209144	146424095	overlap	NM_203458	NOTCH2NL	notch homolog 2 N-terminal-like protein	3.14692	1.65394	3.14692	up	chr1	+	145209110	145285912
AW086055	lincRNA-PRRC2C	2.71607	1.44152	2.71607	up	lincRNA	378	chr1	-	171562278	171562866	upstream	NM_015935	METTL13	methyltransferase-like protein 13 isoform 1	3.2991	1.72207	3.2991	up	chr1	+	171750760	171766856
EB388332	lincRNA-MYOC	4.52576	2.17816	4.52576	up	lincRNA	699	chr1	+	171561933	171562679	downstream	NM_015935	METTL13	methyltransferase-like protein 13 isoform 1	3.2991	1.72207	3.2991	up	chr1	+	171750760	171766856
NR_026743	tAKR	-9.76458	-3.28756	9.76458	down	RefSeq_NR	1408	chr10	-	4913860	4958465	upstream	NM_001818	AKR1C4	aldo-keto reductase family 1 member C4	-3.54444	-1.82556	3.54444	down	chr10	+	5238797	5260910
ENST00000446953	RP1-130G2.1	4.55166	2.18639	4.55166	up	Ensembl	486	chr6	-	20042685	20043171	downstream	NM_001546	ID4	DNA-binding protein inhibitor ID-4	-4.34906	-2.1207	4.34906	down	chr6	+	19837616	19840915
ENST00000450310	RP3-471C18.2	-4.0168	-2.00605	4.0168	down	Ensembl	191	chr6	-	19690055	19753344	upstream	NM_001546	ID4	DNA-binding protein inhibitor ID-4	-4.34906	-2.1207	4.34906	down	chr6	+	19837616	19840915
uc010wse.1	KIAA1783	-2.2278	-1.15562	2.2278	down	UCSC_knowngene	9651	chr17	+	73584138	73622925	downstream	NM_001005619	ITGB4	integrin beta-4 isoform 2 precursor	-2.71751	-1.44229	2.71751	down	chr17	+	73720775	73753899
NR_024052	HCG18	3.04922	1.60844	3.04922	up	RefSeq_NR	6814	chr6	-	30255173	30294927	upstream	NM_002714	PPP1R10	serine/threonine-protein phosphatase 1	2.11497	1.08064	2.11497	up	chr6	-	30568181	30585020
uc003oci.1	AK057104	4.26797	2.09355	4.26797	up	UCSC_knowngene	3143	chr6	+	32862499	32871535	upstream	NM_002122	HLA-DQA1	HLA class II histocompatibility antigen, DQ	-2.22434	-1.15338	2.22434	down	chr6	+	32605182	32611429
uc002msx.1	AX747405	2.9063	1.53919	2.9063	up	UCSC_knowngene	1801	chr19	+	12098431	12138553	overlap	NM_001080411	ZNF433	zinc finger protein 433	3.40586	1.76802	3.40586	up	chr19	-	12125531	12146525
AK125572		-2.22763	-1.15551	2.22763	down	RNAdb	3355	chr13	-	100504863	100609401	upstream	NM_033132	ZIC5	zinc finger protein ZIC 5	95.6185	6.57922	95.6185	up	chr13	-	100615274	100624178
ENST00000405197	AC064836.3	3.23995	1.69597	3.23995	up	Ensembl	704	chr2	-	203200746	203201450	downstream	NM_015934	NOP58	nucleolar protein 58	2.00884	1.00636	2.00884	up	chr2	+	203130514	203168384
uc004bxu.2	BC094873	-8.90418	-3.15448	8.90418	down	UCSC_knowngene	1213	chr9	+	132105694	132106907	downstream	NM_017873	ASB6	ankyrin repeat and SOCS box protein 6 isoform 1	-6.01789	-2.58926	6.01789	down	chr9	-	132396882	132404448
ENST00000515084	AC007333.1	-5.73795	-2.52054	5.73795	down	Ensembl	1972	chr16	+	52305527	52314201	downstream	NM_001080430	TOX3	TOX high mobility group box family member 3	9.35309	3.22544	9.35309	up	chr16	-	52471917	52580806
AK098701		-2.9366	-1.55415	2.9366	down	misc_RNA	1416	chr1	+	25031405	25034237	upstream	NM_001010980	C1orf130	myelin glycoprotein 11	-4.82149	-2.26948	4.82149	down	chr1	+	24882566	24935818
DA731060	lincRNA-DISP1	2.61045	1.3843	2.61045	up	lincRNA	780	chr1	-	223190516	223203156	downstream	NM_144695	BROX	BRO1 domain-containing protein BROX	3.11718	1.64024	3.11718	up	chr1	+	222885905	222906106
ENST00000340510	AC004987.7	-2.02853	-1.02043	2.02853	down	Ensembl	3049	chr7	+	39773230	39832691	upstream	NM_020192	C7orf36	hypothetical protein LOC57002	2.43382	1.28322	2.43382	up	chr7	+	39606002	39612480
chr2:113359154-113374304-	lincRNA-CHCHD5-1	2.7076	1.43702	2.7076	up	lincRNA	15151	chr2	-	113359154	113374304	downstream	NM_153712	TTL	tubulin--tyrosine ligase	3.30653	1.72532	3.30653	up	chr2	+	113239742	113290222
uc001nnk.1	AB231722	-6.07398	-2.60264	6.07398	down	UCSC_knowngene	158	chr11	+	58746331	58746843	upstream	NM_080661	GLYATL1	glycine N-acyltransferase-like protein 1 isoform	-76.4805	-6.25702	76.4805	down	chr11	+	58710721	58724516
chr12:72131475-72142047-	lincRNA-TMEM19	2.14266	1.0994	2.14266	up	lincRNA	10573	chr12	-	72131475	72142047	upstream	NM_001146213	TBC1D15	TBC1 domain family member 15 isoform 3	-4.9399	-2.30448	4.9399	down	chr12	+	72233486	72320629
ENST00000421191	XXbac-BPG248L24.10	-3.3998	-1.76545	3.3998	down	Ensembl	306	chr6	-	31275591	31276326	upstream	NM_001159740	LTA	lymphotoxin-alpha precursor	-4.59341	-2.19957	4.59341	down	chr6	+	31539875	31542098
uc002cuc.2	BC013599	3.97685	1.99163	3.97685	up	UCSC_knowngene	1114	chr16	-	3178836	3182043	downstream	NM_001002018	HCFC1R1	host cell factor C1 regulator 1 isoform 1	-43.6295	-5.44723	43.6295	down	chr16	-	3072625	3074287
uc010wse.1	KIAA1783	-2.2278	-1.15562	2.2278	down	UCSC_knowngene	9651	chr17	+	73584138	73622925	downstream	NM_001003716	RECQL5	ATP-dependent DNA helicase Q5 isoform 3	2.15324	1.10651	2.15324	up	chr17	-	73644944	73663269
BF336285	lincRNA-PRSS48	-2.37242	-1.24636	2.37242	down	lincRNA	402	chr4	-	152243990	152244383	downstream	NM_001128923	SH3D19	SH3 domain-containing protein 19 isoform b	2.04706	1.03355	2.04706	up	chr4	-	152041432	152147660
ENST00000513381	RP11-834C11.5	-27.8178	-4.79794	27.8178	down	Ensembl	499	chr12	-	54478915	54519614	downstream	NM_014212	HOXC11	homeobox protein Hox-C11	6.3784	2.6732	6.3784	up	chr12	+	54366909	54370203
NR_026656	LOC400043	8.30637	3.05422	8.30637	up	RefSeq_NR	1411	chr12	+	54519854	54526619	upstream	NM_014212	HOXC11	homeobox protein Hox-C11	6.3784	2.6732	6.3784	up	chr12	+	54366909	54370203
uc003wma.1	BC150495	-2.09725	-1.0685	2.09725	down	UCSC_knowngene	1551	chr7	+	155174770	155189051	upstream	NM_198337	INSIG1	insulin-induced gene 1 protein isoform 3	-6.47236	-2.69429	6.47236	down	chr7	+	155089485	155101945
exon95+	lincRNA-KNCN	-4.28989	-2.10094	4.28989	down	lincRNA	271	chr1	+	46997334	46997604	downstream	NM_001097611	KNCN	kinocilin	-2.12272	-1.08591	2.12272	down	chr1	-	47011315	47016887
exon91+	lincRNA-KNCN	-2.5019	-1.32302	2.5019	down	lincRNA	175	chr1	+	46989750	46989924	downstream	NM_001097611	KNCN	kinocilin	-2.12272	-1.08591	2.12272	down	chr1	-	47011315	47016887
exon91-	lincRNA-DMBX1	-3.43195	-1.77903	3.43195	down	lincRNA	175	chr1	-	46989750	46989924	upstream	NM_001097611	KNCN	kinocilin	-2.12272	-1.08591	2.12272	down	chr1	-	47011315	47016887
chr4:15911552-15921927-	lincRNA-CD38	-3.03115	-1.59987	3.03115	down	lincRNA	10376	chr4	-	15911552	15921927	downstream	NM_001145191	FAM200B	putative protein FAM200B	2.46304	1.30044	2.46304	up	chr4	+	15683351	15692070
AF191495	lincRNA-F11R	2.08129	1.05748	2.08129	up	lincRNA	2187	chr1	-	160967605	161008711	upstream	NM_030916	PVRL4	poliovirus receptor-related protein 4 precursor	5.40252	2.43363	5.40252	up	chr1	-	161040780	161059385
CN413083	lincRNA-UFC1	9.88442	3.30516	9.88442	up	lincRNA	687	chr1	+	161106389	161107075	upstream	NM_030916	PVRL4	poliovirus receptor-related protein 4 precursor	5.40252	2.43363	5.40252	up	chr1	-	161040780	161059385
BC157840	lincRNA-SLC45A4	-3.40794	-1.7689	3.40794	down	lincRNA	3367	chr8	-	142220627	142264225	upstream	NM_207414	FLJ43860	hypothetical protein LOC389690	-4.02203	-2.00792	4.02203	down	chr8	-	142443928	142517330
chr5:171107070-171142645+	lincRNA-FBXW11-3	2.15172	1.10549	2.15172	up	lincRNA	35576	chr5	+	171107070	171142645	downstream	NM_033644	FBXW11	F-box/WD repeat-containing protein 11 isoform B	2.32342	1.21625	2.32342	up	chr5	-	171288555	171433877
uc010wse.1	KIAA1783	-2.2278	-1.15562	2.2278	down	UCSC_knowngene	9651	chr17	+	73584138	73622925	upstream	NM_001015002	LLGL2	lethal(2) giant larvae protein homolog 2 isoform	3.03323	1.60085	3.03323	up	chr17	+	73521782	73560804
AW167909	lincRNA-WRNIP1	-4.07726	-2.0276	4.07726	down	lincRNA	518	chr6	-	2812462	2812980	downstream	NM_130395	WRNIP1	ATPase WRNIP1 isoform 2	2.57537	1.36478	2.57537	up	chr6	+	2765665	2785979
ENST00000421191	XXbac-BPG248L24.10	-3.3998	-1.76545	3.3998	down	Ensembl	306	chr6	-	31275591	31276326	upstream	NM_005007	NFKBIL1	NF-kappa-B inhibitor-like protein 1 isoform 1	-2.15912	-1.11044	2.15912	down	chr6	+	31515352	31526606
uc010ikd.1	BC005018	-2.61425	-1.3864	2.61425	down	UCSC_knowngene	737	chr4	-	84717589	85205479	downstream	NM_032717	AGPAT9	glycerol-3-phosphate acyltransferase 3	-6.33621	-2.66362	6.33621	down	chr4	+	84457652	84527026
ENST00000450559	RP11-576N17.3	-2.11052	-1.0776	2.11052	down	Ensembl	1004	chr4	+	84168330	84169334	downstream	NM_032717	AGPAT9	glycerol-3-phosphate acyltransferase 3	-6.33621	-2.66362	6.33621	down	chr4	+	84457652	84527026
chr9:33081447-33083405-	lincRNA-SMU1	-2.04749	-1.03386	2.04749	down	lincRNA	1959	chr9	-	33081447	33083405	upstream	NM_014471	SPINK4	serine protease inhibitor Kazal-type 4	2.22003	1.15058	2.22003	up	chr9	+	33240195	33248565
ENST00000452496	ASS1P12	-7.37118	-2.8819	7.37118	down	Ensembl	1227	chr9	+	32945993	32947220	downstream	NM_014471	SPINK4	serine protease inhibitor Kazal-type 4	2.22003	1.15058	2.22003	up	chr9	+	33240195	33248565
AK225978	lincRNA-SPARC	3.02021	1.59465	3.02021	up	lincRNA	1520	chr5	+	150632684	151084743	overlap	NM_000405	GM2A	ganglioside GM2 activator isoform 1 precursor	-144.173	-7.17166	144.173	down	chr5	+	150632612	150649953
uc001tcu.2	AK098304	-7.83351	-2.96966	7.83351	down	UCSC_knowngene	3324	chr12	-	93936239	93965544	upstream	NM_003805	CRADD	death domain-containing protein CRADD	-2.55839	-1.35523	2.55839	down	chr12	+	94071150	94244531
AA564591	lincRNA-PPYR1-2	-3.37996	-1.75701	3.37996	down	lincRNA	385	chr10	+	46744329	47220766	overlap	NM_181519	SYT15	synaptotagmin-15 isoform b	7.57312	2.92089	7.57312	up	chr10	-	46955443	46970601
NR_003277	LOC728643	2.14083	1.09817	2.14083	up	RefSeq_NR	542	chr10	-	47133296	47133836	downstream	NM_181519	SYT15	synaptotagmin-15 isoform b	7.57312	2.92089	7.57312	up	chr10	-	46955443	46970601
ENST00000421426	RP11-314P12.3	2.0003	1.00022	2.0003	up	Ensembl	561	chr10	-	47133337	47133898	downstream	NM_181519	SYT15	synaptotagmin-15 isoform b	7.57312	2.92089	7.57312	up	chr10	-	46955443	46970601
ENST00000422732	RP11-314P12.2	-3.21797	-1.68615	3.21797	down	Ensembl	2444	chr10	-	47096453	47099716	downstream	NM_181519	SYT15	synaptotagmin-15 isoform b	7.57312	2.92089	7.57312	up	chr10	-	46955443	46970601
uc001znn.1	LOC729082	-2.54371	-1.34693	2.54371	down	UCSC_knowngene	1379	chr15	+	41576200	41601901	downstream	NM_016359	NUSAP1	nucleolar and spindle-associated protein 1	4.11672	2.04149	4.11672	up	chr15	+	41624925	41673248
CD102777	lincRNA-TPTE2	-18.4838	-4.20819	18.4838	down	lincRNA	752	chr13	-	20179522	20180277	upstream	NM_001142684	ZMYM5	zinc finger MYM-type protein 5 isoform 3	2.22636	1.15469	2.22636	up	chr13	-	20397623	20437776
uc010wse.1	KIAA1783	-2.2278	-1.15562	2.2278	down	UCSC_knowngene	9651	chr17	+	73584138	73622925	upstream	NM_004524	LLGL2	lethal(2) giant larvae protein homolog 2 isoform	2.33591	1.22399	2.33591	up	chr17	+	73521782	73571290
uc002cuc.2	BC013599	3.97685	1.99163	3.97685	up	UCSC_knowngene	1114	chr16	-	3178836	3182043	upstream	NM_003450	ZNF174	zinc finger protein 174 isoform a	2.75305	1.46103	2.75305	up	chr16	+	3451189	3459364
uc002cuc.2	BC013599	3.97685	1.99163	3.97685	up	UCSC_knowngene	1114	chr16	-	3178836	3182043	upstream	NM_153028	ZNF75A	zinc finger protein 75A	2.05656	1.04023	2.05656	up	chr16	+	3355432	3368576
CB265955	lincRNA-RAB4A-5	-2.52212	-1.33464	2.52212	down	lincRNA	616	chr1	+	228918736	228919347	upstream	NM_001010858	RNF187	E3 ubiquitin-protein ligase RNF187	2.61724	1.38805	2.61724	up	chr1	+	228675067	228683889
ENST00000484010	RP11-428G5.2	2.29339	1.19748	2.29339	up	Ensembl	494	chr12	+	32101267	32101761	downstream	NM_001714	BICD1	protein bicaudal D homolog 1 isoform 1	-2.61086	-1.38453	2.61086	down	chr12	+	32260184	32531141
AK297025	lincRNA-FGD4	-3.73475	-1.90101	3.73475	down	lincRNA	2924	chr12	+	32638905	32793673	upstream	NM_001714	BICD1	protein bicaudal D homolog 1 isoform 1	-2.61086	-1.38453	2.61086	down	chr12	+	32260184	32531141
exon2236+	lincRNA-GLI2-4	-3.12289	-1.64288	3.12289	down	lincRNA	466	chr2	+	121156152	121156617	upstream	NM_002193	INHBB	inhibin beta B chain preproprotein	3.2236	1.68867	3.2236	up	chr2	+	121103718	121109383
chr2:113359154-113374304-	lincRNA-CHCHD5-1	2.7076	1.43702	2.7076	up	lincRNA	15151	chr2	-	113359154	113374304	upstream	NM_152515	CKAP2L	cytoskeleton-associated protein 2-like	4.07024	2.02511	4.07024	up	chr2	-	113495443	113522254
ENST00000470614	RP11-69M1.1	4.90443	2.29408	4.90443	up	Ensembl	315	chr12	-	8147365	8147680	upstream	NM_018416	FOXJ2	forkhead box protein J2	-2.14523	-1.10113	2.14523	down	chr12	+	8185358	8208118
ENST00000432358	RP11-732M18.3	4.42406	2.14537	4.42406	up	Ensembl	424	chr6	+	158703294	158733390	upstream	NM_207118	GTF2H5	general transcription factor IIH subunit 5	2.34091	1.22707	2.34091	up	chr6	+	158589378	158620376
ENST00000344851	RP1-274L14.2	2.20106	1.1382	2.20106	up	Ensembl	1979	chr6	-	158658367	158663829	downstream	NM_207118	GTF2H5	general transcription factor IIH subunit 5	2.34091	1.22707	2.34091	up	chr6	+	158589378	158620376
AB058771	lincRNA-B3GNT7	6.53348	2.70785	6.53348	up	lincRNA	3748	chr2	+	232127057	232238606	overlap	NM_025139	ARMC9	lisH domain-containing protein ARMC9	3.39682	1.76418	3.39682	up	chr2	+	232063341	232209914
BX110954	lincRNA-ZNF572-1	-2.63422	-1.39738	2.63422	down	lincRNA	620	chr8	+	125860978	125862459	downstream	NM_173685	NSMCE2	E3 SUMO-protein ligase NSE2	2.33316	1.22228	2.33316	up	chr8	+	126104082	126379367
NR_024052	HCG18	3.04922	1.60844	3.04922	up	RefSeq_NR	6814	chr6	-	30255173	30294927	downstream	NM_014596	ZNRD1	DNA-directed RNA polymerase I subunit RPA12	2.39268	1.25863	2.39268	up	chr6	+	30029035	30032686
chr3:122764889-122778226-	lincRNA-SEMA5B-1	-2.9761	-1.57342	2.9761	down	lincRNA	13338	chr3	-	122764889	122778226	upstream	NM_012430	SEC22A	vesicle-trafficking protein SEC22a	2.06832	1.04846	2.06832	up	chr3	+	122920773	122992982
AK124977	lincRNA-UNKL-2	3.18121	1.66958	3.18121	up	lincRNA	2638	chr16	-	1413205	1464704	upstream	NM_144570	HN1L	hematological and neurological expressed 1-like	3.45373	1.78815	3.45373	up	chr16	+	1728277	1752073
uc001hje.2	CR624623	2.64223	1.40175	2.64223	up	UCSC_knowngene	838	chr1	-	212731175	212732013	upstream	NM_014053	FLVCR1	feline leukemia virus subgroup C	9.14261	3.19261	9.14261	up	chr1	+	213031596	213072705
ENST00000506795	RP11-462C24.1	-2.40902	-1.26844	2.40902	down	Ensembl	1136	chr4	-	109461323	109541585	upstream	NM_033625	RPL34	60S ribosomal protein L34	-2.00103	-1.00074	2.00103	down	chr4	+	109541748	109551639
CR749802	lincRNA-MBNL2-1	-2.1357	-1.09471	2.1357	down	lincRNA	4571	chr13	+	97794089	98046372	overlap	NM_144778	MBNL2	muscleblind-like protein 2 isoform 1	-5.36395	-2.4233	5.36395	down	chr13	+	97874573	98046374
chrX:118607438-118617354+	lincRNA-CXorf56-3	-2.20632	-1.14164	2.20632	down	lincRNA	9917	chrX	+	118607438	118617354	downstream	NM_001105576	ANKRD58	ankyrin repeat domain-containing protein 58	-3.5478	-1.82692	3.5478	down	chrX	+	118892575	118894165
chr10:112147868-112175330+	lincRNA-DUSP5-3	-2.38659	-1.25495	2.38659	down	lincRNA	27463	chr10	+	112147868	112175330	downstream	NM_004419	DUSP5	dual specificity protein phosphatase 5	-6.19703	-2.63158	6.19703	down	chr10	+	112257624	112271302
AK126918	lincRNA-GLIS2	3.66527	1.87392	3.66527	up	lincRNA	4466	chr16	+	4364761	4389595	overlap	NM_032575	GLIS2	zinc finger protein GLIS2	3.01352	1.59145	3.01352	up	chr16	+	4382224	4389598
AK090904		4.2949	2.10262	4.2949	up	RNAdb	2547	chr4	+	128759331	128761879	downstream	NM_032239	LARP1B	la-related protein 1B isoform 3	-2.74894	-1.45887	2.74894	down	chr4	+	128982502	129030056
uc003gid.2	BC025734	5.532	2.4678	5.532	up	UCSC_knowngene	2403	chr4	+	4543930	4712662	downstream	NM_002448	MSX1	homeobox protein MSX-1	11.3154	3.50022	11.3154	up	chr4	+	4861391	4865660
NR_026863	C21orf84	-3.23381	-1.69323	3.23381	down	RefSeq_NR	579	chr21	-	44881973	44898103	upstream	NM_015056	RRP1B	ribosomal RNA processing protein 1 homolog B	-21.7101	-4.4403	21.7101	down	chr21	+	45079431	45115960
ENST00000435702	AP001046.6	-2.1325	-1.09254	2.1325	down	Ensembl	2816	chr21	+	44783211	44786446	downstream	NM_015056	RRP1B	ribosomal RNA processing protein 1 homolog B	-21.7101	-4.4403	21.7101	down	chr21	+	45079431	45115960
uc003oci.1	AK057104	4.26797	2.09355	4.26797	up	UCSC_knowngene	3143	chr6	+	32862499	32871535	downstream	NM_006979	SLC39A7	zinc transporter SLC39A7	-2.37116	-1.24559	2.37116	down	chr6	+	33168602	33172214
AK125219	lincRNA-HAUS7	3.12846	1.64545	3.12846	up	lincRNA	2124	chrX	-	152713127	152760978	upstream	NM_005393	PLXNB3	plexin-B3 isoform 1	-2.43771	-1.28553	2.43771	down	chrX	+	153029650	153044801
NR_027139	SPIN3	2.21813	1.14934	2.21813	up	RefSeq_NR	1721	chrX	-	57002804	57021988	overlap	NM_001010862	SPIN3	spindlin-3	2.17222	1.11917	2.17222	up	chrX	-	57017263	57021988
ENST00000374922	RP11-622K12.1	3.59986	1.84794	3.59986	up	Ensembl	1529	chrX	+	56755691	56844813	downstream	NM_001010862	SPIN3	spindlin-3	2.17222	1.11917	2.17222	up	chrX	-	57017263	57021988
ENST00000445083	AC019100.3	2.96479	1.56793	2.96479	up	Ensembl	611	chr2	-	108784203	108834297	upstream	NM_006588	SULT1C4	sulfotransferase 1C4	7.37858	2.88334	7.37858	up	chr2	+	108994420	109004270
ENST00000411878	AF254982.2	-4.64618	-2.21604	4.64618	down	Ensembl	311	chr21	+	10872118	10872429	downstream	NM_199261	TPTE	putative tyrosine-protein phosphatase TPTE	2.34716	1.23092	2.34716	up	chr21	-	10906742	10990920
AK289744	lincRNA-SUN2	2.05933	1.04218	2.05933	up	lincRNA	2725	chr22	-	39131913	39190148	upstream	NM_001006666	APOBEC3F	DNA dC->dU-editing enzyme APOBEC-3F isoform b	2.3579	1.2375	2.3579	up	chr22	+	39436672	39440428
NR_033313	BDNFOS	-2.4495	-1.29249	2.4495	down	RefSeq_NR	1279	chr11	+	27528398	27719716	upstream	NM_030771	CCDC34	coiled-coil domain-containing protein 34 isoform	2.54832	1.34955	2.54832	up	chr11	-	27360060	27384795
AK130123	lincRNA-PPP2R2A	-6.81365	-2.76843	6.81365	down	lincRNA	1823	chr8	+	25230155	26228377	overlap	NM_022659	EBF2	transcription factor COE2	-3.0556	-1.61146	3.0556	down	chr8	-	25701572	25902392
ENST00000490750	RPLP0P2	3.28196	1.71456	3.28196	up	Ensembl	961	chr11	+	61404151	61405112	upstream	NM_001170753	C11orf66	IIIG9 protein isoform 2	-3.55654	-1.83047	3.55654	down	chr11	+	61248584	61258400
ENST00000508720	RP11-584P21.4	-2.35814	-1.23765	2.35814	down	Ensembl	297	chr4	+	68312001	68312298	downstream	NM_012108	STAP1	signal-transducing adaptor protein 1	-2.49399	-1.31846	2.49399	down	chr4	+	68424445	68472616
uc010wkl.1	DQ589083	2.03276	1.02344	2.03276	up	UCSC_knowngene	1661	chr17	-	45126240	45127901	downstream	NM_054022	GOSR2	Golgi SNAP receptor complex member 2 isoform B	2.16107	1.11174	2.16107	up	chr17	+	45000485	45018733
BC065911		2.94879	1.56012	2.94879	up	NRED	2987	chr17	-	45125430	45128397	downstream	NM_054022	GOSR2	Golgi SNAP receptor complex member 2 isoform B	2.16107	1.11174	2.16107	up	chr17	+	45000485	45018733
uc010wkm.1	CR624169	3.27291	1.71057	3.27291	up	UCSC_knowngene	416	chr17	-	45128651	45129168	downstream	NM_054022	GOSR2	Golgi SNAP receptor complex member 2 isoform B	2.16107	1.11174	2.16107	up	chr17	+	45000485	45018733
ENST00000427361	AC020915.4	2.47934	1.30996	2.47934	up	Ensembl	922	chr19	+	58816739	58826568	downstream	NM_012254	SLC27A5	bile acyl-CoA synthetase	-41.2115	-5.36497	41.2115	down	chr19	-	59009699	59023432
uc002qsa.2	LOC113386	2.8125	1.49185	2.8125	up	UCSC_knowngene	1396	chr19	+	58816739	58827011	downstream	NM_012254	SLC27A5	bile acyl-CoA synthetase	-41.2115	-5.36497	41.2115	down	chr19	-	59009699	59023432
BC009210	lincRNA-KIAA1199	2.51652	1.33143	2.51652	up	lincRNA	2959	chr15	-	81239669	81282169	downstream	NM_021214	FAM108C1	abhydrolase domain-containing protein FAM108C1	2.10601	1.07451	2.10601	up	chr15	+	80987651	81047962
AY927493		2.52468	1.3361	2.52468	up	misc_RNA	130	chr14	-	105281910	105282241	downstream	NM_001008404	C14orf180	transmembrane protein C14orf180	-7.82041	-2.96724	7.82041	down	chr14	+	105046055	105056183
AV651118	lincRNA-A2ML1	-2.09066	-1.06396	2.09066	down	lincRNA	681	chr12	-	9065961	9066642	upstream	NM_000014	A2M	alpha-2-macroglobulin precursor	-5.4878	-2.45623	5.4878	down	chr12	-	9220303	9268558
AI014992	lincRNA-KLRB1	-2.57389	-1.36395	2.57389	down	lincRNA	458	chr12	+	9486815	9488187	upstream	NM_000014	A2M	alpha-2-macroglobulin precursor	-5.4878	-2.45623	5.4878	down	chr12	-	9220303	9268558
ENST00000435702	AP001046.6	-2.1325	-1.09254	2.1325	down	Ensembl	2816	chr21	+	44783211	44786446	upstream	NM_001178009	CBS	cystathionine beta-synthase	-12.3845	-3.63046	12.3845	down	chr21	-	44473300	44496472
ENST00000455973	RP11-359N11.1	-2.46148	-1.29952	2.46148	down	Ensembl	470	chr6	-	14230005	14231801	downstream	NM_001040280	CD83	CD83 antigen isoform b	-2.67742	-1.42084	2.67742	down	chr6	+	14117864	14137148
ENST00000434947	RP3-448I9.1	2.0831	1.05873	2.0831	up	Ensembl	405	chr6	+	14394556	14404520	upstream	NM_001040280	CD83	CD83 antigen isoform b	-2.67742	-1.42084	2.67742	down	chr6	+	14117864	14137148
ENST00000424151	AC006378.3	-1208.69	-10.2392	1208.69	down	Ensembl	314	chr7	-	93594721	93597702	downstream	NM_006528	TFPI2	tissue factor pathway inhibitor 2 precursor	-16.0922	-4.00829	16.0922	down	chr7	-	93515744	93520065
AW167909	lincRNA-WRNIP1	-4.07726	-2.0276	4.07726	down	lincRNA	518	chr6	-	2812462	2812980	downstream	NM_020135	WRNIP1	ATPase WRNIP1 isoform 1	2.47743	1.30884	2.47743	up	chr6	+	2765665	2785979
uc001tvk.1	AK096932	30.1859	4.9158	30.1859	up	UCSC_knowngene	2088	chr12	-	114182381	114211488	upstream	NM_001146699	RBM19	probable RNA-binding protein 19	2.20664	1.14185	2.20664	up	chr12	-	114254542	114404176
chr12:114569667-114608017-	lincRNA-RBM19-1	-2.15077	-1.10485	2.15077	down	lincRNA	38351	chr12	-	114569667	114608017	downstream	NM_001146699	RBM19	probable RNA-binding protein 19	2.20664	1.14185	2.20664	up	chr12	-	114254542	114404176
uc004bxu.2	BC094873	-8.90418	-3.15448	8.90418	down	UCSC_knowngene	1213	chr9	+	132105694	132106907	upstream	NM_203434	IER5L	immediate early response gene 5-like protein	7.8095	2.96523	7.8095	up	chr9	-	131937830	131940540
AI239901	lincRNA-CD82-1	-2.37855	-1.25008	2.37855	down	lincRNA	229	chr11	+	44559191	44559355	downstream	NM_001024844	CD82	CD82 antigen isoform 2	-5.20203	-2.37908	5.20203	down	chr11	+	44587140	44641315
ENST00000490750	RPLP0P2	3.28196	1.71456	3.28196	up	Ensembl	961	chr11	+	61404151	61405112	downstream	NM_004265	FADS2	fatty acid desaturase 2	3.39918	1.76519	3.39918	up	chr11	+	61595712	61634825
AK057381		7.88214	2.97859	7.88214	up	misc_RNA	1873	chr14	+	23763060	23764935	downstream	NM_001146028	JPH4	junctophilin-4	-2.92664	-1.54925	2.92664	down	chr14	-	24037243	24048009
uc001wkc.1	AX746599	-2.72727	-1.44746	2.72727	down	UCSC_knowngene	2524	chr14	+	23982557	24013485	downstream	NM_001146028	JPH4	junctophilin-4	-2.92664	-1.54925	2.92664	down	chr14	-	24037243	24048009
chr10:112147868-112175330+	lincRNA-DUSP5-3	-2.38659	-1.25495	2.38659	down	lincRNA	27463	chr10	+	112147868	112175330	downstream	NM_005445	SMC3	structural maintenance of chromosomes protein 3	3.03547	1.60192	3.03547	up	chr10	+	112327448	112364392
ENST00000484010	RP11-428G5.2	2.29339	1.19748	2.29339	up	Ensembl	494	chr12	+	32101267	32101761	downstream	NM_001003398	BICD1	protein bicaudal D homolog 1 isoform 2	2.39126	1.25777	2.39126	up	chr12	+	32260184	32531141
AK297025	lincRNA-FGD4	-3.73475	-1.90101	3.73475	down	lincRNA	2924	chr12	+	32638905	32793673	upstream	NM_001003398	BICD1	protein bicaudal D homolog 1 isoform 2	2.39126	1.25777	2.39126	up	chr12	+	32260184	32531141
AK024617		8.80489	3.13831	8.80489	up	misc_RNA	1862	chr17	+	37710439	37712286	downstream	NM_032192	PPP1R1B	protein phosphatase 1 regulatory subunit 1B	-422.697	-8.72348	422.697	down	chr17	+	37783178	37792877
AK096059		4.11297	2.04018	4.11297	up	misc_RNA	2036	chr17	+	37705193	37707229	downstream	NM_032192	PPP1R1B	protein phosphatase 1 regulatory subunit 1B	-422.697	-8.72348	422.697	down	chr17	+	37783178	37792877
ENST00000426575	RP11-318C24.2	3.05388	1.61064	3.05388	up	Ensembl	657	chr1	-	175873897	175889649	upstream	NM_001001740	RFWD2	E3 ubiquitin-protein ligase RFWD2 isoform d24	2.58016	1.36746	2.58016	up	chr1	-	175913966	176176370
DB452487	lincRNA-EN1-2	-3.63807	-1.86317	3.63807	down	lincRNA	475	chr2	+	119068121	119068596	upstream	NM_016133	INSIG2	insulin-induced gene 2 protein	-2.26287	-1.17815	2.26287	down	chr2	+	118846049	118867597
ENST00000505987	HSP90AA4P	2.56595	1.3595	2.56595	up	Ensembl	2173	chr4	+	88812994	88815167	downstream	NM_001040060	SPP1	osteopontin isoform c precursor	15.8052	3.98233	15.8052	up	chr4	+	88896801	88904563
AA136769	lincRNA-INSIG2-2	-2.59942	-1.37819	2.59942	down	lincRNA	356	chr2	-	118984269	118984617	downstream	NM_016133	INSIG2	insulin-induced gene 2 protein	-2.26287	-1.17815	2.26287	down	chr2	+	118846049	118867597
FN177586	lincRNA-IRF2BP2-3	-2.22752	-1.15544	2.22752	down	lincRNA	119	chr1	+	234736258	234736389	upstream	NM_001012985	C1orf31	hypothetical protein LOC388753 isoform 1	2.83777	1.50476	2.83777	up	chr1	+	234509428	234519795
BI048312	lincRNA-WNT9A	5.48176	2.45464	5.48176	up	lincRNA	393	chr1	+	227598421	228286740	downstream	NM_052843	OBSCN	obscurin isoform a	12.9738	3.69753	12.9738	up	chr1	+	228395860	228548951
exon4209-	lincRNA-NIPAL2-2	2.6395	1.40027	2.6395	up	lincRNA	155	chr8	-	99406238	99406392	downstream	NM_024759	NIPAL2	NIPA-like protein 2	2.39607	1.26067	2.39607	up	chr8	-	99204386	99306621
BX110954	lincRNA-ZNF572-1	-2.63422	-1.39738	2.63422	down	lincRNA	620	chr8	+	125860978	125862459	downstream	NM_003129	SQLE	squalene monooxygenase	5.42123	2.43862	5.42123	up	chr8	+	126010719	126034525
uc001rjo.1	BC072678	6.77443	2.7601	6.77443	up	UCSC_knowngene	1645	chr12	+	30948864	30955645	downstream	NM_001080509	TSPAN11	tetraspanin-11	2.28832	1.19429	2.28832	up	chr12	+	31079837	31149537
chr1:203164802-203174902+	lincRNA-CHIT1	-7.32143	-2.87213	7.32143	down	lincRNA	10101	chr1	+	203164802	203174902	upstream	NM_001079809	TMEM183B	transmembrane protein 183B	2.12311	1.08618	2.12311	up	chr1	+	202976535	202992668
EG328292	lincRNA-TMEM183A	-63.3118	-5.9844	63.3118	down	lincRNA	169	chr1	-	203015439	203017725	downstream	NM_001079809	TMEM183B	transmembrane protein 183B	2.12311	1.08618	2.12311	up	chr1	+	202976535	202992668
BG260387	lincRNA-KRR1	-2.1605	-1.11137	2.1605	down	lincRNA	749	chr12	-	75957052	76377795	upstream	NM_139207	NAP1L1	nucleosome assembly protein 1-like 1	4.04482	2.01608	4.04482	up	chr12	-	76438671	76478738
CN413083	lincRNA-UFC1	9.88442	3.30516	9.88442	up	lincRNA	687	chr1	+	161106389	161107075	downstream	NM_001166159	NDUFS2	NADH dehydrogenase [ubiquinone] iron-sulfur	2.03508	1.02509	2.03508	up	chr1	+	161171936	161184184
AF191495	lincRNA-F11R	2.08129	1.05748	2.08129	up	lincRNA	2187	chr1	-	160967605	161008711	upstream	NM_001166159	NDUFS2	NADH dehydrogenase [ubiquinone] iron-sulfur	2.03508	1.02509	2.03508	up	chr1	+	161171936	161184184
ENST00000441363	RP11-398K22.12	-3.82376	-1.93499	3.82376	down	Ensembl	2403	chr6	+	73973081	74011124	downstream	NM_133645	MTO1	protein MTO1 homolog, mitochondrial isoform b	-2.39062	-1.25738	2.39062	down	chr6	+	74171453	74211179
AX747237	lincRNA-KIFC3	2.61029	1.38421	2.61029	up	lincRNA	3159	chr16	-	57792130	57896733	downstream	NM_001145771	GPR56	G-protein coupled receptor 56 isoform a	-3.0527	-1.61008	3.0527	down	chr16	+	57662418	57698944
chr20:29804014-29834814+	lincRNA-DEFB115	-2.3172	-1.21238	2.3172	down	lincRNA	30801	chr20	+	29804014	29834814	downstream	NM_030789	HM13	minor histocompatibility antigen H13 isoform 1	9.06365	3.18009	9.06365	up	chr20	+	30102240	30157370
uc002msx.1	AX747405	2.9063	1.53919	2.9063	up	UCSC_knowngene	1801	chr19	+	12098431	12138553	upstream	NM_021915	ZNF69	zinc finger protein 69	4.45025	2.15389	4.45025	up	chr19	+	11998669	12025365
AK021558		4.50592	2.17182	4.50592	up	misc_RNA	1746	chr6	+	151713535	151715281	upstream	NM_144497	AKAP12	A-kinase anchor protein 12 isoform 2	-3.9932	-1.99754	3.9932	down	chr6	+	151646665	151679694

## Sheet: H2T vs H2N
This table contains the differentially expressed lincRNA and nearby coding genes (distance < 300 kb). # Column A: seqname, the sequence identifier. # Column B: GeneSymbol, the symbol of the LncRNA. # Column C: Fold change - LncRNAs, the ratio of normalized intensities between two samples, positive value indicates up-regulation, and negative value indicates down-regulation. # Column D: Log Fold ch…
seqname	GeneSymbol	Fold change - LncRNAs	Log Fold change - LncRNAs	Absolute Fold change - LncRNAs	Regulation - LncRNAs	source	RNAlength	Chrom	Strand	txStart	txEnd	GenomeRelationship	NearbyGene	NearbyGeneSymbol	NearbyProteinName	Fold change - mRNAs	Log Fold change - mRNAs	Absolute Fold change - mRNAs	Regulation - mRNAs	NearbyGeneChrom	NearbyGeneStrand	NearbyGenetxStart	NearbyGenetxEnd
BC030956	lincRNA-TFPI2-2	3.91329	1.96838	3.91329	up	lincRNA	1970	chr7	+	93220884	93540384	downstream	NM_005868	BET1	BET1 homolog	3.01646	1.59286	3.01646	up	chr7	-	93620999	93633690
ENST00000424151	AC006378.3	-2.36921	-1.24441	2.36921	down	Ensembl	314	chr7	-	93594721	93597702	upstream	NM_005868	BET1	BET1 homolog	3.01646	1.59286	3.01646	up	chr7	-	93620999	93633690
ENST00000505987	HSP90AA4P	2.44951	1.29249	2.44951	up	Ensembl	2173	chr4	+	88812994	88815167	downstream	NM_001040058	SPP1	osteopontin isoform a precursor	11.5956	3.5355	11.5956	up	chr4	+	88896801	88904563
DB340468	lincRNA-KLF13-2	3.66318	1.8731	3.66318	up	lincRNA	578	chr15	+	31598146	31598723	downstream	NM_015995	KLF13	Krueppel-like factor 13	2.1144	1.08025	2.1144	up	chr15	+	31619082	31670102
ENST00000445730	RP11-525A16.1	-7.05827	-2.81931	7.05827	down	Ensembl	497	chr10	-	112188597	112255954	downstream	NM_016824	ADD3	gamma-adducin isoform a	-3.83025	-1.93744	3.83025	down	chr10	+	111767710	111895323
CR620657		-2.26624	-1.1803	2.26624	down	RNAdb	401	chr14	+	101297417	101297818	downstream	NM_001134888	RTL1	retrotransposon-like protein 1	-2.32412	-1.21668	2.32412	down	chr14	-	101346991	101351184
NR_002766	MEG3	-7.00096	-2.80755	7.00096	down	RefSeq_NR	1595	chr14	+	101292444	101327358	downstream	NM_001134888	RTL1	retrotransposon-like protein 1	-2.32412	-1.21668	2.32412	down	chr14	-	101346991	101351184
NR_003531	MEG3	-2.08808	-1.06218	2.08808	down	RefSeq_NR	1735	chr14	+	101292444	101327358	downstream	NM_001134888	RTL1	retrotransposon-like protein 1	-2.32412	-1.21668	2.32412	down	chr14	-	101346991	101351184
uc010txe.1	MEG3	-2.06784	-1.04813	2.06784	down	UCSC_knowngene	1760	chr14	+	101292444	101327368	downstream	NM_001134888	RTL1	retrotransposon-like protein 1	-2.32412	-1.21668	2.32412	down	chr14	-	101346991	101351184
ENST00000514741	AL132709.10	-4.03688	-2.01324	4.03688	down	Ensembl	2395	chr14	-	101536823	101539261	downstream	NM_001134888	RTL1	retrotransposon-like protein 1	-2.32412	-1.21668	2.32412	down	chr14	-	101346991	101351184
NR_003530	MEG3	3.41466	1.77174	3.41466	up	RefSeq_NR	1855	chr14	+	101292444	101327358	downstream	NM_001134888	RTL1	retrotransposon-like protein 1	-2.32412	-1.21668	2.32412	down	chr14	-	101346991	101351184
ENST00000425356	RP11-54K16.2	3.77538	1.91662	3.77538	up	Ensembl	484	chr9	-	33019679	33020163	upstream	NM_001539	DNAJA1	dnaJ homolog subfamily A member 1	2.24361	1.16582	2.24361	up	chr9	+	33025208	33039062
ENST00000452496	ASS1P12	-2.96276	-1.56694	2.96276	down	Ensembl	1227	chr9	+	32945993	32947220	downstream	NM_001539	DNAJA1	dnaJ homolog subfamily A member 1	2.24361	1.16582	2.24361	up	chr9	+	33025208	33039062
AX747237	lincRNA-KIFC3	-2.55742	-1.35469	2.55742	down	lincRNA	3159	chr16	-	57792130	57896733	downstream	NM_001145770	GPR56	G-protein coupled receptor 56 isoform b	-3.45578	-1.78901	3.45578	down	chr16	+	57653909	57698944
ENST00000421191	XXbac-BPG248L24.10	-2.37784	-1.24965	2.37784	down	Ensembl	306	chr6	-	31275591	31276326	upstream	NM_001145467	NCR3	natural cytotoxicity triggering receptor 3	-2.43774	-1.28554	2.43774	down	chr6	-	31557050	31560762
NR_002809	LOC338799	15.279	3.93348	15.279	up	RefSeq_NR	1521	chr12	-	122233173	122241390	upstream	NM_002813	PSMD9	26S proteasome non-ATPase regulatory subunit 9	9.80485	3.2935	9.80485	up	chr12	+	122326645	122355771
chr20:2142500-2155375-	lincRNA-STK35	2.41298	1.27082	2.41298	up	lincRNA	12876	chr20	-	2142500	2155375	upstream	NM_003091	SNRPB	small nuclear ribonucleoprotein-associated	2.81788	1.49461	2.81788	up	chr20	-	2442280	2451499
ENST00000441207	RP4-742C19.11	2.34904	1.23207	2.34904	up	Ensembl	421	chr22	+	39551529	39551950	upstream	NM_014508	APOBEC3C	probable DNA dC->dU-editing enzyme APOBEC-3C	-5.58968	-2.48277	5.58968	down	chr22	+	39410264	39414825
AK289744	lincRNA-SUN2	-10.2852	-3.3625	10.2852	down	lincRNA	2725	chr22	-	39131913	39190148	upstream	NM_014508	APOBEC3C	probable DNA dC->dU-editing enzyme APOBEC-3C	-5.58968	-2.48277	5.58968	down	chr22	+	39410264	39414825
NR_027451	LOC647979	2.14756	1.1027	2.14756	up	RefSeq_NR	5378	chr20	-	34633541	34638882	downstream	NM_016436	PHF20	PHD finger protein 20	2.29364	1.19764	2.29364	up	chr20	+	34359922	34538288
NR_024279	FLJ37453	3.84754	1.94394	3.84754	up	RefSeq_NR	2732	chr1	-	16160709	16174642	upstream	NM_001042704	CLCNKA	chloride channel protein ClC-Ka isoform 2	8.00681	3.00123	8.00681	up	chr1	+	16348485	16360545
ENST00000511331	CTC-338M12.4	2.99223	1.58122	2.99223	up	Ensembl	1000	chr5	+	180673522	180699168	upstream	NM_001040462	BTNL8	butyrophilin-like protein 8 isoform 2 precursor	8.38205	3.0673	8.38205	up	chr5	+	180326076	180377906
ENST00000438350	RP11-40H20.3	2.60842	1.38317	2.60842	up	Ensembl	221	chr1	+	27537754	27537975	downstream	NM_015023	WDTC1	WD and tetratricopeptide repeats protein 1	2.72917	1.44846	2.72917	up	chr1	+	27561006	27635110
ENST00000446783	RP11-40H20.1	2.76395	1.46673	2.76395	up	Ensembl	640	chr1	-	27527324	27527964	upstream	NM_015023	WDTC1	WD and tetratricopeptide repeats protein 1	2.72917	1.44846	2.72917	up	chr1	+	27561006	27635110
BX952962	lincRNA-OBFC2A-2	2.86065	1.51634	2.86065	up	lincRNA	428	chr2	-	192564056	192564732	downstream	NM_012223	MYO1B	myosin-Ib isoform 2	-2.79481	-1.48275	2.79481	down	chr2	+	192110106	192290115
ENST00000505358	AC004611.1	-2.03828	-1.02735	2.03828	down	Ensembl	1207	chr19	+	5558184	5581226	downstream	NM_001097640	FUT3	galactoside 3(4)-L-fucosyltransferase	3.28069	1.714	3.28069	up	chr19	-	5842898	5851485
AK000839		-4.34625	-2.11977	4.34625	down	misc_RNA	1951	chr17	-	46657698	46659621	downstream	NM_001075099	SKAP1	src kinase-associated phosphoprotein 1 isoform	-2.64007	-1.40057	2.64007	down	chr17	-	46210801	46507594
CR608597	lincRNA-ZNF117	7.07319	2.82236	7.07319	up	lincRNA	1837	chr7	-	64440300	64467062	overlap	NM_015852	ZNF117	zinc finger protein 117	2.427	1.27917	2.427	up	chr7	-	64434829	64451414
BC036541	lincRNA-ZNF280D	2.09584	1.06753	2.09584	up	lincRNA	4811	chr15	-	56945018	57210767	downstream	NM_018365	MNS1	meiosis-specific nuclear structural protein 1	2.95444	1.56289	2.95444	up	chr15	-	56720928	56757335
AK296158	lincRNA-TMEM30B-1	-4.83406	-2.27323	4.83406	down	lincRNA	1756	chr14	+	61654286	62016579	downstream	NM_003082	SNAPC1	snRNA-activating protein complex subunit 1	-2.79281	-1.48172	2.79281	down	chr14	+	62229074	62263146
ENST00000508827	AL355916.1	2.13737	1.09584	2.13737	up	Ensembl	5103	chr14	-	62023037	62037371	upstream	NM_003082	SNAPC1	snRNA-activating protein complex subunit 1	-2.79281	-1.48172	2.79281	down	chr14	+	62229074	62263146
NR_026857	FLJ90757	-2.44507	-1.28987	2.44507	down	RefSeq_NR	4421	chr17	-	79002932	79008519	upstream	NM_006340	BAIAP2	brain-specific angiogenesis inhibitor	-2.36393	-1.24119	2.36393	down	chr17	+	79008946	79091232
ENST00000427188	C21orf84	-6.74597	-2.75402	6.74597	down	Ensembl	967	chr21	-	44890312	44891472	upstream	NM_003681	PDXK	pyridoxal kinase	2.70493	1.43559	2.70493	up	chr21	+	45138977	45182188
ENST00000441283	C21orf84	-3.83363	-1.93871	3.83363	down	Ensembl	448	chr21	-	44895804	44899414	upstream	NM_003681	PDXK	pyridoxal kinase	2.70493	1.43559	2.70493	up	chr21	+	45138977	45182188
NR_026863	C21orf84	-4.53964	-2.18258	4.53964	down	RefSeq_NR	579	chr21	-	44881973	44898103	upstream	NM_003681	PDXK	pyridoxal kinase	2.70493	1.43559	2.70493	up	chr21	+	45138977	45182188
AY927588		4.25814	2.09022	4.25814	up	misc_RNA	1178	chr7	+	129415052	129416229	upstream	NM_020704	FAM40B	hypothetical protein LOC57464 isoform a	23.2439	4.53878	23.2439	up	chr7	+	129074273	129128239
ENST00000494283	RP11-58E21.1	2.89158	1.53186	2.89158	up	Ensembl	713	chr14	+	50519574	50520287	upstream	NM_001012706	C14orf182	hypothetical protein LOC283551	-6.80986	-2.76762	6.80986	down	chr14	-	50448429	50474238
BC146281	lincRNA-C14orf104	-2.17826	-1.12318	2.17826	down	lincRNA	3292	chr14	-	50033026	50319473	upstream	NM_001012706	C14orf182	hypothetical protein LOC283551	-6.80986	-2.76762	6.80986	down	chr14	-	50448429	50474238
AK289744	lincRNA-SUN2	-10.2852	-3.3625	10.2852	down	lincRNA	2725	chr22	-	39131913	39190148	downstream	NM_152868	KCNJ4	inward rectifier potassium channel 4	-11.5978	-3.53578	11.5978	down	chr22	-	38822332	38851203
DB522844	lincRNA-LOC100131199	2.08008	1.05664	2.08008	up	lincRNA	463	chr7	-	141212709	141228978	upstream	NM_003143	SSBP1	single-stranded DNA-binding protein,	2.30252	1.20321	2.30252	up	chr7	+	141438175	141450257
AK289744	lincRNA-SUN2	-10.2852	-3.3625	10.2852	down	lincRNA	2725	chr22	-	39131913	39190148	downstream	NM_006855	KDELR3	ER lumen protein retaining receptor 3 isoform a	3.43886	1.78193	3.43886	up	chr22	+	38864082	38879445
ENST00000492365	KB-1683C8.1	-2.17595	-1.12165	2.17595	down	Ensembl	877	chr8	-	98636430	98637307	upstream	NM_018407	LAPTM4B	lysosomal-associated transmembrane protein 4B	-8.43644	-3.07664	8.43644	down	chr8	+	98787808	98864830
ENST00000494283	RP11-58E21.1	2.89158	1.53186	2.89158	up	Ensembl	713	chr14	+	50519574	50520287	downstream	NM_001003805	ATP5S	ATP synthase subunit s, mitochondrial isoform b	2.53272	1.34068	2.53272	up	chr14	+	50779046	50792946
AK091382		2.3341	1.22287	2.3341	up	misc_RNA	2368	chr4	+	8495637	8498002	upstream	NM_018986	SH3TC1	SH3 domain and tetratricopeptide	-6.09135	-2.60676	6.09135	down	chr4	+	8201059	8242830
NR_023938	C14orf132	-4.24533	-2.08588	4.24533	down	RefSeq_NR	7504	chr14	+	96505661	96560133	downstream	NM_000623	BDKRB2	B2 bradykinin receptor	2.68775	1.4264	2.68775	up	chr14	+	96671134	96710666
chr10:74002486-74020610+	lincRNA-DDIT4-1	-2.52976	-1.339	2.52976	down	lincRNA	18125	chr10	+	74002486	74020610	downstream	NM_019058	DDIT4	DNA damage-inducible transcript 4 protein	-2.51305	-1.32944	2.51305	down	chr10	+	74033676	74035797
DB036467	lincRNA-TPCN2	-2.79844	-1.48462	2.79844	down	lincRNA	579	chr11	-	68999680	69002403	upstream	NM_138768	MYEOV	hypothetical protein LOC26579	-5.73688	-2.52027	5.73688	down	chr11	+	69061621	69064754
BC015716		5.9583	2.5749	5.9583	up	misc_RNA	1903	chr1	+	110438594	110440481	upstream	NM_024526	EPS8L3	epidermal growth factor receptor kinase	-2.31095	-1.20848	2.31095	down	chr1	-	110292701	110306644
ENST00000421191	XXbac-BPG248L24.10	-2.37784	-1.24965	2.37784	down	Ensembl	306	chr6	-	31275591	31276326	upstream	NM_001166538	LST1	leukocyte-specific transcript 1 protein isoform	-8.09415	-3.01688	8.09415	down	chr6	+	31554976	31556686
ENST00000405197	AC064836.3	3.84162	1.94171	3.84162	up	Ensembl	704	chr2	-	203200746	203201450	upstream	NM_001204	BMPR2	bone morphogenetic protein receptor type-2	2.16024	1.11119	2.16024	up	chr2	+	203241049	203432474
chr10:74002486-74020610+	lincRNA-DDIT4-1	-2.52976	-1.339	2.52976	down	lincRNA	18125	chr10	+	74002486	74020610	downstream	NM_017626	DNAJB12	dnaJ homolog subfamily B member 12	-2.24322	-1.16557	2.24322	down	chr10	-	74092587	74114907
ENST00000492365	KB-1683C8.1	-2.17595	-1.12165	2.17595	down	Ensembl	877	chr8	-	98636430	98637307	upstream	NM_030583	MATN2	matrilin-2 isoform b precursor	-7.18023	-2.84403	7.18023	down	chr8	+	98881310	99048946
AK090904		2.05158	1.03674	2.05158	up	RNAdb	2547	chr4	+	128759331	128761879	upstream	NM_014278	HSPA4L	heat shock 70 kDa protein 4L	-2.40878	-1.2683	2.40878	down	chr4	+	128703452	128754526
AK128052		2.23151	1.15802	2.23151	up	misc_RNA	3587	chr4	-	128761608	128765195	downstream	NM_014278	HSPA4L	heat shock 70 kDa protein 4L	-2.40878	-1.2683	2.40878	down	chr4	+	128703452	128754526
BQ695043	lincRNA-FRZB	4.97052	2.3134	4.97052	up	lincRNA	726	chr2	-	183786672	183787397	downstream	NM_001463	FRZB	secreted frizzled-related protein 3 precursor	-4.53204	-2.18016	4.53204	down	chr2	-	183698004	183731498
AK289744	lincRNA-SUN2	-10.2852	-3.3625	10.2852	down	lincRNA	2725	chr22	-	39131913	39190148	downstream	NM_020243	TOMM22	mitochondrial import receptor subunit TOM22	2.04959	1.03533	2.04959	up	chr22	+	39077953	39080766
uc001edc.1	BC047723	14.9687	3.90388	14.9687	up	UCSC_knowngene	1208	chr1	+	113499036	113542118	upstream	NM_001042679	RHOC	rho-related GTP-binding protein RhoC precursor	2.28569	1.19263	2.28569	up	chr1	-	113243748	113249678
AK096059		-2.1132	-1.07943	2.1132	down	misc_RNA	2036	chr17	+	37705193	37707229	downstream	NM_003673	TCAP	telethonin	10.9458	3.4523	10.9458	up	chr17	+	37821598	37822807
chr11:8303699-8319049+	lincRNA-STK33	2.2435	1.16575	2.2435	up	lincRNA	15351	chr11	+	8303699	8319049	upstream	NM_001135109	RIC3	protein RIC-3 isoform b	2.04796	1.03419	2.04796	up	chr11	-	8127596	8190590
AK297025	lincRNA-FGD4	-4.19323	-2.06806	4.19323	down	lincRNA	2924	chr12	+	32638905	32793673	overlap	NM_139241	FGD4	FYVE, RhoGEF and PH domain-containing protein 4	-2.51783	-1.33218	2.51783	down	chr12	+	32655040	32798984
uc003wma.1	BC150495	4.14788	2.05237	4.14788	up	UCSC_knowngene	1551	chr7	+	155174770	155189051	upstream	NM_198336	INSIG1	insulin-induced gene 1 protein isoform 2	-3.29684	-1.72108	3.29684	down	chr7	+	155089485	155101945
BC036541	lincRNA-ZNF280D	2.09584	1.06753	2.09584	up	lincRNA	4811	chr15	-	56945018	57210767	upstream	NM_003205	TCF12	transcription factor 12 isoform b	-4.31096	-2.10801	4.31096	down	chr15	+	57210832	57580714
H50552	lincRNA-FAN1	3.13804	1.64986	3.13804	up	lincRNA	411	chr15	+	31174132	31174427	upstream	NM_001039841	ARHGAP11B	rho GTPase-activating protein 11B	8.1562	3.0279	8.1562	up	chr15	+	30918878	30931013
ENST00000433054	RP11-1O7.1	-2.64149	-1.40135	2.64149	down	Ensembl	884	chr2	+	174162356	174163240	upstream	NM_133646	ZAK	mitogen-activated protein kinase kinase kinase	6.90223	2.78706	6.90223	up	chr2	+	173940564	174091873
DA706379	lincRNA-C1QTNF4	4.94968	2.30733	4.94968	up	lincRNA	574	chr11	-	47629926	47630498	downstream	NM_130475	MADD	MAP kinase-activating death domain protein	2.59346	1.37488	2.59346	up	chr11	+	47291670	47351582
NR_003587	MYO15B	4.0686	2.02453	4.0686	up	RefSeq_NR	9424	chr17	+	73584138	73622925	upstream	NM_207346	TSEN54	tRNA-splicing endonuclease subunit Sen54	3.1088	1.63636	3.1088	up	chr17	+	73512608	73520820
CT001622	lincRNA-IFT57	4.41829	2.14349	4.41829	up	lincRNA	865	chr3	+	107843910	107855944	downstream	NM_007072	HHLA2	HERV-H LTR-associating protein 2 precursor	3.3608	1.7488	3.3608	up	chr3	+	108021331	108097126
CR604878		-2.15713	-1.10911	2.15713	down	NRED	1220	chr4	-	56814122	56815341	downstream	NM_178237	EXOC1	exocyst complex component 1 isoform 2	-2.34976	-1.23251	2.34976	down	chr4	+	56719815	56771244
AJ227862		-3.9328	-1.97556	3.9328	down	misc_RNA	457	chr5	+	102118475	102118934	downstream	NM_000919	PAM	peptidyl-glycine alpha-amidating monooxygenase	-3.46605	-1.79329	3.46605	down	chr5	+	102201526	102366808
ENST00000510145	CTD-2340E1.3	2.0699	1.04956	2.0699	up	Ensembl	944	chr5	-	101944859	102007263	upstream	NM_000919	PAM	peptidyl-glycine alpha-amidating monooxygenase	-3.46605	-1.79329	3.46605	down	chr5	+	102201526	102366808
ENST00000511331	CTC-338M12.4	2.99223	1.58122	2.99223	up	Ensembl	1000	chr5	+	180673522	180699168	upstream	NM_001159707	BTNL8	butyrophilin-like protein 8 isoform 3 precursor	2.83246	1.50206	2.83246	up	chr5	+	180326076	180377906
ENST00000427825	RP11-469A15.2	-2.02657	-1.01904	2.02657	down	Ensembl	507	chr1	+	200443047	200447421	upstream	NM_001105517	FAM58B	cyclin-related protein FAM58B	2.60859	1.38327	2.60859	up	chr1	+	200182655	200183643
exon99+	lincRNA-CDCP2	-2.69585	-1.43074	2.69585	down	lincRNA	715	chr1	+	54587441	54588155	upstream	NM_000792	DIO1	type I iodothyronine deiodinase isoform a	2.36055	1.23912	2.36055	up	chr1	+	54359860	54376759
AA827066	lincRNA-KIRREL3-1	-2.06128	-1.04354	2.06128	down	lincRNA	472	chr11	-	128165590	128166053	upstream	NM_001162422	ETS1	protein C-ets-1 isoform 3	4.20869	2.07337	4.20869	up	chr11	-	128328655	128392205
BM750448	lincRNA-FAM70A	2.51407	1.33002	2.51407	up	lincRNA	517	chrX	-	119184894	119746242	overlap	NM_001137554	MCTS1	malignant T cell-amplified sequence 1 isoform 2	4.08926	2.03184	4.08926	up	chrX	+	119738551	119755016
BM466146	lincRNA-ZNF396	-2.23483	-1.16016	2.23483	down	lincRNA	793	chr18	-	33026128	33026905	downstream	NM_032347	ZNF397	zinc finger protein 397 isoform 2	3.50321	1.80868	3.50321	up	chr18	+	32820993	32838397
BM956062	lincRNA-PGS1	7.01101	2.80962	7.01101	up	lincRNA	174	chr17	+	76360558	76360732	upstream	NM_001168	BIRC5	baculoviral IAP repeat-containing protein 5	4.5085	2.17265	4.5085	up	chr17	+	76210276	76221716
EG328292	lincRNA-TMEM183A	2.78072	1.47546	2.78072	up	lincRNA	169	chr1	-	203015439	203017725	upstream	NM_006763	BTG2	protein BTG2	-4.16891	-2.05967	4.16891	down	chr1	+	203274663	203278729
uc010aja.1	TCRA	-8.27185	-3.04821	8.27185	down	UCSC_knowngene	583	chr14	+	22392580	23016719	downstream	NM_181304	MRPL52	39S ribosomal protein L52, mitochondrial isoform	4.92731	2.3008	4.92731	up	chr14	+	23299091	23304246
BM956062	lincRNA-PGS1	7.01101	2.80962	7.01101	up	lincRNA	174	chr17	+	76360558	76360732	upstream	NM_003955	SOCS3	suppressor of cytokine signaling 3	-3.35015	-1.74423	3.35015	down	chr17	-	76352858	76356158
ENST00000513381	RP11-834C11.5	14.4334	3.85134	14.4334	up	Ensembl	499	chr12	-	54478915	54519614	upstream	NM_001130967	ZNF385A	zinc finger protein 385A isoform a	3.55466	1.82971	3.55466	up	chr12	-	54762919	54785083
DB471974	lincRNA-SEC61B-2	-2.02837	-1.02032	2.02837	down	lincRNA	478	chr9	-	102160898	102582174	upstream	NM_183245	INVS	inversin isoform b	2.88893	1.53053	2.88893	up	chr9	+	102861510	103063426
uc004bad.1	AK057451	2.17761	1.12275	2.17761	up	UCSC_knowngene	1544	chr9	-	102348067	102582171	upstream	NM_183245	INVS	inversin isoform b	2.88893	1.53053	2.88893	up	chr9	+	102861510	103063426
ENST00000510145	CTD-2340E1.3	2.0699	1.04956	2.0699	up	Ensembl	944	chr5	-	101944859	102007263	upstream	NM_138822	PAM	peptidyl-glycine alpha-amidating monooxygenase	-2.75086	-1.45988	2.75086	down	chr5	+	102201526	102366808
AJ227862		-3.9328	-1.97556	3.9328	down	misc_RNA	457	chr5	+	102118475	102118934	downstream	NM_138822	PAM	peptidyl-glycine alpha-amidating monooxygenase	-2.75086	-1.45988	2.75086	down	chr5	+	102201526	102366808
BX093893	lincRNA-GLIPR1	3.83667	1.93985	3.83667	up	lincRNA	464	chr12	+	75841430	75841894	downstream	NM_006851	GLIPR1	glioma pathogenesis-related protein 1 precursor	-3.36571	-1.75091	3.36571	down	chr12	+	75874512	75895716
BG260387	lincRNA-KRR1	-3.29034	-1.71824	3.29034	down	lincRNA	749	chr12	-	75957052	76377795	downstream	NM_006851	GLIPR1	glioma pathogenesis-related protein 1 precursor	-3.36571	-1.75091	3.36571	down	chr12	+	75874512	75895716
ENST00000440088	AC090421.1	2.00365	1.00263	2.00365	up	Ensembl	2029	chr7	-	77286976	77325582	downstream	NM_002835	PTPN12	tyrosine-protein phosphatase non-receptor type	3.78806	1.92146	3.78806	up	chr7	+	77166772	77269388
uc003enb.1	CR593374	4.32401	2.11237	4.32401	up	UCSC_knowngene	3495	chr3	+	129612714	129627754	upstream	NM_015103	PLXND1	plexin-D1 precursor	-3.31218	-1.72778	3.31218	down	chr3	-	129274055	129325582
ENST00000446527	RP11-421L21.3	5.24791	2.39174	5.24791	up	Ensembl	1045	chr1	+	101491474	101552727	upstream	NM_001033025	EXTL2	exostosin-like 2	3.20817	1.68175	3.20817	up	chr1	-	101337940	101360418
chr20:2142500-2155375-	lincRNA-STK35	2.41298	1.27082	2.41298	up	lincRNA	12876	chr20	-	2142500	2155375	downstream	NM_080792	SIRPA	tyrosine-protein phosphatase non-receptor type	-5.74301	-2.52181	5.74301	down	chr20	+	1875424	1920540
BM956062	lincRNA-PGS1	7.01101	2.80962	7.01101	up	lincRNA	174	chr17	+	76360558	76360732	upstream	NM_003258	TK1	thymidine kinase, cytosolic	7.99229	2.99861	7.99229	up	chr17	-	76170159	76183285
ENST00000509878	RP11-792D21.1	2.91032	1.54118	2.91032	up	Ensembl	289	chr4	-	79570107	79570396	downstream	NM_005139	ANXA3	annexin A3	-7.32495	-2.87282	7.32495	down	chr4	+	79472741	79531605
BC015716		5.9583	2.5749	5.9583	up	misc_RNA	1903	chr1	+	110438594	110440481	upstream	NM_000851	GSTM5	glutathione S-transferase Mu 5	-7.22852	-2.8537	7.22852	down	chr1	+	110254863	110260890
ENST00000514008	RP11-2H3.2	7.8763	2.97752	7.8763	up	Ensembl	125	chr4	+	387322	387447	downstream	NM_001127178	PIGG	GPI ethanolamine phosphate transferase 2 isoform	3.03442	1.60142	3.03442	up	chr4	+	492988	533320
ENST00000397097	ZNF732	2.65294	1.40759	2.65294	up	Ensembl	1032	chr4	+	212428	248643	downstream	NM_001127178	PIGG	GPI ethanolamine phosphate transferase 2 isoform	3.03442	1.60142	3.03442	up	chr4	+	492988	533320
AW868654	lincRNA-ME3	-2.98937	-1.57984	2.98937	down	lincRNA	206	chr11	-	86427982	86428180	upstream	NM_007173	PRSS23	serine protease 23 precursor	-2.0597	-1.04244	2.0597	down	chr11	+	86511490	86522273
DA706379	lincRNA-C1QTNF4	4.94968	2.30733	4.94968	up	lincRNA	574	chr11	-	47629926	47630498	downstream	NM_004551	NDUFS3	NADH dehydrogenase [ubiquinone] iron-sulfur	-2.17632	-1.12189	2.17632	down	chr11	+	47600561	47606115
BQ187752	lincRNA-ATP13A3	-6.83992	-2.77398	6.83992	down	lincRNA	642	chr3	-	194197527	194198173	upstream	NM_153690	FAM43A	hypothetical protein LOC131583	-2.66813	-1.41583	2.66813	down	chr3	+	194406621	194409766
ENST00000440088	AC090421.1	2.00365	1.00263	2.00365	up	Ensembl	2029	chr7	-	77286976	77325582	downstream	NM_001131008	PTPN12	tyrosine-protein phosphatase non-receptor type	-2.59198	-1.37405	2.59198	down	chr7	+	77167351	77269388
chr20:2142500-2155375-	lincRNA-STK35	2.41298	1.27082	2.41298	up	lincRNA	12876	chr20	-	2142500	2155375	downstream	NM_001040023	SIRPA	tyrosine-protein phosphatase non-receptor type	-2.38371	-1.25321	2.38371	down	chr20	+	1875825	1920540
ENST00000511331	CTC-338M12.4	2.99223	1.58122	2.99223	up	Ensembl	1000	chr5	+	180673522	180699168	upstream	NM_001159708	BTNL8	butyrophilin-like protein 8 isoform 4 precursor	7.3068	2.86924	7.3068	up	chr5	+	180326076	180377906
uc003xjb.2	BC034319	5.98055	2.58028	5.98055	up	UCSC_knowngene	837	chr8	+	32785487	32902372	upstream	NM_001160008	NRG1	pro-neuregulin-1, membrane-bound isoform isoform	-4.72864	-2.24143	4.72864	down	chr8	+	32405727	32618507
ENST00000444102	RP1-167A14.2	-2.2564	-1.17402	2.2564	down	Ensembl	385	chr6	-	167383113	167412553	upstream	NM_007045	FGFR1OP	FGFR1 oncogene partner isoform a	7.53171	2.91298	7.53171	up	chr6	+	167412815	167454066
BX647686	lincRNA-CCR6	-4.10091	-2.03594	4.10091	down	lincRNA	5327	chr6	+	167412892	167552626	overlap	NM_007045	FGFR1OP	FGFR1 oncogene partner isoform a	7.53171	2.91298	7.53171	up	chr6	+	167412815	167454066
uc003tvu.2	BC017910	2.87624	1.52419	2.87624	up	UCSC_knowngene	487	chr7	+	66800962	66805009	upstream	NM_022906	STAG3L4	STAG3-like protein 4	3.04146	1.60476	3.04146	up	chr7	+	66767615	66786513
BC041387	lincRNA-MCTP2-2	2.17882	1.12354	2.17882	up	lincRNA	4605	chr15	+	94774954	95023632	overlap	NM_001159644	MCTP2	multiple C2 and transmembrane domain-containing	6.18624	2.62906	6.18624	up	chr15	+	94899163	94946494
AA564591	lincRNA-PPYR1-2	-2.55416	-1.35285	2.55416	down	lincRNA	385	chr10	+	46744329	47220766	overlap	NM_014696	GPRIN2	G protein-regulated inducer of neurite outgrowth	-7.62824	-2.93135	7.62824	down	chr10	+	46993545	47000568
ENST00000422732	RP11-314P12.2	2.48443	1.31292	2.48443	up	Ensembl	2444	chr10	-	47096453	47099716	downstream	NM_014696	GPRIN2	G protein-regulated inducer of neurite outgrowth	-7.62824	-2.93135	7.62824	down	chr10	+	46993545	47000568
AK021484	lincRNA-SYNPO2	-5.73032	-2.51862	5.73032	down	lincRNA	3422	chr4	+	119672345	119956974	overlap	NM_001128933	SYNPO2	synaptopodin-2 isoform b	-6.48172	-2.69638	6.48172	down	chr4	+	119809995	119959669
ENST00000405197	AC064836.3	3.84162	1.94171	3.84162	up	Ensembl	704	chr2	-	203200746	203201450	downstream	NM_001005782	SUMO1	small ubiquitin-related modifier 1 isoform b	2.43541	1.28416	2.43541	up	chr2	-	203070902	203103322
DB111273	lincRNA-P2RY1-1	2.27222	1.1841	2.27222	up	lincRNA	575	chr3	+	152053707	152515360	overlap	NM_207293	MBNL1	muscleblind-like protein 1 isoform c	-3.31888	-1.7307	3.31888	down	chr3	+	152017193	152183569
NR_026857	FLJ90757	-2.44507	-1.28987	2.44507	down	RefSeq_NR	4421	chr17	-	79002932	79008519	upstream	NM_001144888	BAIAP2	brain-specific angiogenesis inhibitor	-2.35412	-1.23519	2.35412	down	chr17	+	79008946	79091232
ENST00000438350	RP11-40H20.3	2.60842	1.38317	2.60842	up	Ensembl	221	chr1	+	27537754	27537975	upstream	NM_001013642	TRNP1	TMF-regulated nuclear protein 1	-2.19955	-1.13721	2.19955	down	chr1	+	27320194	27327377
ENST00000446783	RP11-40H20.1	2.76395	1.46673	2.76395	up	Ensembl	640	chr1	-	27527324	27527964	downstream	NM_001013642	TRNP1	TMF-regulated nuclear protein 1	-2.19955	-1.13721	2.19955	down	chr1	+	27320194	27327377
NR_024279	FLJ37453	3.84754	1.94394	3.84754	up	RefSeq_NR	2732	chr1	-	16160709	16174642	downstream	NM_001024215	FBLIM1	filamin-binding LIM protein 1 isoform b	2.09198	1.06487	2.09198	up	chr1	+	16090993	16101715
AF338234	lincRNA-FBXO33-2	-2.4663	-1.30235	2.4663	down	lincRNA	4110	chr14	+	39736449	39857717	upstream	NM_001009182	SIP1	survival of motor neuron protein-interacting	3.29008	1.71812	3.29008	up	chr14	+	39583487	39606177
ENST00000344851	RP1-274L14.2	2.31009	1.20795	2.31009	up	Ensembl	1979	chr6	-	158658367	158663829	upstream	NM_020823	TMEM181	transmembrane protein 181	-3.23572	-1.69409	3.23572	down	chr6	+	158957467	159056467
ENST00000432358	RP11-732M18.3	3.2888	1.71756	3.2888	up	Ensembl	424	chr6	+	158703294	158733390	downstream	NM_020823	TMEM181	transmembrane protein 181	-3.23572	-1.69409	3.23572	down	chr6	+	158957467	159056467
exon99+	lincRNA-CDCP2	-2.69585	-1.43074	2.69585	down	lincRNA	715	chr1	+	54587441	54588155	upstream	NM_213593	DIO1	type I iodothyronine deiodinase isoform b	2.57808	1.3663	2.57808	up	chr1	+	54359860	54376759
NR_024444	LOC100133985	2.139	1.09694	2.139	up	RefSeq_NR	661	chr2	-	70351168	70352448	downstream	NM_006196	PCBP1	poly(rC)-binding protein 1	2.01422	1.01022	2.01422	up	chr2	+	70314584	70316334
ENST00000421191	XXbac-BPG248L24.10	-2.37784	-1.24965	2.37784	down	Ensembl	306	chr6	-	31275591	31276326	upstream	NM_205840	LST1	leukocyte-specific transcript 1 protein isoform	-7.42281	-2.89196	7.42281	down	chr6	+	31554976	31556686
chr11:93702877-93731152-	lincRNA-C11orf90	2.17318	1.11981	2.17318	up	lincRNA	28276	chr11	-	93702877	93731152	downstream	NM_024116	TAF1D	TATA box-binding protein-associated factor RNA	-2.41487	-1.27195	2.41487	down	chr11	-	93469095	93474703
AK124473		2.07261	1.05145	2.07261	up	misc_RNA	2210	chr4	+	24661478	24673189	downstream	NM_003102	SOD3	extracellular superoxide dismutase [Cu-Zn]	-12.9275	-3.69237	12.9275	down	chr4	+	24797084	24802467
DB471974	lincRNA-SEC61B-2	-2.02837	-1.02032	2.02837	down	lincRNA	478	chr9	-	102160898	102582174	upstream	NM_173199	NR4A3	nuclear receptor subfamily 4 group A member 3	3.0932	1.6291	3.0932	up	chr9	+	102584136	102596341
uc004bad.1	AK057451	2.17761	1.12275	2.17761	up	UCSC_knowngene	1544	chr9	-	102348067	102582171	upstream	NM_173199	NR4A3	nuclear receptor subfamily 4 group A member 3	3.0932	1.6291	3.0932	up	chr9	+	102584136	102596341
ENST00000492365	KB-1683C8.1	-2.17595	-1.12165	2.17595	down	Ensembl	877	chr8	-	98636430	98637307	upstream	NM_002380	MATN2	matrilin-2 isoform a precursor	-7.53677	-2.91395	7.53677	down	chr8	+	98881310	99048946
chr13:43764375-43778425-	lincRNA-DNAJC15	3.75674	1.90948	3.75674	up	lincRNA	14051	chr13	-	43764375	43778425	downstream	NM_033255	EPSTI1	epithelial-stromal interaction protein 1 isoform	-4.49781	-2.16922	4.49781	down	chr13	-	43462121	43566377
ENST00000511331	CTC-338M12.4	2.99223	1.58122	2.99223	up	Ensembl	1000	chr5	+	180673522	180699168	upstream	NM_203293	TRIM7	tripartite motif-containing protein 7 isoform 1	-2.12532	-1.08768	2.12532	down	chr5	-	180620923	180632177
exon99+	lincRNA-CDCP2	-2.69585	-1.43074	2.69585	down	lincRNA	715	chr1	+	54587441	54588155	upstream	NM_052940	LRRC42	leucine-rich repeat-containing protein 42	3.09511	1.62999	3.09511	up	chr1	+	54412036	54433839
AX747237	lincRNA-KIFC3	-2.55742	-1.35469	2.55742	down	lincRNA	3159	chr16	-	57792130	57896733	upstream	NM_199456	TEPP	testis, prostate and placenta-expressed protein	-2.14736	-1.10256	2.14736	down	chr16	+	58010338	58022017
BC034527		2.76875	1.46923	2.76875	up	misc_RNA	1077	chr1	-	211713915	211714910	downstream	NM_018254	RCOR3	REST corepressor 3 isoform d	-2.50159	-1.32285	2.50159	down	chr1	+	211433288	211489725
chr2:234783886-234795411-	lincRNA-HJURP-1	2.20631	1.14163	2.20631	up	lincRNA	11526	chr2	-	234783886	234795411	upstream	NM_006944	SPP2	secreted phosphoprotein 24 precursor	-6.44622	-2.68845	6.44622	down	chr2	+	234959345	234985776
exon95+	lincRNA-KNCN	3.11635	1.63986	3.11635	up	lincRNA	271	chr1	+	46997334	46997604	upstream	NM_006004	UQCRH	cytochrome b-c1 complex subunit 6,	2.65234	1.40727	2.65234	up	chr1	+	46769379	46782447
exon90+	lincRNA-KNCN	2.2225	1.15218	2.2225	up	lincRNA	643	chr1	+	46985867	46986509	upstream	NM_006004	UQCRH	cytochrome b-c1 complex subunit 6,	2.65234	1.40727	2.65234	up	chr1	+	46769379	46782447
ENST00000440088	AC090421.1	2.00365	1.00263	2.00365	up	Ensembl	2029	chr7	-	77286976	77325582	upstream	NM_001127360	PHTF2	putative homeodomain transcription factor 2	4.21594	2.07585	4.21594	up	chr7	+	77428108	77553500
ENST00000403367	RP1-72A23.1	-6.65923	-2.73535	6.65923	down	Ensembl	482	chr6	+	89769346	89769828	upstream	NM_003800	RNGTT	mRNA-capping enzyme	2.84779	1.50984	2.84779	up	chr6	-	89319988	89673348
ENST00000423422	RP11-336K24.4	-3.64922	-1.86759	3.64922	down	Ensembl	420	chr1	-	155955165	155976861	downstream	NM_014949	KIAA0907	nuclear ribonucleoprotein K homology domain	2.21258	1.14573	2.21258	up	chr1	-	155882835	155904188
ENST00000505358	AC004611.1	-2.03828	-1.02735	2.03828	down	Ensembl	1207	chr19	+	5558184	5581226	downstream	NM_198707	HSD11B1L	hydroxysteroid 11-beta-dehydrogenase 1-like	-2.06706	-1.04758	2.06706	down	chr19	+	5681051	5688533
ENST00000446783	RP11-40H20.1	2.76395	1.46673	2.76395	up	Ensembl	640	chr1	-	27527324	27527964	upstream	NM_032125	TMEM222	transmembrane protein 222	2.97109	1.57099	2.97109	up	chr1	+	27648635	27662891
ENST00000438350	RP11-40H20.3	2.60842	1.38317	2.60842	up	Ensembl	221	chr1	+	27537754	27537975	downstream	NM_032125	TMEM222	transmembrane protein 222	2.97109	1.57099	2.97109	up	chr1	+	27648635	27662891
CB047659	lincRNA-JARID2-2	-2.00402	-1.00289	2.00402	down	lincRNA	386	chr6	+	14118019	14196570	upstream	NM_001165034	RNF182	E3 ubiquitin-protein ligase RNF182	2.86174	1.5169	2.86174	up	chr6	+	13924676	13980240
AA972029	lincRNA-MPDZ-1	-2.52574	-1.3367	2.52574	down	lincRNA	419	chr9	+	12958862	12959235	upstream	NM_000550	TYRP1	5,6-dihydroxyindole-2-carboxylic acid oxidase	8.7243	3.12504	8.7243	up	chr9	+	12693385	12710266
AF338234	lincRNA-FBXO33-2	-2.4663	-1.30235	2.4663	down	lincRNA	4110	chr14	+	39736449	39857717	upstream	NM_001079537	TRAPPC6B	trafficking protein particle complex subunit 6B	-3.21814	-1.68623	3.21814	down	chr14	-	39617014	39639634
ENST00000421191	XXbac-BPG248L24.10	-2.37784	-1.24965	2.37784	down	Ensembl	306	chr6	-	31275591	31276326	upstream	NM_000594	TNF	tumor necrosis factor	-4.57732	-2.1945	4.57732	down	chr6	+	31543349	31546112
chr2:234783886-234795411-	lincRNA-HJURP-1	2.20631	1.14163	2.20631	up	lincRNA	11526	chr2	-	234783886	234795411	downstream	NM_021027	UGT1A9	UDP-glucuronosyltransferase 1-9 precursor	2.77158	1.47071	2.77158	up	chr2	+	234580543	234681951
AX747237	lincRNA-KIFC3	-2.55742	-1.35469	2.55742	down	lincRNA	3159	chr16	-	57792130	57896733	downstream	NM_001145774	GPR56	G-protein coupled receptor 56 isoform b	2.39358	1.25917	2.39358	up	chr16	+	57673206	57698944
NR_024279	FLJ37453	3.84754	1.94394	3.84754	up	RefSeq_NR	2732	chr1	-	16160709	16174642	downstream	NM_024758	AGMAT	agmatinase, mitochondrial precursor	2.13114	1.09162	2.13114	up	chr1	-	15899151	15911605
ENST00000505358	AC004611.1	-2.03828	-1.02735	2.03828	down	Ensembl	1207	chr19	+	5558184	5581226	downstream	NM_001134316	PRR22	proline-rich protein 22	-4.34395	-2.11901	4.34395	down	chr19	-	5782970	5784776
uc001lkg.1	AK124226	-2.09722	-1.06848	2.09722	down	UCSC_knowngene	3086	chr10	+	129979399	130115990	upstream	NM_152311	CLRN3	clarin-3	-4.16709	-2.05904	4.16709	down	chr10	-	129676113	129691211
ENST00000444102	RP1-167A14.2	-2.2564	-1.17402	2.2564	down	Ensembl	385	chr6	-	167383113	167412553	upstream	NM_018974	UNC93A	protein unc-93 homolog A isoform 1	-3.46056	-1.79101	3.46056	down	chr6	+	167704802	167729502
BX647686	lincRNA-CCR6	-4.10091	-2.03594	4.10091	down	lincRNA	5327	chr6	+	167412892	167552626	downstream	NM_018974	UNC93A	protein unc-93 homolog A isoform 1	-3.46056	-1.79101	3.46056	down	chr6	+	167704802	167729502
AK299287	lincRNA-COLQ	3.05117	1.60936	3.05117	up	lincRNA	1840	chr3	-	15529724	15643076	downstream	NM_152396	METTL6	methyltransferase-like protein 6	4.28475	2.09921	4.28475	up	chr3	-	15451376	15469042
CN413083	lincRNA-UFC1	3.47912	1.79872	3.47912	up	lincRNA	687	chr1	+	161106389	161107075	downstream	NM_001122764	PPOX	protoporphyrinogen oxidase	3.67965	1.87957	3.67965	up	chr1	+	161136180	161141010
BM750448	lincRNA-FAM70A	2.51407	1.33002	2.51407	up	lincRNA	517	chrX	-	119184894	119746242	downstream	NM_004541	NDUFA1	NADH dehydrogenase [ubiquinone] 1 alpha	4.03367	2.01209	4.03367	up	chrX	+	119005733	119010629
AX747237	lincRNA-KIFC3	-2.55742	-1.35469	2.55742	down	lincRNA	3159	chr16	-	57792130	57896733	downstream	NM_001145773	GPR56	G-protein coupled receptor 56 isoform c	6.07626	2.60318	6.07626	up	chr16	+	57662418	57698944
CR608597	lincRNA-ZNF117	7.07319	2.82236	7.07319	up	lincRNA	1837	chr7	-	64440300	64467062	downstream	NM_001160183	ZNF138	zinc finger protein 138 isoform 2	2.39462	1.2598	2.39462	up	chr7	+	64254770	64294025
NR_024279	FLJ37453	3.84754	1.94394	3.84754	up	RefSeq_NR	2732	chr1	-	16160709	16174642	upstream	NM_001165945	CLCNKB	chloride channel protein ClC-Kb isoform 2	-2.22315	-1.1526	2.22315	down	chr1	+	16375283	16383803
AK131566	lincRNA-NR4A1	-24.7034	-4.62664	24.7034	down	lincRNA	3513	chr12	+	52431498	52453285	downstream	NM_005556	KRT7	keratin, type II cytoskeletal 7	-4.83623	-2.27388	4.83623	down	chr12	+	52626953	52642709
AK296158	lincRNA-TMEM30B-1	-4.83406	-2.27323	4.83406	down	lincRNA	1756	chr14	+	61654286	62016579	upstream	NM_001177963	MNAT1	CDK-activating kinase assembly factor MAT1	2.15859	1.11009	2.15859	up	chr14	+	61201458	61435398
CK819477	lincRNA-APLN-2	5.46313	2.44973	5.46313	up	lincRNA	356	chrX	-	128809864	128812318	upstream	NM_003399	XPNPEP2	xaa-Pro aminopeptidase 2 precursor	4.7789	2.25668	4.7789	up	chrX	+	128872945	128903525
ENST00000452777	RP11-318C24.1	-2.03008	-1.02154	2.03008	down	Ensembl	171	chr1	+	175891110	175891281	downstream	NM_022457	RFWD2	E3 ubiquitin-protein ligase RFWD2 isoform a	2.137	1.09558	2.137	up	chr1	-	175913966	176176370
ENST00000426575	RP11-318C24.2	3.35478	1.74622	3.35478	up	Ensembl	657	chr1	-	175873897	175889649	upstream	NM_022457	RFWD2	E3 ubiquitin-protein ligase RFWD2 isoform a	2.137	1.09558	2.137	up	chr1	-	175913966	176176370
chrX:118619272-118629135+	lincRNA-CXorf56-1	-2.50263	-1.32345	2.50263	down	lincRNA	9864	chrX	+	118619272	118629135	upstream	NM_001152	SLC25A5	ADP/ATP translocase 2	2.909	1.54052	2.909	up	chrX	+	118602362	118605359
BC030956	lincRNA-TFPI2-2	3.91329	1.96838	3.91329	up	lincRNA	1970	chr7	+	93220884	93540384	overlap	NM_021955	GNGT1	guanine nucleotide-binding protein G(T) subunit	18.4527	4.20576	18.4527	up	chr7	+	93535819	93540485
ENST00000424151	AC006378.3	-2.36921	-1.24441	2.36921	down	Ensembl	314	chr7	-	93594721	93597702	downstream	NM_021955	GNGT1	guanine nucleotide-binding protein G(T) subunit	18.4527	4.20576	18.4527	up	chr7	+	93535819	93540485
BE093687	lincRNA-IL7-1	2.23522	1.16041	2.23522	up	lincRNA	164	chr8	-	79767145	79767276	downstream	NM_016010	FAM164A	hypothetical protein LOC51101	4.11215	2.03989	4.11215	up	chr8	+	79578281	79631997
ENST00000423422	RP11-336K24.4	-3.64922	-1.86759	3.64922	down	Ensembl	420	chr1	-	155955165	155976861	upstream	NM_020387	RAB25	ras-related protein Rab-25	-60.9963	-5.93065	60.9963	down	chr1	+	156030965	156040295
chr15:74197716-74198633+	lincRNA-LOXL1-2	2.10082	1.07095	2.10082	up	lincRNA	918	chr15	+	74197716	74198633	downstream	NM_005576	LOXL1	lysyl oxidase homolog 1 preproprotein	-10.4508	-3.38554	10.4508	down	chr15	+	74218788	74244478
chr5:1777673-1784347-	lincRNA-LPCAT1-1	-3.63691	-1.86271	3.63691	down	lincRNA	6675	chr5	-	1777673	1784347	upstream	NM_004553	NDUFS6	NADH dehydrogenase [ubiquinone] iron-sulfur	2.95388	1.56261	2.95388	up	chr5	+	1801495	1816167
ENST00000421191	XXbac-BPG248L24.10	-2.37784	-1.24965	2.37784	down	Ensembl	306	chr6	-	31275591	31276326	upstream	NM_000595	LTA	lymphotoxin-alpha precursor	-2.41503	-1.27204	2.41503	down	chr6	+	31540092	31542098
BM750448	lincRNA-FAM70A	2.51407	1.33002	2.51407	up	lincRNA	517	chrX	-	119184894	119746242	overlap	NM_006777	ZBTB33	transcriptional regulator Kaiso	3.63501	1.86196	3.63501	up	chrX	+	119384606	119392251
ENST00000441363	RP11-398K22.12	-3.06667	-1.61667	3.06667	down	Ensembl	2403	chr6	+	73973081	74011124	upstream	NM_001160130	KCNQ5	potassium voltage-gated channel subfamily KQT	-2.2844	-1.19181	2.2844	down	chr6	+	73331570	73908573
AI655567	lincRNA-FKBP1A	3.3995	1.76532	3.3995	up	lincRNA	433	chr20	-	1416425	1416858	upstream	NM_018556	SIRPG	signal-regulatory protein gamma isoform 1	-3.43635	-1.78088	3.43635	down	chr20	-	1609797	1638425
AK293062	lincRNA-GALNT1-2	2.51217	1.32894	2.51217	up	lincRNA	2194	chr18	+	33161002	33290012	overlap	NM_020474	GALNT1	polypeptide N-acetylgalactosaminyltransferase 1	2.7459	1.45728	2.7459	up	chr18	+	33234532	33291798
uc010dmv.2	DM004440	3.87748	1.95512	3.87748	up	UCSC_knowngene	109	chr18	-	33484780	33484889	downstream	NM_020474	GALNT1	polypeptide N-acetylgalactosaminyltransferase 1	2.7459	1.45728	2.7459	up	chr18	+	33234532	33291798
BM466146	lincRNA-ZNF396	-2.23483	-1.16016	2.23483	down	lincRNA	793	chr18	-	33026128	33026905	upstream	NM_020474	GALNT1	polypeptide N-acetylgalactosaminyltransferase 1	2.7459	1.45728	2.7459	up	chr18	+	33234532	33291798
NR_024279	FLJ37453	3.84754	1.94394	3.84754	up	RefSeq_NR	2732	chr1	-	16160709	16174642	downstream	NM_015164	PLEKHM2	pleckstrin homology domain-containing family M	3.13385	1.64794	3.13385	up	chr1	+	16010826	16061264
NR_024279	FLJ37453	3.84754	1.94394	3.84754	up	RefSeq_NR	2732	chr1	-	16160709	16174642	upstream	NM_004431	EPHA2	ephrin type-A receptor 2 precursor	-7.26421	-2.86081	7.26421	down	chr1	-	16450831	16482582
AK304777	lincRNA-FBLN2-2	-28.0497	-4.80992	28.0497	down	lincRNA	3873	chr3	+	13573823	13679512	overlap	NM_001165035	FBLN2	fibulin-2 isoform a precursor	3.77913	1.91805	3.77913	up	chr3	+	13610239	13679922
uc003ykw.1	CR608006	8.48463	3.08485	8.48463	up	UCSC_knowngene	2774	chr8	+	103819049	103822203	downstream	NM_001695	ATP6V1C1	V-type proton ATPase subunit C 1	2.28369	1.19137	2.28369	up	chr8	+	104033247	104085285
BC015716		5.9583	2.5749	5.9583	up	misc_RNA	1903	chr1	+	110438594	110440481	downstream	NM_033088	FAM40A	hypothetical protein LOC85369	-2.50148	-1.32278	2.50148	down	chr1	+	110577240	110597263
ENST00000417997	AC073472.2	2.00016	1.00011	2.00016	up	Ensembl	600	chr7	-	27022386	27022986	upstream	NM_000522	HOXA13	homeobox protein Hox-A13	24.2533	4.60011	24.2533	up	chr7	-	27236498	27239725
exon2751+	lincRNA-TPRA1-4	-2.70411	-1.43515	2.70411	down	lincRNA	101	chr3	+	126878038	126878138	upstream	NM_032343	CHCHD6	coiled-coil-helix-coiled-coil-helix	2.45614	1.29639	2.45614	up	chr3	+	126423117	126679244
uc001edc.1	BC047723	14.9687	3.90388	14.9687	up	UCSC_knowngene	1208	chr1	+	113499036	113542118	upstream	NM_001042678	RHOC	rho-related GTP-binding protein RhoC precursor	2.16341	1.11331	2.16341	up	chr1	-	113243748	113250025
NR_024052	HCG18	3.34187	1.74066	3.34187	up	RefSeq_NR	6814	chr6	-	30255173	30294927	downstream	NM_033229	TRIM15	tripartite motif-containing protein 15	-5.00439	-2.32319	5.00439	down	chr6	+	30130982	30140473
AK289744	lincRNA-SUN2	-10.2852	-3.3625	10.2852	down	lincRNA	2725	chr22	-	39131913	39190148	upstream	NM_004900	APOBEC3B	probable DNA dC->dU-editing enzyme APOBEC-3B	12.6871	3.66529	12.6871	up	chr22	+	39378404	39388783
ENST00000441207	RP4-742C19.11	2.34904	1.23207	2.34904	up	Ensembl	421	chr22	+	39551529	39551950	upstream	NM_004900	APOBEC3B	probable DNA dC->dU-editing enzyme APOBEC-3B	12.6871	3.66529	12.6871	up	chr22	+	39378404	39388783
BX415539	lincRNA-MRPS30	2.96043	1.56581	2.96043	up	lincRNA	932	chr5	-	44827705	44828637	downstream	NM_016640	MRPS30	28S ribosomal protein S30, mitochondrial	2.3602	1.23891	2.3602	up	chr5	+	44809026	44815618
ENST00000476607	RP11-572M11.2	2.22848	1.15606	2.22848	up	Ensembl	425	chr3	-	112760236	112760661	downstream	NM_138485	GTPBP8	GTP-binding protein 8 isoform 2	6.39851	2.67774	6.39851	up	chr3	+	112709799	112720221
AK124257		2.04267	1.03046	2.04267	up	misc_RNA	2362	chr7	-	140423814	140426175	downstream	NM_052853	ADCK2	aarF domain containing kinase 2	3.00856	1.58907	3.00856	up	chr7	+	140372952	140394908
ENST00000505987	HSP90AA4P	2.44951	1.29249	2.44951	up	Ensembl	2173	chr4	+	88812994	88815167	downstream	NM_000582	SPP1	osteopontin isoform b precursor	12.7896	3.6769	12.7896	up	chr4	+	88896801	88904563
AA972029	lincRNA-MPDZ-1	-2.52574	-1.3367	2.52574	down	lincRNA	419	chr9	+	12958862	12959235	upstream	NM_203403	C9orf150	hypothetical protein LOC286343	-3.08885	-1.62707	3.08885	down	chr9	+	12775011	12823059
AB002362	lincRNA-IGSF1	33.0121	5.04492	33.0121	up	lincRNA	5413	chrX	-	130407484	130712873	overlap	NM_001004486	OR13H1	olfactory receptor 13H1	-2.04564	-1.03256	2.04564	down	chrX	+	130678047	130678974
uc003pqc.2	BC047952	2.01463	1.01052	2.01463	up	UCSC_knowngene	879	chr6	+	99973939	100033082	upstream	NM_001080481	USP45	ubiquitin carboxyl-terminal hydrolase 45	2.66722	1.41534	2.66722	up	chr6	-	99880183	99963252
DN918055	lincRNA-SGIP1	3.98042	1.99292	3.98042	up	lincRNA	399	chr1	+	66890612	67423817	overlap	NM_032291	SGIP1	SH3-containing GRB2-like protein 3-interacting	4.11988	2.0426	4.11988	up	chr1	+	66999824	67210768
chrX:118619272-118629135+	lincRNA-CXorf56-1	-2.50263	-1.32345	2.50263	down	lincRNA	9864	chrX	+	118619272	118629135	downstream	NM_003336	UBE2A	ubiquitin-conjugating enzyme E2 A isoform 1	4.72188	2.23936	4.72188	up	chrX	+	118708498	118718379
ENST00000451325	RP11-445P17.5	-2.25322	-1.17199	2.25322	down	Ensembl	435	chr10	-	5346393	5346828	upstream	NM_001047160	NET1	neuroepithelial cell-transforming gene 1 protein	2.05578	1.03968	2.05578	up	chr10	+	5454517	5500426
AF338234	lincRNA-FBXO33-2	-2.4663	-1.30235	2.4663	down	lincRNA	4110	chr14	+	39736449	39857717	overlap	NM_203355	CTAGE5	cutaneous T-cell lymphoma-associated antigen 5	-2.36845	-1.24394	2.36845	down	chr14	+	39736327	39820397
chr2:234783886-234795411-	lincRNA-HJURP-1	2.20631	1.14163	2.20631	up	lincRNA	11526	chr2	-	234783886	234795411	downstream	NM_001072	UGT1A6	UDP-glucuronosyltransferase 1-6 isoform 1	2.1931	1.13297	2.1931	up	chr2	+	234601511	234681951
AK124257		2.04267	1.03046	2.04267	up	misc_RNA	2362	chr7	-	140423814	140426175	downstream	NM_004546	NDUFB2	NADH dehydrogenase [ubiquinone] 1 beta	2.08168	1.05775	2.08168	up	chr7	+	140396480	140406446
NR_026743	tAKR	-4.19939	-2.07018	4.19939	down	RefSeq_NR	1408	chr10	-	4913860	4958465	upstream	NM_003739	AKR1C3	aldo-keto reductase family 1 member C3	4.15144	2.05361	4.15144	up	chr10	+	5136567	5149878
ENST00000451325	RP11-445P17.5	-2.25322	-1.17199	2.25322	down	Ensembl	435	chr10	-	5346393	5346828	downstream	NM_003739	AKR1C3	aldo-keto reductase family 1 member C3	4.15144	2.05361	4.15144	up	chr10	+	5136567	5149878
DQ269985	lincRNA-AKR1C3-2	3.70343	1.88886	3.70343	up	lincRNA	972	chr10	+	5005636	5149693	overlap	NM_003739	AKR1C3	aldo-keto reductase family 1 member C3	4.15144	2.05361	4.15144	up	chr10	+	5136567	5149878
chr13:43764375-43778425-	lincRNA-DNAJC15	3.75674	1.90948	3.75674	up	lincRNA	14051	chr13	-	43764375	43778425	downstream	NM_001002264	EPSTI1	epithelial-stromal interaction protein 1 isoform	-2.73647	-1.45232	2.73647	down	chr13	-	43462121	43566377
AX747038	lincRNA-BANK1-2	-2.23104	-1.15772	2.23104	down	lincRNA	3544	chr4	+	102341117	102995967	overlap	NM_017935	BANK1	B-cell scaffold protein with ankyrin repeats	2.25528	1.17331	2.25528	up	chr4	+	102711763	102995969
AK055958		-5.2368	-2.38869	5.2368	down	misc_RNA	2041	chr14	-	91314205	91316246	upstream	NM_001102368	C14orf159	hypothetical protein LOC80017 isoform b	-2.32197	-1.21535	2.32197	down	chr14	+	91580356	91691703
chr6:91127779-91150654-	lincRNA-BACH2	-2.70896	-1.43774	2.70896	down	lincRNA	22876	chr6	-	91127779	91150654	upstream	NM_145331	MAP3K7	mitogen-activated protein kinase kinase kinase 7	2.205	1.14078	2.205	up	chr6	-	91225352	91296764
AF319524		-3.34036	-1.74	3.34036	down	RNAdb	2253	chr15	+	25227154	25266498	upstream	NM_018958	C15orf2	protein C15orf2	-2.06681	-1.04741	2.06681	down	chr15	+	24920540	24928593
AK289744	lincRNA-SUN2	-10.2852	-3.3625	10.2852	down	lincRNA	2725	chr22	-	39131913	39190148	downstream	NM_016657	KDELR3	ER lumen protein retaining receptor 3 isoform b	12.2238	3.61162	12.2238	up	chr22	+	38864082	38877637
AK131566	lincRNA-NR4A1	-24.7034	-4.62664	24.7034	down	lincRNA	3513	chr12	+	52431498	52453285	upstream	NM_181711	GRASP	general receptor for phosphoinositides	-12.9872	-3.69902	12.9872	down	chr12	+	52400747	52409671
AK096059		-2.1132	-1.07943	2.1132	down	misc_RNA	2036	chr17	+	37705193	37707229	downstream	NM_001165937	STARD3	stAR-related lipid transfer protein 3 isoform 2	2.44402	1.28925	2.44402	up	chr17	+	37793332	37820454
NR_024052	HCG18	3.34187	1.74066	3.34187	up	RefSeq_NR	6814	chr6	-	30255173	30294927	upstream	NM_001090	ABCF1	ATP-binding cassette sub-family F member 1	-7.61075	-2.92804	7.61075	down	chr6	+	30539169	30559309
AK131566	lincRNA-NR4A1	-24.7034	-4.62664	24.7034	down	lincRNA	3513	chr12	+	52431498	52453285	upstream	NM_000020	ACVRL1	serine/threonine-protein kinase receptor R3	-2.048	-1.03422	2.048	down	chr12	+	52301201	52317145
ENST00000433480	RP11-305D15.2	3.9479	1.98108	3.9479	up	Ensembl	829	chr13	-	48870962	48877797	upstream	NM_000321	RB1	retinoblastoma-associated protein	-2.39372	-1.25925	2.39372	down	chr13	+	48877882	49056026
chr11:93702877-93731152-	lincRNA-C11orf90	2.17318	1.11981	2.17318	up	lincRNA	28276	chr11	-	93702877	93731152	downstream	NM_004268	MED17	mediator of RNA polymerase II transcription	-2.19046	-1.13123	2.19046	down	chr11	+	93517404	93546496
AY927588		4.25814	2.09022	4.25814	up	misc_RNA	1178	chr7	+	129415052	129416229	downstream	NM_014997	KLHDC10	kelch domain-containing protein 10	2.71012	1.43836	2.71012	up	chr7	+	129710348	129775560
AK296158	lincRNA-TMEM30B-1	-4.83406	-2.27323	4.83406	down	lincRNA	1756	chr14	+	61654286	62016579	overlap	NM_006255	PRKCH	protein kinase C eta type	-3.99842	-1.99943	3.99842	down	chr14	+	61788514	62017698
ENST00000508827	AL355916.1	2.13737	1.09584	2.13737	up	Ensembl	5103	chr14	-	62023037	62037371	downstream	NM_006255	PRKCH	protein kinase C eta type	-3.99842	-1.99943	3.99842	down	chr14	+	61788514	62017698
NR_027451	LOC647979	2.14756	1.1027	2.14756	up	RefSeq_NR	5378	chr20	-	34633541	34638882	upstream	NM_015511	C20orf4	hypothetical protein LOC25980	3.13868	1.65016	3.13868	up	chr20	+	34824446	34844853
CN413083	lincRNA-UFC1	3.47912	1.79872	3.47912	up	lincRNA	687	chr1	+	161106389	161107075	downstream	NM_004106	FCER1G	high affinity immunoglobulin epsilon receptor	-5.9888	-2.58227	5.9888	down	chr1	+	161185086	161189038
ENST00000413151	AC009505.4	3.06639	1.61654	3.06639	up	Ensembl	424	chr2	-	106575539	106578462	upstream	NM_032411	C2orf40	augurin precursor	-9.10078	-3.18599	9.10078	down	chr2	+	106682112	106694609
NR_026743	tAKR	-4.19939	-2.07018	4.19939	down	RefSeq_NR	1408	chr10	-	4913860	4958465	upstream	NM_001353	AKR1C1	aldo-keto reductase family 1 member C1	2.6713	1.41754	2.6713	up	chr10	+	5005453	5020158
DQ269985	lincRNA-AKR1C3-2	3.70343	1.88886	3.70343	up	lincRNA	972	chr10	+	5005636	5149693	overlap	NM_001353	AKR1C1	aldo-keto reductase family 1 member C1	2.6713	1.41754	2.6713	up	chr10	+	5005453	5020158
ENST00000423422	RP11-336K24.4	-3.64922	-1.86759	3.64922	down	Ensembl	420	chr1	-	155955165	155976861	upstream	NM_170708	LMNA	prelamin-A/C isoform 3	2.13863	1.09669	2.13863	up	chr1	+	156084460	156109878
BM750448	lincRNA-FAM70A	2.51407	1.33002	2.51407	up	lincRNA	517	chrX	-	119184894	119746242	overlap	NM_013995	LAMP2	lysosome-associated membrane glycoprotein 2	4.42589	2.14597	4.42589	up	chrX	-	119570348	119603204
AK095608		2.00174	1.00125	2.00174	up	NRED	2784	chrX	+	15719056	15721845	upstream	NM_020665	TMEM27	collectrin precursor	-14.7494	-3.88258	14.7494	down	chrX	-	15645440	15683154
ENST00000446783	RP11-40H20.1	2.76395	1.46673	2.76395	up	Ensembl	640	chr1	-	27527324	27527964	upstream	NM_004672	MAP3K6	mitogen-activated protein kinase kinase kinase	-2.16691	-1.11564	2.16691	down	chr1	-	27681669	27693337
ENST00000438350	RP11-40H20.3	2.60842	1.38317	2.60842	up	Ensembl	221	chr1	+	27537754	27537975	downstream	NM_004672	MAP3K6	mitogen-activated protein kinase kinase kinase	-2.16691	-1.11564	2.16691	down	chr1	-	27681669	27693337
ENST00000513381	RP11-834C11.5	14.4334	3.85134	14.4334	up	Ensembl	499	chr12	-	54478915	54519614	upstream	NM_014311	SMUG1	single-strand selective monofunctional uracil	2.10667	1.07497	2.10667	up	chr12	-	54575251	54582757
CD656234	lincRNA-CWC15	-2.21555	-1.14766	2.21555	down	lincRNA	688	chr11	+	94631076	94631759	upstream	NM_152431	PIWIL4	piwi-like protein 4	-4.5877	-2.19777	4.5877	down	chr11	+	94300473	94354587
DW462947	lincRNA-GNLY	10.6315	3.41027	10.6315	up	lincRNA	365	chr2	-	85969367	85969715	downstream	NM_005911	MAT2A	S-adenosylmethionine synthase isoform type-2	-2.22357	-1.15288	2.22357	down	chr2	+	85766287	85772403
AI638100	lincRNA-ADCYAP1	3.30974	1.72672	3.30974	up	lincRNA	379	chr18	-	999612	999875	downstream	NM_001117	ADCYAP1	pituitary adenylate cyclase-activating	-15.3432	-3.93952	15.3432	down	chr18	+	905296	912173
AA564591	lincRNA-PPYR1-2	-2.55416	-1.35285	2.55416	down	lincRNA	385	chr10	+	46744329	47220766	upstream	NM_001042387	PTPN20A	tyrosine-protein phosphatase non-receptor type	4.02066	2.00743	4.02066	up	chr10	-	46550122	46641003
ENST00000424151	AC006378.3	-2.36921	-1.24441	2.36921	down	Ensembl	314	chr7	-	93594721	93597702	downstream	NM_004126	GNG11	guanine nucleotide-binding protein	-4.8956	-2.29149	4.8956	down	chr7	+	93551015	93555826
BC030956	lincRNA-TFPI2-2	3.91329	1.96838	3.91329	up	lincRNA	1970	chr7	+	93220884	93540384	downstream	NM_004126	GNG11	guanine nucleotide-binding protein	-4.8956	-2.29149	4.8956	down	chr7	+	93551015	93555826
AK055958		-5.2368	-2.38869	5.2368	down	misc_RNA	2041	chr14	-	91314205	91316246	upstream	NM_024952	C14orf159	hypothetical protein LOC80017 isoform a	-3.03129	-1.59993	3.03129	down	chr14	+	91580356	91691703
Y00062	lincRNA-ATP6V1G3-2	-6.8788	-2.78216	6.8788	down	lincRNA	4597	chr1	+	198284952	198726330	overlap	NM_133494	NEK7	serine/threonine-protein kinase Nek7	-2.45638	-1.29653	2.45638	down	chr1	+	198126107	198291548
NR_024330	NCRNA00085	2.05057	1.03603	2.05057	up	RefSeq_NR	2017	chr19	+	52196592	52208442	downstream	NM_002030	FPR3	N-formyl peptide receptor 3	-2.57933	-1.367	2.57933	down	chr19	+	52298410	52329334
ENST00000446953	RP1-130G2.1	4.68872	2.22919	4.68872	up	Ensembl	486	chr6	-	20042685	20043171	downstream	NM_001546	ID4	DNA-binding protein inhibitor ID-4	-25.0908	-4.64908	25.0908	down	chr6	+	19837616	19840915
ENST00000513381	RP11-834C11.5	14.4334	3.85134	14.4334	up	Ensembl	499	chr12	-	54478915	54519614	downstream	NM_153693	HOXC6	homeobox protein Hox-C6 isoform 2	-3.05554	-1.61143	3.05554	down	chr12	+	54410641	54424607
uc002xyu.1	CR612603	-2.21156	-1.14506	2.21156	down	UCSC_knowngene	2570	chr20	+	56285238	56287808	upstream	NM_002591	PCK1	phosphoenolpyruvate carboxykinase, cytosolic	-69.1304	-6.11125	69.1304	down	chr20	+	56136136	56141513
ENST00000454403	RP11-396A22.4	4.17185	2.06069	4.17185	up	Ensembl	411	chr13	-	41958908	41959319	downstream	NM_001110798	NAA16	N-alpha-acetyltransferase 16, NatA auxiliary	2.47015	1.3046	2.47015	up	chr13	+	41885340	41932854
Y00062	lincRNA-ATP6V1G3-2	-6.8788	-2.78216	6.8788	down	lincRNA	4597	chr1	+	198284952	198726330	overlap	NM_080921	PTPRC	receptor-type tyrosine-protein phosphatase C	-2.90811	-1.54008	2.90811	down	chr1	+	198608136	198726545
AA628127	lincRNA-PRDM14	3.10526	1.63472	3.10526	up	lincRNA	354	chr8	+	70946291	70947002	downstream	NM_006540	NCOA2	nuclear receptor coactivator 2	2.95045	1.56094	2.95045	up	chr8	-	71024266	71316020
ENST00000502314	CCT5P1	3.42188	1.77479	3.42188	up	Ensembl	1618	chr5	+	114847773	114849391	downstream	NM_020177	FEM1C	protein fem-1 homolog C	-3.63834	-1.86328	3.63834	down	chr5	-	114856607	114880591
uc010dmv.2	DM004440	3.87748	1.95512	3.87748	up	UCSC_knowngene	109	chr18	-	33484780	33484889	upstream	NM_017947	MOCOS	molybdenum cofactor sulfurase	2.02764	1.0198	2.02764	up	chr18	+	33767479	33848685
ENST00000421191	XXbac-BPG248L24.10	-2.37784	-1.24965	2.37784	down	Ensembl	306	chr6	-	31275591	31276326	upstream	NM_001159740	LTA	lymphotoxin-alpha precursor	2.98012	1.57537	2.98012	up	chr6	+	31539875	31542098
AF338234	lincRNA-FBXO33-2	-2.4663	-1.30235	2.4663	down	lincRNA	4110	chr14	+	39736449	39857717	upstream	NM_002687	PNN	pinin	-5.15058	-2.36473	5.15058	down	chr14	+	39644386	39652422
uc002ukz.1	LOC375295	4.5148	2.17466	4.5148	up	UCSC_knowngene	1156	chr2	-	177494567	177502659	downstream	NM_006554	MTX2	metaxin-2	2.70619	1.43626	2.70619	up	chr2	+	177134122	177202753
exon95+	lincRNA-KNCN	3.11635	1.63986	3.11635	up	lincRNA	271	chr1	+	46997334	46997604	downstream	NM_001097611	KNCN	kinocilin	2.73586	1.45199	2.73586	up	chr1	-	47011315	47016887
chr15:74197716-74198633+	lincRNA-LOXL1-2	2.10082	1.07095	2.10082	up	lincRNA	918	chr15	+	74197716	74198633	downstream	NM_033246	PML	protein PML isoform 7	-3.02108	-1.59506	3.02108	down	chr15	+	74287013	74335717
exon90+	lincRNA-KNCN	2.2225	1.15218	2.2225	up	lincRNA	643	chr1	+	46985867	46986509	downstream	NM_001097611	KNCN	kinocilin	2.73586	1.45199	2.73586	up	chr1	-	47011315	47016887
ENST00000476147	RP11-587D21.1	-2.45128	-1.29354	2.45128	down	Ensembl	375	chr11	+	27603226	27603601	upstream	NM_080654	CCDC34	coiled-coil domain-containing protein 34 isoform	6.53886	2.70904	6.53886	up	chr11	-	27370418	27384795
uc009yjc.1	EF565102	-2.52704	-1.33745	2.52704	down	UCSC_knowngene	403	chr11	-	27645540	27656128	downstream	NM_080654	CCDC34	coiled-coil domain-containing protein 34 isoform	6.53886	2.70904	6.53886	up	chr11	-	27370418	27384795
NR_033315	BDNFOS	3.50047	1.80755	3.50047	up	RefSeq_NR	1437	chr11	+	27528398	27719716	upstream	NM_080654	CCDC34	coiled-coil domain-containing protein 34 isoform	6.53886	2.70904	6.53886	up	chr11	-	27370418	27384795
NR_033313	BDNFOS	2.51049	1.32797	2.51049	up	RefSeq_NR	1279	chr11	+	27528398	27719716	upstream	NM_080654	CCDC34	coiled-coil domain-containing protein 34 isoform	6.53886	2.70904	6.53886	up	chr11	-	27370418	27384795
AW167909	lincRNA-WRNIP1	3.26207	1.70579	3.26207	up	lincRNA	518	chr6	-	2812462	2812980	downstream	NM_130395	WRNIP1	ATPase WRNIP1 isoform 2	4.62463	2.20934	4.62463	up	chr6	+	2765665	2785979
ENST00000441207	RP4-742C19.11	2.34904	1.23207	2.34904	up	Ensembl	421	chr22	+	39551529	39551950	downstream	NM_145731	SYNGR1	synaptogyrin-1 isoform 1b	-3.45242	-1.78761	3.45242	down	chr22	+	39745953	39774394
chr6:27248371-27266346-	lincRNA-PRSS16	2.77996	1.47506	2.77996	up	lincRNA	17976	chr6	-	27248371	27266346	downstream	NM_021064	HIST1H2AG	histone H2A type 1	2.90553	1.5388	2.90553	up	chr6	+	27100816	27101314
ENST00000425356	RP11-54K16.2	3.77538	1.91662	3.77538	up	Ensembl	484	chr9	-	33019679	33020163	upstream	NM_014471	SPINK4	serine protease inhibitor Kazal-type 4	-3.63697	-1.86274	3.63697	down	chr9	+	33240195	33248565
ENST00000452496	ASS1P12	-2.96276	-1.56694	2.96276	down	Ensembl	1227	chr9	+	32945993	32947220	downstream	NM_014471	SPINK4	serine protease inhibitor Kazal-type 4	-3.63697	-1.86274	3.63697	down	chr9	+	33240195	33248565
NR_003587	MYO15B	4.0686	2.02453	4.0686	up	RefSeq_NR	9424	chr17	+	73584138	73622925	upstream	NM_004524	LLGL2	lethal(2) giant larvae protein homolog 2 isoform	2.17178	1.11888	2.17178	up	chr17	+	73521782	73571290
ENST00000446527	RP11-421L21.3	5.24791	2.39174	5.24791	up	Ensembl	1045	chr1	+	101491474	101552727	downstream	NM_001400	S1PR1	sphingosine 1-phosphate receptor 1	-2.29456	-1.19821	2.29456	down	chr1	+	101702304	101707076
exon95+	lincRNA-KNCN	3.11635	1.63986	3.11635	up	lincRNA	271	chr1	+	46997334	46997604	upstream	NM_003579	RAD54L	DNA repair and recombination protein RAD54-like	-2.39065	-1.2574	2.39065	down	chr1	+	46713366	46744145
exon90+	lincRNA-KNCN	2.2225	1.15218	2.2225	up	lincRNA	643	chr1	+	46985867	46986509	upstream	NM_003579	RAD54L	DNA repair and recombination protein RAD54-like	-2.39065	-1.2574	2.39065	down	chr1	+	46713366	46744145
exon2235+	lincRNA-GLI2-4	-4.85308	-2.2789	4.85308	down	lincRNA	102	chr2	+	121155131	121155232	upstream	NM_002193	INHBB	inhibin beta B chain preproprotein	2.6263	1.39303	2.6263	up	chr2	+	121103718	121109383
ENST00000432358	RP11-732M18.3	3.2888	1.71756	3.2888	up	Ensembl	424	chr6	+	158703294	158733390	upstream	NM_207118	GTF2H5	general transcription factor IIH subunit 5	2.87929	1.52571	2.87929	up	chr6	+	158589378	158620376
ENST00000344851	RP1-274L14.2	2.31009	1.20795	2.31009	up	Ensembl	1979	chr6	-	158658367	158663829	downstream	NM_207118	GTF2H5	general transcription factor IIH subunit 5	2.87929	1.52571	2.87929	up	chr6	+	158589378	158620376
BC015716		5.9583	2.5749	5.9583	up	misc_RNA	1903	chr1	+	110438594	110440481	upstream	NM_147148	GSTM4	glutathione S-transferase Mu 4 isoform 2	2.18731	1.12916	2.18731	up	chr1	+	110198697	110208123
H50552	lincRNA-FAN1	3.13804	1.64986	3.13804	up	lincRNA	411	chr15	+	31174132	31174427	downstream	NM_001146094	FAN1	fanconi-associated nuclease 1 isoform b	3.07445	1.62033	3.07445	up	chr15	+	31196075	31203991
ENST00000511331	CTC-338M12.4	2.99223	1.58122	2.99223	up	Ensembl	1000	chr5	+	180673522	180699168	upstream	NM_001159709	BTNL8	butyrophilin-like protein 8 isoform 5	2.12515	1.08757	2.12515	up	chr5	+	180326076	180377906
chr2:234783886-234795411-	lincRNA-HJURP-1	2.20631	1.14163	2.20631	up	lincRNA	11526	chr2	-	234783886	234795411	downstream	NM_019076	UGT1A8	UDP-glucuronosyltransferase 1-8 precursor	3.57504	1.83796	3.57504	up	chr2	+	234526290	234681945
chr2:234783886-234795411-	lincRNA-HJURP-1	2.20631	1.14163	2.20631	up	lincRNA	11526	chr2	-	234783886	234795411	downstream	NM_000463	UGT1A1	UDP-glucuronosyltransferase 1-1 precursor	-8.65992	-3.11435	8.65992	down	chr2	+	234668918	234681945
AK021484	lincRNA-SYNPO2	-5.73032	-2.51862	5.73032	down	lincRNA	3422	chr4	+	119672345	119956974	overlap	NM_133477	SYNPO2	synaptopodin-2 isoform a	-14.6466	-3.8725	14.6466	down	chr4	+	119809995	119982402
BM750448	lincRNA-FAM70A	2.51407	1.33002	2.51407	up	lincRNA	517	chrX	-	119184894	119746242	downstream	NM_023010	UPF3B	regulator of nonsense transcripts 3B isoform 2	4.67399	2.22466	4.67399	up	chrX	-	118967988	118986991
NR_024279	FLJ37453	3.84754	1.94394	3.84754	up	RefSeq_NR	2732	chr1	-	16160709	16174642	downstream	NM_001089591	UQCRHL	ubiquinol-cytochrome c reductase hinge	3.99412	1.99788	3.99412	up	chr1	-	16133656	16134194
ENST00000445730	RP11-525A16.1	-7.05827	-2.81931	7.05827	down	Ensembl	497	chr10	-	112188597	112255954	upstream	NM_004419	DUSP5	dual specificity protein phosphatase 5	-10.3033	-3.36503	10.3033	down	chr10	+	112257624	112271302
ENST00000419987	RP11-188P8.2	2.64955	1.40575	2.64955	up	Ensembl	799	chr10	+	20036751	20037550	downstream	NM_032812	PLXDC2	plexin domain-containing protein 2 precursor	-2.96429	-1.56769	2.96429	down	chr10	+	20105371	20569115
AK126918	lincRNA-GLIS2	3.88904	1.95942	3.88904	up	lincRNA	4466	chr16	+	4364761	4389595	overlap	NM_032575	GLIS2	zinc finger protein GLIS2	5.09269	2.34843	5.09269	up	chr16	+	4382224	4389598
AY927588		4.25814	2.09022	4.25814	up	misc_RNA	1178	chr7	+	129415052	129416229	upstream	NM_001134336	FAM40B	hypothetical protein LOC57464 isoform b	12.7766	3.67543	12.7766	up	chr7	+	129074273	129123475
AK055958		-5.2368	-2.38869	5.2368	down	misc_RNA	2041	chr14	-	91314205	91316246	upstream	NM_004755	RPS6KA5	ribosomal protein S6 kinase alpha-5 isoform a	-3.06727	-1.61696	3.06727	down	chr14	-	91337166	91526993
AF338234	lincRNA-FBXO33-2	-2.4663	-1.30235	2.4663	down	lincRNA	4110	chr14	+	39736449	39857717	upstream	NM_003616	SIP1	survival of motor neuron protein-interacting	2.00572	1.00412	2.00572	up	chr14	+	39583487	39606177
DB471974	lincRNA-SEC61B-2	-2.02837	-1.02032	2.02837	down	lincRNA	478	chr9	-	102160898	102582174	downstream	NM_004612	TGFBR1	TGF-beta receptor type-1 isoform 1 precursor	-3.86075	-1.94888	3.86075	down	chr9	+	101867411	101916473
ENST00000476147	RP11-587D21.1	-2.45128	-1.29354	2.45128	down	Ensembl	375	chr11	+	27603226	27603601	upstream	NM_030771	CCDC34	coiled-coil domain-containing protein 34 isoform	7.11735	2.83134	7.11735	up	chr11	-	27360060	27384795
uc009yjc.1	EF565102	-2.52704	-1.33745	2.52704	down	UCSC_knowngene	403	chr11	-	27645540	27656128	downstream	NM_030771	CCDC34	coiled-coil domain-containing protein 34 isoform	7.11735	2.83134	7.11735	up	chr11	-	27360060	27384795
NR_033315	BDNFOS	3.50047	1.80755	3.50047	up	RefSeq_NR	1437	chr11	+	27528398	27719716	upstream	NM_030771	CCDC34	coiled-coil domain-containing protein 34 isoform	7.11735	2.83134	7.11735	up	chr11	-	27360060	27384795
NR_033313	BDNFOS	2.51049	1.32797	2.51049	up	RefSeq_NR	1279	chr11	+	27528398	27719716	upstream	NM_030771	CCDC34	coiled-coil domain-containing protein 34 isoform	7.11735	2.83134	7.11735	up	chr11	-	27360060	27384795
DA267910	lincRNA-ESM1-2	-3.40158	-1.76621	3.40158	down	lincRNA	570	chr5	+	54030915	54031484	downstream	NM_002104	GZMK	granzyme K precursor	-7.85537	-2.97368	7.85537	down	chr5	+	54320106	54329960
chr6:27248371-27266346-	lincRNA-PRSS16	2.77996	1.47506	2.77996	up	lincRNA	17976	chr6	-	27248371	27266346	downstream	NM_003495	HIST1H4I	histone H4	2.12928	1.09037	2.12928	up	chr6	+	27107087	27107457
uc004exm.2	BC007360	-6.13346	-2.6167	6.13346	down	UCSC_knowngene	646	chrX	-	133678458	133680653	upstream	NM_138819	FAM122C	hypothetical protein LOC159091 isoform 2	2.24045	1.16379	2.24045	up	chrX	+	133941222	133988641
ENST00000440570	AC004383.4	-7.17388	-2.84275	7.17388	down	Ensembl	760	chrX	-	133677366	133680662	upstream	NM_138819	FAM122C	hypothetical protein LOC159091 isoform 2	2.24045	1.16379	2.24045	up	chrX	+	133941222	133988641
NR_024607	MGC16121	-2.14418	-1.10043	2.14418	down	RefSeq_NR	786	chrX	-	133677407	133680660	upstream	NM_138819	FAM122C	hypothetical protein LOC159091 isoform 2	2.24045	1.16379	2.24045	up	chrX	+	133941222	133988641
AI655567	lincRNA-FKBP1A	3.3995	1.76532	3.3995	up	lincRNA	433	chr20	-	1416425	1416858	upstream	NM_001039508	SIRPG	signal-regulatory protein gamma isoform 3	-2.21389	-1.14658	2.21389	down	chr20	-	1609797	1638425
CB047659	lincRNA-JARID2-2	-2.00402	-1.00289	2.00402	down	lincRNA	386	chr6	+	14118019	14196570	overlap	NM_001040280	CD83	CD83 antigen isoform b	-2.8421	-1.50696	2.8421	down	chr6	+	14117864	14137148
ENST00000424151	AC006378.3	-2.36921	-1.24441	2.36921	down	Ensembl	314	chr7	-	93594721	93597702	downstream	NM_006528	TFPI2	tissue factor pathway inhibitor 2 precursor	-6.92531	-2.79188	6.92531	down	chr7	-	93515744	93520065
BC030956	lincRNA-TFPI2-2	3.91329	1.96838	3.91329	up	lincRNA	1970	chr7	+	93220884	93540384	overlap	NM_006528	TFPI2	tissue factor pathway inhibitor 2 precursor	-6.92531	-2.79188	6.92531	down	chr7	-	93515744	93520065
chrX:118619272-118629135+	lincRNA-CXorf56-1	-2.50263	-1.32345	2.50263	down	lincRNA	9864	chrX	+	118619272	118629135	downstream	NM_181777	UBE2A	ubiquitin-conjugating enzyme E2 A isoform 3	-2.50613	-1.32546	2.50613	down	chrX	+	118714297	118718379
chrX:118619272-118629135+	lincRNA-CXorf56-1	-2.50263	-1.32345	2.50263	down	lincRNA	9864	chrX	+	118619272	118629135	downstream	NM_181762	UBE2A	ubiquitin-conjugating enzyme E2 A isoform 2	3.04027	1.6042	3.04027	up	chrX	+	118708498	118718379
ENST00000505358	AC004611.1	-2.03828	-1.02735	2.03828	down	Ensembl	1207	chr19	+	5558184	5581226	downstream	NM_001097639	FUT3	galactoside 3(4)-L-fucosyltransferase	2.87838	1.52526	2.87838	up	chr19	-	5842898	5851485
DA530362	lincRNA-PROX1-3	2.06612	1.04692	2.06612	up	lincRNA	608	chr1	+	213460781	213461394	upstream	NM_001136474	VASH2	vasohibin-2 isoform 2	-4.20854	-2.07332	4.20854	down	chr1	+	213123886	213164927
CR608597	lincRNA-ZNF117	7.07319	2.82236	7.07319	up	lincRNA	1837	chr7	-	64440300	64467062	downstream	NM_001013746	ZNF107	zinc finger protein 107	3.01548	1.59239	3.01548	up	chr7	+	64126510	64171401
ENST00000421191	XXbac-BPG248L24.10	-2.37784	-1.24965	2.37784	down	Ensembl	306	chr6	-	31275591	31276326	upstream	NM_006674	HCP5	HLA class I histocompatibility antigen protein	-2.15104	-1.10503	2.15104	down	chr6	+	31430956	31433586
BC050642	lincRNA-ENO1-1	4.35678	2.12326	4.35678	up	lincRNA	1898	chr1	-	8921062	9288096	upstream	NM_025106	SPSB1	SPRY domain-containing SOCS box protein 1	5.20344	2.37947	5.20344	up	chr1	+	9352940	9429590
chr8:49776604-49779322+	lincRNA-SNAI2-1	3.41675	1.77262	3.41675	up	lincRNA	2719	chr8	+	49776604	49779322	downstream	NM_003068	SNAI2	zinc finger protein SNAI2	2.51036	1.3279	2.51036	up	chr8	-	49830238	49833999
ENST00000417149	RP11-298E9.6	-2.53486	-1.34191	2.53486	down	Ensembl	390	chr10	-	3282562	3299402	downstream	NM_002627	PFKP	6-phosphofructokinase type C isoform 1	-2.6056	-1.38161	2.6056	down	chr10	+	3109751	3178996
BC015716		5.9583	2.5749	5.9583	up	misc_RNA	1903	chr1	+	110438594	110440481	upstream	NM_133181	EPS8L3	epidermal growth factor receptor kinase	-2.14091	-1.09823	2.14091	down	chr1	-	110292701	110306644
ENST00000505987	HSP90AA4P	2.44951	1.29249	2.44951	up	Ensembl	2173	chr4	+	88812994	88815167	downstream	NM_001040060	SPP1	osteopontin isoform c precursor	8.57728	3.10052	8.57728	up	chr4	+	88896801	88904563
chr11:93702877-93731152-	lincRNA-C11orf90	2.17318	1.11981	2.17318	up	lincRNA	28276	chr11	-	93702877	93731152	downstream	NM_014039	C11orf54	ester hydrolase C11orf54	-3.81039	-1.92994	3.81039	down	chr11	+	93474792	93496247
ENST00000441207	RP4-742C19.11	2.34904	1.23207	2.34904	up	Ensembl	421	chr22	+	39551529	39551950	downstream	NM_004711	SYNGR1	synaptogyrin-1 isoform 1a	-15.5555	-3.95936	15.5555	down	chr22	+	39745953	39781593
AX747237	lincRNA-KIFC3	-2.55742	-1.35469	2.55742	down	lincRNA	3159	chr16	-	57792130	57896733	downstream	NM_001145771	GPR56	G-protein coupled receptor 56 isoform a	3.22315	1.68847	3.22315	up	chr16	+	57662418	57698944
ENST00000441399	RP5-842K24.2	14.5982	3.86772	14.5982	up	Ensembl	3474	chrX	+	131352534	131566890	upstream	NM_016542	MST4	serine/threonine-protein kinase MST4 isoform 1	2.24831	1.16884	2.24831	up	chrX	+	131157244	131209971

## Sheet: H3T vs H3N
This table contains the differentially expressed lincRNA and nearby coding genes (distance < 300 kb). # Column A: seqname, the sequence identifier. # Column B: GeneSymbol, the symbol of the LncRNA. # Column C: Fold change - LncRNAs, the ratio of normalized intensities between two samples, positive value indicates up-regulation, and negative value indicates down-regulation. # Column D: Log Fold ch…
seqname	GeneSymbol	Fold change - LncRNAs	Log Fold change - LncRNAs	Absolute Fold change - LncRNAs	Regulation - LncRNAs	source	RNAlength	Chrom	Strand	txStart	txEnd	GenomeRelationship	NearbyGene	NearbyGeneSymbol	NearbyProteinName	Fold change - mRNAs	Log Fold change - mRNAs	Absolute Fold change - mRNAs	Regulation - mRNAs	NearbyGeneChrom	NearbyGeneStrand	NearbyGenetxStart	NearbyGenetxEnd
chr8:37801630-37818621-	lincRNA-GOT1L1	-2.92079	-1.54636	2.92079	down	lincRNA	16992	chr8	-	37801630	37818621	downstream	NM_152413	GOT1L1	putative aspartate aminotransferase, cytoplasmic	-2.94818	-1.55982	2.94818	down	chr8	-	37791799	37797647
NR_027345	NCRNA00173	12.9143	3.69089	12.9143	up	RefSeq_NR	1597	chr12	+	116971226	116973326	downstream	NM_001109903	RNFT2	RING finger and transmembrane domain-containing	6.64855	2.73304	6.64855	up	chr12	+	117176095	117291436
DB340468	lincRNA-KLF13-2	-9.63292	-3.26797	9.63292	down	lincRNA	578	chr15	+	31598146	31598723	downstream	NM_015995	KLF13	Krueppel-like factor 13	19.7553	4.30417	19.7553	up	chr15	+	31619082	31670102
uc003wyp.1	CR613267	-2.24749	-1.16832	2.24749	down	UCSC_knowngene	2275	chr8	+	17942376	17955126	overlap	NM_004315	ASAH1	acid ceramidase isoform b	22.9111	4.51798	22.9111	up	chr8	-	17913924	17942507
AF143879		7.05958	2.81958	7.05958	up	misc_RNA	581	chr16	+	25271823	25272384	upstream	NM_016309	LCMT1	leucine carboxyl methyltransferase 1 isoform a	5.63396	2.49415	5.63396	up	chr16	+	25123046	25189551
ENST00000445336	RP11-451L9.3	-2.9845	-1.57749	2.9845	down	Ensembl	2725	chrX	+	74802493	74805341	upstream	NM_145052	UPRT	uracil phosphoribosyltransferase homolog	7.67823	2.94077	7.67823	up	chrX	+	74493893	74524732
chr7:143147778-143169303-	lincRNA-TAS2R60	-4.44696	-2.15282	4.44696	down	lincRNA	21526	chr7	-	143147778	143169303	upstream	NM_001008747	CTAGE15P	CTAGE6-like	-3.24419	-1.69786	3.24419	down	chr7	+	143268889	143271244
uc002aqr.1	BC047537	-4.61239	-2.20551	4.61239	down	UCSC_knowngene	3969	chr15	-	67697735	67814182	downstream	NM_005902	SMAD3	mothers against decapentaplegic homolog 3	-3.00423	-1.587	3.00423	down	chr15	+	67358194	67487533
ENST00000451203	AC104843.3	2.27487	1.18579	2.27487	up	Ensembl	319	chr7	-	152299297	152299977	upstream	NM_001040135	ACTR3B	actin-related protein 3B isoform 2	-2.10621	-1.07465	2.10621	down	chr7	+	152456850	152552463
exon3668+	lincRNA-DACT2-3	-3.651	-1.86829	3.651	down	lincRNA	101	chr6	+	168673026	168673126	upstream	NM_030615	KIF25	kinesin-like protein KIF25 isoform 1	-6.20789	-2.6341	6.20789	down	chr6	+	168418552	168445769
AI354683	lincRNA-FRMD1-1	-2.02114	-1.01517	2.02114	down	lincRNA	439	chr6	-	168501721	168502166	downstream	NM_030615	KIF25	kinesin-like protein KIF25 isoform 1	-6.20789	-2.6341	6.20789	down	chr6	+	168418552	168445769
AA431609	lincRNA-ZNF706-1	-2.26235	-1.17782	2.26235	down	lincRNA	499	chr8	+	102141213	102145473	upstream	NM_003406	YWHAZ	14-3-3 protein zeta/delta	-2.8354	-1.50355	2.8354	down	chr8	-	101930803	101965623
AL080082		8.47042	3.08243	8.47042	up	NRED	1026	chr10	+	70459545	70460550	downstream	NM_004728	DDX21	nucleolar RNA helicase 2	6.17732	2.62698	6.17732	up	chr10	+	70715891	70744279
AK225978	lincRNA-SPARC	6.11387	2.61209	6.11387	up	lincRNA	1520	chr5	+	150632684	151084743	downstream	NM_198395	G3BP1	ras GTPase-activating protein-binding protein 1	-2.12271	-1.08591	2.12271	down	chr5	+	151151475	151184915
DB325375	lincRNA-SIX6	-3.51819	-1.81483	3.51819	down	lincRNA	551	chr14	-	61110277	61110827	upstream	NM_017420	SIX4	homeobox protein SIX4	4.05801	2.02077	4.05801	up	chr14	-	61176255	61190852
AI763350	lincRNA-SREBF2	-5.91452	-2.56426	5.91452	down	lincRNA	486	chr22	-	42307296	42310570	downstream	NM_024821	CCDC134	coiled-coil domain-containing protein 134	-3.00682	-1.58824	3.00682	down	chr22	+	42196677	42222303
AA179681	lincRNA-KCNA10	-2.29705	-1.19978	2.29705	down	lincRNA	502	chr1	-	111107981	111108483	downstream	NM_022768	RBM15	putative RNA-binding protein 15 isoform 1	23.3215	4.54359	23.3215	up	chr1	+	110881944	110889303
NR_033360	MEG3	14.9884	3.90577	14.9884	up	RefSeq_NR	1621	chr14	+	101292444	101327358	downstream	NM_001134888	RTL1	retrotransposon-like protein 1	-6.83185	-2.77228	6.83185	down	chr14	-	101346991	101351184
BC036602		-2.60219	-1.37973	2.60219	down	RNAdb	1336	chr14	+	101319252	101320560	downstream	NM_001134888	RTL1	retrotransposon-like protein 1	-6.83185	-2.77228	6.83185	down	chr14	-	101346991	101351184
NR_002766	MEG3	2.50328	1.32382	2.50328	up	RefSeq_NR	1595	chr14	+	101292444	101327358	downstream	NM_001134888	RTL1	retrotransposon-like protein 1	-6.83185	-2.77228	6.83185	down	chr14	-	101346991	101351184
ENST00000514741	AL132709.10	-2.65529	-1.40887	2.65529	down	Ensembl	2395	chr14	-	101536823	101539261	downstream	NM_001134888	RTL1	retrotransposon-like protein 1	-6.83185	-2.77228	6.83185	down	chr14	-	101346991	101351184
uc001yjz.1	AK094562	-19.2561	-4.26724	19.2561	down	UCSC_knowngene	2638	chr14	+	101536247	101539271	upstream	NM_001134888	RTL1	retrotransposon-like protein 1	-6.83185	-2.77228	6.83185	down	chr14	-	101346991	101351184
ENST00000515403	RP11-844P9.2	4.88963	2.28973	4.88963	up	Ensembl	3632	chr5	-	175570087	175612158	upstream	NM_198567	C5orf25	hypothetical protein LOC375484	-2.36243	-1.24027	2.36243	down	chr5	+	175665369	175772990
BC028019	lincRNA-C9orf57	11.581	3.53369	11.581	up	lincRNA	3343	chr9	+	74526576	74600965	downstream	NM_004293	GDA	guanine deaminase isoform b	-6.34564	-2.66577	6.34564	down	chr9	+	74764292	74867140
uc001zks.1	AK127696	-2.0379	-1.02708	2.0379	down	UCSC_knowngene	2317	chr15	+	40331511	40359491	downstream	NM_033510	DISP2	protein dispatched homolog 2	11.0614	3.46746	11.0614	up	chr15	+	40650433	40663256
ENST00000447876	AC018730.1	-7.83374	-2.9697	7.83374	down	Ensembl	607	chr2	-	105424030	105469641	upstream	NM_182640	MRPS9	28S ribosomal protein S9, mitochondrial	2.06267	1.04451	2.06267	up	chr2	+	105654482	105716418
AI218855	lincRNA-RPS14-2	4.07784	2.0278	4.07784	up	lincRNA	269	chr5	-	149855120	149864849	downstream	NM_001135243	TCOF1	treacle protein isoform d	-2.99895	-1.58446	2.99895	down	chr5	+	149737201	149779871
ENST00000428294	RP3-449O17.1	-7.54123	-2.9148	7.54123	down	Ensembl	700	chr22	-	38731766	38794921	downstream	NM_001039583	PICK1	PRKCA-binding protein	-4.02422	-2.00871	4.02422	down	chr22	+	38453261	38471708
uc002aug.2	BC034424	-2.16187	-1.11228	2.16187	down	UCSC_knowngene	3146	chr15	+	72571207	72644133	overlap	NM_001172685	CELF6	CUGBP Elav-like family member 6 isoform 3	-2.66589	-1.41462	2.66589	down	chr15	-	72577067	72598656
chr9:33081447-33083405-	lincRNA-SMU1	-2.21982	-1.15044	2.21982	down	lincRNA	1959	chr9	-	33081447	33083405	downstream	NM_001539	DNAJA1	dnaJ homolog subfamily A member 1	5.89237	2.55885	5.89237	up	chr9	+	33025208	33039062
chr9:33081447-33083405+	lincRNA-B4GALT1	-2.84813	-1.51001	2.84813	down	lincRNA	1959	chr9	+	33081447	33083405	upstream	NM_001539	DNAJA1	dnaJ homolog subfamily A member 1	5.89237	2.55885	5.89237	up	chr9	+	33025208	33039062
ENST00000452496	ASS1P12	-24.0454	-4.58769	24.0454	down	Ensembl	1227	chr9	+	32945993	32947220	downstream	NM_001539	DNAJA1	dnaJ homolog subfamily A member 1	5.89237	2.55885	5.89237	up	chr9	+	33025208	33039062
ENST00000453103	AC073046.4	10.6189	3.40856	10.6189	up	Ensembl	601	chr2	-	74174768	74208568	downstream	NM_201647	STAMBP	STAM-binding protein	6.63327	2.72972	6.63327	up	chr2	+	74056085	74090011
uc003wpf.1	AK128400	2.56146	1.35697	2.56146	up	UCSC_knowngene	3993	chr8	-	590407	594400	downstream	NM_012173	FBXO25	F-box only protein 25 isoform 3	2.07523	1.05327	2.07523	up	chr8	+	356807	419875
AF083120		-2.79444	-1.48256	2.79444	down	misc_RNA	158	chr11	+	62321164	62321291	downstream	NM_199337	TMEM179B	transmembrane protein 179B	2.02498	1.01791	2.02498	up	chr11	+	62554873	62557872
ENST00000421191	XXbac-BPG248L24.10	2.74185	1.45515	2.74185	up	Ensembl	306	chr6	-	31275591	31276326	upstream	NM_001145467	NCR3	natural cytotoxicity triggering receptor 3	-2.7469	-1.45781	2.7469	down	chr6	-	31557050	31560762
AK096174		3.3251	1.7334	3.3251	up	misc_RNA	2220	chr12	+	122232715	122234935	downstream	NM_002813	PSMD9	26S proteasome non-ATPase regulatory subunit 9	12.346	3.62598	12.346	up	chr12	+	122326645	122355771
chr13:24122375-24133325-	lincRNA-SACS	-2.47133	-1.30529	2.47133	down	lincRNA	10951	chr13	-	24122375	24133325	downstream	NM_014363	SACS	sacsin	5.68646	2.50753	5.68646	up	chr13	-	23902964	24007841
uc010aja.1	TCRA	-13.9639	-3.80363	13.9639	down	UCSC_knowngene	583	chr14	+	22392580	23016719	downstream	NM_005015	OXA1L	mitochondrial inner membrane protein OXA1L	-2.36765	-1.24346	2.36765	down	chr14	+	23235730	23240998
CR599308	lincRNA-AEBP2-2	3.06516	1.61596	3.06516	up	lincRNA	2138	chr12	+	19556999	19672288	overlap	NM_001114176	AEBP2	zinc finger protein AEBP2 isoform b	5.60345	2.48632	5.60345	up	chr12	+	19592607	19675173
AW850155	lincRNA-AEBP2-1	-3.27108	-1.70977	3.27108	down	lincRNA	700	chr12	-	19686464	19687155	downstream	NM_001114176	AEBP2	zinc finger protein AEBP2 isoform b	5.60345	2.48632	5.60345	up	chr12	+	19592607	19675173
chr3:136790035-136808485-	lincRNA-IL20RB-1	-3.28269	-1.71488	3.28269	down	lincRNA	18451	chr3	-	136790035	136808485	downstream	NM_144717	IL20RB	interleukin-20 receptor subunit beta precursor	2.63376	1.39713	2.63376	up	chr3	+	136676706	136729926
ENST00000441207	RP4-742C19.11	2.81059	1.49087	2.81059	up	Ensembl	421	chr22	+	39551529	39551950	upstream	NM_014508	APOBEC3C	probable DNA dC->dU-editing enzyme APOBEC-3C	14.1194	3.81961	14.1194	up	chr22	+	39410264	39414825
AK289744	lincRNA-SUN2	-2.41921	-1.27454	2.41921	down	lincRNA	2725	chr22	-	39131913	39190148	upstream	NM_014508	APOBEC3C	probable DNA dC->dU-editing enzyme APOBEC-3C	14.1194	3.81961	14.1194	up	chr22	+	39410264	39414825
AA854104	lincRNA-MTCH2	2.54581	1.34812	2.54581	up	lincRNA	547	chr11	+	47626129	47626679	upstream	NM_001143984	PTPMT1	protein-tyrosine phosphatase mitochondrial 1	-2.43333	-1.28293	2.43333	down	chr11	+	47586981	47595013
NR_026857	FLJ90757	-3.97809	-1.99207	3.97809	down	RefSeq_NR	4421	chr17	-	79002932	79008519	upstream	NM_017450	BAIAP2	brain-specific angiogenesis inhibitor	58.4725	5.86969	58.4725	up	chr17	+	79008946	79084312
uc001cil.2	CR621467	-2.41697	-1.2732	2.41697	down	UCSC_knowngene	1030	chr1	+	43424774	43448990	upstream	NM_006347	PPIH	peptidyl-prolyl cis-trans isomerase H	4.65546	2.21892	4.65546	up	chr1	+	43124047	43142429
NR_002578	GAS5	4.65908	2.22004	4.65908	up	RefSeq_NR	651	chr1	-	173833039	173837125	upstream	NM_001122770	ZBTB37	zinc finger and BTB domain-containing protein 37	-2.44779	-1.29148	2.44779	down	chr1	+	173837492	173855774
CR595169		28.0021	4.80746	28.0021	up	RNAdb	1493	chr1	-	173833394	173836186	upstream	NM_001122770	ZBTB37	zinc finger and BTB domain-containing protein 37	-2.44779	-1.29148	2.44779	down	chr1	+	173837492	173855774
AF088026		3.41568	1.77217	3.41568	up	RNAdb	703	chr1	+	173832385	173833077	downstream	NM_001122770	ZBTB37	zinc finger and BTB domain-containing protein 37	-2.44779	-1.29148	2.44779	down	chr1	+	173837492	173855774
uc001gjk.2	GAS5	18.2681	4.19126	18.2681	up	UCSC_knowngene	1695	chr1	-	173833039	173837125	upstream	NM_001122770	ZBTB37	zinc finger and BTB domain-containing protein 37	-2.44779	-1.29148	2.44779	down	chr1	+	173837492	173855774
uc001cil.2	CR621467	-2.41697	-1.2732	2.41697	down	UCSC_knowngene	1030	chr1	+	43424774	43448990	upstream	NM_148960	CLDN19	claudin-19 isoform a	-2.14569	-1.10144	2.14569	down	chr1	-	43198763	43205925
chr7:143147778-143169303-	lincRNA-TAS2R60	-4.44696	-2.15282	4.44696	down	lincRNA	21526	chr7	-	143147778	143169303	downstream	NM_176882	TAS2R40	taste receptor type 2 member 40	-3.58986	-1.84393	3.58986	down	chr7	+	142919171	142920143
BC009210	lincRNA-KIAA1199	2.52362	1.3355	2.52362	up	lincRNA	2959	chr15	-	81239669	81282169	upstream	NM_172217	IL16	pro-interleukin-16 isoform 2	-2.49857	-1.3211	2.49857	down	chr15	+	81517639	81605104
ENST00000340510	AC004987.7	-2.68013	-1.4223	2.68013	down	Ensembl	3049	chr7	+	39773230	39832691	upstream	NM_007252	POU6F2	POU domain, class 6, transcription factor 2	-2.05993	-1.0426	2.05993	down	chr7	+	39017608	39504390
exon1959+	lincRNA-RBBP8-2	-2.86822	-1.52015	2.86822	down	lincRNA	93	chr18	+	20043793	20043885	upstream	NM_005257	GATA6	transcription factor GATA-6	-3.04469	-1.6063	3.04469	down	chr18	+	19749415	19782227
ENST00000453103	AC073046.4	10.6189	3.40856	10.6189	up	Ensembl	601	chr2	-	74174768	74208568	upstream	NM_001035505	BOLA3	bolA-like protein 3 isoform 2	23.8216	4.5742	23.8216	up	chr2	-	74362527	74375039
BI048312	lincRNA-WNT9A	35.4583	5.14805	35.4583	up	lincRNA	393	chr1	+	227598421	228286740	overlap	NM_001658	ARF1	ADP-ribosylation factor 1	-4.61569	-2.20655	4.61569	down	chr1	+	228270360	228286913
AW387651	lincRNA-TFE3	-12.4595	-3.63917	12.4595	down	lincRNA	232	chrX	-	48903267	49031062	overlap	NM_002668	PLP2	proteolipid protein 2	3.71664	1.894	3.71664	up	chrX	+	49028183	49031468
AX721103		8.29039	3.05144	8.29039	up	misc_RNA	642	chr6	-	28083684	28084323	upstream	NM_001007531	NKAPL	NKAP-like protein	-7.93416	-2.98808	7.93416	down	chr6	+	28227097	28228736
ENST00000510652	AL358933.1	-3.12838	-1.64542	3.12838	down	Ensembl	1517	chr6	-	28089594	28104644	upstream	NM_001007531	NKAPL	NKAP-like protein	-7.93416	-2.98808	7.93416	down	chr6	+	28227097	28228736
chr3:122764889-122778226-	lincRNA-SEMA5B-1	-15.7785	-3.97989	15.7785	down	lincRNA	13338	chr3	-	122764889	122778226	upstream	NM_006810	PDIA5	protein disulfide-isomerase A5 precursor	-5.55992	-2.47507	5.55992	down	chr3	+	122785855	122880953
ENST00000479812	RP11-434O22.2	2.88486	1.5285	2.88486	up	Ensembl	475	chr14	+	35163375	35163850	upstream	NM_021249	SNX6	sorting nexin-6 isoform a	-2.54601	-1.34824	2.54601	down	chr14	-	35030617	35099315
ENST00000422521	AC008280.5	5.36447	2.42344	5.36447	up	Ensembl	1115	chr2	+	54198244	54293184	upstream	NM_001127398	ERLEC1	endoplasmic reticulum lectin 1 isoform 3	58.5347	5.87122	58.5347	up	chr2	+	54014067	54046495
ENST00000418851	AC008280.1	2.11825	1.08288	2.11825	up	Ensembl	412	chr2	-	54256688	54257819	downstream	NM_001127398	ERLEC1	endoplasmic reticulum lectin 1 isoform 3	58.5347	5.87122	58.5347	up	chr2	+	54014067	54046495
ENST00000422346	AC008280.4	-4.58285	-2.19625	4.58285	down	Ensembl	732	chr2	+	54309690	54312203	upstream	NM_001127398	ERLEC1	endoplasmic reticulum lectin 1 isoform 3	58.5347	5.87122	58.5347	up	chr2	+	54014067	54046495
ENST00000438350	RP11-40H20.3	6.50294	2.70109	6.50294	up	Ensembl	221	chr1	+	27537754	27537975	downstream	NM_015023	WDTC1	WD and tetratricopeptide repeats protein 1	2.05482	1.03901	2.05482	up	chr1	+	27561006	27635110
DB027866	lincRNA-SDPR-2	7.47954	2.90295	7.47954	up	lincRNA	595	chr2	+	192557927	192573896	upstream	NM_012223	MYO1B	myosin-Ib isoform 2	-5.37384	-2.42595	5.37384	down	chr2	+	192110106	192290115
BX952962	lincRNA-OBFC2A-2	4.98534	2.31769	4.98534	up	lincRNA	428	chr2	-	192564056	192564732	downstream	NM_012223	MYO1B	myosin-Ib isoform 2	-5.37384	-2.42595	5.37384	down	chr2	+	192110106	192290115
ENST00000440570	AC004383.4	-3.89899	-1.9631	3.89899	down	Ensembl	760	chrX	-	133677366	133680662	downstream	NM_000194	HPRT1	hypoxanthine-guanine phosphoribosyltransferase	2.17307	1.11973	2.17307	up	chrX	+	133594174	133634698
NR_024607	MGC16121	-5.10776	-2.35269	5.10776	down	RefSeq_NR	786	chrX	-	133677407	133680660	downstream	NM_000194	HPRT1	hypoxanthine-guanine phosphoribosyltransferase	2.17307	1.11973	2.17307	up	chrX	+	133594174	133634698
ENST00000467573	AF064859.2	2.05784	1.04113	2.05784	up	Ensembl	473	chr21	+	40499493	40499966	downstream	NM_001146218	WRB	tryptophan-rich protein isoform 2	4.1999	2.07035	4.1999	up	chr21	+	40759691	40769815
uc002cuc.2	BC013599	40.0379	5.32329	40.0379	up	UCSC_knowngene	1114	chr16	-	3178836	3182043	downstream	NM_001012633	IL32	interleukin-32 isoform A	-32.7375	-5.03287	32.7375	down	chr16	+	3115312	3119668
uc001zks.1	AK127696	-2.0379	-1.02708	2.0379	down	UCSC_knowngene	2317	chr15	+	40331511	40359491	downstream	NM_001211	BUB1B	mitotic checkpoint serine/threonine-protein	12.162	3.60431	12.162	up	chr15	+	40453209	40513337
AW269809	lincRNA-KPNA1	-5.21166	-2.38174	5.21166	down	lincRNA	382	chr3	-	122233924	122236198	upstream	NM_017554	PARP14	poly [ADP-ribose] polymerase 14	14.3986	3.84786	14.3986	up	chr3	+	122399671	122449687
ENST00000438679	RP5-1065P14.1	13.5712	3.76247	13.5712	up	Ensembl	415	chr1	+	229177917	229178332	downstream	NM_004578	RAB4A	ras-related protein Rab-4A	-3.75866	-1.91022	3.75866	down	chr1	+	229406878	229440518
uc002ioy.1	AK097622	-3.52851	-1.81906	3.52851	down	UCSC_knowngene	1754	chr17	-	47535222	47539111	downstream	NM_002634	PHB	prohibitin	7.93608	2.98843	7.93608	up	chr17	-	47481419	47492242
ENST00000449605	RP11-147O5.1	-2.49536	-1.31925	2.49536	down	Ensembl	7619	chrX	+	21911717	21920026	upstream	NM_014927	CNKSR2	connector enhancer of kinase suppressor of ras 2	2.20171	1.13863	2.20171	up	chrX	+	21392535	21672813
ENST00000478813	RP11-941H19.1	4.86911	2.28366	4.86911	up	Ensembl	628	chr8	-	81177762	81178390	downstream	NM_005079	TPD52	tumor protein D52 isoform 3	-2.28219	-1.19042	2.28219	down	chr8	-	80947104	81083836
CR616931	lincRNA-HEY1	43.2722	5.43537	43.2722	up	lincRNA	728	chr8	-	80830952	80942384	upstream	NM_005079	TPD52	tumor protein D52 isoform 3	-2.28219	-1.19042	2.28219	down	chr8	-	80947104	81083836
BU149307	lincRNA-C1orf55	-8.65302	-3.1132	8.65302	down	lincRNA	973	chr1	+	225983286	226302302	overlap	NM_000120	EPHX1	epoxide hydrolase 1	-5.75206	-2.52408	5.75206	down	chr1	+	226013001	226033262
chr7:1348449-1366599+	lincRNA-MICALL2	-5.42757	-2.44031	5.42757	down	lincRNA	18151	chr7	+	1348449	1366599	upstream	NM_001098201	GPER	G-protein coupled estrogen receptor 1	-3.32131	-1.73175	3.32131	down	chr7	+	1127722	1133451
ENST00000435408	HCG9P5	-6.31869	-2.65963	6.31869	down	Ensembl	225	chr6	+	29716065	29716290	upstream	NM_007160	OR2H2	olfactory receptor 2H2	-4.66267	-2.22116	4.66267	down	chr6	+	29555682	29556745
BX101441	lincRNA-C10orf46-1	-10.041	-3.32783	10.041	down	lincRNA	712	chr10	+	120374728	120375440	upstream	NM_022063	C10orf84	hypothetical protein LOC63877	-2.50638	-1.32561	2.50638	down	chr10	-	120068571	120101839
AX747038	lincRNA-BANK1-2	31.3874	4.97211	31.3874	up	lincRNA	3544	chr4	+	102341117	102995967	overlap	NM_001127507	BANK1	B-cell scaffold protein with ankyrin repeats	-3.28737	-1.71693	3.28737	down	chr4	+	102711763	102995969
AA368654	lincRNA-OPTC	-16.9746	-4.0853	16.9746	down	lincRNA	281	chr1	-	203482904	203483185	downstream	NM_002725	PRELP	prolargin precursor	-6.07215	-2.60221	6.07215	down	chr1	+	203444882	203460479
chr1:203164802-203174902+	lincRNA-CHIT1	-4.34172	-2.11827	4.34172	down	lincRNA	10101	chr1	+	203164802	203174902	downstream	NM_002725	PRELP	prolargin precursor	-6.07215	-2.60221	6.07215	down	chr1	+	203444882	203460479
chr1:203291278-203297051+	lincRNA-FMOD	-2.88667	-1.52941	2.88667	down	lincRNA	5774	chr1	+	203291278	203297051	downstream	NM_002725	PRELP	prolargin precursor	-6.07215	-2.60221	6.07215	down	chr1	+	203444882	203460479
ENST00000441207	RP4-742C19.11	2.81059	1.49087	2.81059	up	Ensembl	421	chr22	+	39551529	39551950	upstream	NM_001166002	APOBEC3H	DNA dC->dU-editing enzyme APOBEC-3H isoform 3	19.8462	4.31079	19.8462	up	chr22	+	39493228	39500072
AK000839		2.34418	1.22908	2.34418	up	misc_RNA	1951	chr17	-	46657698	46659621	downstream	NM_001075099	SKAP1	src kinase-associated phosphoprotein 1 isoform	7.08156	2.82407	7.08156	up	chr17	-	46210801	46507594
DB307684	lincRNA-C8orf37-1	-4.03741	-2.01343	4.03741	down	lincRNA	518	chr8	-	96311901	96312419	downstream	NM_024613	PLEKHF2	pleckstrin homology domain-containing family F	5.66548	2.5022	5.66548	up	chr8	+	96145948	96168913
BE617381	lincRNA-GDF6-1	-7.61604	-2.92904	7.61604	down	lincRNA	1097	chr8	+	96387622	96388412	upstream	NM_024613	PLEKHF2	pleckstrin homology domain-containing family F	5.66548	2.5022	5.66548	up	chr8	+	96145948	96168913
AW661714	lincRNA-TP53INP1-2	-2.88224	-1.52719	2.88224	down	lincRNA	451	chr8	-	95962452	95963624	upstream	NM_024613	PLEKHF2	pleckstrin homology domain-containing family F	5.66548	2.5022	5.66548	up	chr8	+	96145948	96168913
AY444560	lincRNA-C8orf38-2	2.62551	1.3926	2.62551	up	lincRNA	1110	chr8	+	95970235	96070177	downstream	NM_024613	PLEKHF2	pleckstrin homology domain-containing family F	5.66548	2.5022	5.66548	up	chr8	+	96145948	96168913
AA594021	lincRNA-GNA13	-2.4382	-1.28582	2.4382	down	lincRNA	359	chr17	-	63099542	63099901	downstream	NM_199340	LRRC37A3	leucine-rich repeat-containing protein 37A3	7.08226	2.82421	7.08226	up	chr17	-	62850487	62914903
ENST00000506795	RP11-462C24.1	-4.19351	-2.06816	4.19351	down	Ensembl	1136	chr4	-	109461323	109541585	upstream	NM_021227	OSTC	oligosaccharyltransferase complex subunit OSTC	15.1136	3.91777	15.1136	up	chr4	+	109571740	109588980
uc010bfv.1	AK123700	-2.80423	-1.48761	2.80423	down	UCSC_knowngene	1913	chr15	+	57595780	57599965	downstream	NM_032866	CGNL1	cingulin-like protein 1	-14.9785	-3.90482	14.9785	down	chr15	+	57668704	57842921
CR608597	lincRNA-ZNF117	5.74151	2.52143	5.74151	up	lincRNA	1837	chr7	-	64440300	64467062	overlap	NM_015852	ZNF117	zinc finger protein 117	9.35856	3.22629	9.35856	up	chr7	-	64434829	64451414
AK124321	lincRNA-RNF32-3	-3.13414	-1.64807	3.13414	down	lincRNA	2538	chr7	+	155755325	155759037	upstream	NM_000193	SHH	sonic hedgehog protein preproprotein	-4.9876	-2.31834	4.9876	down	chr7	-	155595557	155604967
CV396150	lincRNA-TXNRD1-1	-3.72662	-1.89787	3.72662	down	lincRNA	296	chr12	-	104762832	104763108	downstream	NM_013320	HCFC2	host cell factor 2	2.65351	1.4079	2.65351	up	chr12	+	104458235	104500304
BC036541	lincRNA-ZNF280D	6.61872	2.72655	6.61872	up	lincRNA	4811	chr15	-	56945018	57210767	downstream	NM_018365	MNS1	meiosis-specific nuclear structural protein 1	5.0241	2.32886	5.0241	up	chr15	-	56720928	56757335
chr15:56580983-56592133-	lincRNA-RFX7	-2.03922	-1.02802	2.03922	down	lincRNA	11151	chr15	-	56580983	56592133	upstream	NM_018365	MNS1	meiosis-specific nuclear structural protein 1	5.0241	2.32886	5.0241	up	chr15	-	56720928	56757335
AK296158	lincRNA-TMEM30B-1	2.41925	1.27456	2.41925	up	lincRNA	1756	chr14	+	61654286	62016579	downstream	NM_003082	SNAPC1	snRNA-activating protein complex subunit 1	5.62197	2.49107	5.62197	up	chr14	+	62229074	62263146
ENST00000508827	AL355916.1	-3.3244	-1.7331	3.3244	down	Ensembl	5103	chr14	-	62023037	62037371	upstream	NM_003082	SNAPC1	snRNA-activating protein complex subunit 1	5.62197	2.49107	5.62197	up	chr14	+	62229074	62263146
DB030353	lincRNA-RPUSD4-2	-2.23838	-1.16245	2.23838	down	lincRNA	613	chr11	+	125976772	125977385	downstream	NM_148910	TIRAP	toll/interleukin-1 receptor domain-containing	5.68483	2.50712	5.68483	up	chr11	+	126152981	126163071
chr7:1348449-1366599+	lincRNA-MICALL2	-5.42757	-2.44031	5.42757	down	lincRNA	18151	chr7	+	1348449	1366599	downstream	NM_001080453	INTS1	integrator complex subunit 1	2.28034	1.18925	2.28034	up	chr7	-	1509912	1544018
NR_026857	FLJ90757	-3.97809	-1.99207	3.97809	down	RefSeq_NR	4421	chr17	-	79002932	79008519	upstream	NM_006340	BAIAP2	brain-specific angiogenesis inhibitor	-11.7725	-3.55734	11.7725	down	chr17	+	79008946	79091232
CR738423	lincRNA-CTTNBP2NL-1	-3.41263	-1.77088	3.41263	down	lincRNA	700	chr1	+	112548412	112550748	upstream	NM_001010935	RAP1A	ras-related protein Rap-1A precursor	2.79934	1.48509	2.79934	up	chr1	+	112162404	112256101
ENST00000427188	C21orf84	10.5574	3.40019	10.5574	up	Ensembl	967	chr21	-	44890312	44891472	upstream	NM_003681	PDXK	pyridoxal kinase	15.2086	3.92682	15.2086	up	chr21	+	45138977	45182188
NR_026863	C21orf84	2.016	1.01149	2.016	up	RefSeq_NR	579	chr21	-	44881973	44898103	upstream	NM_003681	PDXK	pyridoxal kinase	15.2086	3.92682	15.2086	up	chr21	+	45138977	45182188
chr8:37801630-37818621-	lincRNA-GOT1L1	-2.92079	-1.54636	2.92079	down	lincRNA	16992	chr8	-	37801630	37818621	downstream	NM_007198	PROSC	proline synthase co-transcribed bacterial	6.65578	2.73461	6.65578	up	chr8	+	37620100	37637286
ENST00000503924	AL121583.1	-3.82052	-1.93377	3.82052	down	Ensembl	4986	chr20	+	30940477	30945985	upstream	NM_002657	PLAGL2	zinc finger protein PLAGL2	13.5695	3.76229	13.5695	up	chr20	-	30780306	30795546
NR_023919	HSPC157	-3.97315	-1.99028	3.97315	down	RefSeq_NR	1039	chr1	+	22352041	22357713	downstream	NM_044472	CDC42	cell division control protein 42 homolog isoform	2.42881	1.28025	2.42881	up	chr1	+	22379119	22417296
AY927588		-2.67693	-1.42058	2.67693	down	misc_RNA	1178	chr7	+	129415052	129416229	upstream	NM_020704	FAM40B	hypothetical protein LOC57464 isoform a	73.8002	6.20555	73.8002	up	chr7	+	129074273	129128239
uc003uip.3	P53TG1	-7.35034	-2.87781	7.35034	down	UCSC_knowngene	659	chr7	-	86954665	86974831	upstream	NM_021151	CROT	peroxisomal carnitine O-octanoyltransferase	-3.23709	-1.6947	3.23709	down	chr7	+	86974950	87029112
NR_015381	TP53TG1	-3.128	-1.64524	3.128	down	RefSeq_NR	751	chr7	-	86954665	86974808	upstream	NM_021151	CROT	peroxisomal carnitine O-octanoyltransferase	-3.23709	-1.6947	3.23709	down	chr7	+	86974950	87029112
BC146281	lincRNA-C14orf104	2.76512	1.46734	2.76512	up	lincRNA	3292	chr14	-	50033026	50319473	upstream	NM_001012706	C14orf182	hypothetical protein LOC283551	3.0714	1.6189	3.0714	up	chr14	-	50448429	50474238
BG210561	lincRNA-AGRP-2	-9.4656	-3.24269	9.4656	down	lincRNA	697	chr16	-	67551608	67552290	downstream	NM_014187	TMEM208	transmembrane protein 208	8.50062	3.08757	8.50062	up	chr16	+	67261015	67263182
BM956062	lincRNA-PGS1	10.8318	3.4372	10.8318	up	lincRNA	174	chr17	+	76360558	76360732	upstream	NM_018996	TNRC6C	trinucleotide repeat-containing gene 6C protein	-3.93146	-1.97506	3.93146	down	chr17	+	76000317	76104916
ENST00000393071	AC013474.3	3.40431	1.76736	3.40431	up	Ensembl	732	chr2	-	127315006	127315739	upstream	NM_016815	GYPC	glycophorin-C isoform 2	-3.89958	-1.96332	3.89958	down	chr2	+	127413683	127454246
AK127488		2.14398	1.10029	2.14398	up	misc_RNA	4343	chr2	+	46878782	46883125	downstream	NM_014011	SOCS5	suppressor of cytokine signaling 5	-6.79801	-2.76511	6.79801	down	chr2	+	46926098	46989927
ENST00000428294	RP3-449O17.1	-7.54123	-2.9148	7.54123	down	Ensembl	700	chr22	-	38731766	38794921	upstream	NM_152868	KCNJ4	inward rectifier potassium channel 4	-104.818	-6.71174	104.818	down	chr22	-	38822332	38851203
AK289744	lincRNA-SUN2	-2.41921	-1.27454	2.41921	down	lincRNA	2725	chr22	-	39131913	39190148	downstream	NM_152868	KCNJ4	inward rectifier potassium channel 4	-104.818	-6.71174	104.818	down	chr22	-	38822332	38851203
DB078790	lincRNA-EBF2-1	-2.80011	-1.48549	2.80011	down	lincRNA	568	chr8	-	26047433	26047981	upstream	NM_002717	PPP2R2A	serine/threonine-protein phosphatase 2A 55 kDa	-3.18222	-1.67003	3.18222	down	chr8	+	26149006	26230195
exon2751+	lincRNA-TPRA1-4	-3.23182	-1.69235	3.23182	down	lincRNA	101	chr3	+	126878038	126878138	upstream	NM_032242	PLXNA1	plexin-A1 precursor	-3.60336	-1.84934	3.60336	down	chr3	+	126707436	126756235
BP312547	lincRNA-RBBP8-1	10.1364	3.34148	10.1364	up	lincRNA	581	chr18	+	20494080	20548814	downstream	NM_001100619	CABLES1	CDK5 and ABL1 enzyme substrate 1 isoform 2	-4.98621	-2.31794	4.98621	down	chr18	+	20715726	20840434
ENST00000417473	AC099344.4	-2.52574	-1.33671	2.52574	down	Ensembl	499	chr2	+	11534106	11542372	upstream	NM_152391	PQLC3	PQ-loop repeat-containing protein 3 precursor	97.8623	6.61268	97.8623	up	chr2	+	11295539	11318998
AF083120		-2.79444	-1.48256	2.79444	down	misc_RNA	158	chr11	+	62321164	62321291	downstream	NM_001085372	C11orf83	hypothetical protein LOC790955 precursor	2.66969	1.41667	2.66969	up	chr11	+	62439125	62441162
ENST00000499560	Z95152.2	-6.22348	-2.63772	6.22348	down	Ensembl	1227	chr6	-	36125845	36164980	upstream	NM_001145717	PNPLA1	patatin-like phospholipase domain-containing	-8.8605	-3.14739	8.8605	down	chr6	+	36238236	36276372
CN289466	lincRNA-MEIS1-1	-11.5909	-3.53492	11.5909	down	lincRNA	784	chr2	-	67618829	67619611	upstream	NM_019002	ETAA1	ewing's tumor-associated antigen 1	7.20133	2.84826	7.20133	up	chr2	+	67624441	67637533
AK090904		4.0621	2.02223	4.0621	up	RNAdb	2547	chr4	+	128759331	128761879	downstream	NM_018078	LARP1B	la-related protein 1B isoform 1	-2.92041	-1.54617	2.92041	down	chr4	+	128982502	129132289
ENST00000501498	AC108062.1	2.04336	1.03094	2.04336	up	Ensembl	2882	chr4	+	129431492	129436412	upstream	NM_018078	LARP1B	la-related protein 1B isoform 1	-2.92041	-1.54617	2.92041	down	chr4	+	128982502	129132289
BC028019	lincRNA-C9orf57	11.581	3.53369	11.581	up	lincRNA	3343	chr9	+	74526576	74600965	overlap	NM_182505	C9orf85	hypothetical protein LOC138241	8.33854	3.0598	8.33854	up	chr9	+	74526422	74588371
DB522844	lincRNA-LOC100131199	-3.08361	-1.62462	3.08361	down	lincRNA	463	chr7	-	141212709	141228978	upstream	NM_003143	SSBP1	single-stranded DNA-binding protein,	5.0241	2.32887	5.0241	up	chr7	+	141438175	141450257
AL832122		13.5176	3.75676	13.5176	up	misc_RNA	5572	chr1	-	23607802	23613245	upstream	NM_003196	TCEA3	transcription elongation factor A protein 3	3.76206	1.91152	3.76206	up	chr1	-	23707554	23751261
chr5:172618919-172633619+	lincRNA-NKX2-5-1	-2.27191	-1.18391	2.27191	down	lincRNA	14701	chr5	+	172618919	172633619	upstream	NM_016093	RPL26L1	60S ribosomal protein L26-like 1	4.82377	2.27016	4.82377	up	chr5	+	172386438	172396774
BM043959	lincRNA-ADAMTSL4-2	-2.44721	-1.29114	2.44721	down	lincRNA	754	chr1	-	150541859	150542587	downstream	NM_025150	TARS2	threonyl-tRNA synthetase, mitochondrial	3.85186	1.94555	3.85186	up	chr1	+	150459919	150479749
uc001lkg.1	AK124226	-2.0655	-1.04649	2.0655	down	UCSC_knowngene	3086	chr10	+	129979399	130115990	upstream	NM_006504	PTPRE	receptor-type tyrosine-protein phosphatase	-2.90931	-1.54068	2.90931	down	chr10	+	129705324	129884164
chr18:47271277-47283077-	lincRNA-LIPG-2	-2.2251	-1.15387	2.2251	down	lincRNA	11801	chr18	-	47271277	47283077	downstream	NM_017653	DYM	dymeclin	3.38475	1.75905	3.38475	up	chr18	-	46570171	46987079
AI763350	lincRNA-SREBF2	-5.91452	-2.56426	5.91452	down	lincRNA	486	chr22	-	42307296	42310570	upstream	NM_005650	TCF20	transcription factor 20 isoform 1	-2.80585	-1.48844	2.80585	down	chr22	-	42556018	42611445
AY927492		-4.95004	-2.30744	4.95004	down	RNAdb	503	chr14	+	105281910	105282244	downstream	NM_145701	CDCA4	cell division cycle-associated protein 4	21.9753	4.45781	21.9753	up	chr14	-	105475909	105487425
ENST00000428294	RP3-449O17.1	-7.54123	-2.9148	7.54123	down	Ensembl	700	chr22	-	38731766	38794921	upstream	NM_006855	KDELR3	ER lumen protein retaining receptor 3 isoform a	5.61399	2.48903	5.61399	up	chr22	+	38864082	38879445
AK289744	lincRNA-SUN2	-2.41921	-1.27454	2.41921	down	lincRNA	2725	chr22	-	39131913	39190148	downstream	NM_006855	KDELR3	ER lumen protein retaining receptor 3 isoform a	5.61399	2.48903	5.61399	up	chr22	+	38864082	38879445
CR738423	lincRNA-CTTNBP2NL-1	-3.41263	-1.77088	3.41263	down	lincRNA	700	chr1	+	112548412	112550748	upstream	NM_007204	DDX20	probable ATP-dependent RNA helicase DDX20	-2.54641	-1.34847	2.54641	down	chr1	+	112298189	112310199
ENST00000400856	RP11-106M7.2	-11.0753	-3.46927	11.0753	down	Ensembl	499	chr10	+	116569133	116570929	downstream	NM_020940	FAM160B1	hypothetical protein LOC57700 isoform a	6.0655	2.60063	6.0655	up	chr10	+	116581502	116624474
ENST00000448347	RP11-282I1.1	-2.70144	-1.43373	2.70144	down	Ensembl	831	chr10	+	125115965	125277224	upstream	NM_001007793	BUB3	mitotic checkpoint protein BUB3 isoform b	3.87768	1.95519	3.87768	up	chr10	+	124913759	124924886
AA587541	lincRNA-MEF2A	-3.63753	-1.86296	3.63753	down	lincRNA	441	chr15	+	99976938	99977379	downstream	NM_005587	MEF2A	myocyte-specific enhancer factor 2A isoform 1	-2.21329	-1.14619	2.21329	down	chr15	+	100106132	100256629
BC146281	lincRNA-C14orf104	2.76512	1.46734	2.76512	up	lincRNA	3292	chr14	-	50033026	50319473	overlap	NM_002408	MGAT2	alpha-1,6-mannosyl-glycoprotein	3.96678	1.98797	3.96678	up	chr14	+	50087488	50090199
NR_023919	HSPC157	-3.97315	-1.99028	3.97315	down	RefSeq_NR	1039	chr1	+	22352041	22357713	upstream	NM_005747	CELA3A	chymotrypsin-like elastase family member 3A	-2.9105	-1.54127	2.9105	down	chr1	+	22328148	22339035
chr10:74002486-74020610+	lincRNA-DDIT4-1	-11.9163	-3.57486	11.9163	down	lincRNA	18125	chr10	+	74002486	74020610	downstream	NM_019058	DDIT4	DNA damage-inducible transcript 4 protein	53.6513	5.74554	53.6513	up	chr10	+	74033676	74035797
AK124977	lincRNA-UNKL-2	48.2619	5.59281	48.2619	up	lincRNA	2638	chr16	-	1413205	1464704	downstream	NM_194261	UBE2I	SUMO-conjugating enzyme UBC9	-3.24603	-1.69868	3.24603	down	chr16	+	1359179	1375390
AW387651	lincRNA-TFE3	-12.4595	-3.63917	12.4595	down	lincRNA	232	chrX	-	48903267	49031062	upstream	NM_001127200	GAGE2E	G antigen 2E	28.1412	4.81461	28.1412	up	chrX	+	49207159	49214420
DB036467	lincRNA-TPCN2	-4.22298	-2.07826	4.22298	down	lincRNA	579	chr11	-	68999680	69002403	upstream	NM_138768	MYEOV	hypothetical protein LOC26579	43.4234	5.4404	43.4234	up	chr11	+	69061621	69064754
AA457263	lincRNA-GPR61	-2.71329	-1.44004	2.71329	down	lincRNA	451	chr1	+	110072368	110072818	downstream	NM_024526	EPS8L3	epidermal growth factor receptor kinase	-5.27859	-2.40015	5.27859	down	chr1	-	110292701	110306644
BC015716		2.09242	1.06518	2.09242	up	misc_RNA	1903	chr1	+	110438594	110440481	upstream	NM_024526	EPS8L3	epidermal growth factor receptor kinase	-5.27859	-2.40015	5.27859	down	chr1	-	110292701	110306644
uc002ike.2	LOC644246	-4.64959	-2.21711	4.64959	down	UCSC_knowngene	513	chr17	+	44270938	44274080	downstream	NM_001113738	ARL17A	ADP-ribosylation factor-like 17-like isoform a	16.1432	4.01286	16.1432	up	chr17	-	44412267	44439163
AF083120		-2.79444	-1.48256	2.79444	down	misc_RNA	158	chr11	+	62321164	62321291	downstream	NM_001081491	NXF1	nuclear RNA export factor 1 isoform 2	-5.17866	-2.37258	5.17866	down	chr11	-	62559597	62572964
ENST00000393071	AC013474.3	3.40431	1.76736	3.40431	up	Ensembl	732	chr2	-	127315006	127315739	upstream	NM_002101	GYPC	glycophorin-C isoform 1	-3.48346	-1.80052	3.48346	down	chr2	+	127413683	127454246
ENST00000435408	HCG9P5	-6.31869	-2.65963	6.31869	down	Ensembl	225	chr6	+	29716065	29716290	upstream	NM_001098479	HLA-F	HLA class I histocompatibility antigen, alpha	-3.55426	-1.82955	3.55426	down	chr6	+	29691116	29695073
ENST00000426799	RP11-314A15.2	18.8998	4.2403	18.8998	up	Ensembl	995	chrX	-	65041096	65042091	upstream	NM_007268	VSIG4	V-set and immunoglobulin domain-containing	-2.38612	-1.25466	2.38612	down	chrX	-	65241579	65259967
BE727398	lincRNA-TCL1B	2.49809	1.32083	2.49809	up	lincRNA	971	chr14	+	96108384	96109176	upstream	NM_016417	GLRX5	glutaredoxin-related protein 5, mitochondrial	4.46809	2.15966	4.46809	up	chr14	+	96001322	96011055
NR_003138	SNHG10	48.3898	5.59663	48.3898	up	RefSeq_NR	1972	chr14	-	95999252	96001209	upstream	NM_016417	GLRX5	glutaredoxin-related protein 5, mitochondrial	4.46809	2.15966	4.46809	up	chr14	+	96001322	96011055
NR_024279	FLJ37453	46.3016	5.53299	46.3016	up	RefSeq_NR	2732	chr1	-	16160709	16174642	upstream	NM_014424	HSPB7	heat shock protein beta-7	-3.94607	-1.98042	3.94607	down	chr1	-	16340522	16345285
DA530362	lincRNA-PROX1-3	-2.92746	-1.54965	2.92746	down	lincRNA	608	chr1	+	213460781	213461394	upstream	NM_024749	VASH2	vasohibin-2 isoform 1	-7.86587	-2.97561	7.86587	down	chr1	+	213123886	213164927
ENST00000440570	AC004383.4	-3.89899	-1.9631	3.89899	down	Ensembl	760	chrX	-	133677366	133680662	upstream	NM_021796	PLAC1	placenta-specific protein 1 precursor	-5.76156	-2.52646	5.76156	down	chrX	-	133699872	133792513
NR_024607	MGC16121	-5.10776	-2.35269	5.10776	down	RefSeq_NR	786	chrX	-	133677407	133680660	upstream	NM_021796	PLAC1	placenta-specific protein 1 precursor	-5.76156	-2.52646	5.76156	down	chrX	-	133699872	133792513
ENST00000515205	RP11-539L10.3	2.40279	1.26471	2.40279	up	Ensembl	422	chr4	-	6672451	6675557	upstream	NM_001113361	TBC1D14	TBC1 domain family member 14 isoform a	-2.75766	-1.46345	2.75766	down	chr4	+	6911170	7034845
NR_015433	LOC93622	2.05516	1.03925	2.05516	up	RefSeq_NR	1688	chr4	+	6675820	6677774	downstream	NM_001113361	TBC1D14	TBC1 domain family member 14 isoform a	-2.75766	-1.46345	2.75766	down	chr4	+	6911170	7034845
uc002aug.2	BC034424	-2.16187	-1.11228	2.16187	down	UCSC_knowngene	3146	chr15	+	72571207	72644133	upstream	NM_002654	PKM2	pyruvate kinase isozymes M1/M2 isoform a	6.14568	2.61957	6.14568	up	chr15	-	72491369	72523727
AK096322	lincRNA-FBRS	5.01983	2.32764	5.01983	up	lincRNA	2890	chr16	+	30671242	30682130	upstream	NM_001114380	ITGAL	integrin alpha-L isoform b precursor	-3.14305	-1.65216	3.14305	down	chr16	+	30483982	30534506
chr10:74002486-74020610+	lincRNA-DDIT4-1	-11.9163	-3.57486	11.9163	down	lincRNA	18125	chr10	+	74002486	74020610	downstream	NM_017626	DNAJB12	dnaJ homolog subfamily B member 12	-2.76102	-1.4652	2.76102	down	chr10	-	74092587	74114907
AA451649	lincRNA-ZNF572-2	-3.17876	-1.66846	3.17876	down	lincRNA	438	chr8	+	125814588	125815026	upstream	NM_032026	TATDN1	putative deoxyribonuclease TATDN1 isoform a	2.7671	1.46837	2.7671	up	chr8	-	125500734	125551329
uc003yrb.2	CR933665	11.6079	3.53703	11.6079	up	UCSC_knowngene	5639	chr8	-	125474739	125486804	upstream	NM_032026	TATDN1	putative deoxyribonuclease TATDN1 isoform a	2.7671	1.46837	2.7671	up	chr8	-	125500734	125551329
chr7:143147778-143169303-	lincRNA-TAS2R60	-4.44696	-2.15282	4.44696	down	lincRNA	21526	chr7	-	143147778	143169303	downstream	NM_015917	GSTK1	glutathione S-transferase kappa 1 isoform a	-3.84174	-1.94176	3.84174	down	chr7	+	142960521	142966222
DB471974	lincRNA-SEC61B-2	-4.62667	-2.20998	4.62667	down	lincRNA	478	chr9	-	102160898	102582174	downstream	NM_006808	SEC61B	protein transport protein Sec61 subunit beta	8.32658	3.05773	8.32658	up	chr9	+	101984569	101992901
AK001439		3.48834	1.80254	3.48834	up	NRED	2742	chr8	-	104255772	104258560	downstream	NM_024812	BAALC	brain and acute leukemia cytoplasmic protein	-10.3448	-3.37083	10.3448	down	chr8	+	104152920	104242533
BU533451	lincRNA-ATP6V1C1-2	-4.22097	-2.07757	4.22097	down	lincRNA	834	chr8	-	104091398	104092160	upstream	NM_024812	BAALC	brain and acute leukemia cytoplasmic protein	-10.3448	-3.37083	10.3448	down	chr8	+	104152920	104242533
CA412304	lincRNA-COPS2	-3.14448	-1.65282	3.14448	down	lincRNA	754	chr15	+	49393961	49395461	downstream	NM_152647	C15orf33	hypothetical protein LOC196951	4.43114	2.14768	4.43114	up	chr15	-	49620591	49913118
ENST00000505358	AC004611.1	-10.6956	-3.41894	10.6956	down	Ensembl	1207	chr19	+	5558184	5581226	downstream	NM_198708	HSD11B1L	hydroxysteroid 11-beta-dehydrogenase 1-like	3.0015	1.58568	3.0015	up	chr19	+	5681074	5688533
NR_027105	LOC285419	-5.79596	-2.53505	5.79596	down	RefSeq_NR	566	chr4	+	124573939	124851518	upstream	NM_199327	SPRY1	protein sprouty homolog 1	6.66599	2.73682	6.66599	up	chr4	+	124317955	124324907
AK125219	lincRNA-HAUS7	3.30843	1.72615	3.30843	up	lincRNA	2124	chrX	-	152713127	152760978	upstream	NM_001139457	BCAP31	B-cell receptor-associated protein 31 isoform a	3.05786	1.61252	3.05786	up	chrX	-	152965946	152989549
BF795336	lincRNA-FNBP1	-2.28488	-1.19212	2.28488	down	lincRNA	864	chr9	-	132814128	132816095	downstream	NM_001110303	USP20	ubiquitin carboxyl-terminal hydrolase 20	-5.80687	-2.53776	5.80687	down	chr9	+	132597695	132644107
chr15:64339447-64344761+	lincRNA-FAM96A	-2.58097	-1.36791	2.58097	down	lincRNA	5315	chr15	+	64339447	64344761	downstream	NM_003099	SNX1	sorting nexin-1 isoform a	-8.15952	-3.02848	8.15952	down	chr15	+	64388176	64436433
AF143322		3.866	1.95084	3.866	up	misc_RNA	1415	chr4	+	160057456	160058861	downstream	NM_014247	RAPGEF2	rap guanine nucleotide exchange factor 2	-4.17133	-2.06051	4.17133	down	chr4	+	160188997	160281301
AW661714	lincRNA-TP53INP1-2	-2.88224	-1.52719	2.88224	down	lincRNA	451	chr8	-	95962452	95963624	upstream	NM_152416	C8orf38	phytoene synthase-like precursor	-2.82976	-1.50068	2.82976	down	chr8	+	96037220	96070938
DB307684	lincRNA-C8orf37-1	-4.03741	-2.01343	4.03741	down	lincRNA	518	chr8	-	96311901	96312419	downstream	NM_152416	C8orf38	phytoene synthase-like precursor	-2.82976	-1.50068	2.82976	down	chr8	+	96037220	96070938
AY444560	lincRNA-C8orf38-2	2.62551	1.3926	2.62551	up	lincRNA	1110	chr8	+	95970235	96070177	overlap	NM_152416	C8orf38	phytoene synthase-like precursor	-2.82976	-1.50068	2.82976	down	chr8	+	96037220	96070938
CK905913	lincRNA-TTC17-2	-2.3676	-1.24343	2.3676	down	lincRNA	587	chr11	-	43606137	43694943	upstream	NM_001145033	C11orf96	protein Ag2 homolog	3.82149	1.93413	3.82149	up	chr11	+	43964105	43965433
uc001zks.1	AK127696	-2.0379	-1.02708	2.0379	down	UCSC_knowngene	2317	chr15	+	40331511	40359491	upstream	NM_007223	GPR176	probable G-protein coupled receptor 176	-2.8488	-1.51035	2.8488	down	chr15	-	40092930	40213093
uc001uzl.2	BC025370	-9.8757	-3.30388	9.8757	down	UCSC_knowngene	976	chr13	-	44974387	44980021	downstream	NM_001010897	SERP2	stress-associated endoplasmic reticulum protein	-3.84322	-1.94232	3.84322	down	chr13	+	44947977	44971850
AF083120		-2.79444	-1.48256	2.79444	down	misc_RNA	158	chr11	+	62321164	62321291	downstream	NM_002696	POLR2G	DNA-directed RNA polymerase II subunit RPB7	4.3956	2.13606	4.3956	up	chr11	+	62529010	62534187
ENST00000435702	AP001046.6	-3.4411	-1.78287	3.4411	down	Ensembl	2816	chr21	+	44783211	44786446	upstream	NM_000071	CBS	cystathionine beta-synthase	-3.83089	-1.93768	3.83089	down	chr21	-	44473300	44496040
AK289744	lincRNA-SUN2	-2.41921	-1.27454	2.41921	down	lincRNA	2725	chr22	-	39131913	39190148	downstream	NM_020243	TOMM22	mitochondrial import receptor subunit TOM22	5.73762	2.52045	5.73762	up	chr22	+	39077953	39080766
ENST00000428294	RP3-449O17.1	-7.54123	-2.9148	7.54123	down	Ensembl	700	chr22	-	38731766	38794921	upstream	NM_020243	TOMM22	mitochondrial import receptor subunit TOM22	5.73762	2.52045	5.73762	up	chr22	+	39077953	39080766
BM043959	lincRNA-ADAMTSL4-2	-2.44721	-1.29114	2.44721	down	lincRNA	754	chr1	-	150541859	150542587	downstream	NM_031901	MRPS21	28S ribosomal protein S21, mitochondrial	3.3037	1.72408	3.3037	up	chr1	+	150266268	150280819
AI621345	lincRNA-SLC26A3	-3.8579	-1.94781	3.8579	down	lincRNA	351	chr7	-	107517667	107517966	downstream	NM_001008405	BCAP29	B-cell receptor-associated protein 29 isoform a	12.4699	3.64038	12.4699	up	chr7	+	107221203	107263762
CR609715		35.0397	5.13092	35.0397	up	misc_RNA	1695	chr1	-	247350699	247352392	downstream	NM_020394	ZNF695	zinc finger protein 695 isoform 1	-9.13644	-3.19163	9.13644	down	chr1	-	247148624	247171395
ENST00000441399	RP5-842K24.2	27.7644	4.79516	27.7644	up	Ensembl	3474	chrX	+	131352534	131566890	downstream	NM_147175	HS6ST2	heparan-sulfate 6-O-sulfotransferase 2 isoform	-3.6919	-1.88436	3.6919	down	chrX	-	131760037	132095423
DA530362	lincRNA-PROX1-3	-2.92746	-1.54965	2.92746	down	lincRNA	608	chr1	+	213460781	213461394	upstream	NM_001136475	VASH2	vasohibin-2 isoform 3	-6.50573	-2.70171	6.50573	down	chr1	+	213123886	213164927
AW452601	lincRNA-MTX3	-9.50723	-3.24903	9.50723	down	lincRNA	524	chr5	-	79307192	79307717	upstream	NM_001174071	SERINC5	serine incorporator 5 isoform 3	-7.61215	-2.9283	7.61215	down	chr5	-	79407049	79551898
CR609715		35.0397	5.13092	35.0397	up	misc_RNA	1695	chr1	-	247350699	247352392	downstream	NM_003431	ZNF124	zinc finger protein 124	3.41609	1.77234	3.41609	up	chr1	-	247319202	247335318
chr8:30192504-30200352+	lincRNA-RBPMS-2	3.25298	1.70176	3.25298	up	lincRNA	7849	chr8	+	30192504	30200352	upstream	NM_006571	DCTN6	dynactin subunit 6	2.34835	1.23165	2.34835	up	chr8	+	30013812	30041155
ENST00000509266	AC026979.1	-12.4792	-3.64145	12.4792	down	Ensembl	1967	chr8	-	30044816	30047775	downstream	NM_006571	DCTN6	dynactin subunit 6	2.34835	1.23165	2.34835	up	chr8	+	30013812	30041155
uc001hje.2	CR624623	37.4111	5.22539	37.4111	up	UCSC_knowngene	838	chr1	-	212731175	212732013	upstream	NM_001146170	TATDN3	putative deoxyribonuclease TATDN3 isoform 4	-2.52386	-1.33563	2.52386	down	chr1	+	212965169	212990167
CR603409	lincRNA-FAM156A	2.55803	1.35503	2.55803	up	lincRNA	1248	chrX	-	52976959	52993397	upstream	NM_018969	GPR173	probable G-protein coupled receptor 173	19.7489	4.3037	19.7489	up	chrX	+	53078505	53109796
AL711564	lincRNA-PIM1	-2.15334	-1.10657	2.15334	down	lincRNA	605	chr6	+	37085130	37085729	upstream	NM_014341	MTCH1	mitochondrial carrier homolog 1	5.15851	2.36695	5.15851	up	chr6	-	36935916	36953949
ENST00000428294	RP3-449O17.1	-7.54123	-2.9148	7.54123	down	Ensembl	700	chr22	-	38731766	38794921	downstream	NM_012407	PICK1	PRKCA-binding protein	-4.61345	-2.20585	4.61345	down	chr22	+	38453261	38471708
ENST00000435260	AC046176.4	3.96549	1.9875	3.96549	up	Ensembl	1170	chr8	-	56962596	56963766	downstream	NM_024831	TGS1	trimethylguanosine synthase	2.465	1.30159	2.465	up	chr8	+	56685790	56738005
U26161	lincRNA-FKBP4	-3.46679	-1.7936	3.46679	down	lincRNA	422	chr12	+	2877503	2877919	downstream	NM_018463	ITFG2	integrin-alpha FG-GAP repeat-containing protein	-3.3113	-1.7274	3.3113	down	chr12	+	2921786	2934237
NR_015433	LOC93622	2.05516	1.03925	2.05516	up	RefSeq_NR	1688	chr4	+	6675820	6677774	downstream	NM_014743	KIAA0232	hypothetical protein LOC9778	2.09743	1.06863	2.09743	up	chr4	+	6784458	6885899
ENST00000515205	RP11-539L10.3	2.40279	1.26471	2.40279	up	Ensembl	422	chr4	-	6672451	6675557	upstream	NM_014743	KIAA0232	hypothetical protein LOC9778	2.09743	1.06863	2.09743	up	chr4	+	6784458	6885899
chr7:73684091-73687309+	lincRNA-CLIP2	-3.23929	-1.69568	3.23929	down	lincRNA	3219	chr7	+	73684091	73687309	upstream	NM_031992	EIF4H	eukaryotic translation initiation factor 4H	-2.40155	-1.26397	2.40155	down	chr7	+	73588705	73611429
AI218855	lincRNA-RPS14-2	4.07784	2.0278	4.07784	up	lincRNA	269	chr5	-	149855120	149864849	downstream	NM_001012301	ARSI	arylsulfatase I precursor	10.0588	3.33039	10.0588	up	chr5	-	149675908	149682525
uc001edc.1	BC047723	7.69118	2.94321	7.69118	up	UCSC_knowngene	1208	chr1	+	113499036	113542118	upstream	NM_175744	RHOC	rho-related GTP-binding protein RhoC precursor	-2.72924	-1.4485	2.72924	down	chr1	-	113243748	113250025
uc003yrb.2	CR933665	11.6079	3.53703	11.6079	up	UCSC_knowngene	5639	chr8	-	125474739	125486804	upstream	NM_005005	NDUFB9	NADH dehydrogenase [ubiquinone] 1 beta	92.334	6.52879	92.334	up	chr8	+	125551342	125562227
AA451649	lincRNA-ZNF572-2	-3.17876	-1.66846	3.17876	down	lincRNA	438	chr8	+	125814588	125815026	upstream	NM_005005	NDUFB9	NADH dehydrogenase [ubiquinone] 1 beta	92.334	6.52879	92.334	up	chr8	+	125551342	125562227
uc004dgl.1	BC015977	8.67672	3.11715	8.67672	up	UCSC_knowngene	271	chrX	-	46185713	46187080	upstream	NM_019886	CHST7	carbohydrate sulfotransferase 7	27.7777	4.79586	27.7777	up	chrX	+	46433191	46457838
AK297025	lincRNA-FGD4	14.325	3.84046	14.325	up	lincRNA	2924	chr12	+	32638905	32793673	downstream	NM_005690	DNM1L	dynamin-1-like protein isoform 3	5.43806	2.44309	5.43806	up	chr12	+	32832136	32898584
AF083120		-2.79444	-1.48256	2.79444	down	misc_RNA	158	chr11	+	62321164	62321291	downstream	NM_006362	NXF1	nuclear RNA export factor 1 isoform 1	-2.96317	-1.56714	2.96317	down	chr11	-	62559597	62572964
chr15:64339447-64344761+	lincRNA-FAM96A	-2.58097	-1.36791	2.58097	down	lincRNA	5315	chr15	+	64339447	64344761	downstream	NM_152826	SNX1	sorting nexin-1 isoform c	-2.47168	-1.30549	2.47168	down	chr15	+	64388176	64436433
ENST00000420752	RP11-507K13.4	3.12351	1.64317	3.12351	up	Ensembl	1053	chr10	+	50979886	50981345	upstream	NM_170753	PGBD3	piggyBac transposable element-derived protein 3	4.90705	2.29486	4.90705	up	chr10	-	50723150	50732359
NR_026656	LOC400043	9.11963	3.18898	9.11963	up	RefSeq_NR	1411	chr12	+	54519854	54526619	upstream	NM_022658	HOXC8	homeobox protein Hox-C8	-2.07825	-1.05537	2.07825	down	chr12	+	54402889	54406545
AK302893	lincRNA-MICAL2-1	7.29743	2.86739	7.29743	up	lincRNA	3585	chr11	+	12115542	12284466	upstream	NM_017944	USP47	ubiquitin carboxyl-terminal hydrolase 47	2.68033	1.42241	2.68033	up	chr11	+	11862969	11980872
BC035266	lincRNA-BRD4	2.02229	1.01599	2.02229	up	lincRNA	3255	chr19	-	15363805	15443342	upstream	NM_007253	CYP4F8	cytochrome P450 4F8	-2.48319	-1.31219	2.48319	down	chr19	+	15726028	15740447
chr11:8303699-8319049+	lincRNA-STK33	-3.48001	-1.79909	3.48001	down	lincRNA	15351	chr11	+	8303699	8319049	upstream	NM_001135109	RIC3	protein RIC-3 isoform b	-11.3815	-3.50862	11.3815	down	chr11	-	8127596	8190590
chr11:8215149-8227449+	lincRNA-LMO1-2	-2.21868	-1.1497	2.21868	down	lincRNA	12301	chr11	+	8215149	8227449	upstream	NM_001135109	RIC3	protein RIC-3 isoform b	-11.3815	-3.50862	11.3815	down	chr11	-	8127596	8190590
chr2:113359154-113374304-	lincRNA-CHCHD5-1	-2.68544	-1.42516	2.68544	down	lincRNA	15151	chr2	-	113359154	113374304	upstream	NM_000576	IL1B	interleukin-1 beta proprotein	4.4635	2.15818	4.4635	up	chr2	-	113587336	113594356
BI522654	lincRNA-SLC20A1-1	-2.24029	-1.16369	2.24029	down	lincRNA	846	chr2	+	113342057	113372157	downstream	NM_000576	IL1B	interleukin-1 beta proprotein	4.4635	2.15818	4.4635	up	chr2	-	113587336	113594356
chr10:102402035-102412460-	lincRNA-HIF1AN-1	-2.12594	-1.0881	2.12594	down	lincRNA	10426	chr10	-	102402035	102412460	upstream	NM_018121	FAM178A	hypothetical protein LOC55719 isoform 1	21.0329	4.39458	21.0329	up	chr10	+	102672325	102724891
CF887548	lincRNA-NEDD1-3	-5.62982	-2.49309	5.62982	down	lincRNA	738	chr12	+	97211559	97269292	downstream	NM_001135175	NEDD1	protein NEDD1 isoform a	-2.87707	-1.5246	2.87707	down	chr12	+	97301243	97347469
NR_026857	FLJ90757	-3.97809	-1.99207	3.97809	down	RefSeq_NR	4421	chr17	-	79002932	79008519	downstream	NM_024591	CHMP6	charged multivesicular body protein 6	4.89891	2.29246	4.89891	up	chr17	+	78965640	78973933
G36709		-3.16287	-1.66123	3.16287	down	misc_RNA	463	chr15	-	39723159	39723622	upstream	NM_003246	THBS1	thrombospondin-1 precursor	5.69684	2.51016	5.69684	up	chr15	+	39873279	39889668
chr7:1348449-1366599+	lincRNA-MICALL2	-5.42757	-2.44031	5.42757	down	lincRNA	18151	chr7	+	1348449	1366599	downstream	NM_032302	PSMG3	proteasome assembly chaperone 3	3.70755	1.89046	3.70755	up	chr7	-	1606969	1609629
AK122825	lincRNA-HMGB1-2	2.64646	1.40406	2.64646	up	lincRNA	4200	chr13	-	31032883	31191734	upstream	NM_005800	USPL1	ubiquitin-specific peptidase-like protein 1	4.5102	2.17319	4.5102	up	chr13	+	31191829	31233686
CA307860	lincRNA-USPL1-2	-3.88907	-1.95943	3.88907	down	lincRNA	747	chr13	+	31189988	31190719	downstream	NM_005800	USPL1	ubiquitin-specific peptidase-like protein 1	4.5102	2.17319	4.5102	up	chr13	+	31191829	31233686
AW387651	lincRNA-TFE3	-12.4595	-3.63917	12.4595	down	lincRNA	232	chrX	-	48903267	49031062	upstream	NM_001098407	GAGE2D	G antigen 2D	34.6193	5.1135	34.6193	up	chrX	+	49226137	49233481
ENST00000417473	AC099344.4	-2.52574	-1.33671	2.52574	down	Ensembl	499	chr2	+	11534106	11542372	downstream	NM_033090	GREB1	protein GREB1 isoform b	17.0888	4.09498	17.0888	up	chr2	+	11682850	11732272
ENST00000422346	AC008280.4	-4.58285	-2.19625	4.58285	down	Ensembl	732	chr2	+	54309690	54312203	upstream	NM_015701	ERLEC1	endoplasmic reticulum lectin 1 isoform 1	6.46777	2.69327	6.46777	up	chr2	+	54014067	54046495
ENST00000422521	AC008280.5	5.36447	2.42344	5.36447	up	Ensembl	1115	chr2	+	54198244	54293184	upstream	NM_015701	ERLEC1	endoplasmic reticulum lectin 1 isoform 1	6.46777	2.69327	6.46777	up	chr2	+	54014067	54046495
ENST00000418851	AC008280.1	2.11825	1.08288	2.11825	up	Ensembl	412	chr2	-	54256688	54257819	downstream	NM_015701	ERLEC1	endoplasmic reticulum lectin 1 isoform 1	6.46777	2.69327	6.46777	up	chr2	+	54014067	54046495
BC034819		6.06469	2.60043	6.06469	up	NRED	2882	chr4	+	153457444	153460292	downstream	NM_014447	ARFIP1	arfaptin-1 isoform 2	-3.22979	-1.69144	3.22979	down	chr4	+	153701111	153833063
uc003imv.2	DKFZp434I0714	18.6321	4.21972	18.6321	up	UCSC_knowngene	2999	chr4	+	153457415	153460414	downstream	NM_014447	ARFIP1	arfaptin-1 isoform 2	-3.22979	-1.69144	3.22979	down	chr4	+	153701111	153833063
AK297025	lincRNA-FGD4	14.325	3.84046	14.325	up	lincRNA	2924	chr12	+	32638905	32793673	overlap	NM_139241	FGD4	FYVE, RhoGEF and PH domain-containing protein 4	-2.2015	-1.13848	2.2015	down	chr12	+	32655040	32798984
CR622249	lincRNA-C1orf59	3.1114	1.63757	3.1114	up	lincRNA	1585	chr1	+	109102710	109187522	downstream	NM_013296	GPSM2	G-protein-signaling modulator 2	5.78377	2.53201	5.78377	up	chr1	+	109419602	109473044
AA457263	lincRNA-GPR61	-2.71329	-1.44004	2.71329	down	lincRNA	451	chr1	+	110072368	110072818	downstream	NM_000848	GSTM2	glutathione S-transferase Mu 2 isoform 1	-11.8574	-3.56772	11.8574	down	chr1	+	110210643	110217908
BC015716		2.09242	1.06518	2.09242	up	misc_RNA	1903	chr1	+	110438594	110440481	upstream	NM_000848	GSTM2	glutathione S-transferase Mu 2 isoform 1	-11.8574	-3.56772	11.8574	down	chr1	+	110210643	110217908
AL709726	lincRNA-TAC4	-3.17532	-1.6669	3.17532	down	lincRNA	477	chr17	-	47939081	47939558	downstream	NM_170685	TAC4	tachykinin-4 isoform alpha	-2.73296	-1.45046	2.73296	down	chr17	-	47915670	47925379
uc002cuc.2	BC013599	40.0379	5.32329	40.0379	up	UCSC_knowngene	1114	chr16	-	3178836	3182043	downstream	NM_152341	PAQR4	progestin and adipoQ receptor family member 4	17.6749	4.14363	17.6749	up	chr16	+	3019341	3023485
AV714079		30.3683	4.92449	30.3683	up	RNAdb	721	chrX	+	73164173	73167168	upstream	NM_001039840	CHIC1	cysteine-rich hydrophobic domain 1 protein	-2.21984	-1.15046	2.21984	down	chrX	+	72782983	72906937
uc004ebo.2	LOC554203	-3.06909	-1.61781	3.06909	down	UCSC_knowngene	2212	chrX	+	73164158	73220326	upstream	NM_001039840	CHIC1	cysteine-rich hydrophobic domain 1 protein	-2.21984	-1.15046	2.21984	down	chrX	+	72782983	72906937
BC015716		2.09242	1.06518	2.09242	up	misc_RNA	1903	chr1	+	110438594	110440481	upstream	NM_139156	AMPD2	AMP deaminase 2 isoform 2	2.038	1.02715	2.038	up	chr1	+	110162458	110174677
AA457263	lincRNA-GPR61	-2.71329	-1.44004	2.71329	down	lincRNA	451	chr1	+	110072368	110072818	downstream	NM_139156	AMPD2	AMP deaminase 2 isoform 2	2.038	1.02715	2.038	up	chr1	+	110162458	110174677
uc003wma.1	BC150495	7.36837	2.88134	7.36837	up	UCSC_knowngene	1551	chr7	+	155174770	155189051	upstream	NM_198336	INSIG1	insulin-induced gene 1 protein isoform 2	-5.35664	-2.42133	5.35664	down	chr7	+	155089485	155101945
chr11:2448349-2458849-	lincRNA-TRPM5	-2.69289	-1.42916	2.69289	down	lincRNA	10501	chr11	-	2448349	2458849	upstream	NM_181798	KCNQ1	potassium voltage-gated channel subfamily KQT	-14.1616	-3.82391	14.1616	down	chr11	+	2482683	2870340
DA922283	lincRNA-TH	-2.2028	-1.13934	2.2028	down	lincRNA	568	chr11	-	2229882	2230451	upstream	NM_181798	KCNQ1	potassium voltage-gated channel subfamily KQT	-14.1616	-3.82391	14.1616	down	chr11	+	2482683	2870340
NR_027345	NCRNA00173	12.9143	3.69089	12.9143	up	RefSeq_NR	1597	chr12	+	116971226	116973326	downstream	NM_001085481	MAP1LC3B2	microtubule-associated proteins 1A/1B light	4.53608	2.18145	4.53608	up	chr12	+	116997185	117014425
uc003srb.1	CR609701	20.0672	4.32677	20.0672	up	UCSC_knowngene	3988	chr7	+	7284224	7288212	overlap	NM_020156	C1GALT1	glycoprotein-N-acetylgalactosamine	52.3327	5.70964	52.3327	up	chr7	+	7222245	7288251
AL599814	lincRNA-ITGA6-1	2.10137	1.07133	2.10137	up	lincRNA	655	chr2	+	173254424	173255061	downstream	NM_002610	PDK1	pyruvate dehydrogenase kinase, isozyme 1	12.6273	3.65847	12.6273	up	chr2	+	173420778	173463862
DA673588	lincRNA-LITAF-3	-6.89525	-2.7856	6.89525	down	lincRNA	555	chr16	-	11727386	11730233	downstream	NM_152308	C16orf75	recQ-mediated genome instability protein 2	36.5957	5.1936	36.5957	up	chr16	+	11439310	11445617
AW418755	lincRNA-APLF	-6.18594	-2.62899	6.18594	down	lincRNA	635	chr2	-	68855011	68857996	downstream	NM_002664	PLEK	pleckstrin	-2.97534	-1.57305	2.97534	down	chr2	+	68592321	68624585
chr2:68560571-68583471-	lincRNA-CNRIP1	-2.14217	-1.09908	2.14217	down	lincRNA	22901	chr2	-	68560571	68583471	upstream	NM_002664	PLEK	pleckstrin	-2.97534	-1.57305	2.97534	down	chr2	+	68592321	68624585
ENST00000505358	AC004611.1	-10.6956	-3.41894	10.6956	down	Ensembl	1207	chr19	+	5558184	5581226	downstream	NM_001040701	FUT6	alpha-(1,3)-fucosyltransferase	-3.25513	-1.70271	3.25513	down	chr19	-	5830636	5839742
ENST00000498198	RP11-428G5.1	2.36511	1.24191	2.36511	up	Ensembl	289	chr12	+	32050753	32051042	downstream	NM_018169	C12orf35	hypothetical protein LOC55196	2.575	1.36457	2.575	up	chr12	+	32112352	32146043
AA457263	lincRNA-GPR61	-2.71329	-1.44004	2.71329	down	lincRNA	451	chr1	+	110072368	110072818	upstream	NM_001134404	CYB561D1	cytochrome b561 domain-containing protein 1	-2.16018	-1.11115	2.16018	down	chr1	+	110036700	110043063
H50552	lincRNA-FAN1	3.04628	1.60705	3.04628	up	lincRNA	411	chr15	+	31174132	31174427	upstream	NM_001039841	ARHGAP11B	rho GTPase-activating protein 11B	6.57191	2.71631	6.57191	up	chr15	+	30918878	30931013
chr1:13902316-13904644-	lincRNA-LRRC38	-2.5528	-1.35208	2.5528	down	lincRNA	2329	chr1	-	13902316	13904644	upstream	NM_001135610	PRDM2	PR domain zinc finger protein 2 isoform d	-2.09407	-1.06631	2.09407	down	chr1	+	14026734	14151574
ENST00000509878	RP11-792D21.1	3.17021	1.66458	3.17021	up	Ensembl	289	chr4	-	79570107	79570396	upstream	NM_017593	BMP2K	BMP-2-inducible protein kinase isoform b	7.74973	2.95415	7.74973	up	chr4	+	79697531	79800594
AK096322	lincRNA-FBRS	5.01983	2.32764	5.01983	up	lincRNA	2890	chr16	+	30671242	30682130	upstream	NM_145271	ZNF688	zinc finger protein 688 isoform a	-6.71919	-2.74829	6.71919	down	chr16	-	30581018	30583728
ENST00000435559	RP11-86H7.7	-9.22923	-3.20621	9.22923	down	Ensembl	2272	chr1	-	95086706	95089740	downstream	NM_002858	ABCD3	ATP-binding cassette sub-family D member 3	-2.08157	-1.05767	2.08157	down	chr1	+	94883932	94984219
ENST00000433054	RP11-1O7.1	2.39527	1.26019	2.39527	up	Ensembl	884	chr2	+	174162356	174163240	upstream	NM_133646	ZAK	mitogen-activated protein kinase kinase kinase	17.7604	4.15059	17.7604	up	chr2	+	173940564	174091873
AA854104	lincRNA-MTCH2	2.54581	1.34812	2.54581	up	lincRNA	547	chr11	+	47626129	47626679	upstream	NM_130475	MADD	MAP kinase-activating death domain protein	-2.27037	-1.18293	2.27037	down	chr11	+	47291670	47351582
AK096322	lincRNA-FBRS	5.01983	2.32764	5.01983	up	lincRNA	2890	chr16	+	30671242	30682130	upstream	NM_015527	TBC1D10B	TBC1 domain family member 10B	6.69472	2.74302	6.69472	up	chr16	-	30368421	30381522
ENST00000340510	AC004987.7	-2.68013	-1.4223	2.68013	down	Ensembl	3049	chr7	+	39773230	39832691	downstream	NM_003718	CDK13	cyclin-dependent kinase 13 isoform 1	3.99372	1.99773	3.99372	up	chr7	+	39989958	40136733
AW387651	lincRNA-TFE3	-12.4595	-3.63917	12.4595	down	lincRNA	232	chrX	-	48903267	49031062	downstream	NM_144495	PQBP1	polyglutamine-binding protein 1 isoform 3	-2.9968	-1.58342	2.9968	down	chrX	+	48755194	48760420
ENST00000392131	AC079305.6	-11.1227	-3.47544	11.1227	down	Ensembl	550	chr2	+	178062712	178063262	downstream	NM_194247	HNRNPA3	heterogeneous nuclear ribonucleoprotein A3	2.51465	1.33036	2.51465	up	chr2	+	178077421	178088685
NR_026966	LOC100130691	-2.92281	-1.54736	2.92281	down	RefSeq_NR	5223	chr2	-	178148235	178257419	downstream	NM_194247	HNRNPA3	heterogeneous nuclear ribonucleoprotein A3	2.51465	1.33036	2.51465	up	chr2	+	178077421	178088685
uc002ulk.1	DKFZp451M2119	2.10253	1.07213	2.10253	up	UCSC_knowngene	1187	chr2	-	178186339	178257419	downstream	NM_194247	HNRNPA3	heterogeneous nuclear ribonucleoprotein A3	2.51465	1.33036	2.51465	up	chr2	+	178077421	178088685
BM043959	lincRNA-ADAMTSL4-2	-2.44721	-1.29114	2.44721	down	lincRNA	754	chr1	-	150541859	150542587	downstream	NM_018997	MRPS21	28S ribosomal protein S21, mitochondrial	3.53311	1.82094	3.53311	up	chr1	+	150266268	150280819
BG722956	lincRNA-EGR2	-4.34628	-2.11978	4.34628	down	lincRNA	833	chr10	-	64575623	64679660	upstream	NM_030759	NRBF2	nuclear receptor-binding factor 2	11.2613	3.4933	11.2613	up	chr10	+	64893006	64914786
ENST00000427361	AC020915.4	10.0135	3.32387	10.0135	up	Ensembl	922	chr19	+	58816739	58826568	upstream	NM_021089	ZNF8	zinc finger protein 8	6.33091	2.66241	6.33091	up	chr19	+	58790317	58807254
BG210561	lincRNA-AGRP-2	-9.4656	-3.24269	9.4656	down	lincRNA	697	chr16	-	67551608	67552290	downstream	NM_001129727	PLEKHG4	puratrophin-1 isoform 1	-3.46019	-1.79085	3.46019	down	chr16	+	67312075	67323403
AK127488		2.14398	1.10029	2.14398	up	misc_RNA	4343	chr2	+	46878782	46883125	downstream	NM_139279	MCFD2	multiple coagulation factor deficiency protein 2	2.27009	1.18275	2.27009	up	chr2	-	47129008	47143007
ENST00000427447	AP000569.8	5.80264	2.53671	5.80264	up	Ensembl	9124	chr21	+	35303463	35349992	downstream	NM_006933	SLC5A3	sodium/myo-inositol cotransporter	9.32725	3.22145	9.32725	up	chr21	+	35445869	35478561
uc002ytn.2	CR626360	-3.80844	-1.9292	3.80844	down	UCSC_knowngene	2657	chr21	+	35303425	35343487	downstream	NM_006933	SLC5A3	sodium/myo-inositol cotransporter	9.32725	3.22145	9.32725	up	chr21	+	35445869	35478561
AJ227862		6.82816	2.7715	6.82816	up	misc_RNA	457	chr5	+	102118475	102118934	downstream	NM_000919	PAM	peptidyl-glycine alpha-amidating monooxygenase	27.6889	4.79124	27.6889	up	chr5	+	102201526	102366808
ENST00000439075	RP11-510H23.1	5.6677	2.50276	5.6677	up	Ensembl	4507	chr6	-	125230238	125284185	upstream	NM_001003397	TPD52L1	tumor protein D53 isoform 4	-4.7023	-2.23337	4.7023	down	chr6	+	125474878	125584644
chr6:125843301-125854226+	lincRNA-HEY2-1	-3.32586	-1.73373	3.32586	down	lincRNA	10926	chr6	+	125843301	125854226	upstream	NM_001003397	TPD52L1	tumor protein D53 isoform 4	-4.7023	-2.23337	4.7023	down	chr6	+	125474878	125584644
ENST00000400856	RP11-106M7.2	-11.0753	-3.46927	11.0753	down	Ensembl	499	chr10	+	116569133	116570929	downstream	NM_139169	TRUB1	probable tRNA pseudouridine synthase 1	3.71941	1.89507	3.71941	up	chr10	+	116697951	116737439
AK096322	lincRNA-FBRS	5.01983	2.32764	5.01983	up	lincRNA	2890	chr16	+	30671242	30682130	upstream	NM_152652	ZNF48	zinc finger protein 48 isoform 1	9.95703	3.31571	9.95703	up	chr16	+	30407056	30410715
AW086055	lincRNA-PRRC2C	6.65211	2.73381	6.65211	up	lincRNA	378	chr1	-	171562278	171562866	downstream	NM_002022	FMO4	dimethylaniline monooxygenase [N-oxide-forming]	-15.1443	-3.9207	15.1443	down	chr1	+	171283485	171311223
EB388332	lincRNA-MYOC	35.3666	5.14431	35.3666	up	lincRNA	699	chr1	+	171561933	171562679	upstream	NM_002022	FMO4	dimethylaniline monooxygenase [N-oxide-forming]	-15.1443	-3.9207	15.1443	down	chr1	+	171283485	171311223
ENST00000426911	RP11-308D16.3	-2.94134	-1.55647	2.94134	down	Ensembl	1221	chrX	-	136066581	136067864	downstream	NM_001164803	RBMX	heterogeneous nuclear ribonucleoprotein G	28.4232	4.82899	28.4232	up	chrX	-	135951352	135962939
ENST00000431464	RP11-308D16.4	13.8555	3.79239	13.8555	up	Ensembl	646	chrX	+	135991633	136103777	upstream	NM_001164803	RBMX	heterogeneous nuclear ribonucleoprotein G	28.4232	4.82899	28.4232	up	chrX	-	135951352	135962939
ENST00000435260	AC046176.4	3.96549	1.9875	3.96549	up	Ensembl	1170	chr8	-	56962596	56963766	upstream	NM_001011668	CHCHD7	coiled-coil-helix-coiled-coil-helix	7.23707	2.85541	7.23707	up	chr8	+	57124314	57131176
chr2:68560571-68583471-	lincRNA-CNRIP1	-2.14217	-1.09908	2.14217	down	lincRNA	22901	chr2	-	68560571	68583471	upstream	NM_173545	APLF	aprataxin and PNK-like factor	10.3285	3.36856	10.3285	up	chr2	+	68694690	68807294
ENST00000427825	RP11-469A15.2	-11.2457	-3.4913	11.2457	down	Ensembl	507	chr1	+	200443047	200447421	upstream	NM_001105517	FAM58B	cyclin-related protein FAM58B	2.20576	1.14128	2.20576	up	chr1	+	200182655	200183643
AF086167		-3.08528	-1.6254	3.08528	down	misc_RNA	550	chr1	-	200295521	200296221	downstream	NM_001105517	FAM58B	cyclin-related protein FAM58B	2.20576	1.14128	2.20576	up	chr1	+	200182655	200183643
exon100+	lincRNA-CDCP2	-3.34641	-1.74261	3.34641	down	lincRNA	251	chr1	+	54592707	54592957	upstream	NM_000792	DIO1	type I iodothyronine deiodinase isoform a	-14.2787	-3.83579	14.2787	down	chr1	+	54359860	54376759
exon99+	lincRNA-CDCP2	-2.66938	-1.4165	2.66938	down	lincRNA	715	chr1	+	54587441	54588155	upstream	NM_000792	DIO1	type I iodothyronine deiodinase isoform a	-14.2787	-3.83579	14.2787	down	chr1	+	54359860	54376759
exon99-	lincRNA-C1orf83	-2.04813	-1.0343	2.04813	down	lincRNA	715	chr1	-	54587441	54588155	downstream	NM_000792	DIO1	type I iodothyronine deiodinase isoform a	-14.2787	-3.83579	14.2787	down	chr1	+	54359860	54376759
uc001jab.3	ZNF37B	3.86094	1.94895	3.86094	up	UCSC_knowngene	10237	chr10	-	43008962	43048256	upstream	NM_014753	BMS1	ribosome biogenesis protein BMS1 homolog	3.26554	1.70732	3.26554	up	chr10	+	43277953	43330385
BG722956	lincRNA-EGR2	-4.34628	-2.11978	4.34628	down	lincRNA	833	chr10	-	64575623	64679660	downstream	NM_032804	ADO	2-aminoethanethiol dioxygenase	7.88375	2.97888	7.88375	up	chr10	+	64564515	64568239
AW418755	lincRNA-APLF	-6.18594	-2.62899	6.18594	down	lincRNA	635	chr2	-	68855011	68857996	downstream	NM_173545	APLF	aprataxin and PNK-like factor	10.3285	3.36856	10.3285	up	chr2	+	68694690	68807294
AA827066	lincRNA-KIRREL3-1	-5.2317	-2.38728	5.2317	down	lincRNA	472	chr11	-	128165590	128166053	upstream	NM_001162422	ETS1	protein C-ets-1 isoform 3	-5.92087	-2.56581	5.92087	down	chr11	-	128328655	128392205
uc001zks.1	AK127696	-2.0379	-1.02708	2.0379	down	UCSC_knowngene	2317	chr15	+	40331511	40359491	downstream	NM_001128628	PAK6	serine/threonine-protein kinase PAK 6	3.26326	1.70631	3.26326	up	chr15	+	40509628	40569688
uc001edc.1	BC047723	7.69118	2.94321	7.69118	up	UCSC_knowngene	1208	chr1	+	113499036	113542118	upstream	NM_005167	PPM1J	protein phosphatase 1J	13.9859	3.80591	13.9859	up	chr1	-	113252615	113257950
ENST00000428294	RP3-449O17.1	-7.54123	-2.9148	7.54123	down	Ensembl	700	chr22	-	38731766	38794921	downstream	NM_003560	PLA2G6	85 kDa calcium-independent phospholipase A2	-5.3709	-2.42516	5.3709	down	chr22	-	38507501	38577761
chr2:113359154-113374304-	lincRNA-CHCHD5-1	-2.68544	-1.42516	2.68544	down	lincRNA	15151	chr2	-	113359154	113374304	downstream	NM_032309	CHCHD5	coiled-coil-helix-coiled-coil-helix	4.62783	2.21034	4.62783	up	chr2	+	113342035	113346617
BF352825	lincRNA-DYRK2-2	-3.83225	-1.93819	3.83225	down	lincRNA	324	chr12	-	68315048	68315360	downstream	NM_003583	DYRK2	dual specificity	-11.4818	-3.52128	11.4818	down	chr12	+	68042511	68056444
chr12:68307933-68321375+	lincRNA-IFNG-2	-2.6637	-1.41343	2.6637	down	lincRNA	13443	chr12	+	68307933	68321375	upstream	NM_003583	DYRK2	dual specificity	-11.4818	-3.52128	11.4818	down	chr12	+	68042511	68056444
uc001stu.2	BC035381	-2.79593	-1.48333	2.79593	down	UCSC_knowngene	3099	chr12	-	68102828	68123221	downstream	NM_003583	DYRK2	dual specificity	-11.4818	-3.52128	11.4818	down	chr12	+	68042511	68056444
AK297025	lincRNA-FGD4	14.325	3.84046	14.325	up	lincRNA	2924	chr12	+	32638905	32793673	downstream	NM_012062	DNM1L	dynamin-1-like protein isoform 1	-2.69019	-1.42771	2.69019	down	chr12	+	32832136	32898584
BI522654	lincRNA-SLC20A1-1	-2.24029	-1.16369	2.24029	down	lincRNA	846	chr2	+	113342057	113372157	overlap	NM_032309	CHCHD5	coiled-coil-helix-coiled-coil-helix	4.62783	2.21034	4.62783	up	chr2	+	113342035	113346617
NR_003013	SCARNA16	26.1744	4.71009	26.1744	up	RefSeq_NR	187	chr17	+	75085388	75085574	downstream	NM_001143998	SEC14L1	SEC14-like protein 1 isoform a	4.08339	2.02977	4.08339	up	chr17	+	75137004	75213181
ENST00000366365	C17orf86	44.9446	5.49008	44.9446	up	Ensembl	1028	chr17	+	75084949	75086180	downstream	NM_001143998	SEC14L1	SEC14-like protein 1 isoform a	4.08339	2.02977	4.08339	up	chr17	+	75137004	75213181
ENST00000392478	AC015815.2	-4.19294	-2.06796	4.19294	down	Ensembl	123	chr17	-	75085985	75087063	upstream	NM_001143998	SEC14L1	SEC14-like protein 1 isoform a	4.08339	2.02977	4.08339	up	chr17	+	75137004	75213181
NR_027058	C17orf86	43.938	5.4574	43.938	up	RefSeq_NR	2183	chr17	+	75084724	75091067	downstream	NM_001143998	SEC14L1	SEC14-like protein 1 isoform a	4.08339	2.02977	4.08339	up	chr17	+	75137004	75213181
BM466146	lincRNA-ZNF396	-4.38082	-2.1312	4.38082	down	lincRNA	793	chr18	-	33026128	33026905	downstream	NM_032347	ZNF397	zinc finger protein 397 isoform 2	-4.00025	-2.00009	4.00025	down	chr18	+	32820993	32838397
CR738423	lincRNA-CTTNBP2NL-1	-3.41263	-1.77088	3.41263	down	lincRNA	700	chr1	+	112548412	112550748	upstream	NM_002884	RAP1A	ras-related protein Rap-1A precursor	-2.51697	-1.33169	2.51697	down	chr1	+	112162404	112256101
AK098701		-9.09302	-3.18476	9.09302	down	misc_RNA	1416	chr1	+	25031405	25034237	downstream	NM_013943	CLIC4	chloride intracellular channel protein 4	5.0487	2.33591	5.0487	up	chr1	+	25071759	25170815
BM982048	lincRNA-STRA6	-3.67485	-1.87769	3.67485	down	lincRNA	667	chr15	-	74510857	74513896	downstream	NM_001130136	ISLR2	immunoglobulin superfamily containing	-3.38653	-1.75981	3.38653	down	chr15	+	74421714	74429143
BM956062	lincRNA-PGS1	10.8318	3.4372	10.8318	up	lincRNA	174	chr17	+	76360558	76360732	upstream	NM_001168	BIRC5	baculoviral IAP repeat-containing protein 5	68.3905	6.09572	68.3905	up	chr17	+	76210276	76221716
DB049930	lincRNA-PDP1-2	-3.3535	-1.74567	3.3535	down	lincRNA	551	chr8	-	95003771	95004321	downstream	NM_153704	TMEM67	Meckelin isoform 1	39.4471	5.30185	39.4471	up	chr8	+	94767071	94830347
ENST00000501400	AC011118.2	-2.89139	-1.53177	2.89139	down	Ensembl	1914	chr8	-	94358694	94712661	upstream	NM_153704	TMEM67	Meckelin isoform 1	39.4471	5.30185	39.4471	up	chr8	+	94767071	94830347
AJ227862		6.82816	2.7715	6.82816	up	misc_RNA	457	chr5	+	102118475	102118934	downstream	NM_138821	PAM	peptidyl-glycine alpha-amidating monooxygenase	2.19023	1.13108	2.19023	up	chr5	+	102201526	102366808
chr1:203164802-203174902+	lincRNA-CHIT1	-4.34172	-2.11827	4.34172	down	lincRNA	10101	chr1	+	203164802	203174902	downstream	NM_006763	BTG2	protein BTG2	-3.22096	-1.68749	3.22096	down	chr1	+	203274663	203278729
EG328292	lincRNA-TMEM183A	-6.6904	-2.74209	6.6904	down	lincRNA	169	chr1	-	203015439	203017725	upstream	NM_006763	BTG2	protein BTG2	-3.22096	-1.68749	3.22096	down	chr1	+	203274663	203278729
AA368654	lincRNA-OPTC	-16.9746	-4.0853	16.9746	down	lincRNA	281	chr1	-	203482904	203483185	downstream	NM_006763	BTG2	protein BTG2	-3.22096	-1.68749	3.22096	down	chr1	+	203274663	203278729
chr1:203291278-203297051+	lincRNA-FMOD	-2.88667	-1.52941	2.88667	down	lincRNA	5774	chr1	+	203291278	203297051	upstream	NM_006763	BTG2	protein BTG2	-3.22096	-1.68749	3.22096	down	chr1	+	203274663	203278729
ENST00000420922	AC073043.2	-2.12877	-1.09002	2.12877	down	Ensembl	772	chr2	-	200625272	200715596	upstream	NM_024520	C2orf47	hypothetical protein LOC79568 precursor	-2.29703	-1.19977	2.29703	down	chr2	+	200820039	200828847
ENST00000453103	AC073046.4	10.6189	3.40856	10.6189	up	Ensembl	601	chr2	-	74174768	74208568	downstream	NM_016058	TPRKB	TP53RK-binding protein	5.47987	2.45414	5.47987	up	chr2	-	73956956	73964517
AX721103		8.29039	3.05144	8.29039	up	misc_RNA	642	chr6	-	28083684	28084323	upstream	NM_025231	ZSCAN16	zinc finger and SCAN domain-containing protein	-2.52946	-1.33883	2.52946	down	chr6	+	28092386	28097856
ENST00000510652	AL358933.1	-3.12838	-1.64542	3.12838	down	Ensembl	1517	chr6	-	28089594	28104644	overlap	NM_025231	ZSCAN16	zinc finger and SCAN domain-containing protein	-2.52946	-1.33883	2.52946	down	chr6	+	28092386	28097856
ENST00000499326	AC022087.2	-2.29803	-1.2004	2.29803	down	Ensembl	717	chr15	+	50647749	50648633	upstream	NM_003645	SLC27A2	very long-chain acyl-CoA synthetase isoform 1	-83.9694	-6.39179	83.9694	down	chr15	+	50474392	50528589
NR_024490	LOC100129387	-2.31545	-1.21129	2.31545	down	RefSeq_NR	4139	chr15	+	50646370	50650501	upstream	NM_003645	SLC27A2	very long-chain acyl-CoA synthetase isoform 1	-83.9694	-6.39179	83.9694	down	chr15	+	50474392	50528589
chr2:68560571-68583471-	lincRNA-CNRIP1	-2.14217	-1.09908	2.14217	down	lincRNA	22901	chr2	-	68560571	68583471	downstream	NM_000945	PPP3R1	calcineurin subunit B type 1	4.49356	2.16786	4.49356	up	chr2	-	68405988	68479651
ENST00000420922	AC073043.2	-2.12877	-1.09002	2.12877	down	Ensembl	772	chr2	-	200625272	200715596	upstream	NM_153689	C2orf69	hypothetical protein LOC205327 precursor	26.512	4.72857	26.512	up	chr2	+	200775978	200792996
DB030353	lincRNA-RPUSD4-2	-2.23838	-1.16245	2.23838	down	lincRNA	613	chr11	+	125976772	125977385	downstream	NM_001039661	TIRAP	toll/interleukin-1 receptor domain-containing	-5.5402	-2.46994	5.5402	down	chr11	+	126152981	126164828
uc010aja.1	TCRA	-13.9639	-3.80363	13.9639	down	UCSC_knowngene	583	chr14	+	22392580	23016719	downstream	NM_181304	MRPL52	39S ribosomal protein L52, mitochondrial isoform	32.5364	5.02398	32.5364	up	chr14	+	23299091	23304246
uc003brm.2	BC036698	5.01061	2.32499	5.01061	up	UCSC_knowngene	3252	chr3	-	9391373	9438338	upstream	NM_001080517	SETD5	SET domain-containing protein 5	4.76538	2.25259	4.76538	up	chr3	+	9439402	9519838
BC052961		33.7558	5.07706	33.7558	up	NRED	4283	chr3	-	9430536	9438342	upstream	NM_001080517	SETD5	SET domain-containing protein 5	4.76538	2.25259	4.76538	up	chr3	+	9439402	9519838
chr9:33081447-33083405-	lincRNA-SMU1	-2.21982	-1.15044	2.21982	down	lincRNA	1959	chr9	-	33081447	33083405	upstream	NM_016410	CHMP5	charged multivesicular body protein 5 isoform 1	5.53956	2.46977	5.53956	up	chr9	+	33264876	33282067
chr9:33081447-33083405+	lincRNA-B4GALT1	-2.84813	-1.51001	2.84813	down	lincRNA	1959	chr9	+	33081447	33083405	downstream	NM_016410	CHMP5	charged multivesicular body protein 5 isoform 1	5.53956	2.46977	5.53956	up	chr9	+	33264876	33282067
ENST00000421078	AC008155.1	5.48962	2.45671	5.48962	up	Ensembl	329	chr7	-	138088939	138089268	upstream	NM_015905	TRIM24	transcription intermediary factor 1-alpha	-2.94232	-1.55696	2.94232	down	chr7	+	138145078	138270332
AY927492		-4.95004	-2.30744	4.95004	down	RNAdb	503	chr14	+	105281910	105282244	downstream	NM_017955	CDCA4	cell division cycle-associated protein 4	33.902	5.0833	33.902	up	chr14	-	105475909	105487425
DW421906	lincRNA-SIAH3	-2.42151	-1.27591	2.42151	down	lincRNA	296	chr13	-	46513574	46513854	upstream	NM_015070	ZC3H13	zinc finger CCCH domain-containing protein 13	-4.77707	-2.25612	4.77707	down	chr13	-	46536313	46626894
BX953928	lincRNA-DOK2	-2.44352	-1.28896	2.44352	down	lincRNA	442	chr8	+	21714378	21714822	downstream	NM_025232	REEP4	receptor expression-enhancing protein 4	9.12483	3.1898	9.12483	up	chr8	-	21995532	21999448
chr8:37801630-37818621-	lincRNA-GOT1L1	-2.92079	-1.54636	2.92079	down	lincRNA	16992	chr8	-	37801630	37818621	downstream	NM_007175	ERLIN2	erlin-2 isoform 1	6.71437	2.74725	6.71437	up	chr8	+	37594096	37615319
uc003kwu.1	BX538252	-9.30769	-3.21842	9.30769	down	UCSC_knowngene	916	chr5	-	131701645	131705196	downstream	NM_001131027	PDLIM4	PDZ and LIM domain protein 4 isoform 2	-2.92632	-1.54909	2.92632	down	chr5	+	131593350	131609147
uc003ugj.1	BC037783	-14.2088	-3.82872	14.2088	down	UCSC_knowngene	2113	chr7	-	77287972	77326662	downstream	NM_002835	PTPN12	tyrosine-protein phosphatase non-receptor type	-2.7601	-1.46472	2.7601	down	chr7	+	77166772	77269388
exon94-	lincRNA-DMBX1	-3.14429	-1.65274	3.14429	down	lincRNA	161	chr1	-	46996996	46997156	downstream	NM_147192	DMBX1	diencephalon/mesencephalon homeobox protein 1	-5.30211	-2.40657	5.30211	down	chr1	+	46972667	46979886
exon91-	lincRNA-DMBX1	2.08772	1.06193	2.08772	up	lincRNA	175	chr1	-	46989750	46989924	downstream	NM_147192	DMBX1	diencephalon/mesencephalon homeobox protein 1	-5.30211	-2.40657	5.30211	down	chr1	+	46972667	46979886
exon91+	lincRNA-KNCN	-4.43289	-2.14825	4.43289	down	lincRNA	175	chr1	+	46989750	46989924	upstream	NM_147192	DMBX1	diencephalon/mesencephalon homeobox protein 1	-5.30211	-2.40657	5.30211	down	chr1	+	46972667	46979886
exon92-	lincRNA-DMBX1	-3.43935	-1.78214	3.43935	down	lincRNA	197	chr1	-	46992321	46992517	downstream	NM_147192	DMBX1	diencephalon/mesencephalon homeobox protein 1	-5.30211	-2.40657	5.30211	down	chr1	+	46972667	46979886
exon95+	lincRNA-KNCN	-5.14964	-2.36447	5.14964	down	lincRNA	271	chr1	+	46997334	46997604	upstream	NM_147192	DMBX1	diencephalon/mesencephalon homeobox protein 1	-5.30211	-2.40657	5.30211	down	chr1	+	46972667	46979886
exon90+	lincRNA-KNCN	-2.85049	-1.51121	2.85049	down	lincRNA	643	chr1	+	46985867	46986509	upstream	NM_147192	DMBX1	diencephalon/mesencephalon homeobox protein 1	-5.30211	-2.40657	5.30211	down	chr1	+	46972667	46979886
AL599814	lincRNA-ITGA6-1	2.10137	1.07133	2.10137	up	lincRNA	655	chr2	+	173254424	173255061	downstream	NM_001079818	ITGA6	integrin alpha-6 isoform a precursor	16.1367	4.01228	16.1367	up	chr2	+	173292313	173371181
BI048312	lincRNA-WNT9A	35.4583	5.14805	35.4583	up	lincRNA	393	chr1	+	227598421	228286740	overlap	NM_001024226	ARF1	ADP-ribosylation factor 1	-2.7377	-1.45297	2.7377	down	chr1	+	228270360	228286913
ENST00000405197	AC064836.3	55.6049	5.79714	55.6049	up	Ensembl	704	chr2	-	203200746	203201450	downstream	NM_003352	SUMO1	small ubiquitin-related modifier 1 isoform a	6.4924	2.69875	6.4924	up	chr2	-	203070902	203103322
uc002cuc.2	BC013599	40.0379	5.32329	40.0379	up	UCSC_knowngene	1114	chr16	-	3178836	3182043	downstream	NM_020912	FLYWCH1	FLYWCH-type zinc finger-containing protein 1	3.56426	1.8336	3.56426	up	chr16	+	2961979	2990158
CR609715		35.0397	5.13092	35.0397	up	misc_RNA	1695	chr1	-	247350699	247352392	downstream	NM_001142572	ZNF669	zinc finger protein 669 isoform 2	4.57287	2.1931	4.57287	up	chr1	-	247263263	247267674
AA587541	lincRNA-MEF2A	-3.63753	-1.86296	3.63753	down	lincRNA	441	chr15	+	99976938	99977379	upstream	NM_144598	LRRC28	leucine-rich repeat-containing protein 28	-2.80573	-1.48838	2.80573	down	chr15	+	99791651	99926498
chr1:13902316-13904644-	lincRNA-LRRC38	-2.5528	-1.35208	2.5528	down	lincRNA	2329	chr1	-	13902316	13904644	upstream	NM_015866	PRDM2	PR domain zinc finger protein 2 isoform b	-3.66271	-1.87291	3.66271	down	chr1	+	14031349	14114574
chr6:170239050-170268025-	lincRNA-C6orf70-1	-2.54581	-1.34813	2.54581	down	lincRNA	28976	chr6	-	170239050	170268025	downstream	NM_001029863	C6orf120	hypothetical protein LOC387263 precursor	16.636	4.05623	16.636	up	chr6	+	170102256	170106402
ENST00000435559	RP11-86H7.7	-9.22923	-3.20621	9.22923	down	Ensembl	2272	chr1	-	95086706	95089740	downstream	NM_001122674	ABCD3	ATP-binding cassette sub-family D member 3	5.40207	2.43351	5.40207	up	chr1	+	94883932	94944260
AB058771	lincRNA-B3GNT7	4.75058	2.2481	4.75058	up	lincRNA	3748	chr2	+	232127057	232238606	downstream	NM_145236	B3GNT7	UDP-GlcNAc:betaGal	4.58578	2.19717	4.58578	up	chr2	+	232260334	232265875
ENST00000450133	RP9P	2.75935	1.46433	2.75935	up	Ensembl	1212	chr7	-	32956426	32982650	downstream	NM_015483	KBTBD2	kelch repeat and BTB domain-containing protein	10.1586	3.34463	10.1586	up	chr7	-	32907777	32931468
BC068090		-2.67315	-1.41854	2.67315	down	misc_RNA	1322	chr7	-	32953392	32954696	downstream	NM_015483	KBTBD2	kelch repeat and BTB domain-containing protein	10.1586	3.34463	10.1586	up	chr7	-	32907777	32931468
ENST00000413128	RP11-420K5.1	13.4454	3.74904	13.4454	up	Ensembl	774	chr3	+	39685128	39686196	upstream	NM_001012321	RPSA	40S ribosomal protein SA	75.5159	6.23871	75.5159	up	chr3	+	39449110	39454032
BG260387	lincRNA-KRR1	-4.82639	-2.27095	4.82639	down	lincRNA	749	chr12	-	75957052	76377795	upstream	NM_004537	NAP1L1	nucleosome assembly protein 1-like 1	15.7961	3.9815	15.7961	up	chr12	-	76438671	76478738
AJ227862		6.82816	2.7715	6.82816	up	misc_RNA	457	chr5	+	102118475	102118934	downstream	NM_138822	PAM	peptidyl-glycine alpha-amidating monooxygenase	8.44685	3.07841	8.44685	up	chr5	+	102201526	102366808
DA922283	lincRNA-TH	-2.2028	-1.13934	2.2028	down	lincRNA	568	chr11	-	2229882	2230451	downstream	NM_001042780	TNNT3	troponin T, fast skeletal muscle isoform 3	3.37981	1.75694	3.37981	up	chr11	+	1940798	1959936
DA530362	lincRNA-PROX1-3	-2.92746	-1.54965	2.92746	down	lincRNA	608	chr1	+	213460781	213461394	upstream	NM_001136138	RPS6KC1	ribosomal protein S6 kinase delta-1 isoform b	6.2284	2.63886	6.2284	up	chr1	+	213224587	213446808
NR_024383	LOC645323	-6.65959	-2.73543	6.65959	down	RefSeq_NR	3360	chr5	-	87960263	87974262	upstream	NM_002397	MEF2C	myocyte-specific enhancer factor 2C isoform 1	3.97661	1.99154	3.97661	up	chr5	-	88014057	88179283
DQ275636		-3.35492	-1.74628	3.35492	down	RNAdb	682	chr5	+	87972389	87973039	downstream	NM_002397	MEF2C	myocyte-specific enhancer factor 2C isoform 1	3.97661	1.99154	3.97661	up	chr5	-	88014057	88179283
BX953928	lincRNA-DOK2	-2.44352	-1.28896	2.44352	down	lincRNA	442	chr8	+	21714378	21714822	upstream	NM_001165038	GFRA2	GDNF family receptor alpha-2 isoform b	-7.83836	-2.97055	7.83836	down	chr8	-	21549529	21646346
chr12:132296472-132307497-	lincRNA-SFSWAP-1	-2.76583	-1.46771	2.76583	down	lincRNA	11026	chr12	-	132296472	132307497	downstream	NM_004592	SFSWAP	splicing factor, suppressor of white-apricot	-4.57274	-2.19306	4.57274	down	chr12	+	132195634	132284282
AK090797		2.75047	1.45968	2.75047	up	misc_RNA	2827	chr17	+	53248165	53250992	upstream	NM_005486	TOM1L1	TOM1-like protein 1	-6.07695	-2.60335	6.07695	down	chr17	+	52978051	53039328
BG260387	lincRNA-KRR1	-4.82639	-2.27095	4.82639	down	lincRNA	749	chr12	-	75957052	76377795	downstream	NM_006851	GLIPR1	glioma pathogenesis-related protein 1 precursor	2.28664	1.19323	2.28664	up	chr12	+	75874512	75895716
ENST00000440088	AC090421.1	5.12271	2.35691	5.12271	up	Ensembl	2029	chr7	-	77286976	77325582	downstream	NM_002835	PTPN12	tyrosine-protein phosphatase non-receptor type	-2.7601	-1.46472	2.7601	down	chr7	+	77166772	77269388
NR_015381	TP53TG1	-3.128	-1.64524	3.128	down	RefSeq_NR	751	chr7	-	86954665	86974808	upstream	NM_000443	ABCB4	multidrug resistance protein 3 isoform A	-133.08	-7.05615	133.08	down	chr7	-	87031360	87105019
uc003uip.3	P53TG1	-7.35034	-2.87781	7.35034	down	UCSC_knowngene	659	chr7	-	86954665	86974831	upstream	NM_000443	ABCB4	multidrug resistance protein 3 isoform A	-133.08	-7.05615	133.08	down	chr7	-	87031360	87105019
ENST00000366408	RP11-375F2.2	-3.37326	-1.75414	3.37326	down	Ensembl	1129	chr1	-	168873142	169056243	upstream	NM_001677	ATP1B1	sodium/potassium-transporting ATPase subunit	-2.13154	-1.0919	2.13154	down	chr1	+	169075946	169101960
ENST00000512915	RP11-499E18.1	-4.6354	-2.21269	4.6354	down	Ensembl	546	chr4	-	103339873	103371167	upstream	NM_001165412	NFKB1	nuclear factor NF-kappa-B p105 subunit isoform	-2.47166	-1.30548	2.47166	down	chr4	+	103422485	103538459
BI048312	lincRNA-WNT9A	35.4583	5.14805	35.4583	up	lincRNA	393	chr1	+	227598421	228286740	downstream	NM_000858	GUK1	guanylate kinase isoform b	-2.24961	-1.16968	2.24961	down	chr1	+	228327928	228336655
NR_026656	LOC400043	9.11963	3.18898	9.11963	up	RefSeq_NR	1411	chr12	+	54519854	54526619	upstream	NM_173860	HOXC12	homeobox protein Hox-C12	-2.78689	-1.47866	2.78689	down	chr12	+	54348713	54350350
AK127488		2.14398	1.10029	2.14398	up	misc_RNA	4343	chr2	+	46878782	46883125	upstream	NM_012249	RHOQ	rho-related GTP-binding protein RhoQ precursor	16.1914	4.01715	16.1914	up	chr2	+	46769866	46811827
uc003enb.1	CR593374	7.9048	2.98273	7.9048	up	UCSC_knowngene	3495	chr3	+	129612714	129627754	upstream	NM_015103	PLXND1	plexin-D1 precursor	2.73314	1.45056	2.73314	up	chr3	-	129274055	129325582
ENST00000467573	AF064859.2	2.05784	1.04113	2.05784	up	Ensembl	473	chr21	+	40499493	40499966	downstream	NM_018963	BRWD1	bromodomain and WD repeat-containing protein 1	16.1776	4.01593	16.1776	up	chr21	-	40557403	40685556
ENST00000446527	RP11-421L21.3	2.02927	1.02096	2.02927	up	Ensembl	1045	chr1	+	101491474	101552727	upstream	NM_001033025	EXTL2	exostosin-like 2	2.21773	1.14908	2.21773	up	chr1	-	101337940	101360418
uc003mto.2	BC087858	-3.67432	-1.87748	3.67432	down	UCSC_knowngene	1322	chr6	+	1496349	1519554	downstream	NM_001453	FOXC1	forkhead box protein C1	54.6806	5.77296	54.6806	up	chr6	+	1610680	1614129
chr8:90889605-90908427-	lincRNA-RIPK2-3	-2.66314	-1.41313	2.66314	down	lincRNA	18823	chr8	-	90889605	90908427	upstream	NM_001359	DECR1	2,4-dienoyl-CoA reductase, mitochondrial	-8.92024	-3.15708	8.92024	down	chr8	+	91013579	91064227
ENST00000340424	RP4-673D20.1	-5.55118	-2.4728	5.55118	down	Ensembl	1216	chr20	-	1645928	1688846	upstream	NM_080792	SIRPA	tyrosine-protein phosphatase non-receptor type	9.73765	3.28357	9.73765	up	chr20	+	1875424	1920540
DB305613	lincRNA-AIG1-2	-2.41905	-1.27444	2.41905	down	lincRNA	534	chr6	-	143675629	143676164	downstream	NM_016108	AIG1	androgen-induced gene 1 protein	-8.05324	-3.00957	8.05324	down	chr6	+	143382022	143661441
NR_027114	LOC285740	-2.22594	-1.15441	2.22594	down	RefSeq_NR	1915	chr6	-	143875470	143883185	downstream	NM_016108	AIG1	androgen-induced gene 1 protein	-8.05324	-3.00957	8.05324	down	chr6	+	143382022	143661441
chr6:3775751-3789451-	lincRNA-C6orf145-2	-7.70139	-2.94512	7.70139	down	lincRNA	13701	chr6	-	3775751	3789451	downstream	NM_183373	C6orf145	PX domain-containing protein C6orf145	5.13408	2.3601	5.13408	up	chr6	-	3722835	3752246
AK128360		-3.76242	-1.91166	3.76242	down	misc_RNA	2848	chr6	-	3992747	3995592	downstream	NM_183373	C6orf145	PX domain-containing protein C6orf145	5.13408	2.3601	5.13408	up	chr6	-	3722835	3752246
ENST00000428294	RP3-449O17.1	-7.54123	-2.9148	7.54123	down	Ensembl	700	chr22	-	38731766	38794921	downstream	NM_001039584	PICK1	PRKCA-binding protein	-55.6816	-5.79913	55.6816	down	chr22	+	38453261	38471708
ENST00000439075	RP11-510H23.1	5.6677	2.50276	5.6677	up	Ensembl	4507	chr6	-	125230238	125284185	upstream	NM_003287	TPD52L1	tumor protein D53 isoform 1	-7.0269	-2.81289	7.0269	down	chr6	+	125474878	125584644
BM956062	lincRNA-PGS1	10.8318	3.4372	10.8318	up	lincRNA	174	chr17	+	76360558	76360732	upstream	NM_003258	TK1	thymidine kinase, cytosolic	113.655	6.82852	113.655	up	chr17	-	76170159	76183285
chr6:125843301-125854226+	lincRNA-HEY2-1	-3.32586	-1.73373	3.32586	down	lincRNA	10926	chr6	+	125843301	125854226	upstream	NM_003287	TPD52L1	tumor protein D53 isoform 1	-7.0269	-2.81289	7.0269	down	chr6	+	125474878	125584644
N80091	lincRNA-SPATA8-3	-8.83619	-3.14342	8.83619	down	lincRNA	436	chr15	+	96886179	96888182	upstream	NM_001145157	NR2F2	COUP transcription factor 2 isoform c	-4.96397	-2.3115	4.96397	down	chr15	+	96876568	96883492
AK021484	lincRNA-SYNPO2	-2.60744	-1.38263	2.60744	down	lincRNA	3422	chr4	+	119672345	119956974	upstream	NM_020961	METTL14	methyltransferase-like protein 14	2.94071	1.55616	2.94071	up	chr4	+	119606573	119632077
DA428052	lincRNA-UBE2CBP-2	-3.49232	-1.80419	3.49232	down	lincRNA	571	chr6	+	83152581	83153152	upstream	NM_006670	TPBG	trophoblast glycoprotein	-3.25275	-1.70166	3.25275	down	chr6	+	83072922	83077133
ENST00000509878	RP11-792D21.1	3.17021	1.66458	3.17021	up	Ensembl	289	chr4	-	79570107	79570396	downstream	NM_005139	ANXA3	annexin A3	4.85811	2.28039	4.85811	up	chr4	+	79472741	79531605
ENST00000428294	RP3-449O17.1	-7.54123	-2.9148	7.54123	down	Ensembl	700	chr22	-	38731766	38794921	downstream	NM_001161573	MAFF	transcription factor MafF isoform a	-16.1202	-4.0108	16.1202	down	chr22	+	38599026	38612517
chr1:10911613-10923588-	lincRNA-CASZ1	-4.14296	-2.05066	4.14296	down	lincRNA	11976	chr1	-	10911613	10923588	upstream	NM_007375	TARDBP	TAR DNA-binding protein 43	16.0872	4.00784	16.0872	up	chr1	+	11072678	11085549
BM043959	lincRNA-ADAMTSL4-2	-2.44721	-1.29114	2.44721	down	lincRNA	754	chr1	-	150541859	150542587	downstream	NM_144697	C1orf51	hypothetical protein LOC148523	5.95139	2.57323	5.95139	up	chr1	+	150255228	150259501
ENST00000515403	RP11-844P9.2	4.88963	2.28973	4.88963	up	Ensembl	3632	chr5	-	175570087	175612158	downstream	NM_006650	CPLX2	complexin-2	-2.11216	-1.07872	2.11216	down	chr5	+	175223609	175311023
AL711564	lincRNA-PIM1	-2.15334	-1.10657	2.15334	down	lincRNA	605	chr6	+	37085130	37085729	downstream	NM_003958	RNF8	E3 ubiquitin-protein ligase RNF8 isoform 1	29.4895	4.88213	29.4895	up	chr6	+	37321747	37362514
ENST00000449605	RP11-147O5.1	-2.49536	-1.31925	2.49536	down	Ensembl	7619	chrX	+	21911717	21920026	upstream	NM_206923	YY2	transcription factor YY2	81.7699	6.3535	81.7699	up	chrX	+	21874104	21876845
ENST00000514008	RP11-2H3.2	9.60636	3.26399	9.60636	up	Ensembl	125	chr4	+	387322	387447	downstream	NM_001127178	PIGG	GPI ethanolamine phosphate transferase 2 isoform	7.0605	2.81977	7.0605	up	chr4	+	492988	533320
ENST00000514392	RP11-478C6.3	-5.67043	-2.50346	5.67043	down	Ensembl	1582	chr4	+	256521	258103	downstream	NM_001127178	PIGG	GPI ethanolamine phosphate transferase 2 isoform	7.0605	2.81977	7.0605	up	chr4	+	492988	533320
ENST00000397097	ZNF732	20.5381	4.36023	20.5381	up	Ensembl	1032	chr4	+	212428	248643	downstream	NM_001127178	PIGG	GPI ethanolamine phosphate transferase 2 isoform	7.0605	2.81977	7.0605	up	chr4	+	492988	533320
NR_026862	PPP1R3E	6.27998	2.65076	6.27998	up	RefSeq_NR	4521	chr14	-	23765112	23772057	downstream	NM_017924	C14orf119	chromosome 14 open reading frame 119	8.78968	3.13581	8.78968	up	chr14	+	23564787	23569665
AK057381		-3.48518	-1.80123	3.48518	down	misc_RNA	1873	chr14	+	23763060	23764935	upstream	NM_017924	C14orf119	chromosome 14 open reading frame 119	8.78968	3.13581	8.78968	up	chr14	+	23564787	23569665
ENST00000510677	AL360215.1	-2.95478	-1.56305	2.95478	down	Ensembl	3298	chr6	-	119773711	119790879	downstream	NM_005907	MAN1A1	mannosyl-oligosaccharide 1,2-alpha-mannosidase	-4.20285	-2.07137	4.20285	down	chr6	-	119499266	119670926
ENST00000427361	AC020915.4	10.0135	3.32387	10.0135	up	Ensembl	922	chr19	+	58816739	58826568	downstream	NM_181846	ZSCAN22	zinc finger and SCAN domain-containing protein	10.8481	3.43937	10.8481	up	chr19	+	58838384	58853712
NR_027114	LOC285740	-2.22594	-1.15441	2.22594	down	RefSeq_NR	1915	chr6	-	143875470	143883185	upstream	NM_001100165	PHACTR2	phosphatase and actin regulator 2 isoform 2	-4.38137	-2.13138	4.38137	down	chr6	+	143999101	144152322
AW387651	lincRNA-TFE3	-12.4595	-3.63917	12.4595	down	lincRNA	232	chrX	-	48903267	49031062	upstream	NM_001098413	GAGE10	G antigen 10	31.5701	4.98049	31.5701	up	chrX	+	49160124	49176311
ENST00000440570	AC004383.4	-3.89899	-1.9631	3.89899	down	Ensembl	760	chrX	-	133677366	133680662	upstream	NM_001170781	FAM122C	hypothetical protein LOC159091 isoform 4	10.4194	3.3812	10.4194	up	chrX	+	133941222	133945211
NR_024607	MGC16121	-5.10776	-2.35269	5.10776	down	RefSeq_NR	786	chrX	-	133677407	133680660	upstream	NM_001170781	FAM122C	hypothetical protein LOC159091 isoform 4	10.4194	3.3812	10.4194	up	chrX	+	133941222	133945211
AK001439		3.48834	1.80254	3.48834	up	NRED	2742	chr8	-	104255772	104258560	upstream	NM_015420	DCAF13	DDB1- and CUL4-associated factor 13	84.0561	6.39328	84.0561	up	chr8	+	104426941	104455680
chr7:117584264-117586960+	lincRNA-NAA38	6.50432	2.7014	6.50432	up	lincRNA	2697	chr7	+	117584264	117586960	downstream	NM_016200	NAA38	N-alpha-acetyltransferase 38, NatC auxiliary	5.6724	2.50396	5.6724	up	chr7	+	117824085	117844093
NR_026862	PPP1R3E	6.27998	2.65076	6.27998	up	RefSeq_NR	4521	chr14	-	23765112	23772057	upstream	NM_016609	SLC22A17	solute carrier family 22 member 17 isoform b	-9.31565	-3.21966	9.31565	down	chr14	-	23815538	23822080
AK057381		-3.48518	-1.80123	3.48518	down	misc_RNA	1873	chr14	+	23763060	23764935	downstream	NM_016609	SLC22A17	solute carrier family 22 member 17 isoform b	-9.31565	-3.21966	9.31565	down	chr14	-	23815538	23822080
ENST00000422521	AC008280.5	5.36447	2.42344	5.36447	up	Ensembl	1115	chr2	+	54198244	54293184	upstream	NM_001008708	CHAC2	cation transport regulator-like protein 2	5.04156	2.33387	5.04156	up	chr2	+	53994928	54002287
ENST00000418851	AC008280.1	2.11825	1.08288	2.11825	up	Ensembl	412	chr2	-	54256688	54257819	downstream	NM_001008708	CHAC2	cation transport regulator-like protein 2	5.04156	2.33387	5.04156	up	chr2	+	53994928	54002287
uc001zks.1	AK127696	-2.0379	-1.02708	2.0379	down	UCSC_knowngene	2317	chr15	+	40331511	40359491	upstream	NM_003134	SRP14	signal recognition particle 14 kDa protein	8.81372	3.13975	8.81372	up	chr15	-	40327890	40331389
chr6:91127779-91150654-	lincRNA-BACH2	-3.03745	-1.60286	3.03745	down	lincRNA	22876	chr6	-	91127779	91150654	upstream	NM_145332	MAP3K7	mitogen-activated protein kinase kinase kinase 7	-3.94827	-1.98122	3.94827	down	chr6	-	91225352	91296907
EB386665	lincRNA-SLN	-2.05677	-1.04038	2.05677	down	lincRNA	821	chr11	-	107644071	107644892	upstream	NM_003478	CUL5	cullin-5	8.3028	3.0536	8.3028	up	chr11	+	107879407	107978488
AX721103		8.29039	3.05144	8.29039	up	misc_RNA	642	chr6	-	28083684	28084323	downstream	NM_003447	ZNF165	zinc finger protein 165	-3.40143	-1.76614	3.40143	down	chr6	+	28048481	28057340
ENST00000510652	AL358933.1	-3.12838	-1.64542	3.12838	down	Ensembl	1517	chr6	-	28089594	28104644	downstream	NM_003447	ZNF165	zinc finger protein 165	-3.40143	-1.76614	3.40143	down	chr6	+	28048481	28057340
ENST00000454403	RP11-396A22.4	3.97103	1.98951	3.97103	up	Ensembl	411	chr13	-	41958908	41959319	downstream	NM_152903	KBTBD6	kelch repeat and BTB domain-containing protein	5.53318	2.46811	5.53318	up	chr13	-	41701708	41706936
AK129753		9.52774	3.25213	9.52774	up	misc_RNA	2007	chr11	-	86620031	86622038	downstream	NM_007173	PRSS23	serine protease 23 precursor	293.477	8.1971	293.477	up	chr11	+	86511490	86522273
AW868654	lincRNA-ME3	-10.5757	-3.40267	10.5757	down	lincRNA	206	chr11	-	86427982	86428180	upstream	NM_007173	PRSS23	serine protease 23 precursor	293.477	8.1971	293.477	up	chr11	+	86511490	86522273
AF143879		7.05958	2.81958	7.05958	up	misc_RNA	581	chr16	+	25271823	25272384	upstream	NM_001032391	LCMT1	leucine carboxyl methyltransferase 1 isoform b	2.41637	1.27284	2.41637	up	chr16	+	25123046	25189551
ENST00000448347	RP11-282I1.1	-2.70144	-1.43373	2.70144	down	Ensembl	831	chr10	+	125115965	125277224	upstream	NM_001609	ACADSB	short/branched chain specific acyl-CoA	-36.8191	-5.20238	36.8191	down	chr10	+	124768428	124817806
exon848+	lincRNA-ZW10	-31.8264	-4.99215	31.8264	down	lincRNA	153	chr11	+	113592424	113592576	downstream	NM_213621	HTR3A	5-hydroxytryptamine receptor 3A isoform a	-24.8706	-4.63637	24.8706	down	chr11	+	113845796	113861034
AA854104	lincRNA-MTCH2	2.54581	1.34812	2.54581	up	lincRNA	547	chr11	+	47626129	47626679	upstream	NM_004551	NDUFS3	NADH dehydrogenase [ubiquinone] iron-sulfur	-3.53739	-1.82269	3.53739	down	chr11	+	47600561	47606115
uc002cuc.2	BC013599	40.0379	5.32329	40.0379	up	UCSC_knowngene	1114	chr16	-	3178836	3182043	downstream	NM_001042428	ZNF205	zinc finger protein 205	-4.04333	-2.01554	4.04333	down	chr16	+	3162562	3170518
BM680929	lincRNA-PLA2G12B	-3.0199	-1.5945	3.0199	down	lincRNA	520	chr10	-	74761774	74762435	downstream	NM_032562	PLA2G12B	group XIIB secretory phospholipase A2-like	-75.7025	-6.24227	75.7025	down	chr10	-	74694937	74714510
AK297077	lincRNA-FYB	24.3228	4.60424	24.3228	up	lincRNA	2747	chr5	-	39107403	39270759	upstream	NM_001343	DAB2	disabled homolog 2	8.55975	3.09757	8.55975	up	chr5	-	39371779	39425335
NR_024053	HCG18	-2.58935	-1.37259	2.58935	down	RefSeq_NR	6600	chr6	-	30255173	30294927	upstream	NM_025263	PRR3	proline-rich protein 3 isoform a	-3.86859	-1.95181	3.86859	down	chr6	+	30524485	30532473
NR_024052	HCG18	5.11899	2.35586	5.11899	up	RefSeq_NR	6814	chr6	-	30255173	30294927	upstream	NM_025263	PRR3	proline-rich protein 3 isoform a	-3.86859	-1.95181	3.86859	down	chr6	+	30524485	30532473
uc003npw.2	HCG18	-2.22576	-1.1543	2.22576	down	UCSC_knowngene	6026	chr6	-	30255173	30294150	upstream	NM_025263	PRR3	proline-rich protein 3 isoform a	-3.86859	-1.95181	3.86859	down	chr6	+	30524485	30532473
ENST00000501498	AC108062.1	2.04336	1.03094	2.04336	up	Ensembl	2882	chr4	+	129431492	129436412	downstream	NM_199320	PHF17	protein Jade-1 long isoform	2.15628	1.10855	2.15628	up	chr4	+	129730778	129796379
AW661714	lincRNA-TP53INP1-2	-2.88224	-1.52719	2.88224	down	lincRNA	451	chr8	-	95962452	95963624	downstream	NM_181787	DPY19L4	protein dpy-19 homolog 4	8.23061	3.041	8.23061	up	chr8	+	95732102	95806076
AY444560	lincRNA-C8orf38-2	2.62551	1.3926	2.62551	up	lincRNA	1110	chr8	+	95970235	96070177	upstream	NM_181787	DPY19L4	protein dpy-19 homolog 4	8.23061	3.041	8.23061	up	chr8	+	95732102	95806076
NR_026857	FLJ90757	-3.97809	-1.99207	3.97809	down	RefSeq_NR	4421	chr17	-	79002932	79008519	upstream	NM_017451	BAIAP2	brain-specific angiogenesis inhibitor	-3.68532	-1.88179	3.68532	down	chr17	+	79008946	79091232
AW387651	lincRNA-TFE3	-12.4595	-3.63917	12.4595	down	lincRNA	232	chrX	-	48903267	49031062	downstream	NM_006044	HDAC6	histone deacetylase 6	2.07801	1.0552	2.07801	up	chrX	+	48660486	48683380
EG328305	lincRNA-NCS1	3.53323	1.82099	3.53323	up	lincRNA	333	chr9	-	133231603	133234745	upstream	NM_000050	ASS1	argininosuccinate synthase	-6.50804	-2.70222	6.50804	down	chr9	+	133320093	133376661
uc002cuc.2	BC013599	40.0379	5.32329	40.0379	up	UCSC_knowngene	1114	chr16	-	3178836	3182043	downstream	NM_001142500	FLYWCH2	FLYWCH family member 2	-3.63333	-1.86129	3.63333	down	chr16	+	2933195	2949383
AK091593		3.41928	1.77369	3.41928	up	NRED	3013	chr8	-	9757575	9760588	upstream	NM_001135670	MSRA	peptide methionine sulfoxide reductase isoform	-6.77262	-2.75971	6.77262	down	chr8	+	9911829	10286401
uc003wst.1	LOC157627	-4.74388	-2.24607	4.74388	down	UCSC_knowngene	869	chr8	-	9757573	9758710	upstream	NM_001135670	MSRA	peptide methionine sulfoxide reductase isoform	-6.77262	-2.75971	6.77262	down	chr8	+	9911829	10286401
AK125572		2.89047	1.5313	2.89047	up	RNAdb	3355	chr13	-	100504863	100609401	overlap	NM_206808	CLYBL	citrate lyase subunit beta-like protein,	-11.5532	-3.53021	11.5532	down	chr13	+	100258918	100549388
chr7:143147778-143169303-	lincRNA-TAS2R60	-4.44696	-2.15282	4.44696	down	lincRNA	21526	chr7	-	143147778	143169303	downstream	NM_001143681	GSTK1	glutathione S-transferase kappa 1 isoform d	-2.97105	-1.57097	2.97105	down	chr7	+	142960521	142966222
ENST00000440088	AC090421.1	5.12271	2.35691	5.12271	up	Ensembl	2029	chr7	-	77286976	77325582	downstream	NM_001131008	PTPN12	tyrosine-protein phosphatase non-receptor type	14.8074	3.88824	14.8074	up	chr7	+	77167351	77269388
uc003ugj.1	BC037783	-14.2088	-3.82872	14.2088	down	UCSC_knowngene	2113	chr7	-	77287972	77326662	downstream	NM_001131008	PTPN12	tyrosine-protein phosphatase non-receptor type	14.8074	3.88824	14.8074	up	chr7	+	77167351	77269388
ENST00000340424	RP4-673D20.1	-5.55118	-2.4728	5.55118	down	Ensembl	1216	chr20	-	1645928	1688846	upstream	NM_001040023	SIRPA	tyrosine-protein phosphatase non-receptor type	-2.02987	-1.02138	2.02987	down	chr20	+	1875825	1920540
uc002aqr.1	BC047537	-4.61239	-2.20551	4.61239	down	UCSC_knowngene	3969	chr15	-	67697735	67814182	downstream	NM_001145104	SMAD3	mothers against decapentaplegic homolog 3	-4.69217	-2.23026	4.69217	down	chr15	+	67458492	67487533
NR_002578	GAS5	4.65908	2.22004	4.65908	up	RefSeq_NR	651	chr1	-	173833039	173837125	upstream	NM_014857	RABGAP1L	rab GTPase-activating protein 1-like isoform A	2.70443	1.43532	2.70443	up	chr1	+	174128633	174927327
CR595169		28.0021	4.80746	28.0021	up	RNAdb	1493	chr1	-	173833394	173836186	upstream	NM_014857	RABGAP1L	rab GTPase-activating protein 1-like isoform A	2.70443	1.43532	2.70443	up	chr1	+	174128633	174927327
AF088026		3.41568	1.77217	3.41568	up	RNAdb	703	chr1	+	173832385	173833077	downstream	NM_014857	RABGAP1L	rab GTPase-activating protein 1-like isoform A	2.70443	1.43532	2.70443	up	chr1	+	174128633	174927327
uc001gjk.2	GAS5	18.2681	4.19126	18.2681	up	UCSC_knowngene	1695	chr1	-	173833039	173837125	upstream	NM_014857	RABGAP1L	rab GTPase-activating protein 1-like isoform A	2.70443	1.43532	2.70443	up	chr1	+	174128633	174927327
EL949266	lincRNA-CENPW-2	-9.33852	-3.22319	9.33852	down	lincRNA	639	chr6	+	126423663	126424282	upstream	NM_138571	HINT3	histidine triad nucleotide-binding protein 3	15.542	3.9581	15.542	up	chr6	+	126277860	126301389
ENST00000423943	RP11-48O20.4	2.45538	1.29595	2.45538	up	Ensembl	1113	chr1	+	159931013	159948851	upstream	NM_001135050	IGSF9	protein turtle homolog A isoform a	-8.20719	-3.03689	8.20719	down	chr1	-	159896828	159915386
uc001fuu.2	AF088076	2.20552	1.14112	2.20552	up	UCSC_knowngene	423	chr1	+	159931073	159946734	upstream	NM_001135050	IGSF9	protein turtle homolog A isoform a	-8.20719	-3.03689	8.20719	down	chr1	-	159896828	159915386
BC146281	lincRNA-C14orf104	2.76512	1.46734	2.76512	up	lincRNA	3292	chr14	-	50033026	50319473	upstream	NM_001663	ARF6	ADP-ribosylation factor 6	13.5775	3.76315	13.5775	up	chr14	+	50359735	50363772
uc002cuc.2	BC013599	40.0379	5.32329	40.0379	up	UCSC_knowngene	1114	chr16	-	3178836	3182043	downstream	NM_001012635	IL32	interleukin-32 isoform C	-19.7576	-4.30433	19.7576	down	chr16	+	3115611	3119668
BI048312	lincRNA-WNT9A	35.4583	5.14805	35.4583	up	lincRNA	393	chr1	+	227598421	228286740	downstream	NM_001159390	GUK1	guanylate kinase isoform a	-3.34999	-1.74416	3.34999	down	chr1	+	228327928	228336655
uc001cil.2	CR621467	-2.41697	-1.2732	2.41697	down	UCSC_knowngene	1030	chr1	+	43424774	43448990	upstream	NM_015911	ZNF691	zinc finger protein 691 isoform 2	4.16088	2.05689	4.16088	up	chr1	+	43312279	43318146
chr8:86474623-86517048-	lincRNA-CA2	-3.2066	-1.68104	3.2066	down	lincRNA	42426	chr8	-	86474623	86517048	downstream	NM_000067	CA2	carbonic anhydrase 2	-11.8103	-3.56197	11.8103	down	chr8	+	86376130	86393721
AW387651	lincRNA-TFE3	-12.4595	-3.63917	12.4595	down	lincRNA	232	chrX	-	48903267	49031062	overlap	NM_001163322	CCDC120	coiled-coil domain-containing protein 120	-2.3182	-1.213	2.3182	down	chrX	+	48916515	48927510
chr1:87222750-87234290+	lincRNA-SEP15	-2.55453	-1.35306	2.55453	down	lincRNA	11541	chr1	+	87222750	87234290	downstream	NM_001134492	HS2ST1	heparan sulfate 2-O-sulfotransferase 1 isoform	31.9251	4.99662	31.9251	up	chr1	+	87380334	87564125
uc003tvu.2	BC017910	2.19323	1.13306	2.19323	up	UCSC_knowngene	487	chr7	+	66800962	66805009	upstream	NM_022906	STAG3L4	STAG3-like protein 4	7.94759	2.99052	7.94759	up	chr7	+	66767615	66786513
AK095773		-2.22131	-1.15141	2.22131	down	misc_RNA	2533	chr3	-	182655947	182658477	downstream	NM_014616	ATP11B	probable phospholipid-transporting ATPase IF	10.7196	3.42218	10.7196	up	chr3	+	182511290	182639421
BC041387	lincRNA-MCTP2-2	8.11659	3.02087	8.11659	up	lincRNA	4605	chr15	+	94774954	95023632	overlap	NM_001159644	MCTP2	multiple C2 and transmembrane domain-containing	9.82773	3.29686	9.82773	up	chr15	+	94899163	94946494
ENST00000423122	RP11-65J3.1	-6.65309	-2.73402	6.65309	down	Ensembl	545	chr9	+	132104121	132121817	upstream	NM_032809	FAM73B	hypothetical protein LOC84895	2.79438	1.48253	2.79438	up	chr9	+	131799252	131834351
uc004bxu.2	BC094873	-6.85757	-2.7777	6.85757	down	UCSC_knowngene	1213	chr9	+	132105694	132106907	upstream	NM_032809	FAM73B	hypothetical protein LOC84895	2.79438	1.48253	2.79438	up	chr9	+	131799252	131834351
ENST00000344851	RP1-274L14.2	17.4591	4.12591	17.4591	up	Ensembl	1979	chr6	-	158658367	158663829	downstream	NM_032861	SERAC1	protein SERAC1	-2.0788	-1.05575	2.0788	down	chr6	-	158530535	158589312
BG494524	lincRNA-TEKT2	4.01228	2.00442	4.01228	up	lincRNA	772	chr1	+	36535775	36536535	downstream	NM_032017	STK40	serine/threonine-protein kinase 40	-2.8787	-1.52542	2.8787	down	chr1	-	36805224	36851485
AB058771	lincRNA-B3GNT7	4.75058	2.2481	4.75058	up	lincRNA	3748	chr2	+	232127057	232238606	upstream	NM_001144994	C2orf72	hypothetical protein LOC257407	-10.9083	-3.44736	10.9083	down	chr2	+	231902280	231914427
AA564591	lincRNA-PPYR1-2	-3.60781	-1.85112	3.60781	down	lincRNA	385	chr10	+	46744329	47220766	overlap	NM_014696	GPRIN2	G protein-regulated inducer of neurite outgrowth	-9.30743	-3.21838	9.30743	down	chr10	+	46993545	47000568
ENST00000422732	RP11-314P12.2	-2.18463	-1.12739	2.18463	down	Ensembl	2444	chr10	-	47096453	47099716	downstream	NM_014696	GPRIN2	G protein-regulated inducer of neurite outgrowth	-9.30743	-3.21838	9.30743	down	chr10	+	46993545	47000568
uc001fuu.2	AF088076	2.20552	1.14112	2.20552	up	UCSC_knowngene	423	chr1	+	159931073	159946734	upstream	NM_017823	DUSP23	dual specificity protein phosphatase 23	-2.47135	-1.3053	2.47135	down	chr1	+	159750758	159752333
ENST00000423943	RP11-48O20.4	2.45538	1.29595	2.45538	up	Ensembl	1113	chr1	+	159931013	159948851	upstream	NM_017823	DUSP23	dual specificity protein phosphatase 23	-2.47135	-1.3053	2.47135	down	chr1	+	159750758	159752333
BG494524	lincRNA-TEKT2	4.01228	2.00442	4.01228	up	lincRNA	772	chr1	+	36535775	36536535	downstream	NM_018067	MAP7D1	MAP7 domain-containing protein 1	19.8356	4.31002	19.8356	up	chr1	+	36621802	36646441
NR_027345	NCRNA00173	12.9143	3.69089	12.9143	up	RefSeq_NR	1597	chr12	+	116971226	116973326	downstream	NM_024738	C12orf49	hypothetical protein LOC79794 precursor	45.6975	5.51405	45.6975	up	chr12	-	117153595	117175843
ENST00000405197	AC064836.3	55.6049	5.79714	55.6049	up	Ensembl	704	chr2	-	203200746	203201450	downstream	NM_001005782	SUMO1	small ubiquitin-related modifier 1 isoform b	6.1006	2.60895	6.1006	up	chr2	-	203070902	203103322
CK905913	lincRNA-TTC17-2	-2.3676	-1.24343	2.3676	down	lincRNA	587	chr11	-	43606137	43694943	downstream	NM_001142931	API5	apoptosis inhibitor 5 isoform c	6.27781	2.65026	6.27781	up	chr11	+	43333504	43366080
DA922283	lincRNA-TH	-2.2028	-1.13934	2.2028	down	lincRNA	568	chr11	-	2229882	2230451	downstream	NM_000207	INS	insulin preproprotein	-2.41655	-1.27295	2.41655	down	chr11	-	2181008	2182439
chr11:2448349-2458849-	lincRNA-TRPM5	-2.69289	-1.42916	2.69289	down	lincRNA	10501	chr11	-	2448349	2458849	downstream	NM_000207	INS	insulin preproprotein	-2.41655	-1.27295	2.41655	down	chr11	-	2181008	2182439
ENST00000515403	RP11-844P9.2	4.88963	2.28973	4.88963	up	Ensembl	3632	chr5	-	175570087	175612158	upstream	NM_014613	FAF2	FAS-associated factor 2	-6.2241	-2.63787	6.2241	down	chr5	+	175875355	175937075
ENST00000435260	AC046176.4	3.96549	1.9875	3.96549	up	Ensembl	1170	chr8	-	56962596	56963766	upstream	NM_001146227	RPS20	40S ribosomal protein S20 isoform 1	-6.30335	-2.65612	6.30335	down	chr8	-	56980738	56987140
AA167479	lincRNA-TMCC2	-2.16289	-1.11296	2.16289	down	lincRNA	552	chr1	-	205248383	205248933	downstream	NM_014858	TMCC2	transmembrane and coiled-coil domains protein 2	-8.51641	-3.09024	8.51641	down	chr1	+	205197037	205242471
ENST00000425638	RP11-173P16.2	-4.63457	-2.21244	4.63457	down	Ensembl	1082	chr13	+	31651390	31689836	downstream	NM_194318	B3GALTL	beta-1,3-glucosyltransferase	4.34152	2.1182	4.34152	up	chr13	+	31774111	31906411
AK124977	lincRNA-UNKL-2	48.2619	5.59281	48.2619	up	lincRNA	2638	chr16	-	1413205	1464704	downstream	NM_194259	UBE2I	SUMO-conjugating enzyme UBC9	-3.75148	-1.90746	3.75148	down	chr16	+	1359637	1375390
Y00062	lincRNA-ATP6V1G3-2	3.59698	1.84678	3.59698	up	lincRNA	4597	chr1	+	198284952	198726330	overlap	NM_002838	PTPRC	receptor-type tyrosine-protein phosphatase C	-3.0534	-1.61041	3.0534	down	chr1	+	198608136	198726545
CF887548	lincRNA-NEDD1-3	-5.62982	-2.49309	5.62982	down	lincRNA	738	chr12	+	97211559	97269292	downstream	NM_152905	NEDD1	protein NEDD1 isoform b	2.11991	1.084	2.11991	up	chr12	+	97301000	97347469
ENST00000441207	RP4-742C19.11	2.81059	1.49087	2.81059	up	Ensembl	421	chr22	+	39551529	39551950	downstream	NM_153497	TAB1	TGF-beta-activated kinase 1 and MAP3K7-binding	-2.75231	-1.46064	2.75231	down	chr22	+	39795758	39833132
chr5:172618919-172633619+	lincRNA-NKX2-5-1	-2.27191	-1.18391	2.27191	down	lincRNA	14701	chr5	+	172618919	172633619	upstream	NM_013979	BNIP1	vesicle transport protein SEC20 isoform BNIP1-b	4.42141	2.14451	4.42141	up	chr5	+	172571444	172591390
ENST00000454403	RP11-396A22.4	3.97103	1.98951	3.97103	up	Ensembl	411	chr13	-	41958908	41959319	upstream	NM_014059	C13orf15	response gene to complement 32 protein	-3.81799	-1.93281	3.81799	down	chr13	+	42031541	42045013
NR_028408	LOC400027	17.5174	4.13071	17.5174	up	RefSeq_NR	2202	chr12	-	46119502	46121704	downstream	NM_001025356	ANO6	anoctamin-6 isoform a	7.31649	2.87115	7.31649	up	chr12	+	45609769	45826134
ENST00000426799	RP11-314A15.2	18.8998	4.2403	18.8998	up	Ensembl	995	chrX	-	65041096	65042091	upstream	NM_001100431	VSIG4	V-set and immunoglobulin domain-containing	-3.56109	-1.83232	3.56109	down	chrX	-	65241579	65259967
DB111273	lincRNA-P2RY1-1	-2.22902	-1.15641	2.22902	down	lincRNA	575	chr3	+	152053707	152515360	overlap	NM_207293	MBNL1	muscleblind-like protein 1 isoform c	-4.45617	-2.1558	4.45617	down	chr3	+	152017193	152183569
uc001vdo.1	BCMSUN	-6.12128	-2.61383	6.12128	down	UCSC_knowngene	3068	chr13	-	50556687	50699677	overlap	NM_213590	TRIM13	E3 ubiquitin-protein ligase TRIM13 isoform 1	5.17862	2.37257	5.17862	up	chr13	+	50571142	50592603
uc010tgn.1	XTP6	-5.45944	-2.44875	5.45944	down	UCSC_knowngene	1348	chr13	+	50656413	51102670	upstream	NM_213590	TRIM13	E3 ubiquitin-protein ligase TRIM13 isoform 1	5.17862	2.37257	5.17862	up	chr13	+	50571142	50592603
chr15:78112795-78125995+	lincRNA-TBC1D2B-2	-3.00421	-1.58699	3.00421	down	lincRNA	13201	chr15	+	78112795	78125995	downstream	NM_006383	CIB2	calcium and integrin-binding family member 2	-3.14417	-1.65268	3.14417	down	chr15	-	78396990	78423878
chr6:13349175-13352025-	lincRNA-TBC1D7	-10.0311	-3.32641	10.0311	down	lincRNA	2851	chr6	-	13349175	13352025	upstream	NM_012241	SIRT5	NAD-dependent deacetylase sirtuin-5 isoform 1	-2.58778	-1.37171	2.58778	down	chr6	+	13574874	13614785
AV723845	lincRNA-KIAA1586	3.73639	1.90165	3.73639	up	lincRNA	673	chr6	-	56933276	56933924	upstream	NM_004282	BAG2	BAG family molecular chaperone regulator 2	21.1449	4.40224	21.1449	up	chr6	+	57037103	57050012
ENST00000406671	RP3-351K20.4	4.59164	2.19901	4.59164	up	Ensembl	891	chr6	+	127683657	127684548	upstream	NM_030963	RNF146	E3 ubiquitin-protein ligase RNF146 isoform a	9.04083	3.17646	9.04083	up	chr6	+	127588019	127609504
chr15:78112795-78125995+	lincRNA-TBC1D2B-2	-3.00421	-1.58699	3.00421	down	lincRNA	13201	chr15	+	78112795	78125995	upstream	NM_032808	LINGO1	leucine-rich repeat neuronal 6A	-2.8052	-1.4881	2.8052	down	chr15	-	77905368	77924709
chr13:112169174-112181374-	lincRNA-C13orf16-3	-2.96697	-1.56899	2.96697	down	lincRNA	12201	chr13	-	112169174	112181374	downstream	NM_145735	ARHGEF7	rho guanine nucleotide exchange factor 7 isoform	-3.77058	-1.91479	3.77058	down	chr13	+	111767623	111947542
uc001vrj.1	CR604228	-4.86774	-2.28325	4.86774	down	UCSC_knowngene	1459	chr13	+	111474474	111491472	downstream	NM_145735	ARHGEF7	rho guanine nucleotide exchange factor 7 isoform	-3.77058	-1.91479	3.77058	down	chr13	+	111767623	111947542
NR_026857	FLJ90757	-3.97809	-1.99207	3.97809	down	RefSeq_NR	4421	chr17	-	79002932	79008519	upstream	NM_001144888	BAIAP2	brain-specific angiogenesis inhibitor	-2.87072	-1.52141	2.87072	down	chr17	+	79008946	79091232
chr11:44557524-44573924-	lincRNA-ALX4	-3.44949	-1.78638	3.44949	down	lincRNA	16401	chr11	-	44557524	44573924	upstream	NM_002231	CD82	CD82 antigen isoform 1	-3.17193	-1.66536	3.17193	down	chr11	+	44587140	44641315
ENST00000439075	RP11-510H23.1	5.6677	2.50276	5.6677	up	Ensembl	4507	chr6	-	125230238	125284185	upstream	NM_001003395	TPD52L1	tumor protein D53 isoform 2	-2.086	-1.06074	2.086	down	chr6	+	125475419	125584644
chr6:125843301-125854226+	lincRNA-HEY2-1	-3.32586	-1.73373	3.32586	down	lincRNA	10926	chr6	+	125843301	125854226	upstream	NM_001003395	TPD52L1	tumor protein D53 isoform 2	-2.086	-1.06074	2.086	down	chr6	+	125475419	125584644
AY927492		-4.95004	-2.30744	4.95004	down	RNAdb	503	chr14	+	105281910	105282244	downstream	NM_138420	AHNAK2	protein AHNAK2	3.08541	1.62546	3.08541	up	chr14	-	105403590	105444694
chr11:44557524-44573924-	lincRNA-ALX4	-3.44949	-1.78638	3.44949	down	lincRNA	16401	chr11	-	44557524	44573924	downstream	NM_207122	EXT2	exostosin-2 isoform 2	-2.03413	-1.02441	2.03413	down	chr11	+	44117098	44266980
DA428052	lincRNA-UBE2CBP-2	-3.49232	-1.80419	3.49232	down	lincRNA	571	chr6	+	83152581	83153152	upstream	NM_015525	IBTK	inhibitor of Bruton tyrosine kinase	3.65683	1.87059	3.65683	up	chr6	-	82879955	82957448
uc010aja.1	TCRA	-13.9639	-3.80363	13.9639	down	UCSC_knowngene	583	chr14	+	22392580	23016719	downstream	NM_001344	DAD1	dolichyl-diphosphooligosaccharide--protein	2.28339	1.19118	2.28339	up	chr14	-	23033806	23058143
DA438209	lincRNA-AHR-2	3.92598	1.97305	3.92598	up	lincRNA	547	chr7	+	17018702	17092594	downstream	NM_001621	AHR	aryl hydrocarbon receptor precursor	2.94758	1.55953	2.94758	up	chr7	+	17338275	17385775
NR_024279	FLJ37453	46.3016	5.53299	46.3016	up	RefSeq_NR	2732	chr1	-	16160709	16174642	downstream	NM_001024215	FBLIM1	filamin-binding LIM protein 1 isoform b	3.38812	1.76049	3.38812	up	chr1	+	16090993	16101715
chr8:37801630-37818621-	lincRNA-GOT1L1	-2.92079	-1.54636	2.92079	down	lincRNA	16992	chr8	-	37801630	37818621	upstream	NM_001164234	DDHD2	phospholipase DDHD2 isoform 2	2.11362	1.07972	2.11362	up	chr8	+	38089008	38096610
ENST00000509266	AC026979.1	-12.4792	-3.64145	12.4792	down	Ensembl	1967	chr8	-	30044816	30047775	upstream	NM_001008711	RBPMS	RNA-binding protein with multiple splicing	-4.84299	-2.2759	4.84299	down	chr8	+	30241943	30429734
chr8:30192504-30200352+	lincRNA-RBPMS-2	3.25298	1.70176	3.25298	up	lincRNA	7849	chr8	+	30192504	30200352	downstream	NM_001008711	RBPMS	RNA-binding protein with multiple splicing	-4.84299	-2.2759	4.84299	down	chr8	+	30241943	30429734
DA438209	lincRNA-AHR-2	3.92598	1.97305	3.92598	up	lincRNA	547	chr7	+	17018702	17092594	upstream	NM_014399	TSPAN13	tetraspanin-13	12.6346	3.65931	12.6346	up	chr7	+	16793350	16824161
AK057381		-3.48518	-1.80123	3.48518	down	misc_RNA	1873	chr14	+	23763060	23764935	downstream	NM_015514	NGDN	neuroguidin isoform 2	11.799	3.56059	11.799	up	chr14	+	23938897	23947402
NR_026862	PPP1R3E	6.27998	2.65076	6.27998	up	RefSeq_NR	4521	chr14	-	23765112	23772057	upstream	NM_015514	NGDN	neuroguidin isoform 2	11.799	3.56059	11.799	up	chr14	+	23938897	23947402
DB305613	lincRNA-AIG1-2	-2.41905	-1.27444	2.41905	down	lincRNA	534	chr6	-	143675629	143676164	upstream	NM_003630	PEX3	peroxisomal biogenesis factor 3	-2.6366	-1.39868	2.6366	down	chr6	+	143771917	143811751
NR_027114	LOC285740	-2.22594	-1.15441	2.22594	down	RefSeq_NR	1915	chr6	-	143875470	143883185	downstream	NM_003630	PEX3	peroxisomal biogenesis factor 3	-2.6366	-1.39868	2.6366	down	chr6	+	143771917	143811751
AI890481	lincRNA-CTAGE5	-2.4491	-1.29225	2.4491	down	lincRNA	538	chr14	-	39842524	39843049	downstream	NM_001009182	SIP1	survival of motor neuron protein-interacting	7.93792	2.98876	7.93792	up	chr14	+	39583487	39606177
AF338234	lincRNA-FBXO33-2	2.52841	1.33823	2.52841	up	lincRNA	4110	chr14	+	39736449	39857717	upstream	NM_001009182	SIP1	survival of motor neuron protein-interacting	7.93792	2.98876	7.93792	up	chr14	+	39583487	39606177
ENST00000344851	RP1-274L14.2	17.4591	4.12591	17.4591	up	Ensembl	1979	chr6	-	158658367	158663829	upstream	NM_020823	TMEM181	transmembrane protein 181	3.28856	1.71746	3.28856	up	chr6	+	158957467	159056467
DB034728	lincRNA-OSGIN1	-11.6803	-3.54601	11.6803	down	lincRNA	572	chr16	+	83964953	83966413	downstream	NM_031463	HSDL1	inactive hydroxysteroid dehydrogenase-like	10.1366	3.3415	10.1366	up	chr16	-	84155743	84178800
BC037864	lincRNA-CD247	55.1291	5.78474	55.1291	up	lincRNA	4577	chr1	+	167391146	167395664	downstream	NM_052862	RCSD1	capZ-interacting protein	88.3906	6.46582	88.3906	up	chr1	+	167599473	167675486
AK091319		-2.58857	-1.37215	2.58857	down	misc_RNA	2297	chrX	+	102851535	102853832	upstream	NM_014380	NGFRAP1	protein BEX3 isoform b	13.0482	3.70578	13.0482	up	chrX	+	102632108	102632999
ENST00000433054	RP11-1O7.1	2.39527	1.26019	2.39527	up	Ensembl	884	chr2	+	174162356	174163240	downstream	NM_145810	CDCA7	cell division cycle-associated protein 7 isoform	8.6556	3.11363	8.6556	up	chr2	+	174219560	174233718
NR_024279	FLJ37453	46.3016	5.53299	46.3016	up	RefSeq_NR	2732	chr1	-	16160709	16174642	downstream	NM_001024216	FBLIM1	filamin-binding LIM protein 1 isoform c	-2.17041	-1.11797	2.17041	down	chr1	+	16091458	16113084
ENST00000502521	RP11-933H2.4	2.29884	1.20091	2.29884	up	Ensembl	1978	chr3	-	131043935	131100319	upstream	NM_152395	NUDT16	U8 snoRNA-decapping enzyme isoform 2	-3.99091	-1.99672	3.99091	down	chr3	+	131100608	131107674
exon99-	lincRNA-C1orf83	-2.04813	-1.0343	2.04813	down	lincRNA	715	chr1	-	54587441	54588155	downstream	NM_213593	DIO1	type I iodothyronine deiodinase isoform b	-9.44751	-3.23993	9.44751	down	chr1	+	54359860	54376759
exon99+	lincRNA-CDCP2	-2.66938	-1.4165	2.66938	down	lincRNA	715	chr1	+	54587441	54588155	upstream	NM_213593	DIO1	type I iodothyronine deiodinase isoform b	-9.44751	-3.23993	9.44751	down	chr1	+	54359860	54376759
exon100+	lincRNA-CDCP2	-3.34641	-1.74261	3.34641	down	lincRNA	251	chr1	+	54592707	54592957	upstream	NM_213593	DIO1	type I iodothyronine deiodinase isoform b	-9.44751	-3.23993	9.44751	down	chr1	+	54359860	54376759
BM680929	lincRNA-PLA2G12B	-3.0199	-1.5945	3.0199	down	lincRNA	520	chr10	-	74761774	74762435	upstream	NM_173348	FAM149B1	hypothetical protein LOC317662	2.4843	1.31284	2.4843	up	chr10	+	74927876	75001939
chr7:73684091-73687309+	lincRNA-CLIP2	-3.23929	-1.69568	3.23929	down	lincRNA	3219	chr7	+	73684091	73687309	upstream	NM_001081755	ELN	elastin isoform e precursor	-2.08645	-1.06105	2.08645	down	chr7	+	73442426	73484236
ENST00000435408	HCG9P5	-6.31869	-2.65963	6.31869	down	Ensembl	225	chr6	+	29716065	29716290	upstream	NM_001098478	HLA-F	HLA class I histocompatibility antigen, alpha	-5.28879	-2.40294	5.28879	down	chr6	+	29691116	29694303
NR_024444	LOC100133985	-6.45281	-2.68993	6.45281	down	RefSeq_NR	661	chr2	-	70351168	70352448	downstream	NM_006196	PCBP1	poly(rC)-binding protein 1	12.9831	3.69857	12.9831	up	chr2	+	70314584	70316334
BG977395	lincRNA-PSTPIP1	-4.25217	-2.0882	4.25217	down	lincRNA	207	chr15	+	77271788	77271888	upstream	NM_002902	RCN2	reticulocalbin-2 precursor	4.96395	2.31149	4.96395	up	chr15	+	77223961	77242601
DA758158	lincRNA-ACSS3	-9.8254	-3.29652	9.8254	down	lincRNA	535	chr12	+	81331593	81528900	overlap	NM_024560	ACSS3	acyl-CoA synthetase short-chain family member 3,	-14.6008	-3.86798	14.6008	down	chr12	+	81471808	81649582
BX096636	lincRNA-STARD8	23.6853	4.56592	23.6853	up	lincRNA	670	chrX	+	67791644	67792306	downstream	NM_004429	EFNB1	ephrin-B1 precursor	5.02817	2.33003	5.02817	up	chrX	+	68048839	68062006
ENST00000419108	AC078841.5	-3.4555	-1.78889	3.4555	down	Ensembl	1849	chr7	-	36148633	36150482	upstream	NM_018685	ANLN	actin-binding protein anillin	37.3833	5.22432	37.3833	up	chr7	+	36429431	36493400
exon92-	lincRNA-DMBX1	-3.43935	-1.78214	3.43935	down	lincRNA	197	chr1	-	46992321	46992517	downstream	NM_001441	FAAH	fatty-acid amide hydrolase 1	-2.16242	-1.11265	2.16242	down	chr1	+	46859938	46879520
exon91-	lincRNA-DMBX1	2.08772	1.06193	2.08772	up	lincRNA	175	chr1	-	46989750	46989924	downstream	NM_001441	FAAH	fatty-acid amide hydrolase 1	-2.16242	-1.11265	2.16242	down	chr1	+	46859938	46879520
exon91+	lincRNA-KNCN	-4.43289	-2.14825	4.43289	down	lincRNA	175	chr1	+	46989750	46989924	upstream	NM_001441	FAAH	fatty-acid amide hydrolase 1	-2.16242	-1.11265	2.16242	down	chr1	+	46859938	46879520
exon94-	lincRNA-DMBX1	-3.14429	-1.65274	3.14429	down	lincRNA	161	chr1	-	46996996	46997156	downstream	NM_001441	FAAH	fatty-acid amide hydrolase 1	-2.16242	-1.11265	2.16242	down	chr1	+	46859938	46879520
exon90+	lincRNA-KNCN	-2.85049	-1.51121	2.85049	down	lincRNA	643	chr1	+	46985867	46986509	upstream	NM_001441	FAAH	fatty-acid amide hydrolase 1	-2.16242	-1.11265	2.16242	down	chr1	+	46859938	46879520
exon95+	lincRNA-KNCN	-5.14964	-2.36447	5.14964	down	lincRNA	271	chr1	+	46997334	46997604	upstream	NM_001441	FAAH	fatty-acid amide hydrolase 1	-2.16242	-1.11265	2.16242	down	chr1	+	46859938	46879520
ENST00000421191	XXbac-BPG248L24.10	2.74185	1.45515	2.74185	up	Ensembl	306	chr6	-	31275591	31276326	upstream	NM_205840	LST1	leukocyte-specific transcript 1 protein isoform	-8.00753	-3.00136	8.00753	down	chr6	+	31554976	31556686
chr8:86474623-86517048-	lincRNA-CA2	-3.2066	-1.68104	3.2066	down	lincRNA	42426	chr8	-	86474623	86517048	downstream	NM_198584	CA13	carbonic anhydrase 13	5.53207	2.46782	5.53207	up	chr8	+	86157715	86196302
AL832122		13.5176	3.75676	13.5176	up	misc_RNA	5572	chr1	-	23607802	23613245	downstream	NM_015013	KDM1A	lysine-specific histone demethylase 1A isoform	17.7345	4.14848	17.7345	up	chr1	+	23345940	23410184
ENST00000439405	AF186191.1	5.35413	2.42065	5.35413	up	Ensembl	1155	chr8	+	134420230	134421385	downstream	NM_003033	ST3GAL1	CMP-N-acetylneuraminate-beta-galactosamide-	-5.42901	-2.44069	5.42901	down	chr8	-	134467090	134584183
chr11:93702877-93731152-	lincRNA-C11orf90	-2.85084	-1.51139	2.85084	down	lincRNA	28276	chr11	-	93702877	93731152	downstream	NM_024116	TAF1D	TATA box-binding protein-associated factor RNA	3.81662	1.9323	3.81662	up	chr11	-	93469095	93474703
BX644753	lincRNA-SFMBT1	-4.87568	-2.2856	4.87568	down	lincRNA	796	chr3	-	53106144	53106931	upstream	NM_212539	PRKCD	protein kinase C delta type	-4.73802	-2.24428	4.73802	down	chr3	+	53195222	53226733
CA412304	lincRNA-COPS2	-3.14448	-1.65282	3.14448	down	lincRNA	754	chr15	+	49393961	49395461	downstream	NM_001001556	GALK2	N-acetylgalactosamine kinase isoform 2	-3.68652	-1.88226	3.68652	down	chr15	+	49447975	49622002
ENST00000394662	RP4-644F6.3	7.90295	2.98239	7.90295	up	Ensembl	1740	chr1	+	89875877	89891802	upstream	NM_004120	GBP2	interferon-induced guanylate-binding protein 2	-2.96152	-1.56634	2.96152	down	chr1	-	89573309	89591799
chr4:25089927-25101952+	lincRNA-SEPSECS-1	-7.6803	-2.94116	7.6803	down	lincRNA	12026	chr4	+	25089927	25101952	upstream	NM_003102	SOD3	extracellular superoxide dismutase [Cu-Zn]	2.79324	1.48194	2.79324	up	chr4	+	24797084	24802467
AK124473		-2.32173	-1.2152	2.32173	down	misc_RNA	2210	chr4	+	24661478	24673189	downstream	NM_003102	SOD3	extracellular superoxide dismutase [Cu-Zn]	2.79324	1.48194	2.79324	up	chr4	+	24797084	24802467
AK023737		-2.19915	-1.13695	2.19915	down	misc_RNA	1747	chr4	-	24519052	24520048	upstream	NM_003102	SOD3	extracellular superoxide dismutase [Cu-Zn]	2.79324	1.48194	2.79324	up	chr4	+	24797084	24802467
CR743903	lincRNA-WDR5-1	-2.81435	-1.4928	2.81435	down	lincRNA	508	chr9	-	137031026	137031533	downstream	NM_052821	WDR5	WD repeat-containing protein 5	7.56544	2.91942	7.56544	up	chr9	+	137004913	137025094
chr9:137160729-137173954-	lincRNA-WDR5-2	-4.07356	-2.02629	4.07356	down	lincRNA	13226	chr9	-	137160729	137173954	downstream	NM_052821	WDR5	WD repeat-containing protein 5	7.56544	2.91942	7.56544	up	chr9	+	137004913	137025094
DB471974	lincRNA-SEC61B-2	-4.62667	-2.20998	4.62667	down	lincRNA	478	chr9	-	102160898	102582174	upstream	NM_173199	NR4A3	nuclear receptor subfamily 4 group A member 3	-2.92475	-1.54831	2.92475	down	chr9	+	102584136	102596341
uc004bad.1	AK057451	3.28699	1.71677	3.28699	up	UCSC_knowngene	1544	chr9	-	102348067	102582171	upstream	NM_173199	NR4A3	nuclear receptor subfamily 4 group A member 3	-2.92475	-1.54831	2.92475	down	chr9	+	102584136	102596341
NR_024607	MGC16121	-5.10776	-2.35269	5.10776	down	RefSeq_NR	786	chrX	-	133677407	133680660	upstream	NM_001170783	FAM122C	hypothetical protein LOC159091 isoform 6	-3.53255	-1.82071	3.53255	down	chrX	+	133941222	133957015
ENST00000440570	AC004383.4	-3.89899	-1.9631	3.89899	down	Ensembl	760	chrX	-	133677366	133680662	upstream	NM_001170783	FAM122C	hypothetical protein LOC159091 isoform 6	-3.53255	-1.82071	3.53255	down	chrX	+	133941222	133957015
ENST00000439558	RP5-907D15.2	72.1502	6.17293	72.1502	up	Ensembl	648	chr20	+	57090782	57149026	upstream	NM_153360	APCDD1L	protein APCDD1-like precursor	29.8132	4.89788	29.8132	up	chr20	-	57034425	57089949
chr2:68560571-68583471-	lincRNA-CNRIP1	-2.14217	-1.09908	2.14217	down	lincRNA	22901	chr2	-	68560571	68583471	downstream	NM_020143	PNO1	RNA-binding protein PNO1	4.31307	2.10871	4.31307	up	chr2	+	68385004	68403094
uc010tgn.1	XTP6	-5.45944	-2.44875	5.45944	down	UCSC_knowngene	1348	chr13	+	50656413	51102670	upstream	NM_052811	TRIM13	E3 ubiquitin-protein ligase TRIM13 isoform 1	-2.41908	-1.27446	2.41908	down	chr13	+	50571142	50592603
uc001vdo.1	BCMSUN	-6.12128	-2.61383	6.12128	down	UCSC_knowngene	3068	chr13	-	50556687	50699677	overlap	NM_052811	TRIM13	E3 ubiquitin-protein ligase TRIM13 isoform 1	-2.41908	-1.27446	2.41908	down	chr13	+	50571142	50592603
ENST00000435407	AC024704.2	-2.51564	-1.33092	2.51564	down	Ensembl	416	chr2	-	114586966	114588696	upstream	NM_005721	ACTR3	actin-related protein 3	14.2587	3.83378	14.2587	up	chr2	+	114647536	114716167
uc001fuu.2	AF088076	2.20552	1.14112	2.20552	up	UCSC_knowngene	423	chr1	+	159931073	159946734	downstream	NM_000702	ATP1A2	sodium/potassium-transporting ATPase subunit	2.21199	1.14535	2.21199	up	chr1	+	160085519	160113374
ENST00000423943	RP11-48O20.4	2.45538	1.29595	2.45538	up	Ensembl	1113	chr1	+	159931013	159948851	downstream	NM_000702	ATP1A2	sodium/potassium-transporting ATPase subunit	2.21199	1.14535	2.21199	up	chr1	+	160085519	160113374
ENST00000423122	RP11-65J3.1	-6.65309	-2.73402	6.65309	down	Ensembl	545	chr9	+	132104121	132121817	upstream	NM_020438	DOLPP1	dolichyldiphosphatase 1 isoform a	-3.8086	-1.92926	3.8086	down	chr9	+	131843382	131852717
uc004bxu.2	BC094873	-6.85757	-2.7777	6.85757	down	UCSC_knowngene	1213	chr9	+	132105694	132106907	upstream	NM_020438	DOLPP1	dolichyldiphosphatase 1 isoform a	-3.8086	-1.92926	3.8086	down	chr9	+	131843382	131852717
BC015716		2.09242	1.06518	2.09242	up	misc_RNA	1903	chr1	+	110438594	110440481	upstream	NM_000561	GSTM1	glutathione S-transferase Mu 1 isoform 1	-3.77539	-1.91663	3.77539	down	chr1	+	110230417	110236367
AA457263	lincRNA-GPR61	-2.71329	-1.44004	2.71329	down	lincRNA	451	chr1	+	110072368	110072818	downstream	NM_000561	GSTM1	glutathione S-transferase Mu 1 isoform 1	-3.77539	-1.91663	3.77539	down	chr1	+	110230417	110236367
chr13:43764375-43778425-	lincRNA-DNAJC15	-4.15338	-2.05429	4.15338	down	lincRNA	14051	chr13	-	43764375	43778425	downstream	NM_033255	EPSTI1	epithelial-stromal interaction protein 1 isoform	12.4691	3.64029	12.4691	up	chr13	-	43462121	43566377
ENST00000457669	AP000696.2	-4.85601	-2.27977	4.85601	down	Ensembl	1133	chr21	-	38004978	38009331	downstream	NM_015358	MORC3	MORC family CW-type zinc finger protein 3	6.07298	2.6024	6.07298	up	chr21	+	37692486	37748944
uc003gid.2	BC025734	12.3337	3.62453	12.3337	up	UCSC_knowngene	2403	chr4	+	4543930	4712662	upstream	NM_032927	TMEM128	transmembrane protein 128	6.9162	2.78998	6.9162	up	chr4	-	4237268	4249934
AA431609	lincRNA-ZNF706-1	-2.26235	-1.17782	2.26235	down	lincRNA	499	chr8	+	102141213	102145473	upstream	NM_145690	YWHAZ	14-3-3 protein zeta/delta	4.0941	2.03355	4.0941	up	chr8	-	101930803	101964357
BC146281	lincRNA-C14orf104	2.76512	1.46734	2.76512	up	lincRNA	3292	chr14	-	50033026	50319473	overlap	NM_203467	LRR1	leucine-rich repeat protein 1 isoform 3	4.17473	2.06168	4.17473	up	chr14	+	50065414	50081390
BC035266	lincRNA-BRD4	2.02229	1.01599	2.02229	up	lincRNA	3255	chr19	-	15363805	15443342	upstream	NM_173483	CYP4F22	cytochrome P450 4F22	-13.3936	-3.74347	13.3936	down	chr19	+	15619335	15663128
ENST00000427361	AC020915.4	10.0135	3.32387	10.0135	up	Ensembl	922	chr19	+	58816739	58826568	upstream	NM_014480	ZNF544	zinc finger protein 544	10.1163	3.33862	10.1163	up	chr19	+	58740069	58775008
exon2995+	lincRNA-FOXD1-2	-3.00166	-1.58576	3.00166	down	lincRNA	180	chr5	+	72715548	72715727	downstream	NM_001037637	BTF3	transcription factor BTF3 isoform A	-3.355	-1.74631	3.355	down	chr5	+	72794249	72801448
exon2995-	lincRNA-TMEM174-2	-5.02748	-2.32984	5.02748	down	lincRNA	180	chr5	-	72715548	72715727	upstream	NM_001037637	BTF3	transcription factor BTF3 isoform A	-3.355	-1.74631	3.355	down	chr5	+	72794249	72801448
ENST00000411449	RP11-120J20.1	2.47297	1.30624	2.47297	up	Ensembl	460	chr13	-	111415020	111415480	downstream	NM_018210	CARKD	carbohydrate kinase domain-containing protein	-4.37322	-2.1287	4.37322	down	chr13	+	111268007	111292342
uc001vrj.1	CR604228	-4.86774	-2.28325	4.86774	down	UCSC_knowngene	1459	chr13	+	111474474	111491472	upstream	NM_018210	CARKD	carbohydrate kinase domain-containing protein	-4.37322	-2.1287	4.37322	down	chr13	+	111268007	111292342
T19937	lincRNA-LRRC6	-2.44847	-1.29188	2.44847	down	lincRNA	209	chr8	-	133695859	133696068	upstream	NM_198513	PHF20L1	PHD finger protein 20-like protein 1 isoform 3	18.9039	4.24061	18.9039	up	chr8	+	133787603	133825439
AA457263	lincRNA-GPR61	-2.71329	-1.44004	2.71329	down	lincRNA	451	chr1	+	110072368	110072818	downstream	NM_203404	AMPD2	AMP deaminase 2 isoform 3	-2.05222	-1.03719	2.05222	down	chr1	+	110168048	110174677
BC015716		2.09242	1.06518	2.09242	up	misc_RNA	1903	chr1	+	110438594	110440481	upstream	NM_203404	AMPD2	AMP deaminase 2 isoform 3	-2.05222	-1.03719	2.05222	down	chr1	+	110168048	110174677
ENST00000470614	RP11-69M1.1	62.9332	5.97575	62.9332	up	Ensembl	315	chr12	-	8147365	8147680	upstream	NM_004054	C3AR1	C3a anaphylatoxin chemotactic receptor	4.16811	2.05939	4.16811	up	chr12	-	8210918	8218955
ENST00000435408	HCG9P5	-6.31869	-2.65963	6.31869	down	Ensembl	225	chr6	+	29716065	29716290	downstream	NM_002116	HLA-A	HLA class I histocompatibility antigen, A-1	-7.69067	-2.94311	7.69067	down	chr6	+	29910308	29913661
ENST00000509266	AC026979.1	-12.4792	-3.64145	12.4792	down	Ensembl	1967	chr8	-	30044816	30047775	downstream	NM_015344	LEPROTL1	leptin receptor overlapping transcript-like 1	268.747	8.0701	268.747	up	chr8	+	29952921	29965587
chr8:30192504-30200352+	lincRNA-RBPMS-2	3.25298	1.70176	3.25298	up	lincRNA	7849	chr8	+	30192504	30200352	upstream	NM_015344	LEPROTL1	leptin receptor overlapping transcript-like 1	268.747	8.0701	268.747	up	chr8	+	29952921	29965587
chr7:73684091-73687309+	lincRNA-CLIP2	-3.23929	-1.69568	3.23929	down	lincRNA	3219	chr7	+	73684091	73687309	upstream	NM_032464	LAT2	linker for activation of T-cells family member	-2.29886	-1.20092	2.29886	down	chr7	+	73624086	73644164
AK097341	lincRNA-GPRC5C	-6.18564	-2.62892	6.18564	down	lincRNA	2227	chr17	+	72130786	72443566	overlap	NM_052869	TTYH2	protein tweety homolog 2 isoform 2	-3.10562	-1.63488	3.10562	down	chr17	+	72244504	72258157
ENST00000424605	RP11-125B21.2	-4.00618	-2.00223	4.00618	down	Ensembl	746	chr9	-	2535651	2570754	upstream	NM_014878	KIAA0020	KIAA0020 protein	2.11883	1.08327	2.11883	up	chr9	-	2804154	2844130
AK131566	lincRNA-NR4A1	-7.0141	-2.81026	7.0141	down	lincRNA	3513	chr12	+	52431498	52453285	downstream	NM_021934	C12orf44	autophagy-related protein 101	-2.83716	-1.50445	2.83716	down	chr12	+	52463757	52471279
chr8:37801630-37818621-	lincRNA-GOT1L1	-2.92079	-1.54636	2.92079	down	lincRNA	16992	chr8	-	37801630	37818621	downstream	NM_025069	ZNF703	zinc finger protein 703	23.1501	4.53295	23.1501	up	chr8	+	37553300	37556396
BX953928	lincRNA-DOK2	-2.44352	-1.28896	2.44352	down	lincRNA	442	chr8	+	21714378	21714822	downstream	NM_001114136	EPB49	dematin isoform 1	-5.5163	-2.4637	5.5163	down	chr8	+	21912327	21940036
BE083440	lincRNA-COL5A1-1	-2.40982	-1.26893	2.40982	down	lincRNA	369	chr9	+	137363031	137363837	upstream	NM_002957	RXRA	retinoic acid receptor RXR-alpha	3.8615	1.94916	3.8615	up	chr9	+	137218315	137332431
chr2:234783886-234795411-	lincRNA-HJURP-1	-2.23987	-1.16341	2.23987	down	lincRNA	11526	chr2	-	234783886	234795411	upstream	NM_006944	SPP2	secreted phosphoprotein 24 precursor	-1453.68	-10.5055	1453.68	down	chr2	+	234959345	234985776
exon95+	lincRNA-KNCN	-5.14964	-2.36447	5.14964	down	lincRNA	271	chr1	+	46997334	46997604	upstream	NM_006004	UQCRH	cytochrome b-c1 complex subunit 6,	7.06612	2.82092	7.06612	up	chr1	+	46769379	46782447
exon94-	lincRNA-DMBX1	-3.14429	-1.65274	3.14429	down	lincRNA	161	chr1	-	46996996	46997156	downstream	NM_006004	UQCRH	cytochrome b-c1 complex subunit 6,	7.06612	2.82092	7.06612	up	chr1	+	46769379	46782447
exon91+	lincRNA-KNCN	-4.43289	-2.14825	4.43289	down	lincRNA	175	chr1	+	46989750	46989924	upstream	NM_006004	UQCRH	cytochrome b-c1 complex subunit 6,	7.06612	2.82092	7.06612	up	chr1	+	46769379	46782447
exon90+	lincRNA-KNCN	-2.85049	-1.51121	2.85049	down	lincRNA	643	chr1	+	46985867	46986509	upstream	NM_006004	UQCRH	cytochrome b-c1 complex subunit 6,	7.06612	2.82092	7.06612	up	chr1	+	46769379	46782447
exon91-	lincRNA-DMBX1	2.08772	1.06193	2.08772	up	lincRNA	175	chr1	-	46989750	46989924	downstream	NM_006004	UQCRH	cytochrome b-c1 complex subunit 6,	7.06612	2.82092	7.06612	up	chr1	+	46769379	46782447
exon92-	lincRNA-DMBX1	-3.43935	-1.78214	3.43935	down	lincRNA	197	chr1	-	46992321	46992517	downstream	NM_006004	UQCRH	cytochrome b-c1 complex subunit 6,	7.06612	2.82092	7.06612	up	chr1	+	46769379	46782447
uc003ugj.1	BC037783	-14.2088	-3.82872	14.2088	down	UCSC_knowngene	2113	chr7	-	77287972	77326662	upstream	NM_001127360	PHTF2	putative homeodomain transcription factor 2	7.41452	2.89035	7.41452	up	chr7	+	77428108	77553500
ENST00000440088	AC090421.1	5.12271	2.35691	5.12271	up	Ensembl	2029	chr7	-	77286976	77325582	upstream	NM_001127360	PHTF2	putative homeodomain transcription factor 2	7.41452	2.89035	7.41452	up	chr7	+	77428108	77553500
chr5:172618919-172633619+	lincRNA-NKX2-5-1	-2.27191	-1.18391	2.27191	down	lincRNA	14701	chr5	+	172618919	172633619	upstream	NM_003945	ATP6V0E1	V-type proton ATPase subunit e 1	2.53439	1.34164	2.53439	up	chr5	+	172410762	172461900
AK125219	lincRNA-HAUS7	3.30843	1.72615	3.30843	up	lincRNA	2124	chrX	-	152713127	152760978	upstream	NM_001163257	PLXNB3	plexin-B3 isoform 2	-2.34133	-1.22733	2.34133	down	chrX	+	153029650	153044801
ENST00000515205	RP11-539L10.3	2.40279	1.26471	2.40279	up	Ensembl	422	chr4	-	6672451	6675557	upstream	NM_018366	CNO	protein cappuccino homolog	25.4778	4.67117	25.4778	up	chr4	+	6717841	6719387
NR_015433	LOC93622	2.05516	1.03925	2.05516	up	RefSeq_NR	1688	chr4	+	6675820	6677774	downstream	NM_018366	CNO	protein cappuccino homolog	25.4778	4.67117	25.4778	up	chr4	+	6717841	6719387
BM982048	lincRNA-STRA6	-3.67485	-1.87769	3.67485	down	lincRNA	667	chr15	-	74510857	74513896	downstream	NM_033247	PML	protein PML isoform 8	-3.95272	-1.98285	3.95272	down	chr15	+	74287013	74328735
chr2:88954435-88968860-	lincRNA-EIF2AK3	-3.53275	-1.82079	3.53275	down	lincRNA	14426	chr2	-	88954435	88968860	upstream	NM_144563	RPIA	ribose-5-phosphate isomerase	13.9503	3.80222	13.9503	up	chr2	+	88991175	89050452
chr5:141438289-141445854+	lincRNA-NDFIP1	-2.12336	-1.08635	2.12336	down	lincRNA	7566	chr5	+	141438289	141445854	downstream	NM_001127496	SPRY4	protein sprouty homolog 4 isoform 2	-2.92508	-1.54847	2.92508	down	chr5	-	141689991	141704620
CR743903	lincRNA-WDR5-1	-2.81435	-1.4928	2.81435	down	lincRNA	508	chr9	-	137031026	137031533	upstream	NM_002957	RXRA	retinoic acid receptor RXR-alpha	3.8615	1.94916	3.8615	up	chr9	+	137218315	137332431
chr9:137160729-137173954-	lincRNA-WDR5-2	-4.07356	-2.02629	4.07356	down	lincRNA	13226	chr9	-	137160729	137173954	upstream	NM_002957	RXRA	retinoic acid receptor RXR-alpha	3.8615	1.94916	3.8615	up	chr9	+	137218315	137332431
BC037864	lincRNA-CD247	55.1291	5.78474	55.1291	up	lincRNA	4577	chr1	+	167391146	167395664	upstream	NM_001080426	DUSP27	inactive dual specificity phosphatase 27	-6.52446	-2.70586	6.52446	down	chr1	+	167064086	167098402
BM680929	lincRNA-PLA2G12B	-3.0199	-1.5945	3.0199	down	lincRNA	520	chr10	-	74761774	74762435	upstream	NM_016065	MRPS16	28S ribosomal protein S16, mitochondrial	2.07114	1.05042	2.07114	up	chr10	-	75008600	75012451
BM982048	lincRNA-STRA6	-3.67485	-1.87769	3.67485	down	lincRNA	667	chr15	-	74510857	74513896	upstream	NM_001099773	CYP11A1	cholesterol side-chain cleavage enzyme,	-2.13382	-1.09344	2.13382	down	chr15	-	74630102	74658553
BM982048	lincRNA-STRA6	-3.67485	-1.87769	3.67485	down	lincRNA	667	chr15	-	74510857	74513896	downstream	NM_033238	PML	protein PML isoform 1	4.32797	2.11369	4.32797	up	chr15	+	74287013	74340155
ENST00000435260	AC046176.4	3.96549	1.9875	3.96549	up	Ensembl	1170	chr8	-	56962596	56963766	upstream	NM_024300	CHCHD7	coiled-coil-helix-coiled-coil-helix	4.4243	2.14545	4.4243	up	chr8	+	57124314	57131176
chr6:89272256-89285156-	lincRNA-CNR1	-3.24837	-1.69972	3.24837	down	lincRNA	12901	chr6	-	89272256	89285156	upstream	NM_003800	RNGTT	mRNA-capping enzyme	14.2403	3.83191	14.2403	up	chr6	-	89319988	89673348
ENST00000401460	RP1-72A23.3	5.22193	2.38458	5.22193	up	Ensembl	267	chr6	+	89711266	89711533	upstream	NM_003800	RNGTT	mRNA-capping enzyme	14.2403	3.83191	14.2403	up	chr6	-	89319988	89673348
ENST00000403367	RP1-72A23.1	3.85636	1.94724	3.85636	up	Ensembl	482	chr6	+	89769346	89769828	upstream	NM_003800	RNGTT	mRNA-capping enzyme	14.2403	3.83191	14.2403	up	chr6	-	89319988	89673348
ENST00000509878	RP11-792D21.1	3.17021	1.66458	3.17021	up	Ensembl	289	chr4	-	79570107	79570396	upstream	NM_001040202	PAQR3	progestin and adipoQ receptor family member 3	3.51426	1.81322	3.51426	up	chr4	-	79839093	79860582
AK093982		20.5462	4.3608	20.5462	up	misc_RNA	2269	chr1	-	197473880	197476148	upstream	NM_144977	DENND1B	DENN domain-containing protein 1B isoform 2	5.11154	2.35376	5.11154	up	chr1	-	197521384	197744623
BX953928	lincRNA-DOK2	-2.44352	-1.28896	2.44352	down	lincRNA	442	chr8	+	21714378	21714822	downstream	NM_003867	FGF17	fibroblast growth factor 17 precursor	-3.08346	-1.62455	3.08346	down	chr8	+	21900427	21906319
chr10:102402035-102412460-	lincRNA-HIF1AN-1	-2.12594	-1.0881	2.12594	down	lincRNA	10426	chr10	-	102402035	102412460	upstream	NM_001136123	FAM178A	hypothetical protein LOC55719 isoform 2	2.24345	1.16572	2.24345	up	chr10	+	102672325	102719347
uc002cuc.2	BC013599	40.0379	5.32329	40.0379	up	UCSC_knowngene	1114	chr16	-	3178836	3182043	downstream	NM_001012718	IL32	interleukin-32 isoform B	-14.8776	-3.89507	14.8776	down	chr16	+	3115312	3119668
ENST00000505358	AC004611.1	-10.6956	-3.41894	10.6956	down	Ensembl	1207	chr19	+	5558184	5581226	downstream	NM_004558	NRTN	neurturin preproprotein	-3.98902	-1.99604	3.98902	down	chr19	+	5823817	5828335
ENST00000505358	AC004611.1	-10.6956	-3.41894	10.6956	down	Ensembl	1207	chr19	+	5558184	5581226	downstream	NM_198707	HSD11B1L	hydroxysteroid 11-beta-dehydrogenase 1-like	-6.07126	-2.602	6.07126	down	chr19	+	5681051	5688533
AW269809	lincRNA-KPNA1	-5.21166	-2.38174	5.21166	down	lincRNA	382	chr3	-	122233924	122236198	downstream	NM_005213	CSTA	cystatin-A	2.77649	1.47326	2.77649	up	chr3	+	122044010	122060815
AX747038	lincRNA-BANK1-2	31.3874	4.97211	31.3874	up	lincRNA	3544	chr4	+	102341117	102995967	upstream	NM_000944	PPP3CA	serine/threonine-protein phosphatase 2B	4.9066	2.29472	4.9066	up	chr4	-	101944586	102268628
CB047659	lincRNA-JARID2-2	-3.53358	-1.82113	3.53358	down	lincRNA	386	chr6	+	14118019	14196570	upstream	NM_001165034	RNF182	E3 ubiquitin-protein ligase RNF182	-3.1239	-1.64335	3.1239	down	chr6	+	13924676	13980240
ENST00000455973	RP11-359N11.1	-4.75048	-2.24807	4.75048	down	Ensembl	470	chr6	-	14230005	14231801	downstream	NM_001165034	RNF182	E3 ubiquitin-protein ligase RNF182	-3.1239	-1.64335	3.1239	down	chr6	+	13924676	13980240
AA972029	lincRNA-MPDZ-1	-2.40176	-1.26409	2.40176	down	lincRNA	419	chr9	+	12958862	12959235	upstream	NM_000550	TYRP1	5,6-dihydroxyindole-2-carboxylic acid oxidase	3.76086	1.91106	3.76086	up	chr9	+	12693385	12710266
uc002cuc.2	BC013599	40.0379	5.32329	40.0379	up	UCSC_knowngene	1114	chr16	-	3178836	3182043	downstream	NM_001002017	HCFC1R1	host cell factor C1 regulator 1 isoform 2	3.50083	1.8077	3.50083	up	chr16	-	3072625	3074287
BX644753	lincRNA-SFMBT1	-4.87568	-2.2856	4.87568	down	lincRNA	796	chr3	-	53106144	53106931	downstream	NM_001166434	ITIH1	inter-alpha-trypsin inhibitor heavy chain H1	-2.69962	-1.43275	2.69962	down	chr3	+	52812522	52826077
AK098701		-9.09302	-3.18476	9.09302	down	misc_RNA	1416	chr1	+	25031405	25034237	upstream	NM_005839	SRRM1	serine/arginine repetitive matrix protein 1	2.12564	1.08789	2.12564	up	chr1	+	24969593	24999772
NR_026656	LOC400043	9.11963	3.18898	9.11963	up	RefSeq_NR	1411	chr12	+	54519854	54526619	downstream	NM_015481	ZNF385A	zinc finger protein 385A isoform c	-3.35523	-1.74641	3.35523	down	chr12	-	54762919	54778481
AK125219	lincRNA-HAUS7	3.30843	1.72615	3.30843	up	lincRNA	2124	chrX	-	152713127	152760978	upstream	NM_001170761	SRPK3	serine/threonine-protein kinase SRPK3 isoform 3	-3.29051	-1.71831	3.29051	down	chrX	+	153046455	153051187
AA593324	lincRNA-FGFR3	-16.2724	-4.02436	16.2724	down	lincRNA	413	chr4	+	1778004	1778418	downstream	NM_178557	NAT8L	N-acetylaspartate synthetase	-3.06892	-1.61773	3.06892	down	chr4	+	2061238	2070816
chr4:1774152-1786902-	lincRNA-TACC3	-2.24091	-1.16409	2.24091	down	lincRNA	12751	chr4	-	1774152	1786902	upstream	NM_178557	NAT8L	N-acetylaspartate synthetase	-3.06892	-1.61773	3.06892	down	chr4	+	2061238	2070816
chr14:77589570-77596097-	lincRNA-KIAA1737-2	-2.91483	-1.54341	2.91483	down	lincRNA	6528	chr14	-	77589570	77596097	upstream	NM_145871	GSTZ1	maleylacetoacetate isomerase isoform 2	-3.75695	-1.90956	3.75695	down	chr14	+	77787229	77797940
NR_003930	LOC387647	3.09582	1.63032	3.09582	up	RefSeq_NR	2095	chr10	+	29698500	29711299	downstream	NM_003174	SVIL	supervillin isoform 1	5.09323	2.34858	5.09323	up	chr10	-	29746276	30024730
ENST00000421191	XXbac-BPG248L24.10	2.74185	1.45515	2.74185	up	Ensembl	306	chr6	-	31275591	31276326	upstream	NM_000594	TNF	tumor necrosis factor	12.6976	3.66648	12.6976	up	chr6	+	31543349	31546112
ENST00000501498	AC108062.1	2.04336	1.03094	2.04336	up	Ensembl	2882	chr4	+	129431492	129436412	downstream	NM_024900	PHF17	protein Jade-1 short isoform	4.88727	2.28903	4.88727	up	chr4	+	129730778	129785787
uc009wxq.1	BC039493	-3.1764	-1.66739	3.1764	down	UCSC_knowngene	538	chr1	+	181143619	181151340	upstream	NM_016545	IER5	immediate early response gene 5 protein	10.6425	3.41176	10.6425	up	chr1	+	181057637	181059979
ENST00000503142	RP11-46A10.6	2.63949	1.40026	2.63949	up	Ensembl	537	chr1	+	180933646	180935045	downstream	NM_016545	IER5	immediate early response gene 5 protein	10.6425	3.41176	10.6425	up	chr1	+	181057637	181059979
chr6:125843301-125854226+	lincRNA-HEY2-1	-3.32586	-1.73373	3.32586	down	lincRNA	10926	chr6	+	125843301	125854226	upstream	NM_016063	HDDC2	HD domain-containing protein 2	3.54767	1.82687	3.54767	up	chr6	-	125596495	125623282
BM043959	lincRNA-ADAMTSL4-2	-2.44721	-1.29114	2.44721	down	lincRNA	754	chr1	-	150541859	150542587	downstream	NM_004425	ECM1	extracellular matrix protein 1 isoform 1	-4.34709	-2.12005	4.34709	down	chr1	+	150480486	150486265
BC028019	lincRNA-C9orf57	11.581	3.53369	11.581	up	lincRNA	3343	chr9	+	74526576	74600965	upstream	NM_001135820	TMEM2	transmembrane protein 2 isoform b	-5.04691	-2.3354	5.04691	down	chr9	-	74298281	74383800
uc010qus.1	EU250747	-4.38262	-2.13179	4.38262	down	UCSC_knowngene	2229	chr10	-	131862603	131909081	downstream	NM_002412	MGMT	methylated-DNA--protein-cysteine	-4.9311	-2.30191	4.9311	down	chr10	+	131265453	131565783
AK097341	lincRNA-GPRC5C	-6.18564	-2.62892	6.18564	down	lincRNA	2227	chr17	+	72130786	72443566	overlap	NM_001035258	RPL38	60S ribosomal protein L38	-3.07109	-1.61875	3.07109	down	chr17	+	72199794	72206019
chr2:234783886-234795411-	lincRNA-HJURP-1	-2.23987	-1.16341	2.23987	down	lincRNA	11526	chr2	-	234783886	234795411	downstream	NM_021027	UGT1A9	UDP-glucuronosyltransferase 1-9 precursor	-9.84232	-3.299	9.84232	down	chr2	+	234580543	234681951
chr14:77589570-77596097-	lincRNA-KIAA1737-2	-2.91483	-1.54341	2.91483	down	lincRNA	6528	chr14	-	77589570	77596097	upstream	NM_001513	GSTZ1	maleylacetoacetate isomerase isoform 3	-3.58031	-1.84008	3.58031	down	chr14	+	77787705	77797940
H00916	lincRNA-NTF3-1	-3.90521	-1.9654	3.90521	down	lincRNA	500	chr12	+	5454390	5454785	upstream	NM_002234	KCNA5	potassium voltage-gated channel subfamily A	-10.2484	-3.35733	10.2484	down	chr12	+	5153084	5155949
chr5:141438289-141445854+	lincRNA-NDFIP1	-2.12336	-1.08635	2.12336	down	lincRNA	7566	chr5	+	141438289	141445854	upstream	NM_001142603	KIAA0141	uncharacterized protein KIAA0141, mitochondrial	-4.3695	-2.12747	4.3695	down	chr5	+	141303384	141321612
ENST00000503924	AL121583.1	-3.82052	-1.93377	3.82052	down	Ensembl	4986	chr20	+	30940477	30945985	upstream	NM_015352	POFUT1	GDP-fucose protein O-fucosyltransferase 1	69.7277	6.12366	69.7277	up	chr20	+	30795695	30826467
U26161	lincRNA-FKBP4	-3.46679	-1.7936	3.46679	down	lincRNA	422	chr12	+	2877503	2877919	downstream	NM_003324	TULP3	tubby-related protein 3 isoform 1	7.75089	2.95436	7.75089	up	chr12	+	3000032	3050306
BC040578		47.683	5.5754	47.683	up	NRED	3284	chr15	+	93438055	93441314	downstream	NM_001042572	CHD2	chromodomain-helicase-DNA-binding protein 2	6.81263	2.76821	6.81263	up	chr15	+	93443550	93492463
chr1:203291278-203297051+	lincRNA-FMOD	-2.88667	-1.52941	2.88667	down	lincRNA	5774	chr1	+	203291278	203297051	upstream	NM_138391	TMEM183A	transmembrane protein 183A	8.07778	3.01396	8.07778	up	chr1	+	202976533	202993197
chr1:203164802-203174902+	lincRNA-CHIT1	-4.34172	-2.11827	4.34172	down	lincRNA	10101	chr1	+	203164802	203174902	upstream	NM_138391	TMEM183A	transmembrane protein 183A	8.07778	3.01396	8.07778	up	chr1	+	202976533	202993197
EG328292	lincRNA-TMEM183A	-6.6904	-2.74209	6.6904	down	lincRNA	169	chr1	-	203015439	203017725	downstream	NM_138391	TMEM183A	transmembrane protein 183A	8.07778	3.01396	8.07778	up	chr1	+	202976533	202993197
ENST00000487238	RP11-550I24.2	-3.53702	-1.82254	3.53702	down	Ensembl	483	chr3	+	156893057	157099054	downstream	NM_002852	PTX3	pentraxin-related protein PTX3 precursor	8.81076	3.13927	8.81076	up	chr3	+	157154579	157161417
BX647686	lincRNA-CCR6	2.1494	1.10394	2.1494	up	lincRNA	5327	chr6	+	167412892	167552626	overlap	NM_194429	FGFR1OP	FGFR1 oncogene partner isoform b	2.91873	1.54534	2.91873	up	chr6	+	167412815	167454066
uc001hje.2	CR624623	37.4111	5.22539	37.4111	up	UCSC_knowngene	838	chr1	-	212731175	212732013	upstream	NM_001042552	TATDN3	putative deoxyribonuclease TATDN3 isoform 1	3.69772	1.88664	3.69772	up	chr1	+	212965169	212990167
NR_024053	HCG18	-2.58935	-1.37259	2.58935	down	RefSeq_NR	6600	chr6	-	30255173	30294927	downstream	NM_021959	PPP1R11	protein phosphatase 1 regulatory subunit 11	2.14705	1.10236	2.14705	up	chr6	+	30034931	30038108
NR_024052	HCG18	5.11899	2.35586	5.11899	up	RefSeq_NR	6814	chr6	-	30255173	30294927	downstream	NM_021959	PPP1R11	protein phosphatase 1 regulatory subunit 11	2.14705	1.10236	2.14705	up	chr6	+	30034931	30038108
uc003npw.2	HCG18	-2.22576	-1.1543	2.22576	down	UCSC_knowngene	6026	chr6	-	30255173	30294150	downstream	NM_021959	PPP1R11	protein phosphatase 1 regulatory subunit 11	2.14705	1.10236	2.14705	up	chr6	+	30034931	30038108
AK125219	lincRNA-HAUS7	3.30843	1.72615	3.30843	up	lincRNA	2124	chrX	-	152713127	152760978	upstream	NM_001139441	BCAP31	B-cell receptor-associated protein 31 isoform b	3.94522	1.9801	3.94522	up	chrX	-	152965946	152989582
ENST00000440088	AC090421.1	5.12271	2.35691	5.12271	up	Ensembl	2029	chr7	-	77286976	77325582	upstream	NM_001127358	PHTF2	putative homeodomain transcription factor 2	16.7245	4.06389	16.7245	up	chr7	+	77428108	77586821
uc003ugj.1	BC037783	-14.2088	-3.82872	14.2088	down	UCSC_knowngene	2113	chr7	-	77287972	77326662	upstream	NM_001127358	PHTF2	putative homeodomain transcription factor 2	16.7245	4.06389	16.7245	up	chr7	+	77428108	77586821
uc001fuu.2	AF088076	2.20552	1.14112	2.20552	up	UCSC_knowngene	423	chr1	+	159931073	159946734	downstream	NM_145167	PIGM	GPI mannosyltransferase 1	7.38324	2.88425	7.38324	up	chr1	-	159997461	160001783
ENST00000423943	RP11-48O20.4	2.45538	1.29595	2.45538	up	Ensembl	1113	chr1	+	159931013	159948851	downstream	NM_145167	PIGM	GPI mannosyltransferase 1	7.38324	2.88425	7.38324	up	chr1	-	159997461	160001783
AW387651	lincRNA-TFE3	-12.4595	-3.63917	12.4595	down	lincRNA	232	chrX	-	48903267	49031062	upstream	NM_001098411	GAGE2B	G antigen 2B/2C	55.6214	5.79757	55.6214	up	chrX	+	49235707	49242997
ENST00000445083	AC019100.3	-4.14241	-2.05047	4.14241	down	Ensembl	611	chr2	-	108784203	108834297	upstream	NM_001008743	SULT1C3	sulfotransferase 1C3	-4.25356	-2.08867	4.25356	down	chr2	+	108863650	108881807
ENST00000455031	RP4-756H11.1	-3.29567	-1.72057	3.29567	down	Ensembl	850	chr7	+	66021202	66022052	downstream	NM_153033	KCTD7	BTB/POZ domain-containing protein KCTD7 isoform	-5.3334	-2.41505	5.3334	down	chr7	+	66093867	66108216
uc010lac.1	LOC493754	-6.07384	-2.60261	6.07384	down	UCSC_knowngene	4265	chr7	-	65993445	66057363	upstream	NM_153033	KCTD7	BTB/POZ domain-containing protein KCTD7 isoform	-5.3334	-2.41505	5.3334	down	chr7	+	66093867	66108216
NR_024279	FLJ37453	46.3016	5.53299	46.3016	up	RefSeq_NR	2732	chr1	-	16160709	16174642	downstream	NM_024758	AGMAT	agmatinase, mitochondrial precursor	-18.4216	-4.20333	18.4216	down	chr1	-	15899151	15911605
ENST00000505358	AC004611.1	-10.6956	-3.41894	10.6956	down	Ensembl	1207	chr19	+	5558184	5581226	downstream	NM_001134316	PRR22	proline-rich protein 22	-4.32549	-2.11286	4.32549	down	chr19	-	5782970	5784776
uc001lkg.1	AK124226	-2.0655	-1.04649	2.0655	down	UCSC_knowngene	3086	chr10	+	129979399	130115990	upstream	NM_152311	CLRN3	clarin-3	-69.4707	-6.11833	69.4707	down	chr10	-	129676113	129691211
ENST00000405813	AP003356.1	-5.22875	-2.38646	5.22875	down	Ensembl	534	chr8	+	103819069	103819607	upstream	NM_024410	ODF1	outer dense fiber protein 1	-2.50871	-1.32694	2.50871	down	chr8	+	103563847	103573245
uc003ykw.1	CR608006	22.1421	4.46872	22.1421	up	UCSC_knowngene	2774	chr8	+	103819049	103822203	upstream	NM_024410	ODF1	outer dense fiber protein 1	-2.50871	-1.32694	2.50871	down	chr8	+	103563847	103573245
BX647686	lincRNA-CCR6	2.1494	1.10394	2.1494	up	lincRNA	5327	chr6	+	167412892	167552626	downstream	NM_018974	UNC93A	protein unc-93 homolog A isoform 1	-8.5574	-3.09717	8.5574	down	chr6	+	167704802	167729502
ENST00000479610	RP11-59J16.2	-2.564	-1.35839	2.564	down	Ensembl	697	chr3	+	127208395	127209630	downstream	NM_172027	ABTB1	ankyrin repeat and BTB/POZ domain-containing	-7.15118	-2.83818	7.15118	down	chr3	+	127391780	127399769
uc001iuc.2	BC043365	2.2393	1.16305	2.2393	up	UCSC_knowngene	2078	chr10	-	28811613	28821460	upstream	NM_016628	WAC	WW domain-containing adapter protein with	-4.58653	-2.1974	4.58653	down	chr10	+	28822423	28909923
AK299287	lincRNA-COLQ	-2.87393	-1.52303	2.87393	down	lincRNA	1840	chr3	-	15529724	15643076	downstream	NM_152396	METTL6	methyltransferase-like protein 6	9.69227	3.27684	9.69227	up	chr3	-	15451376	15469042
ENST00000479610	RP11-59J16.2	-2.564	-1.35839	2.564	down	Ensembl	697	chr3	+	127208395	127209630	downstream	NM_004526	MCM2	DNA replication licensing factor MCM2	15.2326	3.92909	15.2326	up	chr3	+	127317252	127341278
AW387651	lincRNA-TFE3	-12.4595	-3.63917	12.4595	down	lincRNA	232	chrX	-	48903267	49031062	upstream	NM_001127345	GAGE12B	G antigen 12B/C/D/E	77.4047	6.27435	77.4047	up	chrX	+	49296814	49304080
NR_026757	LOC729082	12.0529	3.59131	12.0529	up	RefSeq_NR	1894	chr15	+	41576200	41591794	downstream	NM_001129897	NUSAP1	nucleolar and spindle-associated protein 1	13.7648	3.78291	13.7648	up	chr15	+	41624925	41673248
ENST00000413128	RP11-420K5.1	13.4454	3.74904	13.4454	up	Ensembl	774	chr3	+	39685128	39686196	upstream	NM_017875	SLC25A38	solute carrier family 25 member 38	15.9613	3.9965	15.9613	up	chr3	+	39424814	39438819
DB078790	lincRNA-EBF2-1	-2.80011	-1.48549	2.80011	down	lincRNA	568	chr8	-	26047433	26047981	upstream	NM_004331	BNIP3L	BCL2/adenovirus E1B 19 kDa protein-interacting	217.476	7.76471	217.476	up	chr8	+	26240522	26270644
chr7:1348449-1366599+	lincRNA-MICALL2	-5.42757	-2.44031	5.42757	down	lincRNA	18151	chr7	+	1348449	1366599	upstream	NM_138445	GPR146	probable G-protein coupled receptor 146	-5.0932	-2.34857	5.0932	down	chr7	+	1097140	1098897
DW462947	lincRNA-GNLY	2.57258	1.36321	2.57258	up	lincRNA	365	chr2	-	85969367	85969715	downstream	NM_001013649	C2orf68	hypothetical protein LOC388969	38.8032	5.27811	38.8032	up	chr2	-	85832375	85839179
ENST00000487238	RP11-550I24.2	-3.53702	-1.82254	3.53702	down	Ensembl	483	chr3	+	156893057	157099054	downstream	NM_001167917	VEPH1	ventricular zone-expressed PH domain-containing	50.5332	5.65916	50.5332	up	chr3	-	157177409	157213295
uc001edc.1	BC047723	7.69118	2.94321	7.69118	up	UCSC_knowngene	1208	chr1	+	113499036	113542118	upstream	NM_001004440	FAM19A3	family with sequence similarity 19 (chemokine	-7.27247	-2.86245	7.27247	down	chr1	+	113263188	113269856
GD141660	lincRNA-BAZ1A	25.4882	4.67176	25.4882	up	lincRNA	274	chr14	-	35433120	35438502	downstream	NM_138638	CFL2	cofilin-2	10.8196	3.43557	10.8196	up	chr14	-	35179587	35184029
ENST00000479812	RP11-434O22.2	2.88486	1.5285	2.88486	up	Ensembl	475	chr14	+	35163375	35163850	downstream	NM_138638	CFL2	cofilin-2	10.8196	3.43557	10.8196	up	chr14	-	35179587	35184029
uc003wma.1	BC150495	7.36837	2.88134	7.36837	up	UCSC_knowngene	1551	chr7	+	155174770	155189051	downstream	NM_001427	EN2	homeobox protein engrailed-2	-4.1894	-2.06674	4.1894	down	chr7	+	155250823	155257526
AK091319		-2.58857	-1.37215	2.58857	down	misc_RNA	2297	chrX	+	102851535	102853832	downstream	NM_001006639	TCEAL1	transcription elongation factor A protein-like	-2.80235	-1.48664	2.80235	down	chrX	+	102883891	102885876
BU149307	lincRNA-C1orf55	-8.65302	-3.1132	8.65302	down	lincRNA	973	chr1	+	225983286	226302302	upstream	NM_001130440	SRP9	signal recognition particle 9 kDa protein	2.03209	1.02296	2.03209	up	chr1	+	225965514	225978168
NR_024444	LOC100133985	-6.45281	-2.68993	6.45281	down	RefSeq_NR	661	chr2	-	70351168	70352448	downstream	NM_178439	GMCL1	germ cell-less protein-like 1	2.98368	1.57709	2.98368	up	chr2	+	70056817	70106727
CR599308	lincRNA-AEBP2-2	3.06516	1.61596	3.06516	up	lincRNA	2138	chr12	+	19556999	19672288	overlap	NM_153207	AEBP2	zinc finger protein AEBP2 isoform a	13.0563	3.70668	13.0563	up	chr12	+	19592607	19675173
AW850155	lincRNA-AEBP2-1	-3.27108	-1.70977	3.27108	down	lincRNA	700	chr12	-	19686464	19687155	downstream	NM_153207	AEBP2	zinc finger protein AEBP2 isoform a	13.0563	3.70668	13.0563	up	chr12	+	19592607	19675173
ENST00000451822	AP002959.1	8.82264	3.14121	8.82264	up	Ensembl	1071	chr11	-	121232558	121233631	downstream	NM_152715	TBCEL	tubulin-specific chaperone cofactor E-like	-8.37492	-3.06608	8.37492	down	chr11	+	120894812	120960354
CR608597	lincRNA-ZNF117	5.74151	2.52143	5.74151	up	lincRNA	1837	chr7	-	64440300	64467062	downstream	NM_001160183	ZNF138	zinc finger protein 138 isoform 2	9.83155	3.29742	9.83155	up	chr7	+	64254770	64294025
chr2:72079817-72089167+	lincRNA-CYP26B1	-4.20817	-2.07319	4.20817	down	lincRNA	9351	chr2	+	72079817	72089167	upstream	NM_001130976	DYSF	dysferlin isoform 9	-3.11256	-1.6381	3.11256	down	chr2	+	71680752	71913893
DB299428	lincRNA-PAIP2B	-3.80587	-1.92823	3.80587	down	lincRNA	543	chr2	-	71534130	71534673	upstream	NM_001130976	DYSF	dysferlin isoform 9	-3.11256	-1.6381	3.11256	down	chr2	+	71680752	71913893
BG258490	lincRNA-DYNC1H1	-4.72325	-2.23978	4.72325	down	lincRNA	800	chr14	+	102415933	102418786	upstream	NM_178587	PPP2R5C	serine/threonine-protein phosphatase 2A 56 kDa	9.24808	3.20915	9.24808	up	chr14	+	102276139	102378962
exon1607+	lincRNA-PPP2R5C-2	-3.19545	-1.67602	3.19545	down	lincRNA	191	chr14	+	102051986	102052176	downstream	NM_178587	PPP2R5C	serine/threonine-protein phosphatase 2A 56 kDa	9.24808	3.20915	9.24808	up	chr14	+	102276139	102378962
NR_024279	FLJ37453	46.3016	5.53299	46.3016	up	RefSeq_NR	2732	chr1	-	16160709	16174642	upstream	NM_001165945	CLCNKB	chloride channel protein ClC-Kb isoform 2	-3.08026	-1.62305	3.08026	down	chr1	+	16375283	16383803
AK131566	lincRNA-NR4A1	-7.0141	-2.81026	7.0141	down	lincRNA	3513	chr12	+	52431498	52453285	downstream	NM_005556	KRT7	keratin, type II cytoskeletal 7	-6.48561	-2.69724	6.48561	down	chr12	+	52626953	52642709
ENST00000411449	RP11-120J20.1	2.47297	1.30624	2.47297	up	Ensembl	460	chr13	-	111415020	111415480	downstream	NM_198217	ING1	inhibitor of growth protein 1 isoform C	-3.93728	-1.9772	3.93728	down	chr13	+	111365082	111373421
uc001vrj.1	CR604228	-4.86774	-2.28325	4.86774	down	UCSC_knowngene	1459	chr13	+	111474474	111491472	upstream	NM_198217	ING1	inhibitor of growth protein 1 isoform C	-3.93728	-1.9772	3.93728	down	chr13	+	111365082	111373421
BM956062	lincRNA-PGS1	10.8318	3.4372	10.8318	up	lincRNA	174	chr17	+	76360558	76360732	upstream	NM_001012270	BIRC5	baculoviral IAP repeat-containing protein 5	3.58065	1.84022	3.58065	up	chr17	+	76210276	76221716
CB157495	lincRNA-NPVF-2	5.70605	2.51249	5.70605	up	lincRNA	608	chr7	-	25988420	25989023	upstream	NM_004289	NFE2L3	nuclear factor erythroid 2-related factor 3	246.145	7.94337	246.145	up	chr7	+	26191846	26226756
NR_015364	LOC441204	-4.55597	-2.18776	4.55597	down	RefSeq_NR	1649	chr7	+	26443106	26535982	upstream	NM_004289	NFE2L3	nuclear factor erythroid 2-related factor 3	246.145	7.94337	246.145	up	chr7	+	26191846	26226756
AI201851	lincRNA-NFE2L3-3	-3.37095	-1.75315	3.37095	down	lincRNA	347	chr7	+	25988284	25988606	downstream	NM_004289	NFE2L3	nuclear factor erythroid 2-related factor 3	246.145	7.94337	246.145	up	chr7	+	26191846	26226756
AW450413	lincRNA-NFE2L3-2	-3.65549	-1.87007	3.65549	down	lincRNA	431	chr7	+	25895917	25896427	downstream	NM_004289	NFE2L3	nuclear factor erythroid 2-related factor 3	246.145	7.94337	246.145	up	chr7	+	26191846	26226756
AW387651	lincRNA-TFE3	-12.4595	-3.63917	12.4595	down	lincRNA	232	chrX	-	48903267	49031062	upstream	NM_001127199	GAGE12D	G antigen 12B/C/D/E	44.017	5.45999	44.017	up	chrX	+	49306324	49313710
uc003tvu.2	BC017910	2.19323	1.13306	2.19323	up	UCSC_knowngene	487	chr7	+	66800962	66805009	upstream	NM_018264	TYW1	tRNA wybutosine-synthesizing protein 1 homolog	-2.66066	-1.41179	2.66066	down	chr7	+	66461816	66704498
NR_026656	LOC400043	9.11963	3.18898	9.11963	up	RefSeq_NR	1411	chr12	+	54519854	54526619	upstream	NM_014620	HOXC4	homeobox protein Hox-C4	-2.53902	-1.34427	2.53902	down	chr12	+	54410641	54449814
chr1:203291278-203297051+	lincRNA-FMOD	-2.88667	-1.52941	2.88667	down	lincRNA	5774	chr1	+	203291278	203297051	downstream	NM_001001396	ATP2B4	plasma membrane calcium-transporting ATPase 4	-2.31999	-1.21412	2.31999	down	chr1	+	203595927	203713209
AA368654	lincRNA-OPTC	-16.9746	-4.0853	16.9746	down	lincRNA	281	chr1	-	203482904	203483185	upstream	NM_001001396	ATP2B4	plasma membrane calcium-transporting ATPase 4	-2.31999	-1.21412	2.31999	down	chr1	+	203595927	203713209
uc001cil.2	CR621467	-2.41697	-1.2732	2.41697	down	UCSC_knowngene	1030	chr1	+	43424774	43448990	upstream	NM_004559	YBX1	nuclease-sensitive element-binding protein 1	12.1664	3.60483	12.1664	up	chr1	+	43148065	43168020
chr20:29804014-29834814+	lincRNA-DEFB115	-3.61356	-1.85342	3.61356	down	lincRNA	30801	chr20	+	29804014	29834814	downstream	NM_178582	HM13	minor histocompatibility antigen H13 isoform 4	-3.22728	-1.69032	3.22728	down	chr20	+	30102240	30127596
uc003yrb.2	CR933665	11.6079	3.53703	11.6079	up	UCSC_knowngene	5639	chr8	-	125474739	125486804	downstream	NM_017956	TRMT12	tRNA wybutosine-synthesizing protein 2 homolog	10.3262	3.36824	10.3262	up	chr8	+	125463047	125465266
AK022073		2.61474	1.38667	2.61474	up	misc_RNA	1873	chr5	-	77293797	77295669	downstream	NM_004607	TBCA	tubulin-specific chaperone A	5.15404	2.3657	5.15404	up	chr5	-	76986994	77072185
BG184634	lincRNA-OTP	6.87215	2.78076	6.87215	up	lincRNA	320	chr5	-	76986606	76989146	overlap	NM_004607	TBCA	tubulin-specific chaperone A	5.15404	2.3657	5.15404	up	chr5	-	76986994	77072185
ENST00000418851	AC008280.1	2.11825	1.08288	2.11825	up	Ensembl	412	chr2	-	54256688	54257819	downstream	NM_001127397	ERLEC1	endoplasmic reticulum lectin 1 isoform 2	10.9157	3.44833	10.9157	up	chr2	+	54014067	54046495
ENST00000422346	AC008280.4	-4.58285	-2.19625	4.58285	down	Ensembl	732	chr2	+	54309690	54312203	upstream	NM_001127397	ERLEC1	endoplasmic reticulum lectin 1 isoform 2	10.9157	3.44833	10.9157	up	chr2	+	54014067	54046495
ENST00000422521	AC008280.5	5.36447	2.42344	5.36447	up	Ensembl	1115	chr2	+	54198244	54293184	upstream	NM_001127397	ERLEC1	endoplasmic reticulum lectin 1 isoform 2	10.9157	3.44833	10.9157	up	chr2	+	54014067	54046495
ENST00000420752	RP11-507K13.4	3.12351	1.64317	3.12351	up	Ensembl	1053	chr10	+	50979886	50981345	upstream	NM_020986	CHAT	choline O-acetyltransferase isoform 1	-2.3131	-1.20983	2.3131	down	chr10	+	50821153	50873150
AL709726	lincRNA-TAC4	-3.17532	-1.6669	3.17532	down	lincRNA	477	chr17	-	47939081	47939558	upstream	NM_138281	DLX4	homeobox protein DLX-4 isoform a	6.68243	2.74037	6.68243	up	chr17	+	48046561	48052323
DB299428	lincRNA-PAIP2B	-3.80587	-1.92823	3.80587	down	lincRNA	543	chr2	-	71534130	71534673	downstream	NM_017567	NAGK	N-acetyl-D-glucosamine kinase	-5.41191	-2.43614	5.41191	down	chr2	+	71295407	71305998
NR_015395	LOC541471	-2.01321	-1.0095	2.01321	down	RefSeq_NR	809	chr2	-	112124590	112252692	downstream	NM_138621	BCL2L11	bcl-2-like protein 11 isoform 1	-3.33672	-1.73843	3.33672	down	chr2	+	111878490	111926022
ENST00000425071	AC010082.1	-2.69318	-1.42931	2.69318	down	Ensembl	471	chr7	+	18191397	18367235	downstream	NM_014707	HDAC9	histone deacetylase 9 isoform 3	6.94965	2.79694	6.94965	up	chr7	+	18535368	18708465
DB325375	lincRNA-SIX6	-3.51819	-1.81483	3.51819	down	lincRNA	551	chr14	-	61110277	61110827	upstream	NM_001177963	MNAT1	CDK-activating kinase assembly factor MAT1	12.6423	3.66018	12.6423	up	chr14	+	61201458	61435398
AK296158	lincRNA-TMEM30B-1	2.41925	1.27456	2.41925	up	lincRNA	1756	chr14	+	61654286	62016579	upstream	NM_001177963	MNAT1	CDK-activating kinase assembly factor MAT1	12.6423	3.66018	12.6423	up	chr14	+	61201458	61435398
BF739255	lincRNA-APLN-1	-5.60878	-2.48769	5.60878	down	lincRNA	163	chrX	-	128835377	128835612	upstream	NM_003399	XPNPEP2	xaa-Pro aminopeptidase 2 precursor	-57.7744	-5.85236	57.7744	down	chrX	+	128872945	128903525
BF328678	lincRNA-ST14	2.14558	1.10137	2.14558	up	lincRNA	259	chr11	-	130089127	130089307	downstream	NM_001142276	APLP2	amyloid-like protein 2 isoform 2	29.4913	4.88222	29.4913	up	chr11	+	129939715	130014706
uc001qgd.2	AX747213	-3.45998	-1.79076	3.45998	down	UCSC_knowngene	685	chr11	+	130184418	130263694	upstream	NM_001142276	APLP2	amyloid-like protein 2 isoform 2	29.4913	4.88222	29.4913	up	chr11	+	129939715	130014706
ENST00000426575	RP11-318C24.2	4.6597	2.22024	4.6597	up	Ensembl	657	chr1	-	175873897	175889649	upstream	NM_022457	RFWD2	E3 ubiquitin-protein ligase RFWD2 isoform a	8.35159	3.06205	8.35159	up	chr1	-	175913966	176176370
chr15:64339447-64344761+	lincRNA-FAM96A	-2.58097	-1.36791	2.58097	down	lincRNA	5315	chr15	+	64339447	64344761	downstream	NM_032231	FAM96A	MIP18 family protein FAM96A isoform a	-2.60368	-1.38055	2.60368	down	chr15	-	64364760	64386207
ENST00000421191	XXbac-BPG248L24.10	2.74185	1.45515	2.74185	up	Ensembl	306	chr6	-	31275591	31276326	downstream	NM_014068	PSORS1C1	psoriasis susceptibility 1 candidate 1	4.88573	2.28857	4.88573	up	chr6	+	31082607	31107869
BI048312	lincRNA-WNT9A	35.4583	5.14805	35.4583	up	lincRNA	393	chr1	+	227598421	228286740	overlap	NM_001024228	ARF1	ADP-ribosylation factor 1	-5.94756	-2.5723	5.94756	down	chr1	+	228270850	228286913
ENST00000439075	RP11-510H23.1	5.6677	2.50276	5.6677	up	Ensembl	4507	chr6	-	125230238	125284185	upstream	NM_152553	RNF217	probable E3 ubiquitin-protein ligase RNF217	5.19746	2.37781	5.19746	up	chr6	+	125304513	125404661
chr11:102425615-102440915+	lincRNA-MMP20	-2.58601	-1.37073	2.58601	down	lincRNA	15301	chr11	+	102425615	102440915	upstream	NM_001165	BIRC3	baculoviral IAP repeat-containing protein 3	3.23198	1.69242	3.23198	up	chr11	+	102188193	102208465
CR749802	lincRNA-MBNL2-1	3.36653	1.75126	3.36653	up	lincRNA	4571	chr13	+	97794089	98046372	downstream	NM_021033	RAP2A	ras-related protein Rap-2a precursor	10.1165	3.33864	10.1165	up	chr13	+	98086474	98120252
chrX:118631438-118670334-	lincRNA-SLC25A5-2	-2.96085	-1.56601	2.96085	down	lincRNA	38897	chrX	-	118631438	118670334	downstream	NM_001152	SLC25A5	ADP/ATP translocase 2	7.28749	2.86542	7.28749	up	chrX	+	118602362	118605359
BM956062	lincRNA-PGS1	10.8318	3.4372	10.8318	up	lincRNA	174	chr17	+	76360558	76360732	downstream	NM_024419	PGS1	CDP-diacylglycerol--glycerol-3-phosphate	15.3577	3.94089	15.3577	up	chr17	+	76374734	76420639
ENST00000420752	RP11-507K13.4	3.12351	1.64317	3.12351	up	Ensembl	1053	chr10	+	50979886	50981345	upstream	NM_182554	C10orf53	hypothetical protein LOC282966 isoform a	-4.42768	-2.14655	4.42768	down	chr10	+	50887683	50916956
DB288399	lincRNA-ZNF672	3.86968	1.95222	3.86968	up	lincRNA	558	chr1	+	249123012	249123570	upstream	NM_030645	SH3BP5L	SH3 domain-binding protein 5-like	-2.4347	-1.28374	2.4347	down	chr1	-	249104650	249120154
AK125138	lincRNA-SH3BP5L	2.44186	1.28798	2.44186	up	lincRNA	3859	chr1	-	249104650	249120832	overlap	NM_030645	SH3BP5L	SH3 domain-binding protein 5-like	-2.4347	-1.28374	2.4347	down	chr1	-	249104650	249120154
AV723845	lincRNA-KIAA1586	3.73639	1.90165	3.73639	up	lincRNA	673	chr6	-	56933276	56933924	downstream	NM_020931	KIAA1586	hypothetical protein LOC57691	7.81473	2.9662	7.81473	up	chr6	+	56911383	56920023
BE093687	lincRNA-IL7-1	-2.1488	-1.10353	2.1488	down	lincRNA	164	chr8	-	79767145	79767276	downstream	NM_016010	FAM164A	hypothetical protein LOC51101	6.80031	2.7656	6.80031	up	chr8	+	79578281	79631997
ENST00000340424	RP4-673D20.1	-5.55118	-2.4728	5.55118	down	Ensembl	1216	chr20	-	1645928	1688846	downstream	NM_080816	SIRPG	signal-regulatory protein gamma isoform 2	-2.60111	-1.37913	2.60111	down	chr20	-	1609797	1638425
BU149307	lincRNA-C1orf55	-8.65302	-3.1132	8.65302	down	lincRNA	973	chr1	+	225983286	226302302	upstream	NM_003133	SRP9	signal recognition particle 9 kDa protein	20.4459	4.35374	20.4459	up	chr1	+	225965514	225978168
ENST00000449605	RP11-147O5.1	-2.49536	-1.31925	2.49536	down	Ensembl	7619	chrX	+	21911717	21920026	upstream	NM_015884	MBTPS2	membrane-bound transcription factor site-2	3.82568	1.93572	3.82568	up	chrX	+	21857655	21903541
AK296262	lincRNA-PTEN-1	-2.95602	-1.56366	2.95602	down	lincRNA	1121	chr10	-	89892056	90343015	downstream	NM_000314	PTEN	phosphatidylinositol-3,4,5-trisphosphate	2.58119	1.36804	2.58119	up	chr10	+	89623194	89728532
AW086055	lincRNA-PRRC2C	6.65211	2.73381	6.65211	up	lincRNA	378	chr1	-	171562278	171562866	overlap	NM_015172	PRRC2C	protein PRRC2C	-4.74792	-2.24729	4.74792	down	chr1	+	171454665	171562650
NR_026656	LOC400043	9.11963	3.18898	9.11963	up	RefSeq_NR	1411	chr12	+	54519854	54526619	upstream	NM_017409	HOXC10	homeobox protein Hox-C10	-3.53642	-1.82229	3.53642	down	chr12	+	54378945	54384062
EB388332	lincRNA-MYOC	35.3666	5.14431	35.3666	up	lincRNA	699	chr1	+	171561933	171562679	overlap	NM_015172	PRRC2C	protein PRRC2C	-4.74792	-2.24729	4.74792	down	chr1	+	171454665	171562650
CR749802	lincRNA-MBNL2-1	3.36653	1.75126	3.36653	up	lincRNA	4571	chr13	+	97794089	98046372	overlap	NM_207304	MBNL2	muscleblind-like protein 2 isoform 3	2.17752	1.12269	2.17752	up	chr13	+	97874573	98046374
AA854104	lincRNA-MTCH2	2.54581	1.34812	2.54581	up	lincRNA	547	chr11	+	47626129	47626679	upstream	NM_001128225	SLC39A13	zinc transporter ZIP13 isoform a	14.1556	3.8233	14.1556	up	chr11	+	47430045	47438051
ENST00000424605	RP11-125B21.2	-4.00618	-2.00223	4.00618	down	Ensembl	746	chr9	-	2535651	2570754	upstream	NM_001018056	VLDLR	very low-density lipoprotein receptor isoform b	6.03623	2.59365	6.03623	up	chr9	+	2621792	2654485
BM982048	lincRNA-STRA6	-3.67485	-1.87769	3.67485	down	lincRNA	667	chr15	-	74510857	74513896	downstream	NM_005576	LOXL1	lysyl oxidase homolog 1 preproprotein	2.55935	1.35577	2.55935	up	chr15	+	74218788	74244478
AA457263	lincRNA-GPR61	-2.71329	-1.44004	2.71329	down	lincRNA	451	chr1	+	110072368	110072818	upstream	NM_001134400	CYB561D1	cytochrome b561 domain-containing protein 1	2.13942	1.09722	2.13942	up	chr1	+	110036700	110043063
AK096322	lincRNA-FBRS	5.01983	2.32764	5.01983	up	lincRNA	2890	chr16	+	30671242	30682130	downstream	NM_152288	ORAI3	protein orai-3	2.08586	1.06064	2.08586	up	chr16	+	30960404	30966259
ENST00000455561	RP4-575N6.2	4.38804	2.13358	4.38804	up	Ensembl	343	chr1	+	101721829	101722172	upstream	NM_133496	SLC30A7	zinc transporter 7	-2.90916	-1.5406	2.90916	down	chr1	+	101361633	101447311
ENST00000446527	RP11-421L21.3	2.02927	1.02096	2.02927	up	Ensembl	1045	chr1	+	101491474	101552727	upstream	NM_133496	SLC30A7	zinc transporter 7	-2.90916	-1.5406	2.90916	down	chr1	+	101361633	101447311
DB049930	lincRNA-PDP1-2	-3.3535	-1.74567	3.3535	down	lincRNA	551	chr8	-	95003771	95004321	downstream	NM_145269	FAM92A1	hypothetical protein LOC137392	5.16987	2.37013	5.16987	up	chr8	+	94712772	94740671
ENST00000501400	AC011118.2	-2.89139	-1.53177	2.89139	down	Ensembl	1914	chr8	-	94358694	94712661	upstream	NM_145269	FAM92A1	hypothetical protein LOC137392	5.16987	2.37013	5.16987	up	chr8	+	94712772	94740671
AK316271	lincRNA-SUCLA2-1	4.875	2.2854	4.875	up	lincRNA	1801	chr13	-	48517468	48612125	overlap	NM_018283	NUDT15	probable 7,8-dihydro-8-oxoguanine triphosphatase	12.4454	3.63754	12.4454	up	chr13	+	48611702	48621282
BQ045000	lincRNA-NUDT15-1	-2.63589	-1.39829	2.63589	down	lincRNA	615	chr13	+	48578770	48611972	overlap	NM_018283	NUDT15	probable 7,8-dihydro-8-oxoguanine triphosphatase	12.4454	3.63754	12.4454	up	chr13	+	48611702	48621282
CR590107	lincRNA-NUDT15-2	10.7293	3.42348	10.7293	up	lincRNA	950	chr13	-	48627461	48669198	downstream	NM_018283	NUDT15	probable 7,8-dihydro-8-oxoguanine triphosphatase	12.4454	3.63754	12.4454	up	chr13	+	48611702	48621282
AK127488		2.14398	1.10029	2.14398	up	misc_RNA	4343	chr2	+	46878782	46883125	downstream	NM_144949	SOCS5	suppressor of cytokine signaling 5	-5.35045	-2.41966	5.35045	down	chr2	+	46926348	46989927
uc002cuc.2	BC013599	40.0379	5.32329	40.0379	up	UCSC_knowngene	1114	chr16	-	3178836	3182043	downstream	NM_020982	CLDN9	claudin-9	-2.60709	-1.38244	2.60709	down	chr16	+	3062456	3064506
chr9:33081447-33083405+	lincRNA-B4GALT1	-2.84813	-1.51001	2.84813	down	lincRNA	1959	chr9	+	33081447	33083405	upstream	NM_018225	SMU1	WD40 repeat-containing protein SMU1	3.10037	1.63244	3.10037	up	chr9	-	33041849	33076714
ENST00000452496	ASS1P12	-24.0454	-4.58769	24.0454	down	Ensembl	1227	chr9	+	32945993	32947220	downstream	NM_018225	SMU1	WD40 repeat-containing protein SMU1	3.10037	1.63244	3.10037	up	chr9	-	33041849	33076714
chr9:33081447-33083405-	lincRNA-SMU1	-2.21982	-1.15044	2.21982	down	lincRNA	1959	chr9	-	33081447	33083405	downstream	NM_018225	SMU1	WD40 repeat-containing protein SMU1	3.10037	1.63244	3.10037	up	chr9	-	33041849	33076714
BC037864	lincRNA-CD247	55.1291	5.78474	55.1291	up	lincRNA	4577	chr1	+	167391146	167395664	downstream	NM_024569	MPZL1	myelin protein zero-like protein 1 isoform b	16.1249	4.01121	16.1249	up	chr1	+	167691186	167761156
chr13:112169174-112181374-	lincRNA-C13orf16-3	-2.96697	-1.56899	2.96697	down	lincRNA	12201	chr13	-	112169174	112181374	downstream	NM_001113513	ARHGEF7	rho guanine nucleotide exchange factor 7 isoform	-6.48419	-2.69693	6.48419	down	chr13	+	111839172	111958081
ENST00000405924	RP3-451B15.3	166.484	7.37924	166.484	up	Ensembl	140	chr6	+	12319684	12319824	upstream	NM_002114	HIVEP1	zinc finger protein 40	-2.38727	-1.25536	2.38727	down	chr6	+	12012723	12165232
BG210561	lincRNA-AGRP-2	-9.4656	-3.24269	9.4656	down	lincRNA	697	chr16	-	67551608	67552290	upstream	NM_001037281	PARD6A	partitioning defective 6 homolog alpha isoform	-4.07651	-2.02733	4.07651	down	chr16	+	67694850	67696681
uc003kwu.1	BX538252	-9.30769	-3.21842	9.30769	down	UCSC_knowngene	916	chr5	-	131701645	131705196	downstream	NM_003059	SLC22A4	solute carrier family 22 member 4	8.80645	3.13856	8.80645	up	chr5	+	131630144	131679899
ENST00000421191	XXbac-BPG248L24.10	2.74185	1.45515	2.74185	up	Ensembl	306	chr6	-	31275591	31276326	upstream	NM_000595	LTA	lymphotoxin-alpha precursor	-2.97086	-1.57088	2.97086	down	chr6	+	31540092	31542098
DA194797	lincRNA-ZMIZ1-6	-10.3232	-3.36781	10.3232	down	lincRNA	549	chr10	+	79938961	80140387	upstream	NM_001026	RPS24	40S ribosomal protein S24 isoform c	9.07557	3.18199	9.07557	up	chr10	+	79793517	79800473
AW387651	lincRNA-TFE3	-12.4595	-3.63917	12.4595	down	lincRNA	232	chrX	-	48903267	49031062	upstream	NM_001098406	GAGE12J	G antigen 12J	50.1123	5.64709	50.1123	up	chrX	+	49178515	49185866
BF739255	lincRNA-APLN-1	-5.60878	-2.48769	5.60878	down	lincRNA	163	chrX	-	128835377	128835612	downstream	NM_000276	OCRL	inositol polyphosphate 5-phosphatase OCRL-1	4.71537	2.23737	4.71537	up	chrX	+	128674251	128726530
uc003cqw.1	AK096853	-3.20049	-1.67829	3.20049	down	UCSC_knowngene	2353	chr3	+	47205986	47285546	downstream	NM_015466	PTPN23	tyrosine-protein phosphatase non-receptor type	7.19385	2.84676	7.19385	up	chr3	+	47422490	47454931
NR_023919	HSPC157	-3.97315	-1.99028	3.97315	down	RefSeq_NR	1039	chr1	+	22352041	22357713	downstream	NM_001791	CDC42	cell division control protein 42 homolog isoform	4.1412	2.05005	4.1412	up	chr1	+	22379119	22419436
BG210561	lincRNA-AGRP-2	-9.4656	-3.24269	9.4656	down	lincRNA	697	chr16	-	67551608	67552290	upstream	NM_001013838	RLTPR	leucine-rich repeat-containing protein 16C	-4.1396	-2.04949	4.1396	down	chr16	+	67679029	67691472
BG184634	lincRNA-OTP	6.87215	2.78076	6.87215	up	lincRNA	320	chr5	-	76986606	76989146	downstream	NM_018268	WDR41	WD repeat-containing protein 41	5.40286	2.43372	5.40286	up	chr5	-	76728068	76788332
AA992250	lincRNA-ERBB2IP-2	-7.41479	-2.89041	7.41479	down	lincRNA	552	chr5	-	65372703	65415636	overlap	NM_018695	ERBB2IP	protein LAP2 isoform 2	-5.27206	-2.39837	5.27206	down	chr5	+	65222383	65376850
ENST00000441363	RP11-398K22.12	-2.17593	-1.12163	2.17593	down	Ensembl	2403	chr6	+	73973081	74011124	upstream	NM_001160130	KCNQ5	potassium voltage-gated channel subfamily KQT	-2.10501	-1.07383	2.10501	down	chr6	+	73331570	73908573
uc001cil.2	CR621467	-2.41697	-1.2732	2.41697	down	UCSC_knowngene	1030	chr1	+	43424774	43448990	upstream	NM_001146289	LEPRE1	prolyl 3-hydroxylase 1 isoform 2	20.3025	4.34359	20.3025	up	chr1	-	43212005	43232755
AK097341	lincRNA-GPRC5C	-6.18564	-2.62892	6.18564	down	lincRNA	2227	chr17	+	72130786	72443566	overlap	NM_018653	GPRC5C	G-protein coupled receptor family C group 5	-2.47792	-1.30913	2.47792	down	chr17	+	72429835	72443568
BF795336	lincRNA-FNBP1	-2.28488	-1.19212	2.28488	down	lincRNA	864	chr9	-	132814128	132816095	downstream	NM_015033	FNBP1	formin-binding protein 1	5.09545	2.34921	5.09545	up	chr9	-	132649465	132805473
ENST00000340424	RP4-673D20.1	-5.55118	-2.4728	5.55118	down	Ensembl	1216	chr20	-	1645928	1688846	downstream	NM_018556	SIRPG	signal-regulatory protein gamma isoform 1	16.3617	4.03225	16.3617	up	chr20	-	1609797	1638425
ENST00000449995	AC016734.3	2.43793	1.28566	2.43793	up	Ensembl	1334	chr2	-	63869588	63870922	upstream	NM_006759	UGP2	UTP--glucose-1-phosphate uridylyltransferase	-2.18731	-1.12916	2.18731	down	chr2	+	64069013	64118696
NR_024279	FLJ37453	46.3016	5.53299	46.3016	up	RefSeq_NR	2732	chr1	-	16160709	16174642	downstream	NM_015164	PLEKHM2	pleckstrin homology domain-containing family M	12.9841	3.69867	12.9841	up	chr1	+	16010826	16061264
chr11:8215149-8227449+	lincRNA-LMO1-2	-2.21868	-1.1497	2.21868	down	lincRNA	12301	chr11	+	8215149	8227449	upstream	NM_003754	EIF3F	eukaryotic translation initiation factor 3	4.97201	2.31383	4.97201	up	chr11	+	8008866	8017719
chr11:8303699-8319049+	lincRNA-STK33	-3.48001	-1.79909	3.48001	down	lincRNA	15351	chr11	+	8303699	8319049	upstream	NM_003754	EIF3F	eukaryotic translation initiation factor 3	4.97201	2.31383	4.97201	up	chr11	+	8008866	8017719
AL080082		8.47042	3.08243	8.47042	up	NRED	1026	chr10	+	70459545	70460550	downstream	NM_024045	DDX50	ATP-dependent RNA helicase DDX50	39.4075	5.3004	39.4075	up	chr10	+	70661033	70706603
chr3:13556998-13571393+	lincRNA-FBLN2-1	-4.14259	-2.05053	4.14259	down	lincRNA	14396	chr3	+	13556998	13571393	downstream	NM_001165035	FBLN2	fibulin-2 isoform a precursor	3.69693	1.88633	3.69693	up	chr3	+	13610239	13679922
AK304777	lincRNA-FBLN2-2	-2.21607	-1.148	2.21607	down	lincRNA	3873	chr3	+	13573823	13679512	overlap	NM_001165035	FBLN2	fibulin-2 isoform a precursor	3.69693	1.88633	3.69693	up	chr3	+	13610239	13679922
EG328292	lincRNA-TMEM183A	-6.6904	-2.74209	6.6904	down	lincRNA	169	chr1	-	203015439	203017725	upstream	NM_001048230	ADORA1	adenosine receptor A1	-2.61061	-1.38439	2.61061	down	chr1	+	203096835	203136533
chr1:203164802-203174902+	lincRNA-CHIT1	-4.34172	-2.11827	4.34172	down	lincRNA	10101	chr1	+	203164802	203174902	upstream	NM_001048230	ADORA1	adenosine receptor A1	-2.61061	-1.38439	2.61061	down	chr1	+	203096835	203136533
chr1:203291278-203297051+	lincRNA-FMOD	-2.88667	-1.52941	2.88667	down	lincRNA	5774	chr1	+	203291278	203297051	upstream	NM_001048230	ADORA1	adenosine receptor A1	-2.61061	-1.38439	2.61061	down	chr1	+	203096835	203136533
uc003enb.1	CR593374	7.9048	2.98273	7.9048	up	UCSC_knowngene	3495	chr3	+	129612714	129627754	downstream	NM_007117	TRH	prothyroliberin precursor	-3.08094	-1.62337	3.08094	down	chr3	+	129693113	129696779
ENST00000454403	RP11-396A22.4	3.97103	1.98951	3.97103	up	Ensembl	411	chr13	-	41958908	41959319	downstream	NM_032138	KBTBD7	kelch repeat and BTB domain-containing protein	8.43732	3.07678	8.43732	up	chr13	-	41765710	41768702
AA457263	lincRNA-GPR61	-2.71329	-1.44004	2.71329	down	lincRNA	451	chr1	+	110072368	110072818	downstream	NM_000849	GSTM3	glutathione S-transferase Mu 3	-2.21705	-1.14864	2.21705	down	chr1	-	110276553	110283660
BC015716		2.09242	1.06518	2.09242	up	misc_RNA	1903	chr1	+	110438594	110440481	upstream	NM_000849	GSTM3	glutathione S-transferase Mu 3	-2.21705	-1.14864	2.21705	down	chr1	-	110276553	110283660
NR_015367	LOC550643	5.79477	2.53475	5.79477	up	RefSeq_NR	722	chrX	+	56755717	56844002	upstream	NM_013444	UBQLN2	ubiquilin-2	2.29189	1.19654	2.29189	up	chrX	+	56590025	56593443
ENST00000374922	RP11-622K12.1	6.30147	2.65569	6.30147	up	Ensembl	1529	chrX	+	56755691	56844813	upstream	NM_013444	UBQLN2	ubiquilin-2	2.29189	1.19654	2.29189	up	chrX	+	56590025	56593443
ENST00000450559	RP11-576N17.3	-3.69617	-1.88603	3.69617	down	Ensembl	1004	chr4	+	84168330	84169334	downstream	NM_139076	FAM175A	BRCA1-A complex subunit Abraxas	2.1647	1.11417	2.1647	up	chr4	-	84382093	84406290
AK296158	lincRNA-TMEM30B-1	2.41925	1.27456	2.41925	up	lincRNA	1756	chr14	+	61654286	62016579	downstream	NM_181054	HIF1A	hypoxia-inducible factor 1-alpha isoform 2	55.5579	5.79592	55.5579	up	chr14	+	62162118	62214977
ENST00000508827	AL355916.1	-3.3244	-1.7331	3.3244	down	Ensembl	5103	chr14	-	62023037	62037371	upstream	NM_181054	HIF1A	hypoxia-inducible factor 1-alpha isoform 2	55.5579	5.79592	55.5579	up	chr14	+	62162118	62214977
BU149307	lincRNA-C1orf55	-8.65302	-3.1132	8.65302	down	lincRNA	973	chr1	+	225983286	226302302	overlap	NM_001136018	EPHX1	epoxide hydrolase 1	-13.365	-3.74039	13.365	down	chr1	+	225997796	226033262
ENST00000423943	RP11-48O20.4	2.45538	1.29595	2.45538	up	Ensembl	1113	chr1	+	159931013	159948851	upstream	NM_020125	SLAMF8	SLAM family member 8 precursor	104.918	6.71312	104.918	up	chr1	+	159796478	159807282
uc001fuu.2	AF088076	2.20552	1.14112	2.20552	up	UCSC_knowngene	423	chr1	+	159931073	159946734	upstream	NM_020125	SLAMF8	SLAM family member 8 precursor	104.918	6.71312	104.918	up	chr1	+	159796478	159807282
chr1:13902316-13904644-	lincRNA-LRRC38	-2.5528	-1.35208	2.5528	down	lincRNA	2329	chr1	-	13902316	13904644	upstream	NM_006474	PDPN	podoplanin isoform a	55.3137	5.78956	55.3137	up	chr1	+	13910251	13944452
AK096174		3.3251	1.7334	3.3251	up	misc_RNA	2220	chr12	+	122232715	122234935	upstream	NM_032790	ORAI1	calcium release-activated calcium channel	37.428	5.22605	37.428	up	chr12	+	122064454	122079946
BX105843	lincRNA-VCX	-3.00281	-1.58631	3.00281	down	lincRNA	455	chrX	+	7528561	7529016	upstream	NM_000351	STS	steryl-sulfatase precursor	-2.34299	-1.22835	2.34299	down	chrX	+	7137471	7272682
ENST00000413983	RP11-410N8.3	-4.18881	-2.06654	4.18881	down	Ensembl	469	chr20	+	31148894	31161690	downstream	NM_012325	MAPRE1	microtubule-associated protein RP/EB family	2.62438	1.39198	2.62438	up	chr20	+	31407698	31438211
exon2438-	lincRNA-CEBPB-1	9.34992	3.22495	9.34992	up	lincRNA	339	chr20	-	49049512	49049850	downstream	NM_005194	CEBPB	CCAAT/enhancer-binding protein beta	5.96596	2.57675	5.96596	up	chr20	+	48807375	48809212
exon2436+	lincRNA-PTPN1-2	-7.15793	-2.83954	7.15793	down	lincRNA	264	chr20	+	49047223	49047486	upstream	NM_005194	CEBPB	CCAAT/enhancer-binding protein beta	5.96596	2.57675	5.96596	up	chr20	+	48807375	48809212
BC064349		4.67957	2.22638	4.67957	up	RNAdb	1448	chr9	+	96938739	96940172	downstream	NM_032558	HIATL1	hippocampus abundant transcript-like 1	2.73025	1.44903	2.73025	up	chr9	+	97136832	97223202
uc004aul.1	DM004128	-2.00141	-1.00102	2.00141	down	UCSC_knowngene	103	chr9	+	96941107	96941210	downstream	NM_032558	HIATL1	hippocampus abundant transcript-like 1	2.73025	1.44903	2.73025	up	chr9	+	97136832	97223202
NR_033360	MEG3	14.9884	3.90577	14.9884	up	RefSeq_NR	1621	chr14	+	101292444	101327358	upstream	NM_003836	DLK1	protein delta homolog 1 precursor	-10.2366	-3.35566	10.2366	down	chr14	+	101193201	101201467
NR_002766	MEG3	2.50328	1.32382	2.50328	up	RefSeq_NR	1595	chr14	+	101292444	101327358	upstream	NM_003836	DLK1	protein delta homolog 1 precursor	-10.2366	-3.35566	10.2366	down	chr14	+	101193201	101201467
BC036602		-2.60219	-1.37973	2.60219	down	RNAdb	1336	chr14	+	101319252	101320560	upstream	NM_003836	DLK1	protein delta homolog 1 precursor	-10.2366	-3.35566	10.2366	down	chr14	+	101193201	101201467
chr14:77589570-77596097-	lincRNA-KIAA1737-2	-2.91483	-1.54341	2.91483	down	lincRNA	6528	chr14	-	77589570	77596097	upstream	NM_145870	GSTZ1	maleylacetoacetate isomerase isoform 1	-5.13	-2.35896	5.13	down	chr14	+	77787229	77797940
CA412304	lincRNA-COPS2	-3.14448	-1.65282	3.14448	down	lincRNA	754	chr15	+	49393961	49395461	downstream	NM_002044	GALK2	N-acetylgalactosamine kinase isoform 1	-2.81414	-1.4927	2.81414	down	chr15	+	49462421	49622002
ENST00000366365	C17orf86	44.9446	5.49008	44.9446	up	Ensembl	1028	chr17	+	75084949	75086180	downstream	NM_001113492	SEPT9	septin-9 isoform e	5.26551	2.39657	5.26551	up	chr17	+	75283972	75496678
NR_027058	C17orf86	43.938	5.4574	43.938	up	RefSeq_NR	2183	chr17	+	75084724	75091067	downstream	NM_001113492	SEPT9	septin-9 isoform e	5.26551	2.39657	5.26551	up	chr17	+	75283972	75496678
ENST00000392478	AC015815.2	-4.19294	-2.06796	4.19294	down	Ensembl	123	chr17	-	75085985	75087063	upstream	NM_001113492	SEPT9	septin-9 isoform e	5.26551	2.39657	5.26551	up	chr17	+	75283972	75496678
NR_003013	SCARNA16	26.1744	4.71009	26.1744	up	RefSeq_NR	187	chr17	+	75085388	75085574	downstream	NM_001113492	SEPT9	septin-9 isoform e	5.26551	2.39657	5.26551	up	chr17	+	75283972	75496678
CR608597	lincRNA-ZNF117	5.74151	2.52143	5.74151	up	lincRNA	1837	chr7	-	64440300	64467062	downstream	NM_021148	ZNF273	zinc finger protein 273	5.35587	2.42112	5.35587	up	chr7	+	64363619	64391955
AK096322	lincRNA-FBRS	5.01983	2.32764	5.01983	up	lincRNA	2890	chr16	+	30671242	30682130	downstream	NM_001142544	CTF1	cardiotrophin-1 isoform 2	-2.21905	-1.14994	2.21905	down	chr16	+	30907927	30914881
AK096322	lincRNA-FBRS	5.01983	2.32764	5.01983	up	lincRNA	2890	chr16	+	30671242	30682130	upstream	NM_001024683	ZNF688	zinc finger protein 688 isoform b	-5.84507	-2.54722	5.84507	down	chr16	-	30581018	30583728
AK096322	lincRNA-FBRS	5.01983	2.32764	5.01983	up	lincRNA	2890	chr16	+	30671242	30682130	upstream	NM_024031	PRR14	proline-rich protein 14	2.64837	1.40511	2.64837	up	chr16	+	30662240	30667734
uc003xjb.2	BC034319	15.1065	3.9171	15.1065	up	UCSC_knowngene	837	chr8	+	32785487	32902372	upstream	NM_013960	NRG1	pro-neuregulin-1, membrane-bound isoform isoform	-2.97481	-1.5728	2.97481	down	chr8	+	32405727	32622558
uc003npw.2	HCG18	-2.22576	-1.1543	2.22576	down	UCSC_knowngene	6026	chr6	-	30255173	30294150	downstream	NM_033229	TRIM15	tripartite motif-containing protein 15	-24.4207	-4.61003	24.4207	down	chr6	+	30130982	30140473
NR_024053	HCG18	-2.58935	-1.37259	2.58935	down	RefSeq_NR	6600	chr6	-	30255173	30294927	downstream	NM_033229	TRIM15	tripartite motif-containing protein 15	-24.4207	-4.61003	24.4207	down	chr6	+	30130982	30140473
NR_024052	HCG18	5.11899	2.35586	5.11899	up	RefSeq_NR	6814	chr6	-	30255173	30294927	downstream	NM_033229	TRIM15	tripartite motif-containing protein 15	-24.4207	-4.61003	24.4207	down	chr6	+	30130982	30140473
AW387651	lincRNA-TFE3	-12.4595	-3.63917	12.4595	down	lincRNA	232	chrX	-	48903267	49031062	downstream	NM_020137	GRIPAP1	GRIP1-associated protein 1 isoform 1	4.87787	2.28625	4.87787	up	chrX	-	48830133	48858675
BC058549	lincRNA-PLCE1	3.17033	1.66463	3.17033	up	lincRNA	737	chr10	+	95653757	95713998	upstream	NM_005097	LGI1	leucine-rich glioma-inactivated protein 1	-4.17213	-2.06078	4.17213	down	chr10	+	95517565	95557916
NR_015381	TP53TG1	-3.128	-1.64524	3.128	down	RefSeq_NR	751	chr7	-	86954665	86974808	downstream	NM_021145	DMTF1	cyclin-D-binding Myb-like transcription factor 1	8.01807	3.00326	8.01807	up	chr7	+	86781869	86825648
uc003uip.3	P53TG1	-7.35034	-2.87781	7.35034	down	UCSC_knowngene	659	chr7	-	86954665	86974831	downstream	NM_021145	DMTF1	cyclin-D-binding Myb-like transcription factor 1	8.01807	3.00326	8.01807	up	chr7	+	86781869	86825648
ENST00000515205	RP11-539L10.3	2.40279	1.26471	2.40279	up	Ensembl	422	chr4	-	6672451	6675557	upstream	NM_001100590	KIAA0232	hypothetical protein LOC9778	-5.64078	-2.4959	5.64078	down	chr4	+	6784458	6885899
NR_015433	LOC93622	2.05516	1.03925	2.05516	up	RefSeq_NR	1688	chr4	+	6675820	6677774	downstream	NM_001100590	KIAA0232	hypothetical protein LOC9778	-5.64078	-2.4959	5.64078	down	chr4	+	6784458	6885899
AK289744	lincRNA-SUN2	-2.41921	-1.27454	2.41921	down	lincRNA	2725	chr22	-	39131913	39190148	upstream	NM_004900	APOBEC3B	probable DNA dC->dU-editing enzyme APOBEC-3B	3.18217	1.67001	3.18217	up	chr22	+	39378404	39388783
ENST00000441207	RP4-742C19.11	2.81059	1.49087	2.81059	up	Ensembl	421	chr22	+	39551529	39551950	upstream	NM_004900	APOBEC3B	probable DNA dC->dU-editing enzyme APOBEC-3B	3.18217	1.67001	3.18217	up	chr22	+	39378404	39388783
BF328678	lincRNA-ST14	2.14558	1.10137	2.14558	up	lincRNA	259	chr11	-	130089127	130089307	upstream	NM_139055	ADAMTS15	A disintegrin and metalloproteinase with	3.85865	1.9481	3.85865	up	chr11	+	130318868	130346539
uc001qgd.2	AX747213	-3.45998	-1.79076	3.45998	down	UCSC_knowngene	685	chr11	+	130184418	130263694	downstream	NM_139055	ADAMTS15	A disintegrin and metalloproteinase with	3.85865	1.9481	3.85865	up	chr11	+	130318868	130346539
DB049930	lincRNA-PDP1-2	-3.3535	-1.74567	3.3535	down	lincRNA	551	chr8	-	95003771	95004321	downstream	NM_001161780	PDP1	[Pyruvate dehydrogenase	3.6584	1.87121	3.6584	up	chr8	+	94929161	94938296
ENST00000501400	AC011118.2	-2.89139	-1.53177	2.89139	down	Ensembl	1914	chr8	-	94358694	94712661	upstream	NM_001161780	PDP1	[Pyruvate dehydrogenase	3.6584	1.87121	3.6584	up	chr8	+	94929161	94938296
chr10:74002486-74020610+	lincRNA-DDIT4-1	-11.9163	-3.57486	11.9163	down	lincRNA	18125	chr10	+	74002486	74020610	upstream	NM_173473	ANAPC16	anaphase-promoting complex subunit 16 isoform 1	3.29099	1.71852	3.29099	up	chr10	+	73975805	73995618
uc003wpf.1	AK128400	2.56146	1.35697	2.56146	up	UCSC_knowngene	3993	chr8	-	590407	594400	downstream	NM_183421	FBXO25	F-box only protein 25 isoform 1	-2.29099	-1.19597	2.29099	down	chr8	+	356807	419875
AK307796	lincRNA-ARHGAP18-2	2.98976	1.58003	2.98976	up	lincRNA	1320	chr6	-	129929164	130182692	downstream	NM_000426	LAMA2	laminin subunit alpha-2 isoform a precursor	-5.01436	-2.32607	5.01436	down	chr6	+	129204285	129837710
chr7:143147778-143169303-	lincRNA-TAS2R60	-4.44696	-2.15282	4.44696	down	lincRNA	21526	chr7	-	143147778	143169303	upstream	NM_001130026	FAM115C	hypothetical protein LOC285966 isoform B	15.3603	3.94113	15.3603	up	chr7	+	143412938	143427173
BM043959	lincRNA-ADAMTSL4-2	-2.44721	-1.29114	2.44721	down	lincRNA	754	chr1	-	150541859	150542587	downstream	NM_025008	ADAMTSL4	ADAMTS-like protein 4 isoform 2	-2.0036	-1.00259	2.0036	down	chr1	+	150521897	150531223
AB208948	lincRNA-STON2-2	35.0448	5.13113	35.0448	up	lincRNA	4302	chr14	-	81726999	81893748	downstream	NM_001142626	TSHR	thyrotropin receptor isoform 3 precursor	-3.58568	-1.84225	3.58568	down	chr14	+	81421868	81575294
AK131566	lincRNA-NR4A1	-7.0141	-2.81026	7.0141	down	lincRNA	3513	chr12	+	52431498	52453285	upstream	NM_001077401	ACVRL1	serine/threonine-protein kinase receptor R3	-17.9836	-4.16861	17.9836	down	chr12	+	52306112	52317145
AL711564	lincRNA-PIM1	-2.15334	-1.10657	2.15334	down	lincRNA	605	chr6	+	37085130	37085729	upstream	NM_016059	PPIL1	peptidyl-prolyl cis-trans isomerase-like 1	30.6645	4.9385	30.6645	up	chr6	-	36822605	36842800
AK299287	lincRNA-COLQ	-2.87393	-1.52303	2.87393	down	lincRNA	1840	chr3	-	15529724	15643076	upstream	NM_000060	BTD	biotinidase precursor	-3.1866	-1.67202	3.1866	down	chr3	+	15643254	15687325
exon2235+	lincRNA-GLI2-4	-2.63715	-1.39898	2.63715	down	lincRNA	102	chr2	+	121155131	121155232	upstream	NM_002881	RALB	ras-related protein Ral-B precursor	18.7769	4.23089	18.7769	up	chr2	+	121010413	121052286
exon2236+	lincRNA-GLI2-4	-2.89649	-1.5343	2.89649	down	lincRNA	466	chr2	+	121156152	121156617	upstream	NM_002881	RALB	ras-related protein Ral-B precursor	18.7769	4.23089	18.7769	up	chr2	+	121010413	121052286
exon2234-	lincRNA-INHBB-4	-2.90453	-1.5383	2.90453	down	lincRNA	451	chr2	-	121153496	121153946	downstream	NM_002881	RALB	ras-related protein Ral-B precursor	18.7769	4.23089	18.7769	up	chr2	+	121010413	121052286
NR_026757	LOC729082	12.0529	3.59131	12.0529	up	RefSeq_NR	1894	chr15	+	41576200	41591794	downstream	NM_006293	TYRO3	tyrosine-protein kinase receptor TYRO3	44.3738	5.47164	44.3738	up	chr15	+	41851219	41871536
AW167909	lincRNA-WRNIP1	-5.69038	-2.50853	5.69038	down	lincRNA	518	chr6	-	2812462	2812980	upstream	NM_000904	NQO2	ribosyldihydronicotinamide dehydrogenase	-3.31354	-1.72837	3.31354	down	chr6	+	3000066	3019994
chr8:90889605-90908427-	lincRNA-RIPK2-3	-2.66314	-1.41313	2.66314	down	lincRNA	18823	chr8	-	90889605	90908427	upstream	NM_002485	NBN	nibrin	3.00435	1.58705	3.00435	up	chr8	-	90945563	90996899
BC002759	lincRNA-SLC48A1	-4.29995	-2.10432	4.29995	down	lincRNA	1041	chr12	+	48165369	48176533	overlap	NM_017842	SLC48A1	heme transporter HRG1	-5.05257	-2.33702	5.05257	down	chr12	+	48166966	48176536
BM043959	lincRNA-ADAMTSL4-2	-2.44721	-1.29114	2.44721	down	lincRNA	754	chr1	-	150541859	150542587	downstream	NM_022664	ECM1	extracellular matrix protein 1 isoform 2	2.2162	1.14809	2.2162	up	chr1	+	150480486	150486265
Z41842	lincRNA-RASGRF1-2	-3.39037	-1.76144	3.39037	down	lincRNA	336	chr15	-	79413452	79413788	downstream	NM_006791	MORF4L1	mortality factor 4-like protein 1 isoform 1	84.5294	6.40138	84.5294	up	chr15	+	79165171	79190074
ENST00000505987	HSP90AA4P	109.977	6.78105	109.977	up	Ensembl	2173	chr4	+	88812994	88815167	downstream	NM_000582	SPP1	osteopontin isoform b precursor	-2.22878	-1.15626	2.22878	down	chr4	+	88896801	88904563
BG210561	lincRNA-AGRP-2	-9.4656	-3.24269	9.4656	down	lincRNA	697	chr16	-	67551608	67552290	downstream	NM_000196	HSD11B2	corticosteroid 11-beta-dehydrogenase isozyme 2	-2.00359	-1.00258	2.00359	down	chr16	+	67465035	67471454
AK096322	lincRNA-FBRS	5.01983	2.32764	5.01983	up	lincRNA	2890	chr16	+	30671242	30682130	downstream	NM_001080417	ZNF629	zinc finger protein 629	83.0484	6.37588	83.0484	up	chr16	-	30789769	30798523
AK097341	lincRNA-GPRC5C	-6.18564	-2.62892	6.18564	down	lincRNA	2227	chr17	+	72130786	72443566	downstream	NM_006678	CD300C	CMRF35-like molecule 6 precursor	54.0724	5.75682	54.0724	up	chr17	-	72537246	72542282
BX105755	lincRNA-KIAA1432-2	-4.079	-2.02822	4.079	down	lincRNA	463	chr9	+	5578474	5578936	upstream	NM_005059	RLN2	prorelaxin H2 isoform 2	2.90213	1.53711	2.90213	up	chr9	-	5299867	5304580
ENST00000412020	RP11-12D24.8	5.62225	2.49115	5.62225	up	Ensembl	244	chr9	+	5312025	5312269	upstream	NM_005059	RLN2	prorelaxin H2 isoform 2	2.90213	1.53711	2.90213	up	chr9	-	5299867	5304580
chrX:118631438-118670334-	lincRNA-SLC25A5-2	-2.96085	-1.56601	2.96085	down	lincRNA	38897	chrX	-	118631438	118670334	upstream	NM_001000	RPL39	60S ribosomal protein L39	3.29392	1.71981	3.29392	up	chrX	-	118920468	118925606
AA972029	lincRNA-MPDZ-1	-2.40176	-1.26409	2.40176	down	lincRNA	419	chr9	+	12958862	12959235	upstream	NM_203403	C9orf150	hypothetical protein LOC286343	3.03719	1.60274	3.03719	up	chr9	+	12775011	12823059
ENST00000394346	RP11-512H23.2	-4.77969	-2.25692	4.77969	down	Ensembl	511	chrX	-	130929684	130930195	downstream	NM_001004486	OR13H1	olfactory receptor 13H1	-3.55038	-1.82797	3.55038	down	chrX	+	130678047	130678974
AB002362	lincRNA-IGSF1	19.1398	4.25851	19.1398	up	lincRNA	5413	chrX	-	130407484	130712873	overlap	NM_001004486	OR13H1	olfactory receptor 13H1	-3.55038	-1.82797	3.55038	down	chrX	+	130678047	130678974
uc003pqc.2	BC047952	17.3009	4.11278	17.3009	up	UCSC_knowngene	879	chr6	+	99973939	100033082	upstream	NM_001080481	USP45	ubiquitin carboxyl-terminal hydrolase 45	13.2729	3.73041	13.2729	up	chr6	-	99880183	99963252
EL949266	lincRNA-CENPW-2	-9.33852	-3.22319	9.33852	down	lincRNA	639	chr6	+	126423663	126424282	downstream	NM_001012507	CENPW	centromere protein W	23.5975	4.56056	23.5975	up	chr6	+	126661252	126669754
uc002aug.2	BC034424	-2.16187	-1.11228	2.16187	down	UCSC_knowngene	3146	chr15	+	72571207	72644133	overlap	NM_052840	CELF6	CUGBP Elav-like family member 6 isoform 1	-5.88626	-2.55735	5.88626	down	chr15	-	72577067	72612525
chr3:122764889-122778226-	lincRNA-SEMA5B-1	-15.7785	-3.97989	15.7785	down	lincRNA	13338	chr3	-	122764889	122778226	downstream	NM_032839	DIRC2	disrupted in renal carcinoma protein 2	-2.3535	-1.23481	2.3535	down	chr3	+	122513900	122599986
AW269809	lincRNA-KPNA1	-5.21166	-2.38174	5.21166	down	lincRNA	382	chr3	-	122233924	122236198	upstream	NM_032839	DIRC2	disrupted in renal carcinoma protein 2	-2.3535	-1.23481	2.3535	down	chr3	+	122513900	122599986
AK124977	lincRNA-UNKL-2	48.2619	5.59281	48.2619	up	lincRNA	2638	chr16	-	1413205	1464704	downstream	NM_001005407	CACNA1H	voltage-dependent T-type calcium channel subunit	-2.04648	-1.03314	2.04648	down	chr16	+	1203240	1271772
chrX:118631438-118670334-	lincRNA-SLC25A5-2	-2.96085	-1.56601	2.96085	down	lincRNA	38897	chrX	-	118631438	118670334	upstream	NM_003336	UBE2A	ubiquitin-conjugating enzyme E2 A isoform 1	32.8088	5.03601	32.8088	up	chrX	+	118708498	118718379
AB074181	lincRNA-CDRT4	8.72421	3.12503	8.72421	up	lincRNA	2838	chr17	-	15339337	15466875	overlap	NM_145301	FAM18B2	hypothetical protein LOC201158 isoform 1	54.1984	5.76018	54.1984	up	chr17	-	15405577	15466945
ENST00000427825	RP11-469A15.2	-11.2457	-3.4913	11.2457	down	Ensembl	507	chr1	+	200443047	200447421	downstream	NM_203459	CAMSAP1L1	calmodulin-regulated spectrin-associated protein	9.23046	3.2064	9.23046	up	chr1	+	200708685	200829831
DB034728	lincRNA-OSGIN1	-11.6803	-3.54601	11.6803	down	lincRNA	572	chr16	+	83964953	83966413	downstream	NM_182981	OSGIN1	oxidative stress-induced growth inhibitor 1	-3.78633	-1.9208	3.78633	down	chr16	+	83986826	83999937
BC052961		33.7558	5.07706	33.7558	up	NRED	4283	chr3	-	9430536	9438342	downstream	NM_015453	THUMPD3	THUMP domain-containing protein 3	-2.53386	-1.34134	2.53386	down	chr3	+	9404716	9428475
uc003brm.2	BC036698	5.01061	2.32499	5.01061	up	UCSC_knowngene	3252	chr3	-	9391373	9438338	overlap	NM_015453	THUMPD3	THUMP domain-containing protein 3	-2.53386	-1.34134	2.53386	down	chr3	+	9404716	9428475
ENST00000453103	AC073046.4	10.6189	3.40856	10.6189	up	Ensembl	601	chr2	-	74174768	74208568	overlap	NM_080918	DGUOK	deoxyguanosine kinase, mitochondrial isoform b	3.41717	1.7728	3.41717	up	chr2	+	74153952	74186088
BC038545	lincRNA-C11orf30	-2.36655	-1.24278	2.36655	down	lincRNA	444	chr11	-	76336942	76337878	upstream	NM_018367	ACER3	alkaline ceramidase 3	15.3239	3.93771	15.3239	up	chr11	+	76571916	76734850
BM956062	lincRNA-PGS1	10.8318	3.4372	10.8318	up	lincRNA	174	chr17	+	76360558	76360732	upstream	NM_001012271	BIRC5	baculoviral IAP repeat-containing protein 5	-3.64103	-1.86435	3.64103	down	chr17	+	76210276	76221716
BF931474	lincRNA-EN1-4	-4.2596	-2.09072	4.2596	down	lincRNA	370	chr2	+	118879699	118880061	upstream	NM_006773	DDX18	ATP-dependent RNA helicase DDX18	5.26771	2.39718	5.26771	up	chr2	+	118572254	118589953
chr10:102402035-102412460-	lincRNA-HIF1AN-1	-2.12594	-1.0881	2.12594	down	lincRNA	10426	chr10	-	102402035	102412460	upstream	NM_003988	PAX2	paired box protein Pax-2 isoform c	-4.77147	-2.25443	4.77147	down	chr10	+	102505467	102589698
DB034728	lincRNA-OSGIN1	-11.6803	-3.54601	11.6803	down	lincRNA	572	chr16	+	83964953	83966413	downstream	NM_019065	NECAB2	N-terminal EF-hand calcium-binding protein 2	-3.34246	-1.74091	3.34246	down	chr16	+	84002236	84036379
AV723845	lincRNA-KIAA1586	3.73639	1.90165	3.73639	up	lincRNA	673	chr6	-	56933276	56933924	downstream	NM_152731	BEND6	BEN domain-containing protein 6	2.54818	1.34947	2.54818	up	chr6	+	56819772	56892142
NR_026857	FLJ90757	-3.97809	-1.99207	3.97809	down	RefSeq_NR	4421	chr17	-	79002932	79008519	upstream	NM_001086521	C17orf89	hypothetical protein LOC284184	3.02526	1.59706	3.02526	up	chr17	+	79213110	79215098
NR_024444	LOC100133985	-6.45281	-2.68993	6.45281	down	RefSeq_NR	661	chr2	-	70351168	70352448	downstream	NM_001153	ANXA4	annexin A4	-4.02612	-2.00939	4.02612	down	chr2	+	69969126	70053596
AK127488		2.14398	1.10029	2.14398	up	misc_RNA	4343	chr2	+	46878782	46883125	downstream	NM_020458	TTC7A	tetratricopeptide repeat protein 7A	3.78058	1.91861	3.78058	up	chr2	+	47168312	47303275
ENST00000451325	RP11-445P17.5	11.94	3.57773	11.94	up	Ensembl	435	chr10	-	5346393	5346828	upstream	NM_017422	CALML5	calmodulin-like protein 5	-2.80322	-1.48709	2.80322	down	chr10	-	5540657	5541533
AI621345	lincRNA-SLC26A3	-3.8579	-1.94781	3.8579	down	lincRNA	351	chr7	-	107517667	107517966	downstream	NM_181581	DUS4L	tRNA-dihydrouridine synthase 4-like	64.4723	6.01061	64.4723	up	chr7	+	107204431	107218968
BF328678	lincRNA-ST14	2.14558	1.10137	2.14558	up	lincRNA	259	chr11	-	130089127	130089307	downstream	NM_001142278	APLP2	amyloid-like protein 2 isoform 4	-2.19559	-1.13461	2.19559	down	chr11	+	129939715	130014706
uc001qgd.2	AX747213	-3.45998	-1.79076	3.45998	down	UCSC_knowngene	685	chr11	+	130184418	130263694	upstream	NM_001142278	APLP2	amyloid-like protein 2 isoform 4	-2.19559	-1.13461	2.19559	down	chr11	+	129939715	130014706
chr4:25089927-25101952+	lincRNA-SEPSECS-1	-7.6803	-2.94116	7.6803	down	lincRNA	12026	chr4	+	25089927	25101952	downstream	NM_013367	ANAPC4	anaphase-promoting complex subunit 4	5.16517	2.36882	5.16517	up	chr4	+	25378847	25420120
AK096322	lincRNA-FBRS	5.01983	2.32764	5.01983	up	lincRNA	2890	chr16	+	30671242	30682130	overlap	NM_001105079	FBRS	probable fibrosin-1	11.7637	3.55626	11.7637	up	chr16	+	30675777	30682131
AF338234	lincRNA-FBXO33-2	2.52841	1.33823	2.52841	up	lincRNA	4110	chr14	+	39736449	39857717	overlap	NM_203355	CTAGE5	cutaneous T-cell lymphoma-associated antigen 5	-7.31242	-2.87035	7.31242	down	chr14	+	39736327	39820397
AI890481	lincRNA-CTAGE5	-2.4491	-1.29225	2.4491	down	lincRNA	538	chr14	-	39842524	39843049	downstream	NM_203355	CTAGE5	cutaneous T-cell lymphoma-associated antigen 5	-7.31242	-2.87035	7.31242	down	chr14	+	39736327	39820397
ENST00000457638	AC093106.4	2.45462	1.2955	2.45462	up	Ensembl	1053	chr7	+	131350338	131812561	upstream	NM_013255	MKLN1	muskelin isoform 2	-2.91288	-1.54245	2.91288	down	chr7	+	131012594	131181398
BI048312	lincRNA-WNT9A	35.4583	5.14805	35.4583	up	lincRNA	393	chr1	+	227598421	228286740	downstream	NM_001010867	IBA57	putative transferase CAF17, mitochondrial	-5.02497	-2.32911	5.02497	down	chr1	+	228353428	228369958
BM466146	lincRNA-ZNF396	-4.38082	-2.1312	4.38082	down	lincRNA	793	chr18	-	33026128	33026905	downstream	NM_001166012	ZSCAN30	zinc finger and SCAN domain-containing protein	-9.82968	-3.29714	9.82968	down	chr18	-	32831022	32870196
AK293062	lincRNA-GALNT1-2	8.10712	3.01919	8.10712	up	lincRNA	2194	chr18	+	33161002	33290012	upstream	NM_001166012	ZSCAN30	zinc finger and SCAN domain-containing protein	-9.82968	-3.29714	9.82968	down	chr18	-	32831022	32870196
ENST00000505358	AC004611.1	-10.6956	-3.41894	10.6956	down	Ensembl	1207	chr19	+	5558184	5581226	downstream	NM_015414	RPL36	60S ribosomal protein L36	-3.09664	-1.6307	3.09664	down	chr19	+	5690345	5691678
DB049930	lincRNA-PDP1-2	-3.3535	-1.74567	3.3535	down	lincRNA	551	chr8	-	95003771	95004321	downstream	NM_001161781	PDP1	[Pyruvate dehydrogenase	-2.19461	-1.13396	2.19461	down	chr8	+	94929278	94938296
ENST00000501400	AC011118.2	-2.89139	-1.53177	2.89139	down	Ensembl	1914	chr8	-	94358694	94712661	upstream	NM_001161781	PDP1	[Pyruvate dehydrogenase	-2.19461	-1.13396	2.19461	down	chr8	+	94929278	94938296
BF511988	lincRNA-TOMM20-1	-5.7341	-2.51957	5.7341	down	lincRNA	521	chr1	+	235062091	235062598	downstream	NM_001161533	RBM34	RNA-binding protein 34 isoform 2	7.42758	2.89289	7.42758	up	chr1	-	235315802	235324571
chr1:235153477-235164377+	lincRNA-TOMM20-4	-4.9639	-2.31147	4.9639	down	lincRNA	10901	chr1	+	235153477	235164377	downstream	NM_001161533	RBM34	RNA-binding protein 34 isoform 2	7.42758	2.89289	7.42758	up	chr1	-	235315802	235324571
chr2:234783886-234795411-	lincRNA-HJURP-1	-2.23987	-1.16341	2.23987	down	lincRNA	11526	chr2	-	234783886	234795411	downstream	NM_001072	UGT1A6	UDP-glucuronosyltransferase 1-6 isoform 1	-7.78215	-2.96017	7.78215	down	chr2	+	234601511	234681951
chr13:112169174-112181374-	lincRNA-C13orf16-3	-2.96697	-1.56899	2.96697	down	lincRNA	12201	chr13	-	112169174	112181374	downstream	NM_001113511	ARHGEF7	rho guanine nucleotide exchange factor 7 isoform	-12.6493	-3.66099	12.6493	down	chr13	+	111767623	111947542
uc001vrj.1	CR604228	-4.86774	-2.28325	4.86774	down	UCSC_knowngene	1459	chr13	+	111474474	111491472	downstream	NM_001113511	ARHGEF7	rho guanine nucleotide exchange factor 7 isoform	-12.6493	-3.66099	12.6493	down	chr13	+	111767623	111947542
DB034728	lincRNA-OSGIN1	-11.6803	-3.54601	11.6803	down	lincRNA	572	chr16	+	83964953	83966413	upstream	NM_012213	MLYCD	malonyl-CoA decarboxylase, mitochondrial	-5.51904	-2.46442	5.51904	down	chr16	+	83932729	83949787
uc003kwu.1	BX538252	-9.30769	-3.21842	9.30769	down	UCSC_knowngene	916	chr5	-	131701645	131705196	downstream	NM_003687	PDLIM4	PDZ and LIM domain protein 4 isoform 1	-3.49801	-1.80653	3.49801	down	chr5	+	131593350	131609147
chr1:203164802-203174902+	lincRNA-CHIT1	-4.34172	-2.11827	4.34172	down	lincRNA	10101	chr1	+	203164802	203174902	upstream	NM_021633	KLHL12	kelch-like protein 12	5.05074	2.33649	5.05074	up	chr1	-	202860229	202896371
EG328292	lincRNA-TMEM183A	-6.6904	-2.74209	6.6904	down	lincRNA	169	chr1	-	203015439	203017725	downstream	NM_021633	KLHL12	kelch-like protein 12	5.05074	2.33649	5.05074	up	chr1	-	202860229	202896371
AK098701		-9.09302	-3.18476	9.09302	down	misc_RNA	1416	chr1	+	25031405	25034237	upstream	NM_013441	RCAN3	calcipressin-3	4.03781	2.01357	4.03781	up	chr1	+	24829386	24862427
BC033539		10.1079	3.33741	10.1079	up	misc_RNA	2851	chr12	+	124570307	124573135	upstream	NM_025140	CCDC92	coiled-coil domain-containing protein 92	2.7251	1.44631	2.7251	up	chr12	-	124420954	124457163
AF083120		-2.79444	-1.48256	2.79444	down	misc_RNA	158	chr11	+	62321164	62321291	downstream	NM_173810	TTC9C	tetratricopeptide repeat protein 9C	6.64929	2.7332	6.64929	up	chr11	+	62495951	62506108
AK124257		3.61691	1.85476	3.61691	up	misc_RNA	2362	chr7	-	140423814	140426175	downstream	NM_004546	NDUFB2	NADH dehydrogenase [ubiquinone] 1 beta	2.03835	1.0274	2.03835	up	chr7	+	140396480	140406446
AK125219	lincRNA-HAUS7	3.30843	1.72615	3.30843	up	lincRNA	2124	chrX	-	152713127	152760978	upstream	NM_021949	ATP2B3	plasma membrane calcium-transporting ATPase 3	-2.59832	-1.37758	2.59832	down	chrX	+	152801579	152848387
ENST00000502314	CCT5P1	20.5082	4.35813	20.5082	up	Ensembl	1618	chr5	+	114847773	114849391	downstream	NM_181836	TMED7	transmembrane emp24 domain-containing protein 7	59.8279	5.90275	59.8279	up	chr5	-	114948904	114961876
uc002tdf.2	BC038566	2.89159	1.53186	2.89159	up	UCSC_knowngene	1415	chr2	-	106209554	106227016	downstream	NM_024093	C2orf49	ashwin	7.18081	2.84415	7.18081	up	chr2	+	105954012	105961984
AW391396	lincRNA-ATP11C-2	-2.08747	-1.06176	2.08747	down	lincRNA	766	chrX	-	138516716	139115600	overlap	NM_000133	F9	coagulation factor IX preproprotein	-193.307	-7.59475	193.307	down	chrX	+	138612894	138645617
ENST00000405197	AC064836.3	55.6049	5.79714	55.6049	up	Ensembl	704	chr2	-	203200746	203201450	downstream	NM_001005781	SUMO1	small ubiquitin-related modifier 1 isoform a	4.38879	2.13382	4.38879	up	chr2	-	203070902	203103322
BI048312	lincRNA-WNT9A	35.4583	5.14805	35.4583	up	lincRNA	393	chr1	+	227598421	228286740	downstream	NM_020435	GJC2	gap junction gamma-2 protein	3.06781	1.61721	3.06781	up	chr1	+	228337552	228347527
chr13:43764375-43778425-	lincRNA-DNAJC15	-4.15338	-2.05429	4.15338	down	lincRNA	14051	chr13	-	43764375	43778425	downstream	NM_001002264	EPSTI1	epithelial-stromal interaction protein 1 isoform	11.2189	3.48786	11.2189	up	chr13	-	43462121	43566377
NR_026862	PPP1R3E	6.27998	2.65076	6.27998	up	RefSeq_NR	4521	chr14	-	23765112	23772057	upstream	NM_003917	AP1G2	AP-1 complex subunit gamma-like 2	-3.28779	-1.71712	3.28779	down	chr14	-	24028776	24037279
AK057381		-3.48518	-1.80123	3.48518	down	misc_RNA	1873	chr14	+	23763060	23764935	downstream	NM_003917	AP1G2	AP-1 complex subunit gamma-like 2	-3.28779	-1.71712	3.28779	down	chr14	-	24028776	24037279
ENST00000423943	RP11-48O20.4	2.45538	1.29595	2.45538	up	Ensembl	1113	chr1	+	159931013	159948851	downstream	NM_002857	PEX19	peroxisomal biogenesis factor 19 isoform a	-4.49042	-2.16685	4.49042	down	chr1	-	160246598	160254941
uc001fuu.2	AF088076	2.20552	1.14112	2.20552	up	UCSC_knowngene	423	chr1	+	159931073	159946734	downstream	NM_002857	PEX19	peroxisomal biogenesis factor 19 isoform a	-4.49042	-2.16685	4.49042	down	chr1	-	160246598	160254941
uc010aja.1	TCRA	-13.9639	-3.80363	13.9639	down	UCSC_knowngene	583	chr14	+	22392580	23016719	downstream	NM_181307	MRPL52	39S ribosomal protein L52, mitochondrial isoform	12.3475	3.62614	12.3475	up	chr14	+	23299091	23304246
DA438209	lincRNA-AHR-2	3.92598	1.97305	3.92598	up	lincRNA	547	chr7	+	17018702	17092594	upstream	NM_001159767	BZW2	basic leucine zipper and W2 domain-containing	4.38955	2.13407	4.38955	up	chr7	+	16685758	16746148
uc001hje.2	CR624623	37.4111	5.22539	37.4111	up	UCSC_knowngene	838	chr1	-	212731175	212732013	upstream	NM_001146169	TATDN3	putative deoxyribonuclease TATDN3 isoform 3	2.48059	1.31068	2.48059	up	chr1	+	212965169	212990167
HIT000243085		-3.82648	-1.93602	3.82648	down	H-invDB	1541	chr7	+	36118694	36125390	downstream	NM_015314	KIAA0895	hypothetical protein LOC23366 isoform 2	-6.95281	-2.7976	6.95281	down	chr7	-	36363758	36406850
ENST00000419108	AC078841.5	-3.4555	-1.78889	3.4555	down	Ensembl	1849	chr7	-	36148633	36150482	upstream	NM_015314	KIAA0895	hypothetical protein LOC23366 isoform 2	-6.95281	-2.7976	6.95281	down	chr7	-	36363758	36406850
ENST00000450834	RP11-192P3.1	4.43146	2.14778	4.43146	up	Ensembl	564	chr10	-	31596657	31607964	upstream	NM_001128128	ZEB1	zinc finger E-box-binding homeobox 1 isoform a	-3.4059	-1.76803	3.4059	down	chr10	+	31610063	31818742
NR_024284	LOC220930	18.4798	4.20788	18.4798	up	RefSeq_NR	2232	chr10	-	31605457	31608024	upstream	NM_001128128	ZEB1	zinc finger E-box-binding homeobox 1 isoform a	-3.4059	-1.76803	3.4059	down	chr10	+	31610063	31818742
chr12:106625035-106628293-	lincRNA-NUAK1	-5.11684	-2.35525	5.11684	down	lincRNA	3259	chr12	-	106625035	106628293	upstream	NM_018082	POLR3B	DNA-directed RNA polymerase III subunit RPC2	2.4761	1.30807	2.4761	up	chr12	+	106751435	106903976
BX953928	lincRNA-DOK2	-2.44352	-1.28896	2.44352	down	lincRNA	442	chr8	+	21714378	21714822	downstream	NM_022749	FAM160B2	retinoic acid induced 16	2.85845	1.51523	2.85845	up	chr8	+	21946713	21961891
uc010ikd.1	BC005018	-3.44677	-1.78524	3.44677	down	UCSC_knowngene	737	chr4	-	84717589	85205479	upstream	NM_001263	CDS1	phosphatidate cytidylyltransferase 1	-4.305	-2.10601	4.305	down	chr4	+	85504056	85572493
AX747038	lincRNA-BANK1-2	31.3874	4.97211	31.3874	up	lincRNA	3544	chr4	+	102341117	102995967	overlap	NM_017935	BANK1	B-cell scaffold protein with ankyrin repeats	-2.07747	-1.05483	2.07747	down	chr4	+	102711763	102995969
AA854104	lincRNA-MTCH2	2.54581	1.34812	2.54581	up	lincRNA	547	chr11	+	47626129	47626679	upstream	NM_001080547	SPI1	transcription factor PU.1 isoform 1	-4.25558	-2.08936	4.25558	down	chr11	-	47376408	47400127
BM956062	lincRNA-PGS1	10.8318	3.4372	10.8318	up	lincRNA	174	chr17	+	76360558	76360732	upstream	NM_001127198	TMC6	transmembrane channel-like protein 6	-23.5599	-4.55826	23.5599	down	chr17	-	76108998	76124861
uc002ytn.2	CR626360	-3.80844	-1.9292	3.80844	down	UCSC_knowngene	2657	chr21	+	35303425	35343487	downstream	NM_032476	MRPS6	28S ribosomal protein S6, mitochondrial	117.296	6.87401	117.296	up	chr21	+	35445822	35515334
ENST00000427447	AP000569.8	5.80264	2.53671	5.80264	up	Ensembl	9124	chr21	+	35303463	35349992	downstream	NM_032476	MRPS6	28S ribosomal protein S6, mitochondrial	117.296	6.87401	117.296	up	chr21	+	35445822	35515334
AK055958		11.3197	3.50076	11.3197	up	misc_RNA	2041	chr14	-	91314205	91316246	upstream	NM_001102368	C14orf159	hypothetical protein LOC80017 isoform b	-2.03827	-1.02735	2.03827	down	chr14	+	91580356	91691703
chr6:91127779-91150654-	lincRNA-BACH2	-3.03745	-1.60286	3.03745	down	lincRNA	22876	chr6	-	91127779	91150654	upstream	NM_145331	MAP3K7	mitogen-activated protein kinase kinase kinase 7	18.1787	4.18418	18.1787	up	chr6	-	91225352	91296764
DN920247	lincRNA-SCARB2	57.3362	5.84137	57.3362	up	lincRNA	527	chr4	-	77102106	77155656	upstream	NM_001136570	FAM47E	hypothetical protein LOC100129583	-3.2502	-1.70053	3.2502	down	chr4	+	77172852	77204929
CD102777	lincRNA-TPTE2	-2.53372	-1.34126	2.53372	down	lincRNA	752	chr13	-	20179522	20180277	upstream	NM_017520	MPHOSPH8	M-phase phosphoprotein 8	2.55987	1.35607	2.55987	up	chr13	+	20207787	20247599
NR_003272	PSPC1	4.34274	2.11861	4.34274	up	RefSeq_NR	1716	chr13	-	20248895	20357083	downstream	NM_017520	MPHOSPH8	M-phase phosphoprotein 8	2.55987	1.35607	2.55987	up	chr13	+	20207787	20247599
AF090886		-2.58051	-1.36766	2.58051	down	NRED	2337	chr13	+	20260858	20262963	upstream	NM_017520	MPHOSPH8	M-phase phosphoprotein 8	2.55987	1.35607	2.55987	up	chr13	+	20207787	20247599
ENST00000445083	AC019100.3	-4.14241	-2.05047	4.14241	down	Ensembl	611	chr2	-	108784203	108834297	upstream	NM_001056	SULT1C2	sulfotransferase 1C2 isoform a	-2.36282	-1.24051	2.36282	down	chr2	+	108905094	108926371
N80091	lincRNA-SPATA8-3	-8.83619	-3.14342	8.83619	down	lincRNA	436	chr15	+	96886179	96888182	upstream	NM_001145156	NR2F2	COUP transcription factor 2 isoform c	-9.48877	-3.24622	9.48877	down	chr15	+	96875793	96883492
uc002cuc.2	BC013599	40.0379	5.32329	40.0379	up	UCSC_knowngene	1114	chr16	-	3178836	3182043	downstream	NM_024339	THOC6	THO complex subunit 6 homolog isoform 1	-5.10844	-2.35288	5.10844	down	chr16	+	3074031	3077756
AI890481	lincRNA-CTAGE5	-2.4491	-1.29225	2.4491	down	lincRNA	538	chr14	-	39842524	39843049	downstream	NM_001009183	SIP1	survival of motor neuron protein-interacting	34.9882	5.1288	34.9882	up	chr14	+	39583487	39606177
AF338234	lincRNA-FBXO33-2	2.52841	1.33823	2.52841	up	lincRNA	4110	chr14	+	39736449	39857717	upstream	NM_001009183	SIP1	survival of motor neuron protein-interacting	34.9882	5.1288	34.9882	up	chr14	+	39583487	39606177
NR_024279	FLJ37453	46.3016	5.53299	46.3016	up	RefSeq_NR	2732	chr1	-	16160709	16174642	downstream	NM_207348	SLC25A34	solute carrier family 25 member 34	-3.70605	-1.88988	3.70605	down	chr1	+	16062808	16067884
AK289744	lincRNA-SUN2	-2.41921	-1.27454	2.41921	down	lincRNA	2725	chr22	-	39131913	39190148	downstream	NM_016657	KDELR3	ER lumen protein retaining receptor 3 isoform b	2.79864	1.48473	2.79864	up	chr22	+	38864082	38877637
ENST00000428294	RP3-449O17.1	-7.54123	-2.9148	7.54123	down	Ensembl	700	chr22	-	38731766	38794921	upstream	NM_016657	KDELR3	ER lumen protein retaining receptor 3 isoform b	2.79864	1.48473	2.79864	up	chr22	+	38864082	38877637
AK225978	lincRNA-SPARC	6.11387	2.61209	6.11387	up	lincRNA	1520	chr5	+	150632684	151084743	downstream	NM_005754	G3BP1	ras GTPase-activating protein-binding protein 1	-3.10287	-1.6336	3.10287	down	chr5	+	151151475	151184915
AV722915	lincRNA-PTGS2-2	-14.8003	-3.88755	14.8003	down	lincRNA	669	chr1	+	186489181	186489845	upstream	NM_017847	C1orf27	protein odr-4 homolog isoform 1	3.75232	1.90778	3.75232	up	chr1	+	186344889	186390503
ENST00000435559	RP11-86H7.7	-9.22923	-3.20621	9.22923	down	Ensembl	2272	chr1	-	95086706	95089740	downstream	NM_001993	F3	tissue factor isoform 1 precursor	-2.7723	-1.47108	2.7723	down	chr1	-	94994731	95007413
ENST00000512170	RP11-213G21.2	-4.6575	-2.21956	4.6575	down	Ensembl	500	chr4	+	38565623	38572292	downstream	NM_016531	KLF3	Krueppel-like factor 3	-3.01881	-1.59398	3.01881	down	chr4	+	38665789	38703129
NR_024490	LOC100129387	-2.31545	-1.21129	2.31545	down	RefSeq_NR	4139	chr15	+	50646370	50650501	upstream	NM_001159629	SLC27A2	very long-chain acyl-CoA synthetase isoform 2	-22.374	-4.48375	22.374	down	chr15	+	50474392	50528589
ENST00000499326	AC022087.2	-2.29803	-1.2004	2.29803	down	Ensembl	717	chr15	+	50647749	50648633	upstream	NM_001159629	SLC27A2	very long-chain acyl-CoA synthetase isoform 2	-22.374	-4.48375	22.374	down	chr15	+	50474392	50528589
chr7:143147778-143169303-	lincRNA-TAS2R60	-4.44696	-2.15282	4.44696	down	lincRNA	21526	chr7	-	143147778	143169303	downstream	NM_001143679	GSTK1	glutathione S-transferase kappa 1 isoform b	-4.83895	-2.27469	4.83895	down	chr7	+	142960521	142966222
uc001rjo.1	BC072678	96.7	6.59544	96.7	up	UCSC_knowngene	1645	chr12	+	30948864	30955645	upstream	NM_001002259	CAPRIN2	caprin-2 isoform 1	7.3872	2.88503	7.3872	up	chr12	-	30862485	30907448
chrX:38863681-38944131-	lincRNA-MID1IP1-2	5.20618	2.38023	5.20618	up	lincRNA	80451	chrX	-	38863681	38944131	downstream	NM_001098791	MID1IP1	mid1-interacting protein 1	-2.31675	-1.2121	2.31675	down	chrX	+	38660684	38665783
AF083120		-2.79444	-1.48256	2.79444	down	misc_RNA	158	chr11	+	62321164	62321291	downstream	NM_000327	ROM1	rod outer segment membrane protein 1	26.432	4.72421	26.432	up	chr11	+	62380212	62382592
ENST00000396599	AC005062.3	2.08642	1.06103	2.08642	up	Ensembl	483	chr7	+	20042387	20042870	upstream	NM_001002926	TWISTNB	DNA-directed RNA polymerase I subunit RPA43	9.27807	3.21383	9.27807	up	chr7	-	19735084	19748660
uc001hje.2	CR624623	37.4111	5.22539	37.4111	up	UCSC_knowngene	838	chr1	-	212731175	212732013	downstream	NM_006243	PPP2R5A	serine/threonine-protein phosphatase 2A 56 kDa	2.64213	1.4017	2.64213	up	chr1	+	212458878	212535205
ENST00000380334	CA5BP	2.47016	1.30461	2.47016	up	Ensembl	889	chrX	+	15693668	15721472	downstream	NM_005089	ZRSR2	U2 small nuclear ribonucleoprotein auxiliary	2.03372	1.02412	2.03372	up	chrX	+	15808573	15841382
ENST00000445083	AC019100.3	-4.14241	-2.05047	4.14241	down	Ensembl	611	chr2	-	108784203	108834297	downstream	NM_182588	RGPD4	ranBP2-like and GRIP domain-containing protein	-2.1639	-1.11364	2.1639	down	chr2	+	108443387	108509000
uc002cuc.2	BC013599	40.0379	5.32329	40.0379	up	UCSC_knowngene	1114	chr16	-	3178836	3182043	downstream	NM_017885	HCFC1R1	host cell factor C1 regulator 1 isoform 1	-5.78739	-2.53291	5.78739	down	chr16	-	3072625	3074287
chr2:48624186-48643070+	lincRNA-KLRAQ1-2	-2.33399	-1.2228	2.33399	down	lincRNA	18885	chr2	+	48624186	48643070	upstream	NM_002158	FOXN2	forkhead box protein N2	-2.40763	-1.26761	2.40763	down	chr2	+	48541794	48606434
uc002cuc.2	BC013599	40.0379	5.32329	40.0379	up	UCSC_knowngene	1114	chr16	-	3178836	3182043	downstream	NM_001012632	IL32	interleukin-32 isoform B	-24.9214	-4.63931	24.9214	down	chr16	+	3115662	3119668
AK131566	lincRNA-NR4A1	-7.0141	-2.81026	7.0141	down	lincRNA	3513	chr12	+	52431498	52453285	upstream	NM_000020	ACVRL1	serine/threonine-protein kinase receptor R3	-4.75136	-2.24834	4.75136	down	chr12	+	52301201	52317145
chr12:72131475-72142047-	lincRNA-TMEM19	-2.54286	-1.34645	2.54286	down	lincRNA	10573	chr12	-	72131475	72142047	upstream	NM_014999	RAB21	ras-related protein Rab-21	3.17021	1.66458	3.17021	up	chr12	+	72148657	72181150
AL599814	lincRNA-ITGA6-1	2.10137	1.07133	2.10137	up	lincRNA	655	chr2	+	173254424	173255061	downstream	NM_000210	ITGA6	integrin alpha-6 isoform b precursor	11.3381	3.50311	11.3381	up	chr2	+	173292313	173371181
AY927588		-2.67693	-1.42058	2.67693	down	misc_RNA	1178	chr7	+	129415052	129416229	downstream	NM_014997	KLHDC10	kelch domain-containing protein 10	2.45587	1.29624	2.45587	up	chr7	+	129710348	129775560
ENST00000438350	RP11-40H20.3	6.50294	2.70109	6.50294	up	Ensembl	221	chr1	+	27537754	27537975	downstream	NM_005281	GPR3	G-protein coupled receptor 3	-7.89971	-2.9818	7.89971	down	chr1	+	27719151	27722317
BX644753	lincRNA-SFMBT1	-4.87568	-2.2856	4.87568	down	lincRNA	796	chr3	-	53106144	53106931	upstream	NM_001064	TKT	transketolase	157.286	7.29725	157.286	up	chr3	-	53259652	53290130
ENST00000414823	AC009413.2	5.32418	2.41256	5.32418	up	Ensembl	399	chr2	-	42077342	42077741	upstream	NM_138370	PKDCC	protein kinase domain-containing protein,	-11.2139	-3.48722	11.2139	down	chr2	+	42275160	42285668
BG258490	lincRNA-DYNC1H1	-4.72325	-2.23978	4.72325	down	lincRNA	800	chr14	+	102415933	102418786	downstream	NM_181302	WDR20	WD repeat-containing protein 20 isoform 4	-2.08644	-1.06105	2.08644	down	chr14	+	102606211	102676863
ENST00000478813	RP11-941H19.1	4.86911	2.28366	4.86911	up	Ensembl	628	chr8	-	81177762	81178390	downstream	NM_001025252	TPD52	tumor protein D52 isoform 1	-2.05956	-1.04234	2.05956	down	chr8	-	80947104	80993010
CR616931	lincRNA-HEY1	43.2722	5.43537	43.2722	up	lincRNA	728	chr8	-	80830952	80942384	upstream	NM_001025252	TPD52	tumor protein D52 isoform 1	-2.05956	-1.04234	2.05956	down	chr8	-	80947104	80993010
chr8:48104990-48105990+	lincRNA-KIAA0146-2	-11.1595	-3.4802	11.1595	down	lincRNA	1001	chr8	+	48104990	48105990	downstream	NM_001080394	KIAA0146	hypothetical protein LOC23514	12.9269	3.6923	12.9269	up	chr8	+	48173541	48648475
AK296158	lincRNA-TMEM30B-1	2.41925	1.27456	2.41925	up	lincRNA	1756	chr14	+	61654286	62016579	overlap	NM_006255	PRKCH	protein kinase C eta type	-2.53246	-1.34054	2.53246	down	chr14	+	61788514	62017698
ENST00000508827	AL355916.1	-3.3244	-1.7331	3.3244	down	Ensembl	5103	chr14	-	62023037	62037371	downstream	NM_006255	PRKCH	protein kinase C eta type	-2.53246	-1.34054	2.53246	down	chr14	+	61788514	62017698
NR_027451	LOC647979	26.0386	4.70258	26.0386	up	RefSeq_NR	5378	chr20	-	34633541	34638882	upstream	NM_015511	C20orf4	hypothetical protein LOC25980	67.7989	6.08319	67.7989	up	chr20	+	34824446	34844853
exon99+	lincRNA-CDCP2	-2.66938	-1.4165	2.66938	down	lincRNA	715	chr1	+	54587441	54588155	upstream	NM_153035	TCEANC2	transcription elongation factor A N-terminal and	7.31162	2.87019	7.31162	up	chr1	+	54519273	54565416
NR_026857	FLJ90757	-3.97809	-1.99207	3.97809	down	RefSeq_NR	4421	chr17	-	79002932	79008519	upstream	NM_001037984	SLC38A10	putative sodium-coupled neutral amino acid	3.93594	1.97671	3.93594	up	chr17	-	79218798	79269096
exon99-	lincRNA-C1orf83	-2.04813	-1.0343	2.04813	down	lincRNA	715	chr1	-	54587441	54588155	downstream	NM_153035	TCEANC2	transcription elongation factor A N-terminal and	7.31162	2.87019	7.31162	up	chr1	+	54519273	54565416
exon100+	lincRNA-CDCP2	-3.34641	-1.74261	3.34641	down	lincRNA	251	chr1	+	54592707	54592957	upstream	NM_153035	TCEANC2	transcription elongation factor A N-terminal and	7.31162	2.87019	7.31162	up	chr1	+	54519273	54565416
ENST00000412020	RP11-12D24.8	5.62225	2.49115	5.62225	up	Ensembl	244	chr9	+	5312025	5312269	upstream	NM_004972	JAK2	tyrosine-protein kinase JAK2	3.94924	1.98158	3.94924	up	chr9	+	4985244	5128183
AK292905	lincRNA-PHC2-1	-2.30544	-1.20504	2.30544	down	lincRNA	3360	chr1	-	33790174	33896216	downstream	NM_152493	ZNF362	zinc finger protein 362	2.76936	1.46955	2.76936	up	chr1	+	33722173	33766320
chr7:127179214-127190764+	lincRNA-GCC1	-2.25729	-1.17459	2.25729	down	lincRNA	11551	chr7	+	127179214	127190764	downstream	NM_014390	SND1	staphylococcal nuclease domain-containing	2.22455	1.15351	2.22455	up	chr7	+	127292201	127732659
NR_026743	tAKR	-17.0725	-4.0936	17.0725	down	RefSeq_NR	1408	chr10	-	4913860	4958465	upstream	NM_001353	AKR1C1	aldo-keto reductase family 1 member C1	-2.0463	-1.03302	2.0463	down	chr10	+	5005453	5020158
DQ269985	lincRNA-AKR1C3-2	-2.04814	-1.03431	2.04814	down	lincRNA	972	chr10	+	5005636	5149693	overlap	NM_001353	AKR1C1	aldo-keto reductase family 1 member C1	-2.0463	-1.03302	2.0463	down	chr10	+	5005453	5020158
ENST00000427361	AC020915.4	10.0135	3.32387	10.0135	up	Ensembl	922	chr19	+	58816739	58826568	upstream	NM_001164530	ZNF135	zinc finger protein 135 isoform 5	-11.9544	-3.57947	11.9544	down	chr19	+	58570606	58581110
uc003wma.1	BC150495	7.36837	2.88134	7.36837	up	UCSC_knowngene	1551	chr7	+	155174770	155189051	upstream	NM_005542	INSIG1	insulin-induced gene 1 protein isoform 1	-11.0138	-3.46124	11.0138	down	chr7	+	155089485	155101945
ENST00000423543	RP3-453A3.1	-4.58781	-2.19781	4.58781	down	Ensembl	382	chrX	+	57255466	57255848	downstream	NM_174912	FAAH2	fatty-acid amide hydrolase 2	-36.5343	-5.19118	36.5343	down	chrX	+	57313109	57515629
CV396150	lincRNA-TXNRD1-1	-3.72662	-1.89787	3.72662	down	lincRNA	296	chr12	-	104762832	104763108	downstream	NM_182729	TXNRD1	thioredoxin reductase 1, cytoplasmic isoform 2	3.3085	1.72618	3.3085	up	chr12	+	104680726	104744062
BI763082	lincRNA-TBC1D22A	-2.90878	-1.54041	2.90878	down	lincRNA	830	chr22	+	47154429	47287216	upstream	NM_015124	GRAMD4	GRAM domain-containing protein 4	5.61096	2.48825	5.61096	up	chr22	+	47022657	47075688
chr10:102402035-102412460-	lincRNA-HIF1AN-1	-2.12594	-1.0881	2.12594	down	lincRNA	10426	chr10	-	102402035	102412460	downstream	NM_005063	SCD	acyl-CoA desaturase	-3.78795	-1.92142	3.78795	down	chr10	+	102106771	102124588
DA673588	lincRNA-LITAF-3	-6.89525	-2.7856	6.89525	down	lincRNA	555	chr16	-	11727386	11730233	upstream	NM_003498	SNN	stannin	2.916	1.54399	2.916	up	chr16	+	11762288	11773015
AK056959	lincRNA-C4orf26	2.26438	1.17912	2.26438	up	lincRNA	1122	chr4	+	76439682	76472540	overlap	NM_144721	THAP6	THAP domain-containing protein 6	9.16608	3.19631	9.16608	up	chr4	+	76439653	76455236
DB330880	lincRNA-THAP6	-2.97877	-1.57472	2.97877	down	lincRNA	548	chr4	-	76469711	76472540	downstream	NM_144721	THAP6	THAP domain-containing protein 6	9.16608	3.19631	9.16608	up	chr4	+	76439653	76455236
uc003kwu.1	BX538252	-9.30769	-3.21842	9.30769	down	UCSC_knowngene	916	chr5	-	131701645	131705196	upstream	NM_005732	RAD50	DNA repair protein RAD50	4.13649	2.04841	4.13649	up	chr5	+	131892615	131980313
ENST00000446953	RP1-130G2.1	2.87179	1.52195	2.87179	up	Ensembl	486	chr6	-	20042685	20043171	upstream	NM_001080480	MBOAT1	lysophospholipid acyltransferase 1	-4.33294	-2.11535	4.33294	down	chr6	-	20100934	20212670
uc001vdo.1	BCMSUN	-6.12128	-2.61383	6.12128	down	UCSC_knowngene	3068	chr13	-	50556687	50699677	downstream	NM_001127482	C13orf1	chronic lymphocytic leukemia deletion region	2.619	1.38902	2.619	up	chr13	-	50486841	50510625
uc010tgn.1	XTP6	-5.45944	-2.44875	5.45944	down	UCSC_knowngene	1348	chr13	+	50656413	51102670	upstream	NM_001127482	C13orf1	chronic lymphocytic leukemia deletion region	2.619	1.38902	2.619	up	chr13	-	50486841	50510625
EG328305	lincRNA-NCS1	3.53323	1.82099	3.53323	up	lincRNA	333	chr9	-	133231603	133234745	upstream	NM_054012	ASS1	argininosuccinate synthase	-24.5086	-4.61522	24.5086	down	chr9	+	133320093	133376661
BC040578		47.683	5.5754	47.683	up	NRED	3284	chr15	+	93438055	93441314	downstream	NM_001271	CHD2	chromodomain-helicase-DNA-binding protein 2	2.89764	1.53488	2.89764	up	chr15	+	93443550	93571237
ENST00000427361	AC020915.4	10.0135	3.32387	10.0135	up	Ensembl	922	chr19	+	58816739	58826568	downstream	NM_198458	ZNF497	zinc finger protein 497	-7.30367	-2.86862	7.30367	down	chr19	-	58865724	58874120
[truncated: 427 more rows]
