# Supplementary material for: The Long Noncoding RNA Expression Profile of Hepatocellular Carcinoma Identified by Microarray Analysis
Source: PLoS One. 2014 Jul 15;9(7):e101707. doi: 10.1371/journal.pone.0101707 (PMC4099127; doi:10.1371/journal.pone.0101707)
Supplement: Table S8 — Functional classification of mRNAs by GO. (XLSX) [file pone.0101707.s010.xlsx]

## Sheet: BP
Category	Term	Count	%	PValue	Genes	List Total	Pop Hits	Pop Total	Fold Enrichment	Bonferroni	Benjamini	FDR
GOTERM_BP_ALL	GO:0008152~metabolic process	150	46.1538	0.0287683	NM_203500, NM_001064, NM_001145934, NM_004577, NM_001033083, NM_016001, NM_012345, NM_144989, NM_001003796, NM_199335, NM_001160183, NM_006193, NM_002876, NM_000075, NM_030768, NM_021008, NM_002388, NM_005483, NM_001869, NM_014213, NM_006938, NM_002022, NM_001031719, NM_198920, NM_000985, NM_173685, NM_002497, NM_173680, NM_001145940, NM_020665, NM_002915, NM_004671, NM_003848, NM_024094, NM_0006…	248	7647	14116	1.1165	1	0.806261	38.9704
GOTERM_BP_ALL	GO:0006807~nitrogen compound metabolic process	80	24.6154	0.0379221	NM_203500, NM_003407, NM_001145934, NM_004577, NM_016001, NM_001003796, NM_012345, NM_144989, NM_001024024, NM_153018, NM_001300, NM_001160183, NM_005053, NM_006193, NM_002876, NM_013341, NM_003071, NM_021008, NM_002388, NM_005483, NM_003074, NM_014213, NM_005651, NM_006938, NM_172217, NM_173685, NM_001081461, NM_001142463, NM_194431, NM_173680, NM_024639, NM_004526, NM_032485, NM_002915, NM_0046…	248	3778	14116	1.20528	1	0.846151	48.0044
GOTERM_BP_ALL	GO:0034641~cellular nitrogen compound metabolic process	78	24	0.0379445	NM_203500, NM_003407, NM_004577, NM_016001, NM_001003796, NM_012345, NM_144989, NM_001024024, NM_153018, NM_001300, NM_005053, NM_001160183, NM_006193, NM_002876, NM_013341, NM_003071, NM_021008, NM_002388, NM_005483, NM_003074, NM_014213, NM_005651, NM_006938, NM_172217, NM_173685, NM_001081461, NM_001142463, NM_194431, NM_173680, NM_024639, NM_004526, NM_032485, NM_002915, NM_004671, NM_003298,…	248	3670	14116	1.20973	1	0.838345	48.0248
GOTERM_BP_ALL	GO:0006996~organelle organization	34	10.4615	0.0258873	NM_032957, NM_001159651, NM_018270, NM_018451, NM_016359, NM_018944, NM_001008938, NM_138369, NM_024051, NM_002876, NM_003071, NM_005483, NM_003074, NM_004944, NM_138443, NM_001081461, NM_014756, NM_001097577, NM_002497, NM_001160033, NM_013299, NM_001142463, NM_004526, NM_002608, NM_012318, NM_017785, NM_002740, NM_001145, NM_024094, NM_058216, NM_003958, NM_004856, NM_139048, NM_001137664, NM_0…	248	1332	14116	1.4529	1	0.793283	35.8344
GOTERM_BP_ALL	GO:0007049~cell cycle	33	10.1538	5.4511e-06	NM_001159651, NM_018451, NM_016359, NM_018944, NM_001008938, NM_138369, NM_001826, NM_002876, NM_000075, NM_002388, NM_005483, NM_001113378, NM_006716, NM_138443, NM_014756, NM_002497, NM_001160033, NM_013299, NM_004526, NM_032485, NM_002745, NM_005805, NM_017785, NM_001130851, NM_024094, NM_002853, NM_058216, NM_003958, NM_004856, NM_007275, NM_001137664, NM_001137667, NM_024670, NM_199413, NM_0…	248	776	14116	2.42054	0.00945629	0.00945629	0.00922123
GOTERM_BP_ALL	GO:0009056~catabolic process	32	9.84615	0.0309448	NM_016593, NM_000151, NM_003407, NM_001145934, NM_012167, NM_001024024, NM_001024071, NM_001003941, NM_022457, NM_020654, NM_005053, NM_013341, NM_003071, NM_001869, NM_005651, NM_001966, NM_198920, NM_004944, NM_173685, NM_006397, NM_002080, NM_000040, NM_001145940, NM_005805, NM_004671, NM_003848, NM_002079, NM_003958, NM_014501, NM_000301, NM_000017, NM_139048, NM_001137664, NM_000463	248	1253	14116	1.45365	1	0.819524	41.2433
GOTERM_BP_ALL	GO:0044248~cellular catabolic process	28	8.61538	0.0213376	NM_016593, NM_003407, NM_012167, NM_001024024, NM_001024071, NM_022457, NM_020654, NM_005053, NM_013341, NM_003071, NM_001869, NM_005651, NM_001966, NM_198920, NM_004944, NM_173685, NM_006397, NM_002080, NM_000040, NM_005805, NM_004671, NM_003848, NM_002079, NM_003958, NM_014501, NM_000301, NM_000017, NM_139048, NM_001137664, NM_000463	248	1024	14116	1.55639	1	0.738846	30.5717
GOTERM_BP_ALL	GO:0022402~cell cycle process	24	7.38462	0.000151332	NM_001159651, NM_018451, NM_016359, NM_018944, NM_001008938, NM_138369, NM_002876, NM_000075, NM_006716, NM_138443, NM_014756, NM_002497, NM_001160033, NM_013299, NM_005805, NM_017785, NM_001130851, NM_024094, NM_058216, NM_002853, NM_003958, NM_004856, NM_001137664, NM_024670, NM_001069, NM_199413, NM_015169	248	565	14116	2.41781	0.231867	0.0369834	0.255701
GOTERM_BP_ALL	GO:0006259~DNA metabolic process	22	6.76923	0.000226332	NM_173685, NM_032957, NM_001142463, NM_006397, NM_004526, NM_002608, NM_032485, NM_144989, NM_002915, NM_014071, NM_024068, NM_024094, NM_002853, NM_005053, NM_058216, NM_002876, NM_003958, NM_002388, NM_005483, NM_001113378, NM_006716, NM_016290, NM_004944	248	506	14116	2.47475	0.326011	0.0352318	0.382198
GOTERM_BP_ALL	GO:0022403~cell cycle phase	22	6.76923	1.29115e-05	NM_001159651, NM_016359, NM_018944, NM_001008938, NM_138369, NM_002876, NM_000075, NM_006716, NM_138443, NM_014756, NM_002497, NM_001160033, NM_013299, NM_017785, NM_001130851, NM_024094, NM_058216, NM_002853, NM_003958, NM_004856, NM_001137664, NM_024670, NM_001069, NM_199413, NM_015169	248	414	14116	3.0247	0.0222535	0.0111893	0.0218401
GOTERM_BP_ALL	GO:0000278~mitotic cell cycle	19	5.84615	9.24129e-05	NM_014756, NM_001159651, NM_002497, NM_013299, NM_005805, NM_017785, NM_001130851, NM_016359, NM_024094, NM_018944, NM_138369, NM_001008938, NM_000075, NM_003958, NM_004856, NM_001137664, NM_199413, NM_001069, NM_006716, NM_015169, NM_138443	248	370	14116	2.92289	0.148779	0.0394707	0.15622
GOTERM_BP_ALL	GO:0000279~M phase	19	5.84615	1.99119e-05	NM_014756, NM_001159651, NM_002497, NM_001160033, NM_013299, NM_017785, NM_024094, NM_016359, NM_018944, NM_002853, NM_138369, NM_058216, NM_001008938, NM_002876, NM_003958, NM_004856, NM_001137664, NM_024670, NM_199413, NM_001069, NM_015169, NM_138443	248	329	14116	3.28714	0.0341114	0.0115023	0.0336797
GOTERM_BP_ALL	GO:0051276~chromosome organization	18	5.53846	0.0051869	NM_001081461, NM_032957, NM_002497, NM_001160033, NM_001142463, NM_018270, NM_004526, NM_017785, NM_024094, NM_016359, NM_058216, NM_002876, NM_003071, NM_003958, NM_139048, NM_005483, NM_003074, NM_024670, NM_016290, NM_015169	248	485	14116	2.11247	0.999884	0.364418	8.42165
GOTERM_BP_ALL	GO:0048583~regulation of response to stimulus	17	5.23077	0.00790543	NM_032957, NM_003407, NM_145659, NM_001145252, NM_002608, NM_002745, NM_000613, NM_173452, NM_000014, NM_021138, NM_003958, NM_004280, NM_000301, NM_199168, NM_007268, NM_016290, NM_172217	248	465	14116	2.08092	0.999999	0.482506	12.5644
GOTERM_BP_ALL	GO:0051301~cell division	16	4.92308	0.000220841	NM_014756, NM_001159651, NM_002497, NM_001160033, NM_013299, NM_018451, NM_016359, NM_003298, NM_018944, NM_001008938, NM_138369, NM_001826, NM_000075, NM_003958, NM_004856, NM_001137664, NM_199413, NM_138443	248	295	14116	3.08715	0.319528	0.0377653	0.372942
GOTERM_BP_ALL	GO:0048285~organelle fission	14	4.30769	0.00020031	NM_014756, NM_002497, NM_001159651, NM_013299, NM_017785, NM_016359, NM_024094, NM_018944, NM_001008938, NM_138369, NM_003958, NM_004856, NM_001137664, NM_001069, NM_015169, NM_138443	248	229	14116	3.47979	0.294731	0.0380544	0.338326
GOTERM_BP_ALL	GO:0000087~M phase of mitotic cell cycle	14	4.30769	0.000161124	NM_014756, NM_002497, NM_001159651, NM_013299, NM_017785, NM_016359, NM_024094, NM_018944, NM_001008938, NM_138369, NM_003958, NM_004856, NM_001137664, NM_001069, NM_015169, NM_138443	248	224	14116	3.55746	0.244867	0.0344986	0.272225
GOTERM_BP_ALL	GO:0000280~nuclear division	14	4.30769	0.000134662	NM_014756, NM_002497, NM_001159651, NM_013299, NM_017785, NM_016359, NM_024094, NM_018944, NM_001008938, NM_138369, NM_003958, NM_004856, NM_001137664, NM_001069, NM_015169, NM_138443	248	220	14116	3.62214	0.209217	0.0383665	0.227563
GOTERM_BP_ALL	GO:0007067~mitosis	14	4.30769	0.000134662	NM_014756, NM_002497, NM_001159651, NM_013299, NM_017785, NM_016359, NM_024094, NM_018944, NM_001008938, NM_138369, NM_003958, NM_004856, NM_001137664, NM_001069, NM_015169, NM_138443	248	220	14116	3.62214	0.209217	0.0383665	0.227563
GOTERM_BP_ALL	GO:0006974~response to DNA damage stimulus	13	4	0.0317085	NM_032957, NM_173685, NM_002745, NM_002915, NM_024068, NM_014071, NM_005053, NM_058216, NM_002853, NM_002876, NM_003958, NM_005483, NM_001113378, NM_016290	248	373	14116	1.98378	1	0.817665	42.0217
GOTERM_BP_ALL	GO:0007017~microtubule-based process	13	4	0.00169179	NM_014756, NM_002497, NM_013299, NM_198525, NM_018451, NM_130897, NM_144989, NM_017785, NM_016359, NM_001008938, NM_004856, NM_001069, NM_199413, NM_138443	248	253	14116	2.92471	0.947728	0.218032	2.8238
GOTERM_BP_ALL	GO:0006260~DNA replication	13	4	0.000130665	NM_001142463, NM_006397, NM_002608, NM_004526, NM_032485, NM_144989, NM_002915, NM_014071, NM_024094, NM_002853, NM_002388, NM_005483, NM_006716	248	190	14116	3.89448	0.203687	0.0445307	0.220816
GOTERM_BP_ALL	GO:0006281~DNA repair	12	3.69231	0.0115059	NM_032957, NM_173685, NM_002915, NM_024068, NM_014071, NM_005053, NM_002853, NM_058216, NM_002876, NM_003958, NM_005483, NM_001113378, NM_016290	248	284	14116	2.40504	1	0.600229	17.7801
GOTERM_BP_ALL	GO:0048584~positive regulation of response to stimulus	12	3.69231	0.0029809	NM_173452, NM_021138, NM_003958, NM_004280, NM_001145252, NM_199168, NM_002608, NM_002745, NM_007268, NM_016290, NM_000613, NM_172217	248	236	14116	2.8942	0.994502	0.293122	4.92491
GOTERM_BP_ALL	GO:0000226~microtubule cytoskeleton organization	9	2.76923	0.00434223	NM_001008938, NM_014756, NM_002497, NM_013299, NM_018451, NM_004856, NM_199413, NM_017785, NM_016359, NM_138443	248	147	14116	3.48486	0.999492	0.32915	7.09731
GOTERM_BP_ALL	GO:0006725~cellular aromatic compound metabolic process	7	2.15385	0.0323792	NM_001145934, NM_002745, NM_005651, NM_001024024, NM_001024071, NM_020806, NM_177534, NM_000463	248	136	14116	2.92967	1	0.814996	42.6974
GOTERM_BP_ALL	GO:0007059~chromosome segregation	7	2.15385	0.00293464	NM_058216, NM_002876, NM_002497, NM_001160033, NM_017785, NM_024094, NM_016359, NM_015169	248	81	14116	4.91896	0.994039	0.306428	4.85026
GOTERM_BP_ALL	GO:0046395~carboxylic acid catabolic process	6	1.84615	0.0453693	NM_002079, NM_016593, NM_002080, NM_000017, NM_005651, NM_001966	248	111	14116	3.07672	1	0.867771	54.4094
GOTERM_BP_ALL	GO:0016054~organic acid catabolic process	6	1.84615	0.0453693	NM_002079, NM_016593, NM_002080, NM_000017, NM_005651, NM_001966	248	111	14116	3.07672	1	0.867771	54.4094
GOTERM_BP_ALL	GO:0051384~response to glucocorticoid stimulus	5	1.53846	0.0477889	NM_002079, NM_000014, NM_000915, NM_000017, NM_000463	248	78	14116	3.64868	1	0.875289	56.3253
GOTERM_BP_ALL	GO:0000819~sister chromatid segregation	5	1.53846	0.00383978	NM_002497, NM_017785, NM_024094, NM_016359, NM_015169	248	37	14116	7.6918	0.998776	0.311014	6.301
GOTERM_BP_ALL	GO:0000070~mitotic sister chromatid segregation	5	1.53846	0.00347164	NM_002497, NM_017785, NM_024094, NM_016359, NM_015169	248	36	14116	7.90547	0.997669	0.299923	5.71349
GOTERM_BP_ALL	GO:0031023~microtubule organizing center organization	5	1.53846	0.00312826	NM_001008938, NM_014756, NM_002497, NM_013299, NM_018451, NM_138443	248	35	14116	8.13134	0.995751	0.289168	5.16236
GOTERM_BP_ALL	GO:0051297~centrosome organization	5	1.53846	0.00223823	NM_001008938, NM_014756, NM_002497, NM_013299, NM_018451, NM_138443	248	32	14116	8.89365	0.979871	0.259502	3.71972
GOTERM_BP_ALL	GO:0007051~spindle organization	4	1.23077	0.0438409	NM_013299, NM_004856, NM_199413, NM_138443	248	45	14116	5.0595	1	0.865151	53.1588
GOTERM_BP_ALL	GO:0015749~monosaccharide transport	4	1.23077	0.0165804	NM_020041, NM_002704, NM_000151, NM_000340	248	31	14116	7.34443	1	0.660176	24.6361
GOTERM_BP_ALL	GO:0008645~hexose transport	4	1.23077	0.0151679	NM_020041, NM_002704, NM_000151, NM_000340	248	30	14116	7.58925	1	0.641069	22.7839
GOTERM_BP_ALL	GO:0015758~glucose transport	4	1.23077	0.0138265	NM_020041, NM_002704, NM_000151, NM_000340	248	29	14116	7.85095	1	0.636201	20.9852
GOTERM_BP_ALL	GO:0045833~negative regulation of lipid metabolic process	4	1.23077	0.0125555	NM_019101, NM_000040, NM_002608, NM_015023	248	28	14116	8.13134	1	0.616152	19.2446
GOTERM_BP_ALL	GO:0007098~centrosome cycle	3	0.923077	0.0428831	NM_002497, NM_013299, NM_018451	248	19	14116	8.98727	1	0.866065	52.3586
GOTERM_BP_ALL	GO:0001938~positive regulation of endothelial cell proliferation	3	0.923077	0.0275598	NM_001097577, NM_002608, NM_001136474, NM_001145	248	15	14116	11.3839	1	0.802833	37.673
GOTERM_BP_ALL	GO:0051055~negative regulation of lipid biosynthetic process	3	0.923077	0.0275598	NM_000040, NM_002608, NM_015023	248	15	14116	11.3839	1	0.802833	37.673
GOTERM_BP_ALL	GO:0007062~sister chromatid cohesion	3	0.923077	0.0151135	NM_058216, NM_002876, NM_001160033, NM_024094	248	11	14116	15.5235	1	0.654153	22.7117
GOTERM_BP_ALL	GO:0019551~glutamate catabolic process to 2-oxoglutarate	2	0.615385	0.0346908	NM_002079, NM_002080	248	2	14116	56.9194	1	0.827659	44.9697
GOTERM_BP_ALL	GO:0000022~mitotic spindle elongation	2	0.615385	0.0346908	NM_004856, NM_199413	248	2	14116	56.9194	1	0.827659	44.9697
GOTERM_BP_ALL	GO:0006532~aspartate biosynthetic process	2	0.615385	0.0346908	NM_002079, NM_002080	248	2	14116	56.9194	1	0.827659	44.9697
GOTERM_BP_ALL	GO:0019550~glutamate catabolic process to aspartate	2	0.615385	0.0346908	NM_002079, NM_002080	248	2	14116	56.9194	1	0.827659	44.9697
GOTERM_BP_ALL	GO:0051231~spindle elongation	2	0.615385	0.0346908	NM_004856, NM_199413	248	2	14116	56.9194	1	0.827659	44.9697

## Sheet: CC
Category	Term	Count	%	PValue	Genes	List Total	Pop Hits	Pop Total	Fold Enrichment	Bonferroni	Benjamini	FDR
GOTERM_CC_ALL	GO:0005622~intracellular	227	69.8462	1.51056e-06	NM_000508, NM_001145934, NM_016001, NM_001003796, NM_080661, NM_199335, NM_001160183, NM_138369, NM_006193, NM_002876, NM_030768, NM_002388, NM_001136199, NM_005483, NM_025079, NM_145062, NM_005898, NM_198920, NM_000985, NM_007349, NM_203364, NM_002497, NM_013299, NM_000518, NM_001145940, NM_003848, NM_024094, NM_058216, NM_001033677, NM_003645, NM_004099, NM_000896, NM_018270, NM_012167, NM_0057…	278	10995	15908	1.18141	0.000493832	0.000246947	0.00204506
GOTERM_CC_ALL	GO:0044424~intracellular part	223	68.6154	4.87489e-07	NM_000508, NM_001145934, NM_016001, NM_001003796, NM_080661, NM_199335, NM_001160183, NM_138369, NM_006193, NM_002876, NM_030768, NM_002388, NM_001136199, NM_005483, NM_025079, NM_005898, NM_198920, NM_000985, NM_007349, NM_203364, NM_002497, NM_013299, NM_000518, NM_001145940, NM_003848, NM_024094, NM_058216, NM_001033677, NM_003645, NM_004099, NM_000896, NM_018270, NM_012167, NM_005782, NM_0010…	278	10624	15908	1.20112	0.000159396	0.000159396	0.000659986
GOTERM_CC_ALL	GO:0043226~organelle	187	57.5385	0.000167741	NM_000508, NM_001145934, NM_016001, NM_001003796, NM_199335, NM_080661, NM_138369, NM_001160183, NM_006193, NM_002876, NM_002388, NM_005483, NM_025079, NM_000985, NM_007349, NM_002497, NM_013299, NM_003848, NM_024094, NM_058216, NM_001033677, NM_003645, NM_000896, NM_004099, NM_018270, NM_012167, NM_005782, NM_022457, NM_001024071, NM_001003941, NM_014437, NM_000106, NM_004514, NM_000100, NM_0307…	278	8989	15908	1.19042	0.0533785	0.00607657	0.226858
GOTERM_CC_ALL	GO:0043229~intracellular organelle	187	57.5385	0.000152238	NM_000508, NM_001145934, NM_016001, NM_001003796, NM_199335, NM_080661, NM_138369, NM_001160183, NM_006193, NM_002876, NM_002388, NM_005483, NM_025079, NM_000985, NM_007349, NM_002497, NM_013299, NM_003848, NM_024094, NM_058216, NM_001033677, NM_003645, NM_000896, NM_004099, NM_018270, NM_012167, NM_005782, NM_022457, NM_001024071, NM_001003941, NM_014437, NM_000106, NM_004514, NM_000100, NM_0307…	278	8977	15908	1.19201	0.0485667	0.00620389	0.205912
GOTERM_CC_ALL	GO:0043227~membrane-bounded organelle	171	52.6154	0.000108209	NM_203500, NM_018455, NM_000508, NM_001145934, NM_016001, NM_012345, NM_144989, NM_001003796, NM_080661, NM_199335, NM_001160183, NM_002704, NM_006193, NM_002876, NM_000075, NM_021008, NM_002388, NM_005483, NM_025079, NM_014213, NM_006938, NM_020932, NM_002022, NM_015135, NM_173685, NM_007349, NM_002497, NM_000915, NM_173680, NM_002915, NM_004671, NM_017785, NM_003848, NM_024094, NM_031300, NM_05…	278	7989	15908	1.22483	0.0347674	0.00588034	0.146399
GOTERM_CC_ALL	GO:0043231~intracellular membrane-bounded organelle	171	52.6154	0.000102099	NM_203500, NM_018455, NM_000508, NM_001145934, NM_016001, NM_012345, NM_144989, NM_001003796, NM_080661, NM_199335, NM_001160183, NM_002704, NM_006193, NM_002876, NM_000075, NM_021008, NM_002388, NM_005483, NM_025079, NM_014213, NM_006938, NM_020932, NM_002022, NM_015135, NM_173685, NM_007349, NM_002497, NM_000915, NM_173680, NM_002915, NM_004671, NM_017785, NM_003848, NM_024094, NM_031300, NM_05…	278	7982	15908	1.2259	0.032837	0.0066554	0.138139
GOTERM_CC_ALL	GO:0005737~cytoplasm	148	45.5385	0.0103398	NM_203500, NM_001064, NM_000508, NM_001145934, NM_018451, NM_175617, NM_012345, NM_199335, NM_080661, NM_138369, NM_002704, NM_000075, NM_030768, NM_002388, NM_001136199, NM_025079, NM_006938, NM_020932, NM_002022, NM_005898, NM_198920, NM_000985, NM_002497, NM_203364, NM_013299, NM_000915, NM_000518, NM_001145940, NM_017785, NM_003848, NM_001033677, NM_207117, NM_003645, NM_004099, NM_000896, NM…	278	7319	15908	1.15713	0.966584	0.127113	13.1263
GOTERM_CC_ALL	GO:0005634~nucleus	114	35.0769	0.00104353	NM_203500, NM_018455, NM_001145934, NM_016001, NM_001003796, NM_012345, NM_199335, NM_001160183, NM_006193, NM_000075, NM_002876, NM_021008, NM_002388, NM_005483, NM_025079, NM_014213, NM_006938, NM_020932, NM_015135, NM_173685, NM_007349, NM_002497, NM_173680, NM_002915, NM_017785, NM_004671, NM_024094, NM_031300, NM_002853, NM_058216, NM_005685, NM_005680, NM_052821, NM_139048, NM_018270, NM_01…	278	5077	15908	1.2849	0.289235	0.0240917	1.40358
GOTERM_CC_ALL	GO:0044422~organelle part	110	33.8462	2.67175e-06	NM_203500, NM_018455, NM_000508, NM_018451, NM_016001, NM_144989, NM_001003796, NM_012345, NM_138369, NM_002704, NM_000075, NM_021008, NM_002388, NM_005483, NM_006938, NM_002022, NM_015135, NM_000985, NM_007349, NM_002497, NM_013299, NM_002915, NM_017785, NM_004671, NM_003848, NM_024094, NM_005680, NM_001033677, NM_207117, NM_003645, NM_000896, NM_001069, NM_024022, NM_001159651, NM_012223, NM_01…	278	4251	15908	1.48072	0.000873283	0.000218392	0.0036171
GOTERM_CC_ALL	GO:0044446~intracellular organelle part	110	33.8462	1.95948e-06	NM_203500, NM_018455, NM_000508, NM_018451, NM_016001, NM_144989, NM_001003796, NM_012345, NM_138369, NM_002704, NM_000075, NM_021008, NM_002388, NM_005483, NM_006938, NM_002022, NM_015135, NM_000985, NM_007349, NM_002497, NM_013299, NM_002915, NM_017785, NM_004671, NM_003848, NM_024094, NM_005680, NM_001033677, NM_207117, NM_003645, NM_000896, NM_001069, NM_024022, NM_001159651, NM_012223, NM_01…	278	4225	15908	1.48983	0.000640547	0.000213561	0.00265282
GOTERM_CC_ALL	GO:0044444~cytoplasmic part	108	33.2308	0.00302049	NM_001064, NM_203500, NM_000508, NM_018451, NM_012345, NM_080661, NM_138369, NM_002704, NM_000075, NM_002388, NM_006938, NM_005898, NM_002022, NM_020932, NM_000985, NM_203364, NM_002497, NM_013299, NM_000915, NM_000518, NM_017785, NM_003848, NM_001033677, NM_207117, NM_003645, NM_000896, NM_004099, NM_024022, NM_000463, NM_001084, NM_001159651, NM_030815, NM_001003941, NM_001024071, NM_019051, NM…	278	4895	15908	1.26253	0.628124	0.0534725	4.01275
GOTERM_CC_ALL	GO:0032991~macromolecular complex	75	23.0769	0.00312842	NM_015476, NM_018455, NM_015161, NM_000508, NM_018451, NM_016001, NM_012345, NM_001003796, NM_144989, NM_001024024, NM_002121, NM_138369, NM_001008938, NM_000075, NM_030768, NM_021008, NM_002388, NM_005483, NM_003074, NM_006938, NM_020932, NM_015135, NM_000985, NM_007349, NM_002497, NM_001142463, NM_033208, NM_000518, NM_000040, NM_004526, NM_018896, NM_002915, NM_017785, NM_001033580, NM_003958,…	278	3155	15908	1.36029	0.641059	0.052498	4.15334
GOTERM_CC_ALL	GO:0043234~protein complex	64	19.6923	0.00293315	NM_015476, NM_018455, NM_015161, NM_000508, NM_018451, NM_012345, NM_144989, NM_001024024, NM_138369, NM_002121, NM_001008938, NM_000075, NM_030768, NM_021008, NM_002388, NM_005483, NM_003074, NM_020932, NM_015135, NM_007349, NM_002497, NM_000518, NM_004526, NM_018896, NM_002915, NM_017785, NM_001033580, NM_003958, NM_015937, NM_018075, NM_001069, NM_031946, NM_001159651, NM_012223, NM_018270, NM…	278	2588	15908	1.4151	0.617318	0.0549363	3.89885
GOTERM_CC_ALL	GO:0043232~intracellular non-membrane-bounded organelle	60	18.4615	0.0168804	NM_203500, NM_015476, NM_018455, NM_020385, NM_018451, NM_016001, NM_012345, NM_001003796, NM_144989, NM_199335, NM_018944, NM_001008938, NM_138369, NM_002388, NM_014966, NM_032171, NM_003074, NM_000985, NM_002497, NM_013299, NM_001142463, NM_033208, NM_004526, NM_002915, NM_017785, NM_014777, NM_024094, NM_003298, NM_001033580, NM_003958, NM_001033677, NM_004099, NM_001069, NM_015169, NM_012223,…	278	2596	15908	1.32257	0.996178	0.169367	20.5853
GOTERM_CC_ALL	GO:0043228~non-membrane-bounded organelle	60	18.4615	0.0168804	NM_203500, NM_015476, NM_018455, NM_020385, NM_018451, NM_016001, NM_012345, NM_001003796, NM_144989, NM_199335, NM_018944, NM_001008938, NM_138369, NM_002388, NM_014966, NM_032171, NM_003074, NM_000985, NM_002497, NM_013299, NM_001142463, NM_033208, NM_004526, NM_002915, NM_017785, NM_014777, NM_024094, NM_003298, NM_001033580, NM_003958, NM_001033677, NM_004099, NM_001069, NM_015169, NM_012223,…	278	2596	15908	1.32257	0.996178	0.169367	20.5853
GOTERM_CC_ALL	GO:0031974~membrane-enclosed lumen	54	16.6154	0.000183413	NM_203500, NM_000508, NM_020385, NM_016001, NM_021960, NM_012345, NM_001003796, NM_002704, NM_001826, NM_000075, NM_021008, NM_002388, NM_182763, NM_014966, NM_003074, NM_006938, NM_007349, NM_002497, NM_001142463, NM_004526, NM_032485, NM_002915, NM_004671, NM_003848, NM_014777, NM_024094, NM_003298, NM_005680, NM_003645, NM_015456, NM_015169, NM_005622, NM_018270, NM_001085476, NM_005782, NM_00…	278	1856	15908	1.66489	0.058218	0.0059802	0.248029
GOTERM_CC_ALL	GO:0043233~organelle lumen	54	16.6154	0.000111338	NM_203500, NM_000508, NM_020385, NM_016001, NM_021960, NM_012345, NM_001003796, NM_002704, NM_001826, NM_000075, NM_021008, NM_002388, NM_182763, NM_014966, NM_003074, NM_006938, NM_007349, NM_002497, NM_001142463, NM_004526, NM_032485, NM_002915, NM_004671, NM_003848, NM_014777, NM_024094, NM_003298, NM_005680, NM_003645, NM_015456, NM_015169, NM_005622, NM_018270, NM_001085476, NM_005782, NM_00…	278	1820	15908	1.69783	0.0357546	0.00518785	0.15063
GOTERM_CC_ALL	GO:0044428~nuclear part	51	15.6923	0.000723133	NM_203500, NM_020385, NM_016001, NM_021960, NM_012345, NM_001003796, NM_001826, NM_000075, NM_021008, NM_002388, NM_182763, NM_005483, NM_003074, NM_006938, NM_015135, NM_007349, NM_002497, NM_001142463, NM_004526, NM_032485, NM_002915, NM_004671, NM_014777, NM_024094, NM_003298, NM_005680, NM_015456, NM_015169, NM_018270, NM_001085476, NM_005782, NM_022457, NM_024068, NM_016359, NM_020041, NM_03…	278	1822	15908	1.60174	0.210654	0.0195195	0.974589
GOTERM_CC_ALL	GO:0070013~intracellular organelle lumen	50	15.3846	0.00075992	NM_203500, NM_020385, NM_016001, NM_021960, NM_012345, NM_001003796, NM_001826, NM_000075, NM_002388, NM_182763, NM_021008, NM_014966, NM_003074, NM_006938, NM_007349, NM_002497, NM_001142463, NM_004526, NM_032485, NM_002915, NM_004671, NM_003848, NM_014777, NM_024094, NM_003298, NM_005680, NM_003645, NM_015456, NM_015169, NM_005622, NM_018270, NM_001085476, NM_005782, NM_001003941, NM_022457, NM…	278	1779	15908	1.60829	0.220099	0.0189405	1.02393
GOTERM_CC_ALL	GO:0031981~nuclear lumen	41	12.6154	0.00237383	NM_203500, NM_020385, NM_018270, NM_021960, NM_016001, NM_012345, NM_001085476, NM_005782, NM_001003796, NM_022457, NM_016359, NM_001826, NM_000075, NM_021008, NM_032194, NM_182763, NM_002388, NM_000100, NM_003074, NM_001113378, NM_006938, NM_001144924, NM_006716, NM_007349, NM_001097577, NM_002497, NM_001142463, NM_004526, NM_032485, NM_002745, NM_002915, NM_004671, NM_014071, NM_014777, NM_0011…	278	1450	15908	1.61803	0.540293	0.047412	3.16642
GOTERM_CC_ALL	GO:0005829~cytosol	37	11.3846	0.00533579	NM_001064, NM_000669, NM_003407, NM_015161, NM_001445, NM_018451, NM_003751, NM_152371, NM_001024024, NM_001024071, NM_030815, NM_001102470, NM_006457, NM_001008938, NM_021138, NM_024051, NM_000075, NM_004280, NM_002064, NM_019101, NM_003908, NM_032171, NM_003944, NM_005651, NM_006938, NM_005898, NM_000985, NM_153437, NM_014756, NM_002497, NM_203364, NM_000518, NM_002745, NM_005805, NM_002740, NM…	278	1330	15908	1.59192	0.826135	0.0837571	6.98711
GOTERM_CC_ALL	GO:0005654~nucleoplasm	27	8.30769	0.00619197	NM_018270, NM_021960, NM_005782, NM_012345, NM_022457, NM_001826, NM_000075, NM_182763, NM_002388, NM_021008, NM_003074, NM_001113378, NM_006938, NM_006716, NM_007349, NM_001142463, NM_004526, NM_032485, NM_002745, NM_002915, NM_004671, NM_014071, NM_024094, NM_006753, NM_005680, NM_004856, NM_001137664, NM_015456	278	882	15908	1.75173	0.868805	0.0881879	8.06522
GOTERM_CC_ALL	GO:0005730~nucleolus	20	6.15385	0.0366996	NM_203500, NM_001097577, NM_002497, NM_001142463, NM_020385, NM_016001, NM_002745, NM_001003796, NM_012345, NM_001085476, NM_014071, NM_014777, NM_001145, NM_016359, NM_006753, NM_003298, NM_002388, NM_032194, NM_000100, NM_001144924, NM_015169	278	698	15908	1.63963	0.999995	0.302047	39.7221
GOTERM_CC_ALL	GO:0005694~chromosome	19	5.84615	0.00120938	NM_018455, NM_001159651, NM_002497, NM_001160033, NM_001012507, NM_033208, NM_004526, NM_012345, NM_002915, NM_144998, NM_017785, NM_024094, NM_018944, NM_138369, NM_003958, NM_002388, NM_003074, NM_024670, NM_001113378, NM_015169	278	460	15908	2.36356	0.326796	0.0260355	1.62497
GOTERM_CC_ALL	GO:0015630~microtubule cytoskeleton	18	5.53846	0.0160452	NM_203500, NM_153437, NM_015476, NM_014756, NM_001159651, NM_002497, NM_013299, NM_018451, NM_130897, NM_144989, NM_017785, NM_016359, NM_138369, NM_001008938, NM_002388, NM_004856, NM_032171, NM_199413, NM_001069, NM_138443	278	549	15908	1.87616	0.994955	0.172135	19.667
GOTERM_CC_ALL	GO:0044427~chromosomal part	15	4.61538	0.00795428	NM_001159651, NM_018455, NM_001160033, NM_001012507, NM_033208, NM_004526, NM_012345, NM_144998, NM_002915, NM_017785, NM_024094, NM_018944, NM_138369, NM_002388, NM_003074, NM_024670	278	386	15908	2.22369	0.926572	0.1031	10.248
GOTERM_CC_ALL	GO:0044432~endoplasmic reticulum part	13	4	0.0188367	NM_016593, NM_000151, NM_015161, NM_014908, NM_080476, NM_013339, NM_024514, NM_015937, NM_001025194, NM_000896, NM_000767, NM_024022, NM_002022	278	347	15908	2.1438	0.998007	0.181754	22.6983
GOTERM_CC_ALL	GO:0042175~nuclear envelope-endoplasmic reticulum network	12	3.69231	0.0112823	NM_016593, NM_000151, NM_015161, NM_014908, NM_015937, NM_013339, NM_080476, NM_000896, NM_024514, NM_000767, NM_002022, NM_024022	278	284	15908	2.41787	0.975529	0.132988	14.2396
GOTERM_CC_ALL	GO:0005789~endoplasmic reticulum membrane	12	3.69231	0.00764823	NM_016593, NM_000151, NM_015161, NM_014908, NM_015937, NM_013339, NM_080476, NM_000896, NM_024514, NM_000767, NM_002022, NM_024022	278	269	15908	2.5527	0.918779	0.103409	9.87239
GOTERM_CC_ALL	GO:0005815~microtubule organizing center	11	3.38462	0.0133855	NM_203500, NM_153437, NM_014756, NM_001159651, NM_002497, NM_013299, NM_018451, NM_017785, NM_001008938, NM_138369, NM_002388, NM_032171, NM_138443	278	253	15908	2.48796	0.987803	0.150585	16.6768
GOTERM_CC_ALL	GO:0005813~centrosome	11	3.38462	0.00597598	NM_203500, NM_153437, NM_014756, NM_001159651, NM_002497, NM_013299, NM_018451, NM_017785, NM_001008938, NM_138369, NM_002388, NM_032171, NM_138443	278	224	15908	2.81006	0.859143	0.0891105	7.79434
GOTERM_CC_ALL	GO:0000775~chromosome, centromeric region	10	3.07692	0.000320063	NM_138369, NM_018455, NM_001159651, NM_001160033, NM_001012507, NM_033208, NM_024670, NM_144998, NM_017785, NM_024094, NM_018944	278	124	15908	4.61476	0.0993848	0.00947098	0.432449
GOTERM_CC_ALL	GO:0044433~cytoplasmic vesicle part	9	2.76923	0.0168027	NM_000014, NM_002704, NM_000508, NM_001833, NM_002608, NM_148921, NM_152338, NM_012133, NM_005845	278	187	15908	2.75405	0.996078	0.173929	20.5003
GOTERM_CC_ALL	GO:0000228~nuclear chromosome	8	2.46154	0.0234584	NM_002497, NM_001160033, NM_002388, NM_004526, NM_003074, NM_012345, NM_024670, NM_015169	278	162	15908	2.82583	0.999575	0.215393	27.485
GOTERM_CC_ALL	GO:0005819~spindle	7	2.15385	0.0438207	NM_002497, NM_013299, NM_004856, NM_199413, NM_017785, NM_016359, NM_138443	278	147	15908	2.72491	1	0.334371	45.4831
GOTERM_CC_ALL	GO:0031227~intrinsic to endoplasmic reticulum membrane	5	1.53846	0.0252894	NM_000151, NM_014908, NM_015937, NM_080476, NM_002022	278	64	15908	4.47055	0.99977	0.224167	29.3042
GOTERM_CC_ALL	GO:0030176~integral to endoplasmic reticulum membrane	4	1.23077	0.0483056	NM_000151, NM_014908, NM_015937, NM_080476	278	47	15908	4.87004	1	0.346921	48.845
GOTERM_CC_ALL	GO:0031983~vesicle lumen	4	1.23077	0.0457915	NM_000014, NM_002704, NM_000508, NM_002608	278	46	15908	4.97591	1	0.339169	46.9848
GOTERM_CC_ALL	GO:0060205~cytoplasmic membrane-bounded vesicle lumen	4	1.23077	0.0409651	NM_000014, NM_002704, NM_000508, NM_002608	278	44	15908	5.20209	0.999999	0.323479	43.2371

## Sheet: MF
Category	Term	Count	%	PValue	Genes	List Total	Pop Hits	Pop Total	Fold Enrichment	Bonferroni	Benjamini	FDR
GOTERM_MF_ALL	GO:0005488~binding	238	73.2308	0.0204234	NM_000508, NM_198525, NM_001145934, NM_001003796, NM_199335, NM_001160183, NM_006193, NM_002876, NM_198722, NM_030768, NM_002388, NM_005483, NM_025079, NM_145062, NM_001031719, NM_005898, NM_007349, NM_002497, NM_203364, NM_013299, NM_000518, NM_001145940, NM_003848, NM_024094, NM_000613, NM_058216, NM_001033677, NM_003645, NM_004099, NM_000896, NM_025061, NM_021077, NM_012167, NM_173059, NM_0057…	272	12531	15143	1.05739	0.999984	0.544824	25.9106
GOTERM_MF_ALL	GO:0003824~catalytic activity	111	34.1538	0.0175537	NM_001064, NM_198525, NM_001145934, NM_004577, NM_001033083, NM_144989, NM_080661, NM_002876, NM_000075, NM_030768, NM_002388, NM_001869, NM_025079, NM_001031719, NM_198920, NM_002022, NM_173685, NM_002497, NM_020665, NM_001145940, NM_002915, NM_004671, NM_003848, NM_002853, NM_058216, NM_000301, NM_139048, NM_003645, NM_000896, NM_021071, NM_001069, NM_024022, NM_000463, NM_001084, NM_012223, NM…	272	5198	15143	1.18886	0.999922	0.545281	22.6928
GOTERM_MF_ALL	GO:0046914~transition metal ion binding	66	20.3077	0.0119668	NM_016593, NM_003407, NM_001136498, NM_012345, NM_175617, NM_001024024, NM_153018, NM_001300, NM_001102470, NM_005952, NM_005951, NM_001160183, NM_003071, NM_030768, NM_021008, NM_001869, NM_025079, NM_005651, NM_145062, NM_003780, NM_173685, NM_001081461, NM_198963, NM_000518, NM_173680, NM_024639, NM_004526, NM_004671, NM_003298, NM_207352, NM_000613, NM_003958, NM_022353, NM_139048, NM_000896,…	272	2785	15143	1.31936	0.998386	0.474225	16.0517
GOTERM_MF_ALL	GO:0016491~oxidoreductase activity	20	6.15385	0.0414567	NM_001081461, NM_000669, NM_016593, NM_001084, NM_001003941, NM_001102470, NM_024514, NM_207352, NM_005845, NM_001003684, NM_004375, NM_000106, NM_002064, NM_000017, NM_000896, NM_005651, NM_000767, NM_002022, NM_001031719, NM_001966	272	689	15143	1.61605	1	0.695777	45.9554
GOTERM_MF_ALL	GO:0005506~iron ion binding	13	4	0.00963412	NM_032957, NM_001081461, NM_001084, NM_016593, NM_001136498, NM_000518, NM_024514, NM_207352, NM_000613, NM_000106, NM_000896, NM_005651, NM_000767	272	308	15143	2.34983	0.994313	0.475964	13.1248
GOTERM_MF_ALL	GO:0009055~electron carrier activity	10	3.07692	0.0182132	NM_004375, NM_000106, NM_016593, NM_002064, NM_000017, NM_000896, NM_024514, NM_001102470, NM_000767, NM_207352	272	221	15143	2.51913	0.999945	0.530008	23.4437
GOTERM_MF_ALL	GO:0004518~nuclease activity	10	3.07692	0.00217804	NM_058216, NM_002853, NM_002876, NM_001097577, NM_020385, NM_006397, NM_194431, NM_025079, NM_001144924, NM_032026, NM_001145, NM_004944	272	158	15143	3.52359	0.687871	0.321664	3.11923
GOTERM_MF_ALL	GO:0016705~oxidoreductase activity, acting on paired donors, with incorporation or reduction of molecular oxygen	8	2.46154	0.0108235	NM_001081461, NM_000106, NM_016593, NM_001084, NM_000896, NM_024514, NM_000767, NM_002022	272	135	15143	3.29913	0.997006	0.475701	14.6288
GOTERM_MF_ALL	GO:0046906~tetrapyrrole binding	8	2.46154	0.00854647	NM_000106, NM_016593, NM_000518, NM_005651, NM_000896, NM_024514, NM_000767, NM_207352	272	129	15143	3.45258	0.98978	0.534156	11.7278
GOTERM_MF_ALL	GO:0020037~heme binding	8	2.46154	0.00608501	NM_000106, NM_016593, NM_000518, NM_005651, NM_000896, NM_024514, NM_000767, NM_207352	272	121	15143	3.68085	0.961586	0.557286	8.48864
GOTERM_MF_ALL	GO:0004519~endonuclease activity	7	2.15385	0.0091259	NM_058216, NM_002876, NM_001097577, NM_006397, NM_194431, NM_025079, NM_032026, NM_001145, NM_004944	272	100	15143	3.8971	0.992521	0.503103	12.4746
GOTERM_MF_ALL	GO:0004497~monooxygenase activity	7	2.15385	0.00790585	NM_000106, NM_016593, NM_000896, NM_024514, NM_000767, NM_002022, NM_207352	272	97	15143	4.01762	0.985571	0.571601	10.8952
GOTERM_MF_ALL	GO:0005507~copper ion binding	7	2.15385	0.0014503	NM_004375, NM_005947, NM_005952, NM_005951, NM_001097577, NM_005950, NM_175617, NM_001145	272	69	15143	5.64796	0.539306	0.321255	2.08724
GOTERM_MF_ALL	GO:0046870~cadmium ion binding	5	1.53846	1.93547e-05	NM_005947, NM_005952, NM_005951, NM_005950, NM_175617	272	10	15143	27.8364	0.0102823	0.0102823	0.0281257
GOTERM_MF_ALL	GO:0019825~oxygen binding	4	1.23077	0.041374	NM_000518, NM_005651, NM_000896, NM_000767	272	43	15143	5.17886	1	0.714509	45.8875
GOTERM_MF_ALL	GO:0004536~deoxyribonuclease activity	4	1.23077	0.0225405	NM_058216, NM_002853, NM_002876, NM_032026, NM_004944	272	34	15143	6.54974	0.999995	0.555863	28.204
GOTERM_MF_ALL	GO:0016709~oxidoreductase activity, acting on paired donors, with incorporation or reduction of molecular oxygen, NADH or NADPH as one donor, and incorporation of one atom of oxygen	4	1.23077	0.0133441	NM_016593, NM_000896, NM_024514, NM_002022	272	28	15143	7.95326	0.999234	0.479079	17.7366
GOTERM_MF_ALL	GO:0016878~acid-thiol ligase activity	3	0.923077	0.0490591	NM_005622, NM_003645, NM_003848	272	20	15143	8.35092	1	0.721724	51.8615
GOTERM_MF_ALL	GO:0015145~monosaccharide transmembrane transporter activity	3	0.923077	0.0446689	NM_020041, NM_002704, NM_000340	272	19	15143	8.79044	1	0.704805	48.5287
GOTERM_MF_ALL	GO:0015149~hexose transmembrane transporter activity	3	0.923077	0.0404345	NM_020041, NM_002704, NM_000340	272	18	15143	9.2788	1	0.726516	45.1117
GOTERM_MF_ALL	GO:0005355~glucose transmembrane transporter activity	3	0.923077	0.0287377	NM_020041, NM_002704, NM_000340	272	15	15143	11.1346	1	0.622117	34.5432
