# Supplementary material for: The Long Noncoding RNA Expression Profile of Hepatocellular Carcinoma Identified by Microarray Analysis
Source: PLoS One. 2014 Jul 15;9(7):e101707. doi: 10.1371/journal.pone.0101707 (PMC4099127; doi:10.1371/journal.pone.0101707)
Supplement: Table S9 — △Ct values of lncRNAs in nineteen pairs of HCC samples and p value. (XLSX) [file pone.0101707.s011.xlsx]

## Sheet: Sheet2
LncRNA	BC017743 △Ct-Tumor	BC017743 △Ct-Normal	ENST00000395084 △Ct-Tumor	ENST00000395084 △Ct-Normal	NR_026591 △Ct-Tumor	NR_026591 △Ct-Normal	NR_015378 △Ct-Tumor	NR_015378 △Ct-Normal	NR_024284 △Ct-Tumor	NR_024284 △Ct-Normal	NR_027151 △Ct-Tumor	NR_027151 △Ct-Normal	uc003yqb.1 △Ct-Tumor	uc003yqb.1 △Ct-Normal	AK056988 △Ct-Tumor	AK056988 △Ct-Normal
	7.29	11.94	13.94	13.53	8.33	9.34	9.81	9.84	12.03	11.66	10.66	8.04	13.78	7.73	11.99	5.88
	9.65	12.77	11.73	13.11	6.93	8.51	7.69	10.38	8.67	10.29	9.82	8.81	13.31	6.94	12.37	10.18
	12.62	11.98	14.99	13.82	10.62	11.42	11.65	11.9	10.79	11.11	15.49	10.04	12.77	8.02	13.31	9.59
	7.93	10.76	11.02	11.93	6.22	8.72	7.39	10.03	7.52	9.5	10.56	7.72	11.8	6.33	9.54	5.41
	9.42	12.14	14.63	13.75	11.04	12.25	11.73	13.18	11.45	12.35	9.87	7.34	12.72	9.19	11.67	8.81
	11.84	10.7	11.9	11.78	7.95	9.03	7.9	10.03	8.5	9.52	11.47	5.97	3.38	7.62	5.67	7.4
	11.46	11.92	11.68	13.14	7.04	9.1	6.77	9.96	5.95	9.74	6.84	8.94	15.1	10.5	11.73	9.33
	10.38	12.97	11.94	14.73	7.48	10.88	9.58	11.52	8.87	11.31	12.97	9.2	11.57	10.39	12.04	11.74
	9.32	13.56	13.19	14.78	8.68	11.94	10.26	12.96	9.8	12.6	11.54	11.29	14.19	9.15	10.58	8.68
	6.8	11.69	11.81	13.64	8.26	10.89	8.92	11.22	9.68	11.25	9.8	9.98	14.61	13.05	11.45	7.94
	8.33	11.95	13.12	14.35	8.58	11.78	9.22	11.7	8.8	11.97	9.39	9.59	14.37	7.87	12.07	10.2
	9.33	12.19	10.61	12.52	7.12	8.07	8.98	9.96	8.8	9.94	10.11	9.11	3.68	7.04	9.48	7.89
	10.71	12.18	11.48	12.63	6.9	10.53	9.17	11.52	8.85	11.9	13.1	8.56	8.9	7.46	7.04	6.82
	11.85	12.87	10.9	12.7	4.23	6.7	7.66	9.73	7.31	9.96	8.95	6.96	1.91	2.19	8.66	8.78
	10.38	12.07	10.9	12.19	5.33	8.37	6.67	9.95	7.64	9.95	9	6.84	3.87	5.67	6.34	7.09
	11.72	12.64	14.4	14	10.17	11.94	10.3	12.77	10.71	12.67	9.73	10.61	3.71	11.75	9.75	9.86
	9.71	12.52	11.19	14.34	6.03	9.7	8.48	10.9	8.24	10.11	10.66	9.2	10.67	10.16	8.72	9.11
	6.09	11.65	12.66	13.62	6.06	8.05	8.06	9.72	6.91	9.6	8.55	7.68	13.41	7.95	12.62	8.24
	10.93	12.29	12.93	14.18	6.44	8.26	8.59	10.17	7.42	9.99	12.77	8.9	12.09	7.89	12.55	11.1
p value		2.1557e-05		0.00107146		8.93969e-09		7.70432e-09		1.55316e-07		0.000885041		0.042684		0.00139951
LncRNA		BC017743		ENST0000039508		NR_026591		NR_015378		NR_024284		NR_027151		uc003yqb.1		AK056988
