# Supplementary material for: The Long Noncoding RNA Expression Profile of Hepatocellular Carcinoma Identified by Microarray Analysis
Source: PLoS One. 2014 Jul 15;9(7):e101707. doi: 10.1371/journal.pone.0101707 (PMC4099127; doi:10.1371/journal.pone.0101707)
Supplement: Table S10 — Seven differentially expressed lncRNAs and their nearby coding genes. (XLSX) [file pone.0101707.s012.xlsx]

## Sheet: Sheet1
Table S10:Eight differentially expressed lncRNAs and their nearby coding genes
		H1T vs H1N		H2T vs H2N		H3T vs H3N
Seqname	GeneSymbol	Fold change([H1T] vs [H1N])	Log Fold change([H1T] vs [H1N] )	Fold change([H2T] vs [H2N])	Log Fold change([H2T] vs [H2N])	Fold change([H3T] vs [H3N] )	Log Fold change([H3T] vs [H3N] )	Regulation([T] vs [N] )	source	RNAlength	chrom	strand	txStart	txEnd	probeSeq	relationship	Associated_gene_acc	Associated_gene_name	Associated_gene_strand	Associated_gene_start	Associated_gene_end
BC017743		42.4065	5.40621	2.48041	1.31058	11.5984	3.53585	up	RNAdb	2299	chr3	-	78870333	78872608	CAGAAACGATGGGAAAATGTGATGAAGAGCATCCCAAGAGCTGAAAATGCATTGGCAAAA	intron sense-overlapping	NM_133631,NM_002941,NM_001145845	ROBO1	-	78646387	79068609
ENST00000395084	AP000662.1	2.12772	1.08931	2.48905	1.3156	14.1031	3.81794	up	Ensembl	495	chr11	-	57485517	57486014	GGACAAAAAGGATTTGGTTGTAAGAGTTCCTGCTTTCACAGAATTATTCCAGGGTTTATG	intronic antisense	NM_015959,NM_001144012	TMX2	+	57479994	57508445
NR_026591	RAD1	2.36546	1.24212	2.42981	1.28084	11.1347	3.47699	up	RefSeq_NR	4525	chr5	-	34905366	34915731	AAAGTGTGTGCAAGCAAATGCTTTTATTCAGGGACTTTAACTGCACTTCGAATGTGTTAC	bidirectional	NM_018321	BRIX1	+	34915819	34925787
NR_026591	RAD1	2.36546	1.24212	2.42981	1.28084	11.1347	3.47699	up	RefSeq_NR	4525	chr5	-	34905366	34915731	AAAGTGTGTGCAAGCAAATGCTTTTATTCAGGGACTTTAACTGCACTTCGAATGTGTTAC	exon sense-overlapping	NM_002853	RAD1	-	34905365	34915780
NR_015378	LOC401588	3.64695	1.86669	2.20307	1.13952	33.4338	5.06324	up	RefSeq_NR	1848	chrX	+	46404956	46407641	GTGAATTTTCTAATGCTGAGTAAGTTGTGATCCAGAAGTAAATGTATCTGCAAGCTGATT	bidirectional	NM_001190417,NM_001039891,NM_001146291	ZNF674	-	46357159	46404892
NR_024284	LOC220930	3.07584	1.62098	3.10514	1.63466	18.4798	4.20788	up	RefSeq_NR	2232	chr10	-	31605457	31608024	GTCCTTAGGAACAGATAAAGTCATGGATATGAAAGTGATCACTGTCATTAATATCCACAT	bidirectional	NM_001174096,NM_030751,NM_001174095,NM_001174093	ZEB1	+	31608100	31818742
NR_027151	C10orf108	-12.8834	-3.68744	-55.2609	-5.78819	-51.695	-5.69195	down	RefSeq_NR	1943	chr10	+	695887	698588	AAGCTGCGCCAATCACTCAAGCTTCACTTTGATCACTTGCTCTACCAAATAAAACAGAAC	intronic antisense	NM_014974	DIP2C	-	320129	735608
AK056988		-17.8045	-4.15417	-2.49492	-1.31899	-7.94584	-2.9902	down	RNAdb	1235	chr11	-	113931026	113932261	AGAAAAAGCCCACCACGTTTTCTCAAAGAGAAACAAAACGTAAGCAGTCCCAGTCCTGCT	intronic antisense	NM_006006,NM_001018011	ZBTB16	+	113930430	114121397
